# Supplementary material for: A Transcriptome for the Study of Early Processes of Retinal Regeneration in the Adult Newt, Cynops pyrrhogaster
Source: PLoS One. 2014 Oct 7;9(10):e109831. doi: 10.1371/journal.pone.0109831 (PMC4188609; doi:10.1371/journal.pone.0109831)
Supplement: Table S1 — Primers and probes for PCR targets. (XLSX) [file pone.0109831.s001.xlsx]

## Sheet: Sheet3
	Gene Name	IS-Transcript ID	Length	Forward Primer	Reverse Primer	Product Size	Roche UPL Probe	Corresponding Transcript (Accession No.)
	Ef1α-1	comp243376_c0_seq1	2676	cgtgacatgaggcagactgt	tagaggccttctgggctgat	100bp	#25	AB00558
	RPE65	comp367605_c0_seq1	3101	tgctgctggaaaggatttga	gctttctctgcatttctcttcac	95bp	#48	AB095018
	CRALBP/RLBP1	comp393229_c0_seq1	2023	agacagaggagtcccgtgag	acgggctcgaatgaacctaag	149bp		AB904159
	ZO1	comp369637_c0_seq3	6869	accgaaagcagatgtcctacc	aagggactggtttaggctcg	143bp		AB904168
		comp369637_c0_seq5	6809
		comp369637_c0_seq6	6830
	Otx2	comp379382_c0_seq1	2030	accaccaactgacaggagca	agactggaagcaccgtagcc	118bp		AB052937
		comp379382_c0_seq2	2712
		comp379382_c0_seq3	1976
		comp379382_c0_seq4	2658
	Musashi1a/c	comp365678_c0_seq1	4474	aggtaatggctcgtttcttgc	aaagttctgccattgaccctg	113bp		AB353845
		comp365678_c0_seq5	4602					AB353846
		comp365678_c0_seq6	4545
		comp365678_c0_seq7	4531
	Cyclin D1	comp384566_c1_seq2	5488	ggtggaaccgctgaagaa	gccacgaacatgcaggtag	60bp		AB904160
		comp384566_c1_seq3	5276
	CDK4	comp383176_c1_seq1	7026	ggaccagttgggcaagatt	gcataaaggcacatcgtggt	92bp	#82	AB904157
	Histone H3.3	comp342417_c0_seq1	2939	ggtgtcaagaagcctcacagata	ctccctcaccaagcgctgaa	120bp		AB904163
	c-Myc	comp378087_c0_seq1	2332	ctcagaagaagaacaggatgacg	atccaggcttcctgccagtag	101bp		AB904156
	Klf4	comp371969_c0_seq1	2787	acgcacacaggagagaagc	ttccggtagtgacgggtaag	92bp	#48	AB904164
		comp371969_c0_seq2	2802
		comp371969_c0_seq3	2877
		comp371969_c0_seq4	2892
	Sox2	comp376735_c0_seq1	1892	acctgagggacatgatcagc	gtttatggaggagggcacgg	119bp		AB074258
	N-Cadherin type1	comp371517_c0_seq1	4336	tggacgaaagaccaatccat	tgaagtccccaatatcaccag	81bp		AB897892
	α-SMA	* Locus_24308_Transcript_1/1	1250	tcccccagaacgcaagta	gtagacagcgaagccaggat	60bp		AB904155
	Vimentin	comp376154_c0_seq1	3984	agctggagcagctgaagg	ttctcgttggtgagctggt	103bp		AB904167
	Pax6	comp381694_c1_seq1	6593	tctgggcaggtattacgagac	cgatcttgctcaccacctc	95bp		D88741
		comp381694_c1_seq2	3004
		comp381694_c1_seq3	2603
		comp381694_c1_seq4	3155
		comp381694_c1_seq5	2833
		comp381694_c1_seq6	2725
		comp381694_c1_seq7	2816
		comp381694_c1_seq8	2897
		comp381694_c1_seq10	6658
		comp381694_c1_seq11	3048				.
		comp381694_c1_seq12	3185
		comp381694_c1_seq13	6809
		comp381694_c1_seq14	2939
		comp381694_c1_seq15	2774
		comp381694_c1_seq16	3294
		comp381694_c1_seq17	6470
		comp381694_c1_seq18	3081
		comp381694_c1_seq19	3262
		comp381694_c1_seq20	3371
		comp381694_c1_seq21	3232
		comp381694_c1_seq22	3143
		comp381694_c1_seq23	6551
		comp381694_c1_seq24	6428
		comp381694_c1_seq25	2910
		comp381694_c1_seq26	6702
		comp381694_c1_seq27	3078
		comp381694_c1_seq28	3046
		comp381694_c1_seq29	6735
		comp381694_c1_seq30	6700
		comp381694_c1_seq31	2561
		comp381694_c1_seq32	3220
		comp381694_c1_seq33	3187
		comp381694_c1_seq34	3036
		comp381694_c1_seq35	6886
		comp381694_c1_seq36	6777
		comp381694_c1_seq37	3123
	Chx10/Vsx2	comp388385_c0_seq4	3159	gaggcgtcacagaaccatct	taatgcgcatcgttgaagg	72bp		AB904158
		comp388385_c0_seq6	5759
		comp388385_c0_seq7	5410
		comp388385_c0_seq8	3508
	FGFR1	comp391136_c1_seq14	4289	ccccttgcagagacaggtaa	ccagcataacgccagagc	68bp	#25	AB904161
		comp391136_c1_seq20	4025
	FGFR3	comp377250_c0_seq1	6938	gactgcctgtgaagtggatg	tcgctttggtgagtgtagacc	64bp	#110	AB904162
		comp377250_c0_seq2	6989
		comp377250_c0_seq3	6935
		comp377250_c0_seq4	6992
	Mitf	comp385742_c1_seq1	2479	cgtagcaagatccgtgatgtc	cagcagttcatccgagcat	78bp	#25	AB904165
		comp385742_c1_seq2	2782					AB904166
		comp385742_c1_seq3	2776
		comp385742_c1_seq5	2569
		comp385742_c1_seq6	2395
		comp385742_c1_seq9	2866
		comp385742_c1_seq10	2485
		comp385742_c1_seq12	2692
	Wnt2b	comp382708_c0_seq1	1737	ccgggcacttatgaacttgc	ttagcgagcaagatccgctg	107bp		AB205148
		comp382708_c0_seq2	2395
	* The transcript corresponding to α-SMA was not fund in Trinity-deduced transcriptome but in Velvet-Oases-deduced one.
	Accession No. in red indicate cDNA sequences determined in this study
