# Supplementary material for: A Transcriptome for the Study of Early Processes of Retinal Regeneration in the Adult Newt, Cynops pyrrhogaster
Source: PLoS One. 2014 Oct 7;9(10):e109831. doi: 10.1371/journal.pone.0109831 (PMC4188609; doi:10.1371/journal.pone.0109831)
Supplement: Table S2 — Summary of annotation. (XLSX) [file pone.0109831.s002.xlsx]

## Sheet: Supplementary Table 1_Summary o
IS-Transcript ID	Length	Nr-ID	Nr-Score	Nr-Evalue	Nr-annotation	Nt-ID	Nt-Score	Nt-Evalue	Nt-annotation	Swissprot-ID	Swissprot-Score	Swissprot-Evalue	Swissprot-annotation	COG-Protein-or-Domain	COG-Score	COG-Evalue	COG-ID	COG-Function-Description	KO_id	KEGG-Evalue	KEGG-Score	KEGG-Gene	ko_definition	GO-BiologicalProcess	GO-MolecularFunction	Go-CellularComponent
comp1000034_c0_seq1	206	--	--	--	--	--	--	--	--	--	--	--	--	--	--	--	--	--	--	--	--	--	--	-	-	-
comp1000047_c0_seq1	264	--	--	--	--	--	--	--	--	--	--	--	--	--	--	--	--	--	--	--	--	--	--	-	-	-
comp1000072_c0_seq1	450	--	--	--	--	--	--	--	--	--	--	--	--	--	--	--	--	--	--	--	--	--	--	-	-	-
comp100008_c0_seq1	268	--	--	--	--	--	--	--	--	--	--	--	--	--	--	--	--	--	--	--	--	--	--	-	-	-
comp1000101_c0_seq1	267	--	--	--	--	--	--	--	--	--	--	--	--	--	--	--	--	--	--	--	--	--	--	-	-	-
comp1000124_c0_seq1	281	--	--	--	--	--	--	--	--	--	--	--	--	--	--	--	--	--	--	--	--	--	--	-	-	-
comp1000131_c0_seq1	403	--	--	--	--	--	--	--	--	--	--	--	--	--	--	--	--	--	--	--	--	--	--	-	-	-
comp1000183_c0_seq1	542	--	--	--	--	--	--	--	--	--	--	--	--	--	--	--	--	--	--	--	--	--	--	-	-	-
comp1000193_c0_seq1	309	--	--	--	--	--	--	--	--	--	--	--	--	--	--	--	--	--	--	--	--	--	--	-	-	-
comp1000215_c0_seq1	257	--	--	--	--	--	--	--	--	--	--	--	--	--	--	--	--	--	--	--	--	--	--	-	-	-
comp1000226_c0_seq1	334	--	--	--	--	--	--	--	--	--	--	--	--	--	--	--	--	--	--	--	--	--	--	-	-	-
comp1000329_c0_seq1	350	--	--	--	--	--	--	--	--	--	--	--	--	--	--	--	--	--	--	--	--	--	--	-	-	-
comp1000361_c0_seq1	289	--	--	--	--	--	--	--	--	--	--	--	--	--	--	--	--	--	--	--	--	--	--	-	-	-
comp1000386_c0_seq1	258	--	--	--	--	--	--	--	--	--	--	--	--	--	--	--	--	--	--	--	--	--	--	-	-	-
comp1000409_c0_seq1	250	gi|301626998|ref|XP_002942667.1|	64.7	1e-09	PREDICTED: sushi, von Willebrand factor type A, EGF and pentraxin domain-containing protein 1-like [Xenopus (Silurana) tropicalis]	--	--	--	--	sp|P08548|LIN1_NYCCO	50.1	1e-06	LINE-1 reverse transcriptase homolog OS=Nycticebus coucang PE=1 SV=1	--	--	--	--	--	--	--	--	--	--	-	-	-
comp1000412_c0_seq1	216	--	--	--	--	--	--	--	--	--	--	--	--	--	--	--	--	--	--	--	--	--	--	-	-	-
comp1000428_c0_seq1	202	--	--	--	--	gi|45598044|emb|BX936288.8|	61.9	1e-06	Platypus DNA sequence from clone XX-534O22, complete sequence	--	--	--	--	--	--	--	--	--	--	--	--	--	--	-	-	-
comp1000483_c0_seq1	332	gi|9837383|gb|AAG00553.1|AF286474_1	53.5	3e-06	retinitis pigmentosa GTPase regulator, partial [Bos taurus]	--	--	--	--	sp|Q28181|CNGB1_BOVIN	53.9	8e-08	Cyclic nucleotide-gated cation channel beta-1 OS=Bos taurus GN=CNGB1 PE=1 SV=1	--	--	--	--	--	K04952	3e-07	53.9	bta:281702	cyclic nucleotide gated channel beta 1	-	-	-
comp1000483_c0_seq2	224	--	--	--	--	--	--	--	--	--	--	--	--	--	--	--	--	--	--	--	--	--	--	-	-	-
comp1000486_c0_seq1	219	gi|47087341|ref|NP_998631.1|	52.4	7e-06	serine/arginine-rich splicing factor 6a [Danio rerio] >gi|32822789|gb|AAH55238.1| Splicing factor, arginine/serine-rich 6a [Danio rerio]	--	--	--	--	--	--	--	--	--	--	--	--	--	K12893	8e-07	52.4	dre:406775	splicing factor, arginine/serine-rich 4/5/6	-	-	-
comp1000496_c0_seq1	612	gi|301618077|ref|XP_002938453.1|	120.6	5e-26	PREDICTED: procollagen-lysine,2-oxoglutarate 5-dioxygenase 2-like [Xenopus (Silurana) tropicalis]	--	--	--	--	sp|P08548|LIN1_NYCCO	73.6	3e-13	LINE-1 reverse transcriptase homolog OS=Nycticebus coucang PE=1 SV=1	--	--	--	--	--	K13645	7e-27	120	xtr:100489636	procollagen-lysine,2-oxoglutarate 5-dioxygenase 2 [EC:1.14.11.4]	-	-	-
comp1000515_c0_seq1	349	--	--	--	--	--	--	--	--	--	--	--	--	--	--	--	--	--	--	--	--	--	--	-	-	-
comp1000571_c0_seq1	242	--	--	--	--	--	--	--	--	--	--	--	--	--	--	--	--	--	--	--	--	--	--	-	-	-
comp1000597_c0_seq1	289	--	--	--	--	--	--	--	--	--	--	--	--	--	--	--	--	--	--	--	--	--	--	-	-	-
comp1000814_c0_seq1	226	--	--	--	--	--	--	--	--	--	--	--	--	--	--	--	--	--	--	--	--	--	--	-	-	-
comp1000825_c0_seq1	248	--	--	--	--	--	--	--	--	--	--	--	--	--	--	--	--	--	--	--	--	--	--	-	-	-
comp1000856_c0_seq1	268	--	--	--	--	gi|354785502|gb|JN950003.1|	81.8	2e-12	Mus musculus targeted KO-first, conditional ready, lacZ-tagged mutant allele Efhc1:tm1a(KOMP)Wtsi; transgenic	--	--	--	--	--	--	--	--	--	--	--	--	--	--	-	-	-
comp1000952_c0_seq1	432	--	--	--	--	--	--	--	--	--	--	--	--	--	--	--	--	--	--	--	--	--	--	-	-	-
comp1001007_c0_seq1	290	--	--	--	--	--	--	--	--	--	--	--	--	--	--	--	--	--	--	--	--	--	--	-	-	-
comp1001008_c0_seq1	248	gi|383859602|ref|XP_003705282.1|	54.3	2e-06	PREDICTED: uncharacterized protein LOC100882742 [Megachile rotundata]	--	--	--	--	--	--	--	--	--	--	--	--	--	--	--	--	--	--	-	-	-
comp1001015_c0_seq1	211	--	--	--	--	--	--	--	--	--	--	--	--	--	--	--	--	--	--	--	--	--	--	-	-	-
comp1001072_c0_seq1	269	--	--	--	--	--	--	--	--	--	--	--	--	--	--	--	--	--	--	--	--	--	--	-	-	-
comp1001074_c0_seq1	597	--	--	--	--	--	--	--	--	--	--	--	--	--	--	--	--	--	--	--	--	--	--	-	-	-
comp1001173_c0_seq1	396	--	--	--	--	--	--	--	--	--	--	--	--	--	--	--	--	--	--	--	--	--	--	-	-	-
comp1001177_c0_seq1	202	--	--	--	--	--	--	--	--	--	--	--	--	--	--	--	--	--	--	--	--	--	--	-	-	-
comp1001236_c0_seq1	258	--	--	--	--	--	--	--	--	--	--	--	--	--	--	--	--	--	--	--	--	--	--	-	-	-
comp1001262_c0_seq1	201	--	--	--	--	--	--	--	--	--	--	--	--	--	--	--	--	--	--	--	--	--	--	-	-	-
comp1001296_c0_seq1	300	--	--	--	--	--	--	--	--	--	--	--	--	--	--	--	--	--	--	--	--	--	--	-	-	-
comp1001386_c0_seq1	406	--	--	--	--	--	--	--	--	--	--	--	--	--	--	--	--	--	--	--	--	--	--	-	-	-
comp1001396_c0_seq1	353	--	--	--	--	--	--	--	--	--	--	--	--	--	--	--	--	--	--	--	--	--	--	-	-	-
comp100141_c0_seq1	223	--	--	--	--	--	--	--	--	--	--	--	--	--	--	--	--	--	--	--	--	--	--	-	-	-
comp1001520_c0_seq1	250	--	--	--	--	--	--	--	--	--	--	--	--	--	--	--	--	--	--	--	--	--	--	-	-	-
comp1001550_c0_seq1	352	gi|449507013|ref|XP_004176796.1|	106.7	3e-22	PREDICTED: LOW QUALITY PROTEIN: striated muscle preferentially expressed protein kinase [Taeniopygia guttata]	gi|326922876|ref|XM_003207622.1|	60	7e-06	PREDICTED: Meleagris gallopavo striated muscle-specific serine/threonine-protein kinase-like (LOC100550497), mRNA	sp|Q63638|SPEG_RAT	68.6	3e-12	Striated muscle-specific serine/threonine-protein kinase OS=Rattus norvegicus GN=Speg PE=2 SV=2	--	--	--	--	--	K08809	6e-23	105	xtr:100486621	striated muscle-specific serine/threonine protein kinase [EC:2.7.11.1]	-	-	-
comp1001703_c0_seq1	219	--	--	--	--	--	--	--	--	--	--	--	--	--	--	--	--	--	--	--	--	--	--	-	-	-
comp1001777_c0_seq1	218	--	--	--	--	--	--	--	--	--	--	--	--	--	--	--	--	--	--	--	--	--	--	-	-	-
comp1001865_c0_seq1	210	--	--	--	--	--	--	--	--	--	--	--	--	--	--	--	--	--	--	--	--	--	--	-	-	-
comp1001903_c0_seq1	280	--	--	--	--	--	--	--	--	--	--	--	--	--	--	--	--	--	--	--	--	--	--	-	-	-
comp1001963_c0_seq1	204	--	--	--	--	--	--	--	--	--	--	--	--	--	--	--	--	--	--	--	--	--	--	-	-	-
comp1001984_c0_seq1	265	--	--	--	--	--	--	--	--	--	--	--	--	--	--	--	--	--	--	--	--	--	--	-	-	-
comp1002030_c0_seq1	289	--	--	--	--	--	--	--	--	--	--	--	--	--	--	--	--	--	--	--	--	--	--	-	-	-
comp1002034_c0_seq1	489	gi|390363535|ref|XP_003730395.1|	98.2	1e-19	PREDICTED: uncharacterized protein LOC100892975 [Strongylocentrotus purpuratus]	--	--	--	--	--	--	--	--	--	--	--	--	--	--	--	--	--	--	-	-	-
comp1002041_c0_seq1	612	--	--	--	--	--	--	--	--	--	--	--	--	--	--	--	--	--	--	--	--	--	--	-	-	-
comp1002053_c0_seq1	228	gi|3746499|gb|AAD02928.1|	56.6	4e-07	reverse transcriptase [Oryzias latipes]	--	--	--	--	--	--	--	--	--	--	--	--	--	K06478	9e-06	48.9	acs:100563672	protein tyrosine phosphatase, receptor type, C [EC:3.1.3.48]	-	-	-
comp1002159_c0_seq1	1189	--	--	--	--	--	--	--	--	--	--	--	--	--	--	--	--	--	--	--	--	--	--	-	-	-
comp1002219_c0_seq1	260	--	--	--	--	--	--	--	--	--	--	--	--	--	--	--	--	--	--	--	--	--	--	-	-	-
comp1002267_c0_seq1	314	--	--	--	--	--	--	--	--	--	--	--	--	--	--	--	--	--	--	--	--	--	--	-	-	-
comp1002366_c0_seq1	268	gi|327262238|ref|XP_003215932.1|	64.3	2e-09	PREDICTED: hypothetical protein LOC100563775 [Anolis carolinensis]	--	--	--	--	sp|P11369|POL2_MOUSE	47.4	7e-06	Retrovirus-related Pol polyprotein LINE-1 OS=Mus musculus GN=Pol PE=1 SV=2	--	--	--	--	--	K06478	1e-08	58.2	acs:100563672	protein tyrosine phosphatase, receptor type, C [EC:3.1.3.48]	-	-	-
comp1002376_c0_seq1	231	--	--	--	--	--	--	--	--	--	--	--	--	--	--	--	--	--	--	--	--	--	--	-	-	-
comp1002404_c0_seq1	229	--	--	--	--	--	--	--	--	--	--	--	--	--	--	--	--	--	--	--	--	--	--	-	-	-
comp1002450_c0_seq1	340	--	--	--	--	--	--	--	--	--	--	--	--	--	--	--	--	--	--	--	--	--	--	-	-	-
comp1002453_c0_seq1	368	gi|147904214|ref|NP_001090645.1|	177.9	1e-43	WD repeat-containing protein 90 [Xenopus (Silurana) tropicalis] >gi|190431650|sp|A0JP70.1|WDR90_XENTR RecName: Full=WD repeat-containing protein 90 >gi|117558605|gb|AAI27274.1| wdr90 protein [Xenopus (Silurana) tropicalis]	--	--	--	--	sp|A0JP70|WDR90_XENTR	177	4e-45	WD repeat-containing protein 90 OS=Xenopus tropicalis GN=wdr90 PE=2 SV=1	all0283_3	51.6	3e-07	COG2319	FOG: WD40 repeat	K13137	8e-07	52.4	dmo:Dmoj_GI19623	serine-threonine kinase receptor-associated protein	-	-	-
comp1002475_c0_seq1	319	--	--	--	--	--	--	--	--	--	--	--	--	--	--	--	--	--	--	--	--	--	--	-	-	-
comp100250_c0_seq1	224	gi|348545641|ref|XP_003460288.1|	57.4	2e-07	PREDICTED: hypothetical protein LOC100697922 [Oreochromis niloticus]	--	--	--	--	--	--	--	--	--	--	--	--	--	--	--	--	--	--	-	-	-
comp1002556_c0_seq1	239	--	--	--	--	--	--	--	--	--	--	--	--	--	--	--	--	--	--	--	--	--	--	-	-	-
comp1002557_c0_seq1	337	--	--	--	--	--	--	--	--	--	--	--	--	--	--	--	--	--	--	--	--	--	--	-	-	-
comp1002602_c0_seq1	378	--	--	--	--	--	--	--	--	--	--	--	--	--	--	--	--	--	--	--	--	--	--	-	-	-
comp1002647_c0_seq1	215	--	--	--	--	--	--	--	--	--	--	--	--	--	--	--	--	--	--	--	--	--	--	-	-	-
comp1002687_c0_seq1	344	--	--	--	--	--	--	--	--	--	--	--	--	--	--	--	--	--	--	--	--	--	--	-	-	-
comp1002695_c0_seq1	235	--	--	--	--	--	--	--	--	--	--	--	--	--	--	--	--	--	--	--	--	--	--	-	-	-
comp1002867_c0_seq1	575	--	--	--	--	--	--	--	--	--	--	--	--	--	--	--	--	--	--	--	--	--	--	-	-	-
comp1002877_c0_seq1	240	--	--	--	--	--	--	--	--	--	--	--	--	--	--	--	--	--	--	--	--	--	--	-	-	-
comp1002902_c0_seq1	354	--	--	--	--	--	--	--	--	--	--	--	--	--	--	--	--	--	--	--	--	--	--	-	-	-
comp100297_c0_seq1	284	--	--	--	--	--	--	--	--	--	--	--	--	--	--	--	--	--	--	--	--	--	--	-	-	-
comp1003171_c0_seq1	228	--	--	--	--	--	--	--	--	--	--	--	--	--	--	--	--	--	--	--	--	--	--	-	-	-
comp1003196_c0_seq1	306	--	--	--	--	--	--	--	--	--	--	--	--	--	--	--	--	--	--	--	--	--	--	-	-	-
comp1003242_c0_seq1	280	--	--	--	--	--	--	--	--	--	--	--	--	--	--	--	--	--	--	--	--	--	--	-	-	-
comp1003281_c0_seq1	289	--	--	--	--	--	--	--	--	--	--	--	--	--	--	--	--	--	--	--	--	--	--	-	-	-
comp100329_c0_seq1	251	--	--	--	--	--	--	--	--	--	--	--	--	--	--	--	--	--	--	--	--	--	--	-	-	-
comp1003354_c0_seq1	246	--	--	--	--	--	--	--	--	--	--	--	--	--	--	--	--	--	--	--	--	--	--	-	-	-
comp1003439_c0_seq1	215	--	--	--	--	--	--	--	--	--	--	--	--	--	--	--	--	--	--	--	--	--	--	-	-	-
comp1003474_c0_seq1	278	--	--	--	--	--	--	--	--	--	--	--	--	--	--	--	--	--	--	--	--	--	--	-	-	-
comp1003480_c0_seq1	623	--	--	--	--	--	--	--	--	--	--	--	--	--	--	--	--	--	--	--	--	--	--	-	-	-
comp1003557_c0_seq1	363	--	--	--	--	--	--	--	--	--	--	--	--	--	--	--	--	--	--	--	--	--	--	-	-	-
comp1003601_c0_seq1	468	--	--	--	--	--	--	--	--	--	--	--	--	--	--	--	--	--	--	--	--	--	--	-	-	-
comp1003779_c0_seq1	323	--	--	--	--	--	--	--	--	--	--	--	--	--	--	--	--	--	--	--	--	--	--	-	-	-
comp1003809_c0_seq1	202	--	--	--	--	--	--	--	--	--	--	--	--	--	--	--	--	--	--	--	--	--	--	-	-	-
comp1003861_c0_seq1	213	--	--	--	--	--	--	--	--	--	--	--	--	--	--	--	--	--	--	--	--	--	--	-	-	-
comp100397_c0_seq1	217	--	--	--	--	--	--	--	--	--	--	--	--	--	--	--	--	--	--	--	--	--	--	-	-	-
comp1004008_c0_seq1	530	--	--	--	--	--	--	--	--	--	--	--	--	--	--	--	--	--	--	--	--	--	--	-	-	-
comp1004108_c0_seq1	236	--	--	--	--	--	--	--	--	--	--	--	--	--	--	--	--	--	--	--	--	--	--	-	-	-
comp1004322_c0_seq1	640	--	--	--	--	--	--	--	--	--	--	--	--	--	--	--	--	--	--	--	--	--	--	-	-	-
comp100440_c0_seq1	212	gi|408816336|dbj|BAM62877.1|	54.3	2e-06	L1-encoded reverse transcriptase-like protein [Trimeresurus flavoviridis]	--	--	--	--	--	--	--	--	--	--	--	--	--	--	--	--	--	--	-	-	-
comp1004430_c0_seq1	220	--	--	--	--	--	--	--	--	--	--	--	--	--	--	--	--	--	--	--	--	--	--	-	-	-
comp1004483_c0_seq1	253	--	--	--	--	--	--	--	--	--	--	--	--	--	--	--	--	--	--	--	--	--	--	-	-	-
comp1004515_c0_seq1	361	--	--	--	--	--	--	--	--	--	--	--	--	--	--	--	--	--	--	--	--	--	--	-	-	-
comp1004527_c0_seq1	253	--	--	--	--	--	--	--	--	--	--	--	--	--	--	--	--	--	--	--	--	--	--	-	-	-
comp1004542_c0_seq1	317	--	--	--	--	--	--	--	--	--	--	--	--	--	--	--	--	--	--	--	--	--	--	-	-	-
comp1004622_c0_seq1	244	gi|363736673|ref|XP_422516.3|	117.1	2e-25	PREDICTED: KN motif and ankyrin repeat domain-containing protein 4 [Gallus gallus]	gi|467990960|gb|GAGC010341777.1|	63.9	3e-07	TSA: Anolis carolinensis k26:30295972 transcribed RNA sequence	sp|Q5T7N3|KANK4_HUMAN	89.4	2e-18	KN motif and ankyrin repeat domain-containing protein 4 OS=Homo sapiens GN=KANK4 PE=2 SV=1	--	--	--	--	--	--	--	--	--	--	-	-	-
comp1004666_c0_seq1	239	--	--	--	--	--	--	--	--	--	--	--	--	--	--	--	--	--	--	--	--	--	--	-	-	-
comp1004681_c0_seq1	236	--	--	--	--	gi|335279518|ref|XM_001926607.3|	83.8	3e-13	PREDICTED: Sus scrofa one cut homeobox 2 (ONECUT2), mRNA	--	--	--	--	--	--	--	--	--	--	--	--	--	--	-	-	-
comp100475_c0_seq1	236	--	--	--	--	--	--	--	--	--	--	--	--	--	--	--	--	--	--	--	--	--	--	-	-	-
comp1004799_c0_seq1	451	--	--	--	--	--	--	--	--	--	--	--	--	--	--	--	--	--	--	--	--	--	--	-	-	-
comp1004881_c0_seq1	447	--	--	--	--	--	--	--	--	--	--	--	--	--	--	--	--	--	--	--	--	--	--	-	-	-
comp1004909_c0_seq1	442	--	--	--	--	--	--	--	--	--	--	--	--	--	--	--	--	--	--	--	--	--	--	-	-	-
comp1004928_c0_seq1	285	--	--	--	--	--	--	--	--	--	--	--	--	--	--	--	--	--	--	--	--	--	--	-	-	-
comp1004937_c0_seq1	394	--	--	--	--	--	--	--	--	--	--	--	--	--	--	--	--	--	--	--	--	--	--	-	-	-
comp1004940_c0_seq1	301	gi|301607285|ref|XP_002933263.1|	79.7	4e-14	PREDICTED: hypothetical protein LOC100487934 [Xenopus (Silurana) tropicalis]	--	--	--	--	--	--	--	--	--	--	--	--	--	K03129	3e-08	57	xtr:100487219	transcription initiation factor TFIID subunit 4	-	-	-
comp1004962_c0_seq1	244	--	--	--	--	--	--	--	--	--	--	--	--	--	--	--	--	--	--	--	--	--	--	-	-	-
comp1005000_c0_seq1	207	--	--	--	--	--	--	--	--	--	--	--	--	--	--	--	--	--	--	--	--	--	--	-	-	-
comp1005095_c0_seq1	215	--	--	--	--	--	--	--	--	--	--	--	--	--	--	--	--	--	--	--	--	--	--	-	-	-
comp1005130_c0_seq1	360	--	--	--	--	--	--	--	--	--	--	--	--	--	--	--	--	--	--	--	--	--	--	-	-	-
comp1005131_c0_seq1	256	--	--	--	--	--	--	--	--	--	--	--	--	--	--	--	--	--	--	--	--	--	--	-	-	-
comp1005229_c0_seq1	235	--	--	--	--	gi|7321968|gb|AC009487.3|	93.7	3e-16	Homo sapiens BAC clone RP11-334E15 from 2, complete sequence	--	--	--	--	--	--	--	--	--	--	--	--	--	--	-	-	-
comp1005241_c0_seq1	268	gi|301617868|ref|XP_002938353.1|	84.3	1e-15	PREDICTED: hypothetical protein LOC100490320 [Xenopus (Silurana) tropicalis]	--	--	--	--	sp|P11369|POL2_MOUSE	74.3	6e-14	Retrovirus-related Pol polyprotein LINE-1 OS=Mus musculus GN=Pol PE=1 SV=2	--	--	--	--	--	K06478	8e-12	68.9	acs:100563672	protein tyrosine phosphatase, receptor type, C [EC:3.1.3.48]	-	-	-
comp1005260_c0_seq1	350	--	--	--	--	--	--	--	--	--	--	--	--	--	--	--	--	--	--	--	--	--	--	-	-	-
comp1005299_c0_seq1	459	gi|45382873|ref|NP_989963.1|	53.5	3e-06	pol-like protein ENS-3 [Gallus gallus] >gi|13194728|gb|AAK15526.1|AF329451_1 pol-like protein ENS-3 [Gallus gallus]	--	--	--	--	--	--	--	--	--	--	--	--	--	--	--	--	--	--	-	-	-
comp1005301_c0_seq1	348	--	--	--	--	--	--	--	--	--	--	--	--	--	--	--	--	--	--	--	--	--	--	-	-	-
comp1005340_c0_seq1	240	--	--	--	--	--	--	--	--	--	--	--	--	--	--	--	--	--	--	--	--	--	--	-	-	-
comp1005373_c0_seq1	227	gi|408816336|dbj|BAM62877.1|	26.6	9e-08	L1-encoded reverse transcriptase-like protein [Trimeresurus flavoviridis]	--	--	--	--	--	--	--	--	--	--	--	--	--	--	--	--	--	--	-	-	-
comp1005391_c0_seq1	239	gi|126306532|ref|XP_001375841.1|	52.4	7e-06	PREDICTED: hemicentin-1 [Monodelphis domestica]	--	--	--	--	sp|Q96RW7|HMCN1_HUMAN	102	3e-22	Hemicentin-1 OS=Homo sapiens GN=HMCN1 PE=1 SV=2	--	--	--	--	--	K06784	2e-10	64.3	pon:100459191	roundabout, axon guidance receptor 4	-	-	-
comp1005399_c0_seq1	291	gi|390342152|ref|XP_003725599.1|	65.1	1e-09	PREDICTED: uncharacterized protein LOC586954 [Strongylocentrotus purpuratus]	--	--	--	--	--	--	--	--	--	--	--	--	--	--	--	--	--	--	-	-	-
comp1005430_c0_seq1	379	--	--	--	--	--	--	--	--	--	--	--	--	--	--	--	--	--	--	--	--	--	--	-	-	-
comp1005472_c0_seq1	667	--	--	--	--	--	--	--	--	--	--	--	--	--	--	--	--	--	--	--	--	--	--	-	-	-
comp1005524_c0_seq1	326	--	--	--	--	--	--	--	--	--	--	--	--	--	--	--	--	--	--	--	--	--	--	-	-	-
comp1005577_c0_seq1	505	--	--	--	--	--	--	--	--	--	--	--	--	--	--	--	--	--	--	--	--	--	--	-	-	-
comp1005660_c0_seq1	268	--	--	--	--	--	--	--	--	--	--	--	--	--	--	--	--	--	--	--	--	--	--	-	-	-
comp1005663_c0_seq1	630	gi|355785806|gb|EHH65989.1|	53.9	6e-06	hypothetical protein EGM_02875, partial [Macaca fascicularis]	--	--	--	--	--	--	--	--	--	--	--	--	--	K14079	1e-06	53.5	dmo:Dmoj_GI15889	poly(A) RNA polymerase GLD2 [EC:2.7.7.19]	-	-	-
comp1005677_c0_seq1	424	--	--	--	--	--	--	--	--	--	--	--	--	--	--	--	--	--	--	--	--	--	--	-	-	-
comp1005710_c0_seq1	409	--	--	--	--	--	--	--	--	--	--	--	--	--	--	--	--	--	--	--	--	--	--	-	-	-
comp1005755_c0_seq1	221	--	--	--	--	--	--	--	--	--	--	--	--	--	--	--	--	--	--	--	--	--	--	-	-	-
comp1005788_c0_seq1	268	--	--	--	--	--	--	--	--	--	--	--	--	--	--	--	--	--	--	--	--	--	--	-	-	-
comp1005841_c0_seq1	471	gi|443688361|gb|ELT91073.1|	71.6	1e-11	hypothetical protein CAPTEDRAFT_206174 [Capitella teleta]	--	--	--	--	--	--	--	--	--	--	--	--	--	--	--	--	--	--	-	-	-
comp1005915_c0_seq1	284	--	--	--	--	--	--	--	--	--	--	--	--	--	--	--	--	--	--	--	--	--	--	-	-	-
comp1005924_c0_seq1	346	--	--	--	--	--	--	--	--	--	--	--	--	--	--	--	--	--	--	--	--	--	--	-	-	-
comp1005932_c0_seq1	234	--	--	--	--	--	--	--	--	--	--	--	--	--	--	--	--	--	--	--	--	--	--	-	-	-
comp1005935_c0_seq1	296	--	--	--	--	--	--	--	--	--	--	--	--	--	--	--	--	--	--	--	--	--	--	-	-	-
comp1005957_c0_seq1	236	--	--	--	--	--	--	--	--	--	--	--	--	--	--	--	--	--	--	--	--	--	--	-	-	-
comp1006041_c0_seq1	434	--	--	--	--	--	--	--	--	--	--	--	--	--	--	--	--	--	--	--	--	--	--	-	-	-
comp1006126_c0_seq1	391	--	--	--	--	--	--	--	--	--	--	--	--	--	--	--	--	--	--	--	--	--	--	-	-	-
comp1006187_c0_seq1	232	--	--	--	--	--	--	--	--	--	--	--	--	--	--	--	--	--	--	--	--	--	--	-	-	-
comp1006237_c0_seq1	294	--	--	--	--	--	--	--	--	--	--	--	--	--	--	--	--	--	--	--	--	--	--	-	-	-
comp1006349_c0_seq1	211	--	--	--	--	--	--	--	--	--	--	--	--	--	--	--	--	--	--	--	--	--	--	-	-	-
comp1006464_c0_seq1	675	--	--	--	--	--	--	--	--	--	--	--	--	--	--	--	--	--	--	--	--	--	--	-	-	-
comp1006493_c0_seq1	472	gi|195449415|ref|XP_002072064.1|	53.9	2e-06	GK22522 [Drosophila willistoni] >gi|194168149|gb|EDW83050.1| GK22522 [Drosophila willistoni]	--	--	--	--	--	--	--	--	--	--	--	--	--	--	--	--	--	--	-	-	-
comp1006604_c0_seq1	349	--	--	--	--	gi|224809261|ref|NG_011467.1|	163	7e-37	Homo sapiens Meis homeobox 1 (MEIS1), RefSeqGene on chromosome 2	--	--	--	--	--	--	--	--	--	--	--	--	--	--	-	-	-
comp1006663_c0_seq1	201	--	--	--	--	--	--	--	--	--	--	--	--	--	--	--	--	--	--	--	--	--	--	-	-	-
comp1006757_c0_seq1	265	--	--	--	--	--	--	--	--	--	--	--	--	--	--	--	--	--	--	--	--	--	--	-	-	-
comp1006855_c0_seq1	453	gi|431902856|gb|ELK09071.1|	266.2	3e-70	Kinesin-like protein KIF24 [Pteropus alecto]	gi|300794543|ref|NM_001193229.1|	137	5e-29	Bos taurus kinesin family member 24 (KIF24), mRNA	sp|Q5T7B8|KIF24_HUMAN	260	7e-70	Kinesin-like protein KIF24 OS=Homo sapiens GN=KIF24 PE=1 SV=2	YGL216w	101	4e-22	COG5059	Kinesin-like protein	K10393	1e-70	264	cfa:481585	kinesin family member 2/24	GO:0007019//microtubule depolymerization;GO:0007018//microtubule-based movement;GO:0042384//cilium assembly	GO:0003777//microtubule motor activity;GO:0005524//ATP binding;GO:0005515//protein binding	GO:0005875//microtubule associated complex;GO:0005874//microtubule;GO:0005814//centriole
comp1006889_c0_seq1	339	--	--	--	--	--	--	--	--	--	--	--	--	--	--	--	--	--	K04559	3e-06	50.4	xtr:100496371	huntingtin interacting protein 1	-	-	-
comp1006896_c0_seq1	508	--	--	--	--	--	--	--	--	--	--	--	--	--	--	--	--	--	--	--	--	--	--	-	-	-
comp1006927_c0_seq1	461	--	--	--	--	--	--	--	--	--	--	--	--	--	--	--	--	--	--	--	--	--	--	-	-	-
comp100693_c0_seq1	323	gi|301603955|ref|XP_002931647.1|	66.2	5e-10	PREDICTED: uncharacterized protein KIAA0467-like [Xenopus (Silurana) tropicalis]	--	--	--	--	--	--	--	--	--	--	--	--	--	K10592	1e-08	58.2	xtr:100489531	E3 ubiquitin-protein ligase HUWE1 [EC:6.3.2.19]	-	-	-
comp1006985_c0_seq1	529	gi|301608169|ref|XP_002933672.1|	75.5	1e-12	PREDICTED: hypothetical protein LOC100488716 [Xenopus (Silurana) tropicalis]	--	--	--	--	--	--	--	--	--	--	--	--	--	--	--	--	--	--	-	-	-
comp1006987_c0_seq1	313	--	--	--	--	--	--	--	--	--	--	--	--	--	--	--	--	--	--	--	--	--	--	-	-	-
comp1006995_c0_seq1	209	gi|301606450|ref|XP_002932846.1|	58.2	1e-07	PREDICTED: hypothetical protein LOC100495514 [Xenopus (Silurana) tropicalis]	--	--	--	--	--	--	--	--	--	--	--	--	--	--	--	--	--	--	-	-	-
comp1007096_c0_seq1	527	gi|170819724|gb|ACB38666.1|	93.6	4e-18	reverse transcriptase [Daphnia pulex]	--	--	--	--	--	--	--	--	--	--	--	--	--	--	--	--	--	--	-	-	-
comp1007130_c0_seq1	263	--	--	--	--	--	--	--	--	--	--	--	--	--	--	--	--	--	--	--	--	--	--	-	-	-
comp1007285_c0_seq1	374	--	--	--	--	--	--	--	--	--	--	--	--	--	--	--	--	--	--	--	--	--	--	-	-	-
comp1007343_c0_seq1	858	--	--	--	--	--	--	--	--	--	--	--	--	--	--	--	--	--	--	--	--	--	--	-	-	-
comp1007422_c0_seq1	270	--	--	--	--	--	--	--	--	--	--	--	--	--	--	--	--	--	--	--	--	--	--	-	-	-
comp1007528_c0_seq1	748	gi|327272584|ref|XP_003221064.1|	72.8	1e-11	PREDICTED: voltage-dependent T-type calcium channel subunit alpha-1I-like [Anolis carolinensis]	gi|470632144|ref|XM_004322129.1|	595	1e-166	PREDICTED: Tursiops truncatus voltage-dependent T-type calcium channel subunit alpha-1I-like (LOC101318239), mRNA	sp|Q9Z0Y8|CAC1I_RAT	470	2e-132	Voltage-dependent T-type calcium channel subunit alpha-1I OS=Rattus norvegicus GN=Cacna1i PE=2 SV=3	BH1501	88.6	1e-17	COG1226	Kef-type K+ transport systems, predicted NAD-binding component	K04856	6e-134	476	acs:100555412	voltage-dependent calcium channel T type alpha-1I	GO:0007411//axon guidance;GO:0006816//calcium ion transport;GO:0007165//signal transduction	GO:0005515//protein binding;GO:0008332//low voltage-gated calcium channel activity	GO:0005891//voltage-gated calcium channel complex
comp1007547_c0_seq1	217	--	--	--	--	--	--	--	--	--	--	--	--	--	--	--	--	--	--	--	--	--	--	-	-	-
comp1007564_c0_seq1	205	--	--	--	--	--	--	--	--	--	--	--	--	--	--	--	--	--	--	--	--	--	--	-	-	-
comp1007614_c0_seq1	277	--	--	--	--	--	--	--	--	--	--	--	--	--	--	--	--	--	--	--	--	--	--	-	-	-
comp1007640_c0_seq1	234	--	--	--	--	--	--	--	--	--	--	--	--	--	--	--	--	--	--	--	--	--	--	-	-	-
comp1007669_c0_seq1	226	--	--	--	--	--	--	--	--	--	--	--	--	--	--	--	--	--	--	--	--	--	--	-	-	-
comp1007693_c0_seq1	380	--	--	--	--	--	--	--	--	--	--	--	--	--	--	--	--	--	--	--	--	--	--	-	-	-
comp1007794_c0_seq1	252	--	--	--	--	--	--	--	--	--	--	--	--	--	--	--	--	--	--	--	--	--	--	-	-	-
comp1007861_c0_seq1	332	--	--	--	--	--	--	--	--	--	--	--	--	--	--	--	--	--	--	--	--	--	--	-	-	-
comp1007863_c0_seq1	328	gi|291241768|ref|XP_002740782.1|	78.6	1e-13	PREDICTED: polyprotein-like [Saccoglossus kowalevskii]	--	--	--	--	sp|P04323|POL3_DROME	68.6	3e-12	Retrovirus-related Pol polyprotein from transposon 17.6 OS=Drosophila melanogaster GN=pol PE=4 SV=1	--	--	--	--	--	--	--	--	--	--	-	-	-
comp1007875_c0_seq1	367	--	--	--	--	--	--	--	--	--	--	--	--	--	--	--	--	--	--	--	--	--	--	-	-	-
comp1007880_c0_seq1	203	--	--	--	--	--	--	--	--	--	--	--	--	--	--	--	--	--	--	--	--	--	--	-	-	-
comp1007899_c0_seq1	380	--	--	--	--	--	--	--	--	--	--	--	--	--	--	--	--	--	--	--	--	--	--	-	-	-
comp1007939_c0_seq1	203	--	--	--	--	--	--	--	--	--	--	--	--	--	--	--	--	--	--	--	--	--	--	-	-	-
comp1007975_c0_seq1	259	--	--	--	--	--	--	--	--	--	--	--	--	--	--	--	--	--	--	--	--	--	--	-	-	-
comp1007992_c0_seq1	334	--	--	--	--	--	--	--	--	--	--	--	--	--	--	--	--	--	--	--	--	--	--	-	-	-
comp1008001_c0_seq1	208	gi|391337434|ref|XP_003743074.1|	88.2	1e-16	PREDICTED: uncharacterized protein LOC100899270 [Metaseiulus occidentalis]	--	--	--	--	--	--	--	--	--	--	--	--	--	--	--	--	--	--	-	-	-
comp1008008_c0_seq1	337	gi|301610063|ref|XP_002934565.1|	66.6	4e-10	PREDICTED: hypothetical protein LOC100493871 [Xenopus (Silurana) tropicalis]	--	--	--	--	--	--	--	--	--	--	--	--	--	K03129	4e-06	50.1	xtr:100487219	transcription initiation factor TFIID subunit 4	-	-	-
comp1008027_c0_seq1	237	--	--	--	--	--	--	--	--	--	--	--	--	--	--	--	--	--	--	--	--	--	--	-	-	-
comp1008086_c0_seq1	356	--	--	--	--	--	--	--	--	--	--	--	--	--	--	--	--	--	--	--	--	--	--	-	-	-
comp100808_c0_seq1	210	--	--	--	--	--	--	--	--	--	--	--	--	--	--	--	--	--	--	--	--	--	--	-	-	-
comp1008209_c0_seq1	342	--	--	--	--	--	--	--	--	--	--	--	--	--	--	--	--	--	--	--	--	--	--	-	-	-
comp1008556_c0_seq1	497	--	--	--	--	--	--	--	--	--	--	--	--	--	--	--	--	--	--	--	--	--	--	-	-	-
comp1008636_c0_seq1	514	gi|348541719|ref|XP_003458334.1|	69.7	6e-11	PREDICTED: hypothetical protein LOC100690076 [Oreochromis niloticus]	--	--	--	--	--	--	--	--	--	--	--	--	--	K01120	4e-07	54.3	xtr:100485841	3',5'-cyclic-nucleotide phosphodiesterase [EC:3.1.4.17]	-	-	-
comp1008651_c0_seq1	399	--	--	--	--	--	--	--	--	--	--	--	--	--	--	--	--	--	--	--	--	--	--	-	-	-
comp1008691_c0_seq1	264	--	--	--	--	--	--	--	--	--	--	--	--	--	--	--	--	--	--	--	--	--	--	-	-	-
comp1008700_c0_seq1	329	--	--	--	--	--	--	--	--	--	--	--	--	--	--	--	--	--	--	--	--	--	--	-	-	-
comp1008703_c0_seq1	320	--	--	--	--	--	--	--	--	--	--	--	--	--	--	--	--	--	--	--	--	--	--	-	-	-
comp1008853_c0_seq1	222	gi|348556173|ref|XP_003463897.1|	53.1	4e-06	PREDICTED: hypothetical protein LOC100728390 isoform 1 [Cavia porcellus]	--	--	--	--	sp|P20730|CHHB2_BOMMO	72	3e-13	Chorion class high-cysteine HCB protein 13 OS=Bombyx mori PE=3 SV=1	PM0926	45.8	1e-07	COG4531	ABC-type Zn2+ transport system, periplasmic component/surface adhesin	K09268	1e-08	58.2	ame:726914	transcription factor SOX4/11/12 (SOX group C)	-	-	-
comp1008865_c0_seq1	480	--	--	--	--	--	--	--	--	--	--	--	--	--	--	--	--	--	--	--	--	--	--	-	-	-
comp1008884_c0_seq1	241	--	--	--	--	--	--	--	--	--	--	--	--	--	--	--	--	--	--	--	--	--	--	-	-	-
comp1008948_c0_seq1	257	--	--	--	--	--	--	--	--	--	--	--	--	--	--	--	--	--	--	--	--	--	--	-	-	-
comp100895_c0_seq1	216	gi|301615651|ref|XP_002937282.1|	69.3	6e-11	PREDICTED: LINE-1 type transposase domain-containing protein 1-like [Xenopus (Silurana) tropicalis]	--	--	--	--	--	--	--	--	--	--	--	--	--	--	--	--	--	--	-	-	-
comp1008967_c0_seq1	407	--	--	--	--	--	--	--	--	--	--	--	--	--	--	--	--	--	--	--	--	--	--	-	-	-
comp1008982_c0_seq1	402	gi|46242234|gb|AAS83204.1|	62	1e-08	reverse transcriptase [Fundulus heteroclitus]	--	--	--	--	sp|P11369|POL2_MOUSE	50.4	1e-06	Retrovirus-related Pol polyprotein LINE-1 OS=Mus musculus GN=Pol PE=1 SV=2	--	--	--	--	--	--	--	--	--	--	-	-	-
comp1009067_c0_seq1	300	--	--	--	--	--	--	--	--	--	--	--	--	--	--	--	--	--	--	--	--	--	--	-	-	-
comp1009075_c0_seq1	298	--	--	--	--	--	--	--	--	--	--	--	--	--	--	--	--	--	--	--	--	--	--	-	-	-
comp1009137_c0_seq1	230	--	--	--	--	--	--	--	--	--	--	--	--	--	--	--	--	--	--	--	--	--	--	-	-	-
comp100913_c0_seq1	212	--	--	--	--	--	--	--	--	--	--	--	--	--	--	--	--	--	--	--	--	--	--	-	-	-
comp1009164_c0_seq1	282	--	--	--	--	--	--	--	--	--	--	--	--	--	--	--	--	--	--	--	--	--	--	-	-	-
comp100920_c0_seq1	238	--	--	--	--	--	--	--	--	--	--	--	--	--	--	--	--	--	--	--	--	--	--	-	-	-
comp1009251_c0_seq1	267	--	--	--	--	--	--	--	--	--	--	--	--	--	--	--	--	--	--	--	--	--	--	-	-	-
comp1009416_c0_seq1	325	--	--	--	--	--	--	--	--	--	--	--	--	--	--	--	--	--	--	--	--	--	--	-	-	-
comp1009426_c0_seq1	496	--	--	--	--	--	--	--	--	--	--	--	--	--	--	--	--	--	--	--	--	--	--	-	-	-
comp1009427_c0_seq1	236	--	--	--	--	--	--	--	--	--	--	--	--	--	--	--	--	--	--	--	--	--	--	-	-	-
comp100945_c0_seq1	203	--	--	--	--	--	--	--	--	--	--	--	--	--	--	--	--	--	--	--	--	--	--	-	-	-
comp100949_c0_seq1	201	--	--	--	--	--	--	--	--	--	--	--	--	--	--	--	--	--	--	--	--	--	--	-	-	-
comp1009539_c0_seq1	232	--	--	--	--	--	--	--	--	--	--	--	--	--	--	--	--	--	--	--	--	--	--	-	-	-
comp1009551_c0_seq1	212	--	--	--	--	--	--	--	--	--	--	--	--	--	--	--	--	--	--	--	--	--	--	-	-	-
comp1009597_c0_seq1	332	--	--	--	--	--	--	--	--	--	--	--	--	--	--	--	--	--	--	--	--	--	--	-	-	-
comp1009619_c0_seq1	213	--	--	--	--	--	--	--	--	--	--	--	--	--	--	--	--	--	--	--	--	--	--	-	-	-
comp1009771_c0_seq1	211	--	--	--	--	--	--	--	--	--	--	--	--	--	--	--	--	--	--	--	--	--	--	-	-	-
comp1009826_c0_seq1	313	gi|444732333|gb|ELW72634.1|	73.6	3e-12	Transforming growth factor beta receptor type 3 [Tupaia chinensis]	--	--	--	--	sp|P35054|TGBR3_PIG	73.2	1e-13	Transforming growth factor beta receptor type 3 OS=Sus scrofa GN=TGFBR3 PE=2 SV=1	--	--	--	--	--	K05843	4e-13	73.2	ssc:397512	transforming growth factor, beta receptor III	GO:0001824//blastocyst development;GO:0010633//negative regulation of epithelial cell migration;GO:0030512//negative regulation of transforming growth factor beta receptor signaling pathway;GO:0050680//negative regulation of epithelial cell proliferation;GO:0060347//heart trabecula formation;GO:0060038//cardiac muscle cell proliferation;GO:0030511//positive regulation of transforming growth facto…	GO:0008201//heparin binding;GO:0017134//fibroblast growth factor binding;GO:0005160//transforming growth factor beta receptor binding;GO:0070123//transforming growth factor beta receptor activity, type III;GO:0050431//transforming growth factor beta binding;GO:0030165//PDZ domain binding;GO:0046332//SMAD binding;GO:0048185//activin binding	GO:0009986//cell surface;GO:0005783//endoplasmic reticulum;GO:0005615//extracellular space;GO:0005887//integral to plasma membrane;GO:0005578//proteinaceous extracellular matrix
comp1009835_c0_seq1	244	gi|301615984|ref|XP_002937457.1|	68.2	1e-10	PREDICTED: extracellular calcium-sensing receptor-like [Xenopus (Silurana) tropicalis]	--	--	--	--	--	--	--	--	--	--	--	--	--	K07596	1e-06	52	xtr:100495741	desmoglein 1	-	-	-
comp1009845_c0_seq1	301	--	--	--	--	--	--	--	--	--	--	--	--	--	--	--	--	--	--	--	--	--	--	-	-	-
comp1009855_c0_seq1	207	--	--	--	--	--	--	--	--	--	--	--	--	--	--	--	--	--	--	--	--	--	--	-	-	-
comp1009879_c0_seq1	237	--	--	--	--	--	--	--	--	--	--	--	--	--	--	--	--	--	--	--	--	--	--	-	-	-
comp100990_c0_seq1	208	--	--	--	--	--	--	--	--	--	--	--	--	--	--	--	--	--	--	--	--	--	--	-	-	-
comp1009914_c0_seq1	204	--	--	--	--	--	--	--	--	--	--	--	--	--	--	--	--	--	--	--	--	--	--	-	-	-
comp1009920_c0_seq1	225	--	--	--	--	--	--	--	--	--	--	--	--	--	--	--	--	--	--	--	--	--	--	-	-	-
comp1010137_c0_seq1	274	--	--	--	--	--	--	--	--	--	--	--	--	--	--	--	--	--	--	--	--	--	--	-	-	-
comp1010176_c0_seq1	249	--	--	--	--	--	--	--	--	--	--	--	--	--	--	--	--	--	--	--	--	--	--	-	-	-
comp1010407_c0_seq1	341	gi|301628184|ref|XP_002943238.1|	61.6	1e-08	PREDICTED: putative N-acetyltransferase C7orf52-like [Xenopus (Silurana) tropicalis]	--	--	--	--	sp|Q8N8M0|NAT16_HUMAN	56.6	1e-08	Putative N-acetyltransferase 16 OS=Homo sapiens GN=NAT16 PE=2 SV=2	--	--	--	--	--	--	--	--	--	--	-	-	-
comp1010467_c0_seq1	343	--	--	--	--	--	--	--	--	--	--	--	--	--	--	--	--	--	--	--	--	--	--	-	-	-
comp1010482_c0_seq1	507	--	--	--	--	--	--	--	--	--	--	--	--	--	--	--	--	--	--	--	--	--	--	-	-	-
comp101052_c0_seq1	233	--	--	--	--	--	--	--	--	--	--	--	--	--	--	--	--	--	--	--	--	--	--	-	-	-
comp1010641_c0_seq1	332	--	--	--	--	--	--	--	--	--	--	--	--	--	--	--	--	--	--	--	--	--	--	-	-	-
comp101065_c0_seq1	235	--	--	--	--	--	--	--	--	--	--	--	--	--	--	--	--	--	--	--	--	--	--	-	-	-
comp101066_c0_seq1	230	gi|301628362|ref|XP_002943325.1|	72.8	5e-12	PREDICTED: putative transposase element L1Md-A101/L1Md-A102/L1Md-A2-like [Xenopus (Silurana) tropicalis]	--	--	--	--	--	--	--	--	--	--	--	--	--	--	--	--	--	--	-	-	-
comp1010723_c0_seq1	237	gi|449492393|ref|XP_002190190.2|	158.3	1e-37	PREDICTED: myosin-IIIa [Taeniopygia guttata]	gi|301607169|ref|XM_002933143.1|	182	5e-43	PREDICTED: Xenopus (Silurana) tropicalis myosin-IIIa-like (LOC100495574), mRNA	sp|Q8NEV4|MYO3A_HUMAN	154	3e-38	Myosin-IIIa OS=Homo sapiens GN=MYO3A PE=2 SV=2	--	--	--	--	--	K08834	1e-38	158	tgu:100219128	myosin III [EC:2.7.11.1]	-	-	-
comp1010765_c0_seq1	496	--	--	--	--	--	--	--	--	--	--	--	--	--	--	--	--	--	--	--	--	--	--	-	-	-
comp1010980_c0_seq1	228	--	--	--	--	--	--	--	--	--	--	--	--	--	--	--	--	--	--	--	--	--	--	-	-	-
comp1011028_c0_seq1	400	gi|334348692|ref|XP_001368218.2|	238.8	6e-62	PREDICTED: contactin associated protein-like 2 [Monodelphis domestica]	gi|118404379|ref|NM_001079264.1|	167	5e-38	Xenopus (Silurana) tropicalis contactin associated protein-like 2 (cntnap2), mRNA	sp|Q9CPW0|CNTP2_MOUSE	228	3e-60	Contactin-associated protein-like 2 OS=Mus musculus GN=Cntnap2 PE=1 SV=2	--	--	--	--	--	K07380	6e-63	238	mdo:100013863	contactin associated protein-like 2	GO:0021761//limbic system development;GO:0071625//vocalization behavior;GO:0031175//neuron projection development;GO:0021794//thalamus development;GO:0021756//striatum development;GO:0007155//cell adhesion;GO:0071109//superior temporal gyrus development;GO:0071205//protein localization to juxtaparanode region of axon	GO:0019899//enzyme binding	GO:0008076//voltage-gated potassium channel complex;GO:0009986//cell surface;GO:0005769//early endosome;GO:0044224//juxtaparanode region of axon;GO:0030673//axolemma;GO:0005794//Golgi apparatus
comp1011044_c0_seq1	253	--	--	--	--	--	--	--	--	--	--	--	--	--	--	--	--	--	--	--	--	--	--	-	-	-
comp1011092_c0_seq1	210	gi|301620660|ref|XP_002939688.1|	79.3	6e-14	PREDICTED: uncharacterized protein K02A2.6-like [Xenopus (Silurana) tropicalis]	--	--	--	--	sp|Q09575|YRD6_CAEEL	56.6	1e-08	Uncharacterized protein K02A2.6 OS=Caenorhabditis elegans GN=K02A2.6 PE=2 SV=1	YIL082w-a_2	55.8	2e-08	COG2801	Transposase and inactivated derivatives	K04228	7e-08	55.8	dre:100151502	arginine vasopressin receptor 2	-	-	-
comp1011155_c0_seq1	270	--	--	--	--	--	--	--	--	--	--	--	--	--	--	--	--	--	--	--	--	--	--	-	-	-
comp1011221_c0_seq1	209	--	--	--	--	--	--	--	--	--	--	--	--	--	--	--	--	--	--	--	--	--	--	-	-	-
comp1011266_c0_seq1	487	gi|34392583|dbj|BAC82624.1|	59.3	7e-08	pol-like protein [Ciona intestinalis]	--	--	--	--	sp|P11369|POL2_MOUSE	48.9	5e-06	Retrovirus-related Pol polyprotein LINE-1 OS=Mus musculus GN=Pol PE=1 SV=2	--	--	--	--	--	--	--	--	--	--	-	-	-
comp1011325_c0_seq1	212	--	--	--	--	--	--	--	--	--	--	--	--	--	--	--	--	--	--	--	--	--	--	-	-	-
comp1011369_c0_seq1	228	--	--	--	--	--	--	--	--	--	--	--	--	--	--	--	--	--	--	--	--	--	--	-	-	-
comp1011513_c0_seq1	412	--	--	--	--	--	--	--	--	--	--	--	--	--	--	--	--	--	--	--	--	--	--	-	-	-
comp1011576_c0_seq1	348	--	--	--	--	--	--	--	--	--	--	--	--	--	--	--	--	--	--	--	--	--	--	-	-	-
comp1011603_c0_seq1	201	--	--	--	--	--	--	--	--	--	--	--	--	--	--	--	--	--	--	--	--	--	--	-	-	-
comp1011651_c0_seq1	273	--	--	--	--	--	--	--	--	--	--	--	--	--	--	--	--	--	--	--	--	--	--	-	-	-
comp1011764_c0_seq1	383	--	--	--	--	--	--	--	--	--	--	--	--	--	--	--	--	--	--	--	--	--	--	-	-	-
comp1011796_c0_seq1	293	--	--	--	--	--	--	--	--	--	--	--	--	--	--	--	--	--	--	--	--	--	--	-	-	-
comp1011814_c0_seq1	240	--	--	--	--	--	--	--	--	--	--	--	--	--	--	--	--	--	--	--	--	--	--	-	-	-
comp1011874_c0_seq1	382	gi|301626395|ref|XP_002942377.1|	58.5	1e-07	PREDICTED: hypothetical protein LOC100491187 [Xenopus (Silurana) tropicalis]	--	--	--	--	--	--	--	--	--	--	--	--	--	--	--	--	--	--	-	-	-
comp1011898_c0_seq1	564	--	--	--	--	--	--	--	--	--	--	--	--	--	--	--	--	--	--	--	--	--	--	-	-	-
comp1011917_c0_seq1	322	--	--	--	--	--	--	--	--	--	--	--	--	--	--	--	--	--	--	--	--	--	--	-	-	-
comp101191_c0_seq1	207	--	--	--	--	--	--	--	--	--	--	--	--	--	--	--	--	--	--	--	--	--	--	-	-	-
comp1011974_c0_seq1	532	--	--	--	--	--	--	--	--	--	--	--	--	--	--	--	--	--	--	--	--	--	--	-	-	-
comp1012056_c0_seq1	276	gi|291238562|ref|XP_002739197.1|	53.9	2e-06	PREDICTED: polyprotein-like [Saccoglossus kowalevskii]	--	--	--	--	--	--	--	--	--	--	--	--	--	--	--	--	--	--	-	-	-
comp101209_c0_seq1	210	--	--	--	--	--	--	--	--	--	--	--	--	--	--	--	--	--	--	--	--	--	--	-	-	-
comp1012315_c0_seq1	306	--	--	--	--	--	--	--	--	--	--	--	--	--	--	--	--	--	--	--	--	--	--	-	-	-
comp1012535_c0_seq1	230	--	--	--	--	--	--	--	--	--	--	--	--	--	--	--	--	--	--	--	--	--	--	-	-	-
comp1012652_c0_seq1	247	--	--	--	--	gi|395842732|ref|XM_003794120.1|	234	2e-58	PREDICTED: Otolemur garnettii muscleblind-like splicing regulator 1 (MBNL1), mRNA	--	--	--	--	--	--	--	--	--	--	--	--	--	--	-	-	-
comp1012694_c0_seq1	384	gi|301614871|ref|XP_002936911.1|	120.2	3e-26	PREDICTED: myopalladin-like [Xenopus (Silurana) tropicalis]	gi|363735170|ref|XM_421565.3|	79.8	9e-12	PREDICTED: Gallus gallus myopalladin (MYPN), mRNA	sp|Q86TC9|MYPN_HUMAN	102	2e-22	Myopalladin OS=Homo sapiens GN=MYPN PE=1 SV=2	--	--	--	--	--	--	--	--	--	--	-	GO:0005515//protein binding	GO:0043232
comp1012757_c0_seq1	232	--	--	--	--	--	--	--	--	--	--	--	--	--	--	--	--	--	--	--	--	--	--	-	-	-
comp1012760_c0_seq1	306	gi|471404216|ref|XP_004384238.1|	202.6	4e-51	PREDICTED: sodium leak channel non-selective protein [Trichechus manatus latirostris]	gi|471404215|ref|XM_004384181.1|	291	1e-75	PREDICTED: Trichechus manatus latirostris sodium leak channel, non-selective (NALCN), mRNA	sp|Q8IZF0|NALCN_HUMAN	202	1e-52	Sodium leak channel non-selective protein OS=Homo sapiens GN=NALCN PE=2 SV=1	--	--	--	--	--	K05668	1e-35	147	ame:413947	ATP-binding cassette, subfamily C (CFTR/MRP), member 5	-	GO:0005272//sodium channel activity;GO:0005244//voltage-gated ion channel activity	GO:0016021//integral to membrane
comp1012788_c0_seq1	220	--	--	--	--	--	--	--	--	--	--	--	--	--	--	--	--	--	--	--	--	--	--	-	-	-
comp1012915_c0_seq1	218	--	--	--	--	--	--	--	--	--	--	--	--	--	--	--	--	--	--	--	--	--	--	-	-	-
comp1012968_c0_seq1	290	gi|72038947|ref|XP_792833.1|	86.7	3e-16	PREDICTED: putative nuclease HARBI1-like [Strongylocentrotus purpuratus]	--	--	--	--	sp|Q96MB7|HARB1_HUMAN	72.8	2e-13	Putative nuclease HARBI1 OS=Homo sapiens GN=HARBI1 PE=1 SV=1	--	--	--	--	--	--	--	--	--	--	-	-	-
comp1013016_c0_seq1	261	--	--	--	--	--	--	--	--	--	--	--	--	--	--	--	--	--	--	--	--	--	--	-	-	-
comp1013108_c0_seq1	274	--	--	--	--	--	--	--	--	--	--	--	--	--	--	--	--	--	--	--	--	--	--	-	-	-
comp1013131_c0_seq1	228	--	--	--	--	--	--	--	--	--	--	--	--	--	--	--	--	--	--	--	--	--	--	-	-	-
comp101314_c0_seq1	251	gi|301618345|ref|XP_002938582.1|	119.4	5e-26	PREDICTED: SH3 and multiple ankyrin repeat domains protein 1-like [Xenopus (Silurana) tropicalis]	--	--	--	--	sp|Q9Y566|SHAN1_HUMAN	92.8	2e-19	SH3 and multiple ankyrin repeat domains protein 1 OS=Homo sapiens GN=SHANK1 PE=1 SV=2	--	--	--	--	--	K15009	5e-27	119	xtr:100486091	SH3 and multiple ankyrin repeat domains protein	GO:0007010//cytoskeleton organization;GO:0060996//dendritic spine development;GO:0065008;GO:0007612//learning;GO:0035176//social behavior;GO:0071625//vocalization behavior;GO:0022607//cellular component assembly;GO:0007154//cell communication;GO:0044700;GO:0008104//protein localization;GO:0050794//regulation of cellular process;GO:0071822;GO:0050894//determination of affect	GO:0005102//receptor binding;GO:0019904//protein domain specific binding	GO:0044456//synapse part;GO:0043197//dendritic spine;GO:0008328//ionotropic glutamate receptor complex;GO:0044424//intracellular part
comp1013254_c0_seq1	261	--	--	--	--	--	--	--	--	--	--	--	--	--	--	--	--	--	--	--	--	--	--	-	-	-
comp1013318_c0_seq1	210	--	--	--	--	--	--	--	--	--	--	--	--	--	--	--	--	--	--	--	--	--	--	-	-	-
comp1013440_c0_seq1	405	gi|405967904|gb|EKC33022.1|	60.5	2e-08	hypothetical protein CGI_10006267 [Crassostrea gigas]	--	--	--	--	--	--	--	--	--	--	--	--	--	--	--	--	--	--	-	-	-
comp1013464_c0_seq1	227	--	--	--	--	--	--	--	--	--	--	--	--	--	--	--	--	--	--	--	--	--	--	-	-	-
comp1013491_c0_seq1	294	--	--	--	--	--	--	--	--	--	--	--	--	--	--	--	--	--	--	--	--	--	--	-	-	-
comp1013513_c0_seq1	484	--	--	--	--	--	--	--	--	--	--	--	--	--	--	--	--	--	--	--	--	--	--	-	-	-
comp1013574_c0_seq1	819	--	--	--	--	--	--	--	--	--	--	--	--	--	--	--	--	--	--	--	--	--	--	-	-	-
comp1013855_c0_seq1	261	gi|301628362|ref|XP_002943325.1|	62.4	7e-09	PREDICTED: putative transposase element L1Md-A101/L1Md-A102/L1Md-A2-like [Xenopus (Silurana) tropicalis]	--	--	--	--	sp|Q5T7N2|LITD1_HUMAN	50.1	1e-06	LINE-1 type transposase domain-containing protein 1 OS=Homo sapiens GN=L1TD1 PE=1 SV=1	--	--	--	--	--	--	--	--	--	--	-	-	-
comp1014115_c0_seq1	242	--	--	--	--	--	--	--	--	--	--	--	--	--	--	--	--	--	--	--	--	--	--	-	-	-
comp1014180_c0_seq1	411	--	--	--	--	--	--	--	--	--	--	--	--	--	--	--	--	--	--	--	--	--	--	-	-	-
comp1014214_c0_seq1	213	--	--	--	--	--	--	--	--	--	--	--	--	--	--	--	--	--	--	--	--	--	--	-	-	-
comp1014698_c0_seq1	252	--	--	--	--	--	--	--	--	--	--	--	--	--	--	--	--	--	--	--	--	--	--	-	-	-
comp1014763_c0_seq1	298	--	--	--	--	--	--	--	--	--	--	--	--	--	--	--	--	--	--	--	--	--	--	-	-	-
comp1014808_c0_seq1	262	gi|440892260|gb|ELR45528.1|	53.1	4e-06	hypothetical protein M91_13772, partial [Bos grunniens mutus]	--	--	--	--	--	--	--	--	--	--	--	--	--	--	--	--	--	--	-	-	-
comp1014818_c0_seq1	486	--	--	--	--	--	--	--	--	--	--	--	--	--	--	--	--	--	--	--	--	--	--	-	-	-
comp1014980_c0_seq1	493	--	--	--	--	--	--	--	--	--	--	--	--	--	--	--	--	--	--	--	--	--	--	-	-	-
comp1014990_c0_seq1	211	--	--	--	--	--	--	--	--	--	--	--	--	--	--	--	--	--	--	--	--	--	--	-	-	-
comp1015046_c0_seq1	270	gi|301620562|ref|XP_002939645.1|	70.5	2e-11	PREDICTED: e3 ubiquitin-protein ligase HUWE1-like [Xenopus (Silurana) tropicalis]	--	--	--	--	--	--	--	--	--	--	--	--	--	K10592	3e-12	70.5	xtr:100489531	E3 ubiquitin-protein ligase HUWE1 [EC:6.3.2.19]	-	-	-
comp1015117_c0_seq1	303	--	--	--	--	--	--	--	--	--	--	--	--	--	--	--	--	--	--	--	--	--	--	-	-	-
comp1015139_c0_seq1	472	--	--	--	--	--	--	--	--	--	--	--	--	--	--	--	--	--	--	--	--	--	--	-	-	-
comp1015175_c0_seq1	233	--	--	--	--	--	--	--	--	--	--	--	--	--	--	--	--	--	--	--	--	--	--	-	-	-
comp1015215_c0_seq1	240	--	--	--	--	--	--	--	--	--	--	--	--	--	--	--	--	--	--	--	--	--	--	-	-	-
comp1015274_c0_seq1	345	--	--	--	--	--	--	--	--	--	--	--	--	--	--	--	--	--	--	--	--	--	--	-	-	-
comp1015367_c0_seq1	240	gi|301630974|ref|XP_002944589.1|	84	2e-15	PREDICTED: hypothetical protein LOC100487233 [Xenopus (Silurana) tropicalis]	--	--	--	--	--	--	--	--	--	--	--	--	--	--	--	--	--	--	-	-	-
comp1015643_c0_seq1	547	--	--	--	--	--	--	--	--	--	--	--	--	--	--	--	--	--	--	--	--	--	--	-	-	-
comp1015669_c0_seq1	248	--	--	--	--	--	--	--	--	--	--	--	--	--	--	--	--	--	--	--	--	--	--	-	-	-
comp1015708_c0_seq1	230	--	--	--	--	--	--	--	--	--	--	--	--	--	--	--	--	--	--	--	--	--	--	-	-	-
comp1015763_c0_seq1	270	gi|348525970|ref|XP_003450494.1|	55.1	1e-06	PREDICTED: hypothetical protein LOC100698500 [Oreochromis niloticus]	--	--	--	--	--	--	--	--	--	--	--	--	--	--	--	--	--	--	-	-	-
comp1015797_c0_seq1	377	--	--	--	--	--	--	--	--	--	--	--	--	--	--	--	--	--	--	--	--	--	--	-	-	-
comp1015948_c0_seq1	271	--	--	--	--	--	--	--	--	--	--	--	--	--	--	--	--	--	--	--	--	--	--	-	-	-
comp1015_c0_seq1	221	--	--	--	--	--	--	--	--	--	--	--	--	--	--	--	--	--	--	--	--	--	--	-	-	-
comp1016063_c0_seq1	251	--	--	--	--	--	--	--	--	--	--	--	--	--	--	--	--	--	--	--	--	--	--	-	-	-
comp1016173_c0_seq1	281	--	--	--	--	--	--	--	--	--	--	--	--	--	--	--	--	--	--	--	--	--	--	-	-	-
comp1016233_c0_seq1	222	gi|348542822|ref|XP_003458883.1|	70.1	3e-11	PREDICTED: 1-phosphatidylinositol-4,5-bisphosphate phosphodiesterase delta-4-like [Oreochromis niloticus]	--	--	--	--	sp|Q32NH8|PLCD4_XENLA	59.3	2e-09	1-phosphatidylinositol 4,5-bisphosphate phosphodiesterase delta-4 OS=Xenopus laevis GN=plcd4 PE=2 SV=1	--	--	--	--	--	K05857	3e-11	67	dre:565669	phosphatidylinositol phospholipase C, delta [EC:3.1.4.11]	GO:0006644//phospholipid metabolic process;GO:0001525//angiogenesis;GO:0035556//intracellular signal transduction;GO:0016042//lipid catabolic process;GO:0060716//labyrinthine layer blood vessel development;GO:0042127//regulation of cell proliferation	GO:0004435//phosphatidylinositol phospholipase C activity;GO:0005509//calcium ion binding;GO:0004871//signal transducer activity;GO:0032794//GTPase activating protein binding;GO:0005543//phospholipid binding	GO:0005829//cytosol
comp1016297_c0_seq1	358	gi|300218775|gb|ADJ80991.1|	55.5	9e-07	CR1-3 [Lycodichthys dearborni]	--	--	--	--	--	--	--	--	--	--	--	--	--	--	--	--	--	--	-	-	-
comp1016333_c0_seq1	462	--	--	--	--	--	--	--	--	--	--	--	--	--	--	--	--	--	--	--	--	--	--	-	-	-
comp1016374_c0_seq1	267	gi|390363535|ref|XP_003730395.1|	52.8	6e-06	PREDICTED: uncharacterized protein LOC100892975 [Strongylocentrotus purpuratus]	--	--	--	--	--	--	--	--	--	--	--	--	--	--	--	--	--	--	-	-	-
comp101639_c0_seq1	206	--	--	--	--	--	--	--	--	--	--	--	--	--	--	--	--	--	--	--	--	--	--	-	-	-
comp1016416_c0_seq1	329	--	--	--	--	--	--	--	--	--	--	--	--	--	--	--	--	--	--	--	--	--	--	-	-	-
comp1016449_c0_seq1	284	--	--	--	--	--	--	--	--	--	--	--	--	--	--	--	--	--	--	--	--	--	--	-	-	-
comp1016517_c0_seq1	238	--	--	--	--	--	--	--	--	--	--	--	--	--	--	--	--	--	--	--	--	--	--	-	-	-
comp1016647_c0_seq1	277	gi|4325288|gb|AAD17315.1|	177.2	2e-43	voltage-dependent sodium channel [Cynops pyrrhogaster]	gi|363736224|ref|XM_422021.3|	208	1e-50	PREDICTED: Gallus gallus sodium channel, voltage-gated, type IX, alpha subunit (SCN9A), mRNA	sp|P08104|SCN3A_RAT	171	4e-43	Sodium channel protein type 3 subunit alpha OS=Rattus norvegicus GN=Scn3a PE=1 SV=1	--	--	--	--	--	K04834	2e-43	174	xtr:100488621	voltage-gated sodium channel type II alpha	-	-	-
comp1016683_c0_seq1	475	gi|301619133|ref|XP_002938952.1|	55.8	7e-07	PREDICTED: transposon Ty3-G Gag-Pol polyprotein-like [Xenopus (Silurana) tropicalis]	--	--	--	--	--	--	--	--	--	--	--	--	--	--	--	--	--	--	-	-	-
comp1016710_c0_seq1	533	--	--	--	--	--	--	--	--	--	--	--	--	--	--	--	--	--	--	--	--	--	--	-	-	-
comp1016867_c0_seq1	274	--	--	--	--	--	--	--	--	--	--	--	--	--	--	--	--	--	--	--	--	--	--	-	-	-
comp1016984_c0_seq1	216	--	--	--	--	--	--	--	--	--	--	--	--	--	--	--	--	--	--	--	--	--	--	-	-	-
comp1017118_c0_seq1	263	gi|291235384|ref|XP_002737624.1|	57	3e-07	PREDICTED: polyprotein-like [Saccoglossus kowalevskii]	--	--	--	--	--	--	--	--	--	--	--	--	--	--	--	--	--	--	-	-	-
comp1017181_c0_seq1	289	--	--	--	--	--	--	--	--	--	--	--	--	--	--	--	--	--	--	--	--	--	--	-	-	-
comp101718_c0_seq1	211	--	--	--	--	--	--	--	--	--	--	--	--	--	--	--	--	--	--	--	--	--	--	-	-	-
comp1017261_c0_seq1	283	--	--	--	--	--	--	--	--	--	--	--	--	--	--	--	--	--	--	--	--	--	--	-	-	-
comp1017263_c0_seq1	256	--	--	--	--	--	--	--	--	--	--	--	--	--	--	--	--	--	--	--	--	--	--	-	-	-
comp1017527_c0_seq1	255	--	--	--	--	--	--	--	--	--	--	--	--	--	--	--	--	--	--	--	--	--	--	-	-	-
comp1017632_c0_seq1	218	--	--	--	--	--	--	--	--	--	--	--	--	--	--	--	--	--	--	--	--	--	--	-	-	-
comp1017695_c0_seq1	279	--	--	--	--	--	--	--	--	--	--	--	--	--	--	--	--	--	--	--	--	--	--	-	-	-
comp101770_c0_seq1	231	--	--	--	--	--	--	--	--	--	--	--	--	--	--	--	--	--	--	--	--	--	--	-	-	-
comp1017768_c0_seq1	302	--	--	--	--	--	--	--	--	--	--	--	--	--	--	--	--	--	--	--	--	--	--	-	-	-
comp1017847_c0_seq1	375	--	--	--	--	--	--	--	--	--	--	--	--	--	--	--	--	--	--	--	--	--	--	-	-	-
comp1017889_c0_seq1	354	gi|119616789|gb|EAW96383.1|	59.3	6e-08	hCG2040432 [Homo sapiens]	--	--	--	--	--	--	--	--	--	--	--	--	--	K06833	2e-06	50.8	mdo:100032993	disintegrin and metalloproteinase domain-containing protein 2 [EC:3.4.24.-]	-	-	-
comp1017902_c0_seq1	201	--	--	--	--	--	--	--	--	--	--	--	--	--	--	--	--	--	--	--	--	--	--	-	-	-
comp1017944_c0_seq1	245	--	--	--	--	--	--	--	--	--	--	--	--	--	--	--	--	--	--	--	--	--	--	-	-	-
comp1017978_c0_seq1	383	gi|301622748|ref|XP_002940691.1|	95.9	6e-19	PREDICTED: hypothetical protein LOC100485130 [Xenopus (Silurana) tropicalis]	--	--	--	--	--	--	--	--	--	--	--	--	--	K07909	9e-08	55.5	acs:100559111	Ras-related protein Rab-17	-	-	-
comp1018003_c0_seq1	283	gi|170819710|gb|ACB38665.1|	78.6	1e-13	reverse transcriptase [Daphnia pulex]	--	--	--	--	--	--	--	--	--	--	--	--	--	K10592	3e-08	57	xtr:100489531	E3 ubiquitin-protein ligase HUWE1 [EC:6.3.2.19]	-	-	-
comp1018022_c0_seq1	281	--	--	--	--	--	--	--	--	--	--	--	--	--	--	--	--	--	--	--	--	--	--	-	-	-
comp1018109_c0_seq1	235	--	--	--	--	--	--	--	--	--	--	--	--	--	--	--	--	--	--	--	--	--	--	-	-	-
comp1018109_c0_seq2	235	--	--	--	--	--	--	--	--	--	--	--	--	--	--	--	--	--	--	--	--	--	--	-	-	-
comp1018138_c0_seq1	242	--	--	--	--	--	--	--	--	--	--	--	--	--	--	--	--	--	--	--	--	--	--	-	-	-
comp1018161_c0_seq1	299	--	--	--	--	--	--	--	--	--	--	--	--	--	--	--	--	--	--	--	--	--	--	-	-	-
comp1018219_c0_seq1	420	--	--	--	--	--	--	--	--	--	--	--	--	--	--	--	--	--	--	--	--	--	--	-	-	-
comp1018407_c0_seq1	546	gi|327272836|ref|XP_003221190.1|	178.3	1e-43	PREDICTED: phosphotidylinositol phosphatase PTPRQ-like [Anolis carolinensis]	--	--	--	--	--	--	--	--	--	--	--	--	--	K11853	1e-38	159	xtr:100490033	ubiquitin carboxyl-terminal hydrolase 34 [EC:3.1.2.15]	-	-	-
comp1018436_c0_seq1	290	--	--	--	--	--	--	--	--	--	--	--	--	--	--	--	--	--	--	--	--	--	--	-	-	-
comp1018538_c0_seq1	250	--	--	--	--	--	--	--	--	--	--	--	--	--	--	--	--	--	--	--	--	--	--	-	-	-
comp1018759_c0_seq1	250	--	--	--	--	--	--	--	--	--	--	--	--	--	--	--	--	--	--	--	--	--	--	-	-	-
comp1018776_c0_seq1	230	--	--	--	--	--	--	--	--	--	--	--	--	--	--	--	--	--	--	--	--	--	--	-	-	-
comp1018883_c0_seq1	294	--	--	--	--	--	--	--	--	--	--	--	--	--	--	--	--	--	--	--	--	--	--	-	-	-
comp1018908_c0_seq1	206	--	--	--	--	--	--	--	--	--	--	--	--	--	--	--	--	--	--	--	--	--	--	-	-	-
comp1019182_c0_seq1	222	--	--	--	--	--	--	--	--	--	--	--	--	--	--	--	--	--	--	--	--	--	--	-	-	-
comp1019227_c0_seq1	260	--	--	--	--	--	--	--	--	--	--	--	--	--	--	--	--	--	--	--	--	--	--	-	-	-
comp101928_c0_seq1	206	--	--	--	--	--	--	--	--	--	--	--	--	--	--	--	--	--	--	--	--	--	--	-	-	-
comp1019484_c0_seq1	205	--	--	--	--	--	--	--	--	--	--	--	--	--	--	--	--	--	--	--	--	--	--	-	-	-
comp1019505_c0_seq1	217	--	--	--	--	--	--	--	--	--	--	--	--	--	--	--	--	--	--	--	--	--	--	-	-	-
comp1019557_c0_seq1	385	--	--	--	--	--	--	--	--	--	--	--	--	--	--	--	--	--	--	--	--	--	--	-	-	-
comp1019677_c0_seq1	265	--	--	--	--	--	--	--	--	--	--	--	--	--	--	--	--	--	--	--	--	--	--	-	-	-
comp1019751_c0_seq1	400	--	--	--	--	--	--	--	--	--	--	--	--	--	--	--	--	--	--	--	--	--	--	-	-	-
comp1019831_c0_seq1	242	--	--	--	--	--	--	--	--	--	--	--	--	--	--	--	--	--	--	--	--	--	--	-	-	-
comp1019833_c0_seq1	307	--	--	--	--	--	--	--	--	--	--	--	--	--	--	--	--	--	--	--	--	--	--	-	-	-
comp1019886_c0_seq1	276	--	--	--	--	--	--	--	--	--	--	--	--	--	--	--	--	--	--	--	--	--	--	-	-	-
comp1019929_c0_seq1	340	--	--	--	--	--	--	--	--	--	--	--	--	--	--	--	--	--	--	--	--	--	--	-	-	-
comp101992_c0_seq1	244	--	--	--	--	--	--	--	--	--	--	--	--	--	--	--	--	--	--	--	--	--	--	-	-	-
comp102013_c0_seq1	220	--	--	--	--	--	--	--	--	--	--	--	--	--	--	--	--	--	--	--	--	--	--	-	-	-
comp1020145_c0_seq1	244	--	--	--	--	--	--	--	--	--	--	--	--	--	--	--	--	--	--	--	--	--	--	-	-	-
comp1020191_c0_seq1	238	--	--	--	--	--	--	--	--	--	--	--	--	--	--	--	--	--	--	--	--	--	--	-	-	-
comp1020230_c0_seq1	216	gi|449489110|ref|XP_002195830.2|	111.3	1e-23	PREDICTED: disks large-associated protein 3 [Taeniopygia guttata]	gi|449489109|ref|XM_002195794.2|	113	3e-22	PREDICTED: Taeniopygia guttata discs, large (Drosophila) homolog-associated protein 3 (DLGAP3), mRNA	sp|O95886|DLGP3_HUMAN	80.5	8e-16	Disks large-associated protein 3 OS=Homo sapiens GN=DLGAP3 PE=1 SV=3	--	--	--	--	--	K15008	1e-14	78.6	tgu:100226961	discs, large-associated protein 1	GO:0007267//cell-cell signaling	-	-
comp1020418_c0_seq1	370	--	--	--	--	--	--	--	--	--	--	--	--	--	--	--	--	--	--	--	--	--	--	-	-	-
comp1020440_c0_seq1	219	gi|390368710|ref|XP_003731510.1|	76.6	3e-13	PREDICTED: RNA-directed DNA polymerase from mobile element jockey-like [Strongylocentrotus purpuratus]	--	--	--	--	sp|Q95SX7|RTBS_DROME	48.9	3e-06	Probable RNA-directed DNA polymerase from transposon BS OS=Drosophila melanogaster GN=RTase PE=2 SV=1	--	--	--	--	--	K08017	2e-11	67.4	hmg:100197999	advillin	-	-	-
comp1020448_c0_seq1	292	gi|301626998|ref|XP_002942667.1|	40.4	5e-12	PREDICTED: sushi, von Willebrand factor type A, EGF and pentraxin domain-containing protein 1-like [Xenopus (Silurana) tropicalis]	--	--	--	--	sp|P08548|LIN1_NYCCO	43.9	2e-06	LINE-1 reverse transcriptase homolog OS=Nycticebus coucang PE=1 SV=1	--	--	--	--	--	K06478	2e-07	46.6	acs:100563672	protein tyrosine phosphatase, receptor type, C [EC:3.1.3.48]	-	-	-
comp1020452_c0_seq1	527	gi|301622300|ref|XP_002940475.1|	56.6	6e-07	PREDICTED: hypothetical protein LOC100493353 [Xenopus (Silurana) tropicalis]	--	--	--	--	--	--	--	--	--	--	--	--	--	--	--	--	--	--	-	-	-
comp1020538_c0_seq1	214	--	--	--	--	--	--	--	--	--	--	--	--	--	--	--	--	--	--	--	--	--	--	-	-	-
comp1020592_c0_seq1	366	--	--	--	--	--	--	--	--	--	--	--	--	--	--	--	--	--	--	--	--	--	--	-	-	-
comp1020656_c0_seq1	233	--	--	--	--	--	--	--	--	--	--	--	--	--	--	--	--	--	--	--	--	--	--	-	-	-
comp1020662_c0_seq1	225	--	--	--	--	--	--	--	--	--	--	--	--	--	--	--	--	--	--	--	--	--	--	-	-	-
comp1020710_c0_seq1	267	--	--	--	--	--	--	--	--	--	--	--	--	--	--	--	--	--	--	--	--	--	--	-	-	-
comp102073_c0_seq1	211	gi|301627381|ref|XP_002942855.1|	68.6	1e-10	PREDICTED: hypothetical protein LOC100487913 [Xenopus (Silurana) tropicalis]	--	--	--	--	--	--	--	--	--	--	--	--	--	--	--	--	--	--	-	-	-
comp1020802_c0_seq1	213	--	--	--	--	--	--	--	--	--	--	--	--	--	--	--	--	--	--	--	--	--	--	-	-	-
comp1020850_c0_seq1	300	--	--	--	--	--	--	--	--	--	--	--	--	--	--	--	--	--	--	--	--	--	--	-	-	-
comp102094_c0_seq1	213	--	--	--	--	--	--	--	--	--	--	--	--	--	--	--	--	--	--	--	--	--	--	-	-	-
comp1021093_c0_seq1	205	--	--	--	--	--	--	--	--	--	--	--	--	--	--	--	--	--	--	--	--	--	--	-	-	-
comp1021122_c0_seq1	216	--	--	--	--	--	--	--	--	--	--	--	--	--	--	--	--	--	--	--	--	--	--	-	-	-
comp1021158_c0_seq1	265	--	--	--	--	--	--	--	--	--	--	--	--	--	--	--	--	--	--	--	--	--	--	-	-	-
comp1021372_c0_seq1	227	--	--	--	--	--	--	--	--	--	--	--	--	--	--	--	--	--	--	--	--	--	--	-	-	-
comp1021405_c0_seq1	264	--	--	--	--	--	--	--	--	--	--	--	--	--	--	--	--	--	--	--	--	--	--	-	-	-
comp1021439_c0_seq1	267	--	--	--	--	--	--	--	--	--	--	--	--	--	--	--	--	--	--	--	--	--	--	-	-	-
comp102147_c0_seq1	222	--	--	--	--	--	--	--	--	--	--	--	--	--	--	--	--	--	--	--	--	--	--	-	-	-
comp1021490_c0_seq1	288	--	--	--	--	--	--	--	--	--	--	--	--	--	--	--	--	--	--	--	--	--	--	-	-	-
comp102170_c0_seq1	312	--	--	--	--	--	--	--	--	--	--	--	--	--	--	--	--	--	--	--	--	--	--	-	-	-
comp1021817_c0_seq1	285	--	--	--	--	--	--	--	--	--	--	--	--	--	--	--	--	--	--	--	--	--	--	-	-	-
comp102201_c0_seq1	233	--	--	--	--	--	--	--	--	--	--	--	--	--	--	--	--	--	--	--	--	--	--	-	-	-
comp1022053_c0_seq1	312	--	--	--	--	--	--	--	--	--	--	--	--	--	--	--	--	--	--	--	--	--	--	-	-	-
comp1022136_c0_seq1	351	--	--	--	--	--	--	--	--	--	--	--	--	--	--	--	--	--	--	--	--	--	--	-	-	-
comp1022264_c0_seq1	295	--	--	--	--	--	--	--	--	--	--	--	--	--	--	--	--	--	--	--	--	--	--	-	-	-
comp1022342_c0_seq1	747	--	--	--	--	--	--	--	--	--	--	--	--	--	--	--	--	--	--	--	--	--	--	-	-	-
comp102238_c0_seq1	252	gi|301628362|ref|XP_002943325.1|	28.1	3e-11	PREDICTED: putative transposase element L1Md-A101/L1Md-A102/L1Md-A2-like [Xenopus (Silurana) tropicalis]	--	--	--	--	--	--	--	--	--	--	--	--	--	K13761	2e-06	51.2	xtr:100493061	high affinity cGMP-specific 3',5'-cyclic phosphodiesterase 9 [EC:3.1.4.35]	-	-	-
comp1022475_c0_seq1	232	--	--	--	--	--	--	--	--	--	--	--	--	--	--	--	--	--	--	--	--	--	--	-	-	-
comp1022708_c0_seq1	259	--	--	--	--	--	--	--	--	--	--	--	--	--	--	--	--	--	--	--	--	--	--	-	-	-
comp102271_c0_seq1	347	gi|301619187|ref|XP_002938982.1|	104	2e-21	PREDICTED: hypothetical protein LOC100486285 [Xenopus (Silurana) tropicalis]	--	--	--	--	--	--	--	--	--	--	--	--	--	--	--	--	--	--	-	-	-
comp1022765_c0_seq1	290	gi|465950276|gb|EMP23710.1|	83.2	4e-15	Protein shisa-6 like protein [Chelonia mydas]	gi|363740658|ref|XM_001231790.2|	131	2e-27	PREDICTED: Gallus gallus shisa homolog 6 (Xenopus laevis) (SHISA6), mRNA	sp|Q3UH99|SHSA6_MOUSE	70.9	6e-13	Protein shisa-6 homolog OS=Mus musculus GN=Shisa6 PE=2 SV=1	--	--	--	--	--	--	--	--	--	--	-	-	-
comp1022843_c0_seq1	204	gi|4378025|gb|AAD19348.1|	54.3	2e-06	reverse transcriptase-like protein [Takifugu rubripes]	--	--	--	--	--	--	--	--	--	--	--	--	--	--	--	--	--	--	-	-	-
comp1022868_c0_seq1	319	--	--	--	--	--	--	--	--	--	--	--	--	--	--	--	--	--	--	--	--	--	--	-	-	-
comp1023084_c0_seq1	241	--	--	--	--	--	--	--	--	--	--	--	--	--	--	--	--	--	--	--	--	--	--	-	-	-
comp1023143_c0_seq1	324	--	--	--	--	--	--	--	--	--	--	--	--	--	--	--	--	--	--	--	--	--	--	-	-	-
comp1023210_c0_seq1	525	gi|291226286|ref|XP_002733125.1|	56.6	6e-07	PREDICTED: polyprotein-like [Saccoglossus kowalevskii]	--	--	--	--	--	--	--	--	--	--	--	--	--	--	--	--	--	--	-	-	-
comp1023280_c0_seq1	252	--	--	--	--	--	--	--	--	--	--	--	--	--	--	--	--	--	--	--	--	--	--	-	-	-
comp1023334_c0_seq1	329	--	--	--	--	--	--	--	--	--	--	--	--	--	--	--	--	--	--	--	--	--	--	-	-	-
comp1023390_c0_seq1	266	gi|363728901|ref|XP_430357.3|	67.8	1e-10	PREDICTED: uncharacterized protein LOC426097 [Gallus gallus]	--	--	--	--	--	--	--	--	--	--	--	--	--	--	--	--	--	--	-	-	-
comp1023426_c0_seq1	249	--	--	--	--	--	--	--	--	--	--	--	--	--	--	--	--	--	--	--	--	--	--	-	-	-
comp1023438_c0_seq1	234	--	--	--	--	--	--	--	--	--	--	--	--	--	--	--	--	--	--	--	--	--	--	-	-	-
comp1023481_c0_seq1	333	--	--	--	--	--	--	--	--	--	--	--	--	--	--	--	--	--	--	--	--	--	--	-	-	-
comp1023911_c0_seq1	426	--	--	--	--	--	--	--	--	--	--	--	--	--	--	--	--	--	--	--	--	--	--	-	-	-
comp1024132_c0_seq1	246	--	--	--	--	--	--	--	--	--	--	--	--	--	--	--	--	--	--	--	--	--	--	-	-	-
comp1024204_c0_seq1	281	--	--	--	--	--	--	--	--	--	--	--	--	--	--	--	--	--	--	--	--	--	--	-	-	-
comp1024275_c0_seq1	227	--	--	--	--	--	--	--	--	--	--	--	--	--	--	--	--	--	--	--	--	--	--	-	-	-
comp1024288_c0_seq1	609	--	--	--	--	--	--	--	--	--	--	--	--	--	--	--	--	--	--	--	--	--	--	-	-	-
comp102429_c0_seq1	235	--	--	--	--	--	--	--	--	--	--	--	--	--	--	--	--	--	--	--	--	--	--	-	-	-
comp1024477_c0_seq1	247	--	--	--	--	--	--	--	--	--	--	--	--	--	--	--	--	--	--	--	--	--	--	-	-	-
comp1024532_c0_seq1	237	--	--	--	--	--	--	--	--	--	--	--	--	--	--	--	--	--	--	--	--	--	--	-	-	-
comp1024770_c0_seq1	255	--	--	--	--	--	--	--	--	--	--	--	--	--	--	--	--	--	--	--	--	--	--	-	-	-
comp1024771_c0_seq1	319	--	--	--	--	--	--	--	--	--	--	--	--	--	--	--	--	--	--	--	--	--	--	-	-	-
comp1024825_c0_seq1	248	--	--	--	--	--	--	--	--	--	--	--	--	--	--	--	--	--	--	--	--	--	--	-	-	-
comp1024877_c0_seq1	260	--	--	--	--	--	--	--	--	--	--	--	--	--	--	--	--	--	--	--	--	--	--	-	-	-
comp1025074_c0_seq1	344	gi|390342288|ref|XP_003725634.1|	72.8	5e-12	PREDICTED: uncharacterized protein LOC100892540 [Strongylocentrotus purpuratus]	--	--	--	--	--	--	--	--	--	--	--	--	--	K05016	5e-11	66.2	spu:753989	chloride channel 7	-	-	-
comp1025216_c0_seq1	324	--	--	--	--	--	--	--	--	--	--	--	--	--	--	--	--	--	--	--	--	--	--	-	-	-
comp1025229_c0_seq1	500	--	--	--	--	--	--	--	--	--	--	--	--	--	--	--	--	--	--	--	--	--	--	-	-	-
comp1025315_c0_seq1	251	--	--	--	--	--	--	--	--	--	--	--	--	--	--	--	--	--	--	--	--	--	--	-	-	-
comp1025444_c0_seq1	241	--	--	--	--	--	--	--	--	--	--	--	--	--	--	--	--	--	--	--	--	--	--	-	-	-
comp1025551_c0_seq1	329	--	--	--	--	--	--	--	--	--	--	--	--	--	--	--	--	--	--	--	--	--	--	-	-	-
comp1025586_c0_seq1	384	--	--	--	--	--	--	--	--	--	--	--	--	--	--	--	--	--	--	--	--	--	--	-	-	-
comp1025603_c0_seq1	210	--	--	--	--	--	--	--	--	--	--	--	--	--	--	--	--	--	--	--	--	--	--	-	-	-
comp1025607_c0_seq1	279	--	--	--	--	--	--	--	--	--	--	--	--	--	--	--	--	--	--	--	--	--	--	-	-	-
comp1025620_c0_seq1	258	--	--	--	--	--	--	--	--	--	--	--	--	--	--	--	--	--	--	--	--	--	--	-	-	-
comp1026062_c0_seq1	210	--	--	--	--	--	--	--	--	--	--	--	--	--	--	--	--	--	--	--	--	--	--	-	-	-
comp1026128_c0_seq1	299	--	--	--	--	--	--	--	--	--	--	--	--	--	--	--	--	--	--	--	--	--	--	-	-	-
comp102623_c0_seq1	211	--	--	--	--	--	--	--	--	--	--	--	--	--	--	--	--	--	--	--	--	--	--	-	-	-
comp1026241_c0_seq1	371	--	--	--	--	--	--	--	--	--	--	--	--	--	--	--	--	--	--	--	--	--	--	-	-	-
comp1026295_c0_seq1	805	--	--	--	--	--	--	--	--	--	--	--	--	--	--	--	--	--	--	--	--	--	--	-	-	-
comp1026379_c0_seq1	251	--	--	--	--	--	--	--	--	--	--	--	--	--	--	--	--	--	--	--	--	--	--	-	-	-
comp1026409_c0_seq1	365	--	--	--	--	--	--	--	--	--	--	--	--	--	--	--	--	--	--	--	--	--	--	-	-	-
comp1026449_c0_seq1	414	--	--	--	--	--	--	--	--	--	--	--	--	--	--	--	--	--	--	--	--	--	--	-	-	-
comp1026489_c0_seq1	252	--	--	--	--	--	--	--	--	--	--	--	--	--	--	--	--	--	--	--	--	--	--	-	-	-
comp1026533_c0_seq1	249	gi|326666839|ref|XP_003198393.1|	77	3e-13	PREDICTED: hypothetical protein LOC100331523 [Danio rerio]	--	--	--	--	--	--	--	--	--	--	--	--	--	--	--	--	--	--	-	-	-
comp1026968_c0_seq1	238	--	--	--	--	--	--	--	--	--	--	--	--	--	--	--	--	--	--	--	--	--	--	-	-	-
comp1027101_c0_seq1	245	gi|465970857|gb|EMP32531.1|	103.2	3e-21	hypothetical protein UY3_10320 [Chelonia mydas]	gi|291390193|ref|XM_002711577.1|	67.9	2e-08	PREDICTED: Oryctolagus cuniculus G protein-coupled receptor 114-like (LOC100357826), mRNA	sp|Q8IZF4|GP114_HUMAN	85.9	2e-17	Probable G-protein coupled receptor 114 OS=Homo sapiens GN=GPR114 PE=2 SV=3	--	--	--	--	--	K08459	3e-21	100	gga:415634	G protein-coupled receptor 114	-	-	-
comp1027220_c0_seq1	254	--	--	--	--	--	--	--	--	--	--	--	--	--	--	--	--	--	--	--	--	--	--	-	-	-
comp1027236_c0_seq1	238	gi|301612884|ref|XP_002935950.1|	71.2	1e-11	PREDICTED: hypothetical protein LOC100489053 [Xenopus (Silurana) tropicalis]	--	--	--	--	--	--	--	--	--	--	--	--	--	--	--	--	--	--	-	-	-
comp1027434_c0_seq1	209	--	--	--	--	--	--	--	--	--	--	--	--	--	--	--	--	--	--	--	--	--	--	-	-	-
comp1027503_c0_seq1	242	gi|558908|gb|AAA67727.1|	71.6	1e-11	reverse transcriptase [Mus musculus]	--	--	--	--	sp|P11369|POL2_MOUSE	71.6	4e-13	Retrovirus-related Pol polyprotein LINE-1 OS=Mus musculus GN=Pol PE=1 SV=2	--	--	--	--	--	K06478	4e-11	66.6	acs:100563672	protein tyrosine phosphatase, receptor type, C [EC:3.1.3.48]	-	-	-
comp1027713_c0_seq1	298	--	--	--	--	--	--	--	--	--	--	--	--	--	--	--	--	--	--	--	--	--	--	-	-	-
comp102772_c0_seq1	214	--	--	--	--	--	--	--	--	--	--	--	--	--	--	--	--	--	--	--	--	--	--	-	-	-
comp1027746_c0_seq1	248	--	--	--	--	--	--	--	--	--	--	--	--	--	--	--	--	--	--	--	--	--	--	-	-	-
comp1027826_c0_seq1	241	--	--	--	--	--	--	--	--	--	--	--	--	--	--	--	--	--	--	--	--	--	--	-	-	-
comp102786_c0_seq1	220	--	--	--	--	--	--	--	--	--	--	--	--	--	--	--	--	--	--	--	--	--	--	-	-	-
comp102790_c0_seq1	268	--	--	--	--	--	--	--	--	--	--	--	--	--	--	--	--	--	--	--	--	--	--	-	-	-
comp1028186_c0_seq1	399	--	--	--	--	--	--	--	--	--	--	--	--	--	--	--	--	--	--	--	--	--	--	-	-	-
comp1028245_c0_seq1	332	--	--	--	--	--	--	--	--	--	--	--	--	--	--	--	--	--	--	--	--	--	--	-	-	-
comp1028391_c0_seq1	310	--	--	--	--	--	--	--	--	--	--	--	--	--	--	--	--	--	--	--	--	--	--	-	-	-
comp1028600_c0_seq1	332	--	--	--	--	--	--	--	--	--	--	--	--	--	--	--	--	--	--	--	--	--	--	-	-	-
comp1028609_c0_seq1	283	--	--	--	--	--	--	--	--	--	--	--	--	--	--	--	--	--	--	--	--	--	--	-	-	-
comp1029054_c0_seq1	619	--	--	--	--	--	--	--	--	--	--	--	--	--	--	--	--	--	--	--	--	--	--	-	-	-
comp1029084_c0_seq1	287	--	--	--	--	gi|82581503|gb|AC170911.3|	65.9	1e-07	Mus musculus BAC clone RP23-199D18 from chromosome 3, complete sequence	--	--	--	--	--	--	--	--	--	--	--	--	--	--	-	-	-
comp1029123_c0_seq1	300	--	--	--	--	--	--	--	--	--	--	--	--	--	--	--	--	--	--	--	--	--	--	-	-	-
comp1029163_c0_seq1	202	--	--	--	--	--	--	--	--	--	--	--	--	--	--	--	--	--	--	--	--	--	--	-	-	-
comp102953_c0_seq1	233	--	--	--	--	--	--	--	--	--	--	--	--	--	--	--	--	--	--	--	--	--	--	-	-	-
comp1029829_c0_seq1	216	--	--	--	--	--	--	--	--	--	--	--	--	--	--	--	--	--	--	--	--	--	--	-	-	-
comp1029830_c0_seq1	510	--	--	--	--	--	--	--	--	--	--	--	--	--	--	--	--	--	--	--	--	--	--	-	-	-
comp1029910_c0_seq1	343	--	--	--	--	--	--	--	--	--	--	--	--	--	--	--	--	--	--	--	--	--	--	-	-	-
comp1029927_c0_seq1	264	--	--	--	--	--	--	--	--	--	--	--	--	--	--	--	--	--	--	--	--	--	--	-	-	-
comp1029934_c0_seq1	211	--	--	--	--	--	--	--	--	--	--	--	--	--	--	--	--	--	--	--	--	--	--	-	-	-
comp1029951_c0_seq1	486	--	--	--	--	--	--	--	--	--	--	--	--	--	--	--	--	--	--	--	--	--	--	-	-	-
comp1029984_c0_seq1	330	--	--	--	--	--	--	--	--	--	--	--	--	--	--	--	--	--	--	--	--	--	--	-	-	-
comp1030022_c0_seq1	294	--	--	--	--	--	--	--	--	--	--	--	--	--	--	--	--	--	--	--	--	--	--	-	-	-
comp1030141_c0_seq1	209	--	--	--	--	--	--	--	--	--	--	--	--	--	--	--	--	--	--	--	--	--	--	-	-	-
comp1030185_c0_seq1	387	--	--	--	--	--	--	--	--	--	--	--	--	--	--	--	--	--	--	--	--	--	--	-	-	-
comp1030260_c0_seq1	316	--	--	--	--	--	--	--	--	--	--	--	--	--	--	--	--	--	--	--	--	--	--	-	-	-
comp103044_c0_seq1	225	--	--	--	--	--	--	--	--	--	--	--	--	--	--	--	--	--	--	--	--	--	--	-	-	-
comp1030740_c0_seq1	318	gi|466005076|gb|EMP42598.1|	58.5	1e-07	Protein QN1 like protein [Chelonia mydas]	--	--	--	--	--	--	--	--	--	--	--	--	--	--	--	--	--	--	-	-	-
comp1030776_c0_seq1	372	--	--	--	--	--	--	--	--	--	--	--	--	--	--	--	--	--	--	--	--	--	--	-	-	-
comp1030813_c0_seq1	235	--	--	--	--	--	--	--	--	--	--	--	--	--	--	--	--	--	--	--	--	--	--	-	-	-
comp103081_c0_seq1	224	--	--	--	--	--	--	--	--	--	--	--	--	--	--	--	--	--	--	--	--	--	--	-	-	-
comp1030907_c0_seq1	275	--	--	--	--	--	--	--	--	--	--	--	--	--	--	--	--	--	--	--	--	--	--	-	-	-
comp103094_c0_seq1	220	--	--	--	--	--	--	--	--	--	--	--	--	--	--	--	--	--	--	--	--	--	--	-	-	-
comp1031017_c0_seq1	222	--	--	--	--	--	--	--	--	--	--	--	--	--	--	--	--	--	--	--	--	--	--	-	-	-
comp1031032_c0_seq1	211	--	--	--	--	--	--	--	--	--	--	--	--	--	--	--	--	--	--	--	--	--	--	-	-	-
comp1031037_c0_seq1	405	--	--	--	--	--	--	--	--	--	--	--	--	--	--	--	--	--	--	--	--	--	--	-	-	-
comp1031102_c0_seq1	243	--	--	--	--	--	--	--	--	--	--	--	--	--	--	--	--	--	--	--	--	--	--	-	-	-
comp1031110_c0_seq1	221	--	--	--	--	--	--	--	--	--	--	--	--	--	--	--	--	--	--	--	--	--	--	-	-	-
comp1031139_c0_seq1	201	--	--	--	--	--	--	--	--	--	--	--	--	--	--	--	--	--	--	--	--	--	--	-	-	-
comp1031250_c0_seq1	620	gi|465967686|gb|EMP31489.1|	204.9	2e-51	EF-hand domain-containing family member C2, partial [Chelonia mydas]	--	--	--	--	sp|Q32TG3|EFHC2_CHICK	201	1e-51	EF-hand domain-containing family member C2 OS=Gallus gallus GN=EFHC2 PE=2 SV=1	--	--	--	--	--	--	--	--	--	--	-	-	-
comp1031293_c0_seq1	243	--	--	--	--	--	--	--	--	--	--	--	--	--	--	--	--	--	--	--	--	--	--	-	-	-
comp1031298_c0_seq1	289	gi|2193870|dbj|BAA20419.1|	69.3	6e-11	reverse transcriptase [Mus musculus]	--	--	--	--	sp|P11369|POL2_MOUSE	65.1	3e-11	Retrovirus-related Pol polyprotein LINE-1 OS=Mus musculus GN=Pol PE=1 SV=2	--	--	--	--	--	K11849	3e-10	63.5	acs:100555596	ubiquitin carboxyl-terminal hydrolase 25/28 [EC:3.1.2.15]	-	-	-
comp1031303_c0_seq1	354	--	--	--	--	--	--	--	--	--	--	--	--	--	--	--	--	--	--	--	--	--	--	-	-	-
comp1031305_c0_seq1	284	gi|466002596|gb|EMP41816.1|	140.6	2e-32	Solute carrier family 26 member 10 [Chelonia mydas]	--	--	--	--	sp|Q5EBI0|S2610_MOUSE	111	3e-25	Solute carrier family 26 member 10 OS=Mus musculus GN=Slc26a10 PE=2 SV=1	--	--	--	--	--	K14707	4e-32	136	acs:100566693	solute carrier family 26, member 10	GO:0006810//transport	GO:0022857//transmembrane transporter activity	GO:0016020//membrane
comp1031308_c0_seq1	232	gi|45861807|gb|AAS78694.1|	71.2	1e-11	reverse transcriptase [Kryptolebias marmoratus]	--	--	--	--	sp|P08548|LIN1_NYCCO	54.7	5e-08	LINE-1 reverse transcriptase homolog OS=Nycticebus coucang PE=1 SV=1	--	--	--	--	--	K06478	1e-07	55.1	acs:100563672	protein tyrosine phosphatase, receptor type, C [EC:3.1.3.48]	-	-	-
comp1031313_c0_seq1	206	--	--	--	--	--	--	--	--	--	--	--	--	--	--	--	--	--	--	--	--	--	--	-	-	-
comp1031329_c0_seq1	205	--	--	--	--	--	--	--	--	--	--	--	--	--	--	--	--	--	--	--	--	--	--	-	-	-
comp1031330_c0_seq1	223	--	--	--	--	--	--	--	--	--	--	--	--	--	--	--	--	--	--	--	--	--	--	-	-	-
comp1031335_c0_seq1	291	--	--	--	--	--	--	--	--	--	--	--	--	--	--	--	--	--	--	--	--	--	--	-	-	-
comp1031343_c0_seq1	274	--	--	--	--	--	--	--	--	--	--	--	--	--	--	--	--	--	--	--	--	--	--	-	-	-
comp1031361_c0_seq1	298	--	--	--	--	--	--	--	--	--	--	--	--	--	--	--	--	--	--	--	--	--	--	-	-	-
comp1031362_c0_seq1	422	--	--	--	--	--	--	--	--	--	--	--	--	--	--	--	--	--	--	--	--	--	--	-	-	-
comp1031369_c0_seq1	271	--	--	--	--	--	--	--	--	--	--	--	--	--	--	--	--	--	--	--	--	--	--	-	-	-
comp1031380_c0_seq1	428	--	--	--	--	--	--	--	--	--	--	--	--	--	--	--	--	--	--	--	--	--	--	-	-	-
comp1031394_c0_seq1	359	gi|355558688|gb|EHH15468.1|	52.4	7e-06	hypothetical protein EGK_01560, partial [Macaca mulatta]	--	--	--	--	sp|Q55FI4|NOP58_DICDI	47.8	6e-06	Nucleolar protein 58 OS=Dictyostelium discoideum GN=nop58 PE=3 SV=1	--	--	--	--	--	K14822	6e-07	52.8	tgu:100219403	rRNA-processing protein CGR1	-	-	-
comp1031410_c0_seq1	203	--	--	--	--	--	--	--	--	--	--	--	--	--	--	--	--	--	--	--	--	--	--	-	-	-
comp1031419_c0_seq1	312	--	--	--	--	--	--	--	--	--	--	--	--	--	--	--	--	--	--	--	--	--	--	-	-	-
comp1031423_c0_seq1	424	--	--	--	--	--	--	--	--	--	--	--	--	--	--	--	--	--	--	--	--	--	--	-	-	-
comp1031424_c0_seq1	278	--	--	--	--	--	--	--	--	--	--	--	--	--	--	--	--	--	--	--	--	--	--	-	-	-
comp1031427_c0_seq1	407	--	--	--	--	--	--	--	--	--	--	--	--	--	--	--	--	--	--	--	--	--	--	-	-	-
comp1031443_c0_seq1	202	--	--	--	--	--	--	--	--	--	--	--	--	--	--	--	--	--	--	--	--	--	--	-	-	-
comp1031467_c0_seq1	879	--	--	--	--	--	--	--	--	--	--	--	--	--	--	--	--	--	--	--	--	--	--	-	-	-
comp1031470_c0_seq1	522	--	--	--	--	--	--	--	--	--	--	--	--	--	--	--	--	--	--	--	--	--	--	-	-	-
comp1031478_c0_seq1	217	--	--	--	--	--	--	--	--	--	--	--	--	--	--	--	--	--	--	--	--	--	--	-	-	-
comp1031487_c0_seq1	466	--	--	--	--	--	--	--	--	--	--	--	--	--	--	--	--	--	--	--	--	--	--	-	-	-
comp1031488_c0_seq1	208	--	--	--	--	--	--	--	--	--	--	--	--	--	--	--	--	--	--	--	--	--	--	-	-	-
comp1031493_c0_seq1	223	--	--	--	--	--	--	--	--	--	--	--	--	--	--	--	--	--	--	--	--	--	--	-	-	-
comp1031503_c0_seq1	251	--	--	--	--	--	--	--	--	--	--	--	--	--	--	--	--	--	--	--	--	--	--	-	-	-
comp1031544_c0_seq1	214	gi|76157476|gb|AAX28387.2|	75.9	6e-13	SJCHGC01615 protein [Schistosoma japonicum]	--	--	--	--	--	--	--	--	--	--	--	--	--	K06478	2e-06	51.2	acs:100563672	protein tyrosine phosphatase, receptor type, C [EC:3.1.3.48]	-	-	-
comp1031548_c0_seq1	233	--	--	--	--	--	--	--	--	--	--	--	--	--	--	--	--	--	--	--	--	--	--	-	-	-
comp1031562_c0_seq1	250	--	--	--	--	--	--	--	--	--	--	--	--	--	--	--	--	--	--	--	--	--	--	-	-	-
comp1031565_c0_seq1	258	--	--	--	--	--	--	--	--	--	--	--	--	--	--	--	--	--	--	--	--	--	--	-	-	-
comp1031582_c0_seq1	283	--	--	--	--	--	--	--	--	--	--	--	--	--	--	--	--	--	--	--	--	--	--	-	-	-
comp1031597_c0_seq1	409	--	--	--	--	--	--	--	--	--	--	--	--	--	--	--	--	--	--	--	--	--	--	-	-	-
comp1031617_c0_seq1	214	--	--	--	--	--	--	--	--	--	--	--	--	--	--	--	--	--	--	--	--	--	--	-	-	-
comp1031620_c0_seq1	285	gi|444730249|gb|ELW70637.1|	84.3	1e-15	Fibrous sheath-interacting protein 2 [Tupaia chinensis]	--	--	--	--	sp|A2ARZ3|FSIP2_MOUSE	82.4	2e-16	Fibrous sheath-interacting protein 2 OS=Mus musculus GN=Fsip2 PE=1 SV=3	--	--	--	--	--	--	--	--	--	--	-	-	-
comp1031623_c0_seq1	229	--	--	--	--	--	--	--	--	--	--	--	--	--	--	--	--	--	--	--	--	--	--	-	-	-
comp1031640_c0_seq1	443	--	--	--	--	gi|326922827|ref|XM_003207598.1|	117	5e-23	PREDICTED: Meleagris gallopavo sodium channel protein type 2 subunit alpha-like (LOC100546354), mRNA	--	--	--	--	--	--	--	--	--	--	--	--	--	--	-	-	-
comp1031648_c0_seq1	275	--	--	--	--	--	--	--	--	--	--	--	--	--	--	--	--	--	--	--	--	--	--	-	-	-
comp1031650_c0_seq1	201	--	--	--	--	--	--	--	--	--	--	--	--	--	--	--	--	--	--	--	--	--	--	-	-	-
comp1031692_c0_seq1	225	--	--	--	--	--	--	--	--	--	--	--	--	--	--	--	--	--	--	--	--	--	--	-	-	-
comp1031695_c0_seq1	223	gi|301620660|ref|XP_002939688.1|	81.3	1e-14	PREDICTED: uncharacterized protein K02A2.6-like [Xenopus (Silurana) tropicalis]	--	--	--	--	--	--	--	--	--	--	--	--	--	K11321	5e-09	59.7	spu:576401	bromodomain-containing protein 8	-	-	-
comp1031696_c0_seq1	263	gi|390469678|ref|XP_003734159.1|	53.5	3e-06	PREDICTED: uncharacterized protein LOC100895606 [Callithrix jacchus]	--	--	--	--	--	--	--	--	--	--	--	--	--	--	--	--	--	--	-	-	-
comp1031718_c0_seq1	217	--	--	--	--	--	--	--	--	--	--	--	--	--	--	--	--	--	--	--	--	--	--	-	-	-
comp1031731_c0_seq1	223	--	--	--	--	--	--	--	--	--	--	--	--	--	--	--	--	--	--	--	--	--	--	-	-	-
comp1031734_c0_seq1	257	gi|466001882|gb|EMP41629.1|	71.6	1e-11	Myotilin [Chelonia mydas]	gi|326928658|ref|XM_003210445.1|	77.8	2e-11	PREDICTED: Meleagris gallopavo myotilin-like (LOC100542030), mRNA	sp|P0C5E3|PALLD_RAT	55.5	3e-08	Palladin (Fragment) OS=Rattus norvegicus GN=Palld PE=2 SV=1	--	--	--	--	--	K04204	2e-09	60.8	ecb:100072639	neuropeptide Y receptor type 1/4/6	-	-	-
comp1031747_c0_seq1	274	--	--	--	--	--	--	--	--	--	--	--	--	--	--	--	--	--	--	--	--	--	--	-	-	-
comp1031749_c0_seq1	224	--	--	--	--	--	--	--	--	--	--	--	--	--	--	--	--	--	--	--	--	--	--	-	-	-
comp1031758_c0_seq1	382	--	--	--	--	--	--	--	--	--	--	--	--	--	--	--	--	--	--	--	--	--	--	-	-	-
comp1031766_c0_seq1	220	--	--	--	--	--	--	--	--	--	--	--	--	--	--	--	--	--	--	--	--	--	--	-	-	-
comp1031783_c0_seq1	323	--	--	--	--	--	--	--	--	--	--	--	--	--	--	--	--	--	--	--	--	--	--	-	-	-
comp1031800_c0_seq1	511	gi|334322803|ref|XP_003340306.1|	94	3e-18	PREDICTED: hypothetical protein LOC100619354 [Monodelphis domestica]	--	--	--	--	--	--	--	--	--	--	--	--	--	K11577	3e-08	58.2	mdo:100022247	kinetochore-associated protein 1	-	-	-
comp1031801_c0_seq1	214	--	--	--	--	--	--	--	--	--	--	--	--	--	--	--	--	--	--	--	--	--	--	-	-	-
comp1031829_c0_seq1	211	--	--	--	--	--	--	--	--	--	--	--	--	--	--	--	--	--	--	--	--	--	--	-	-	-
comp103183_c0_seq1	288	--	--	--	--	--	--	--	--	--	--	--	--	--	--	--	--	--	--	--	--	--	--	-	-	-
comp1031841_c0_seq1	306	--	--	--	--	--	--	--	--	--	--	--	--	--	--	--	--	--	--	--	--	--	--	-	-	-
comp1031844_c0_seq1	403	--	--	--	--	--	--	--	--	--	--	--	--	--	--	--	--	--	--	--	--	--	--	-	-	-
comp1031851_c0_seq1	204	--	--	--	--	--	--	--	--	--	--	--	--	--	--	--	--	--	--	--	--	--	--	-	-	-
comp1031866_c0_seq1	387	gi|76157476|gb|AAX28387.2|	57	3e-07	SJCHGC01615 protein [Schistosoma japonicum]	--	--	--	--	--	--	--	--	--	--	--	--	--	--	--	--	--	--	-	-	-
comp1031880_c0_seq1	343	--	--	--	--	--	--	--	--	--	--	--	--	--	--	--	--	--	--	--	--	--	--	-	-	-
comp1031885_c0_seq1	424	gi|56589|emb|CAA37646.1|	26.2	8e-10	ORF3 [Rattus norvegicus]	--	--	--	--	sp|P11369|POL2_MOUSE	57.4	6e-10	Retrovirus-related Pol polyprotein LINE-1 OS=Mus musculus GN=Pol PE=1 SV=2	--	--	--	--	--	K06467	5e-10	55.1	xtr:100135351	CD22 antigen	-	-	-
comp1031889_c0_seq1	312	--	--	--	--	--	--	--	--	--	--	--	--	--	--	--	--	--	--	--	--	--	--	-	-	-
comp1031897_c0_seq1	270	gi|301620660|ref|XP_002939688.1|	86.3	4e-16	PREDICTED: uncharacterized protein K02A2.6-like [Xenopus (Silurana) tropicalis]	--	--	--	--	sp|P20825|POL2_DROME	67.4	7e-12	Retrovirus-related Pol polyprotein from transposon 297 OS=Drosophila melanogaster GN=pol PE=4 SV=1	YIL082w-a_2	67.4	6e-12	COG2801	Transposase and inactivated derivatives	K04228	1e-10	65.1	dre:100151502	arginine vasopressin receptor 2	-	GO:0005488//binding;GO:0016740//transferase activity	-
comp1031907_c0_seq1	360	gi|301626996|ref|XP_002942666.1|	31.6	8e-10	PREDICTED: hypothetical protein LOC100493625 [Xenopus (Silurana) tropicalis]	--	--	--	--	--	--	--	--	--	--	--	--	--	--	--	--	--	--	-	-	-
comp1031913_c0_seq1	247	--	--	--	--	--	--	--	--	--	--	--	--	--	--	--	--	--	--	--	--	--	--	-	-	-
comp1031917_c0_seq1	269	--	--	--	--	--	--	--	--	--	--	--	--	--	--	--	--	--	--	--	--	--	--	-	-	-
comp1031930_c0_seq1	309	--	--	--	--	--	--	--	--	--	--	--	--	--	--	--	--	--	--	--	--	--	--	-	-	-
comp1031955_c0_seq1	217	--	--	--	--	--	--	--	--	--	--	--	--	--	--	--	--	--	--	--	--	--	--	-	-	-
comp1031960_c0_seq1	321	--	--	--	--	--	--	--	--	--	--	--	--	--	--	--	--	--	--	--	--	--	--	-	-	-
comp1031990_c0_seq1	228	--	--	--	--	--	--	--	--	--	--	--	--	--	--	--	--	--	--	--	--	--	--	-	-	-
comp1032000_c0_seq1	485	gi|465988096|gb|EMP37576.1|	166	5e-40	Microtubule-associated tumor suppressor candidate 2 [Chelonia mydas]	--	--	--	--	sp|Q5JR59|MTUS2_HUMAN	121	8e-28	Microtubule-associated tumor suppressor candidate 2 OS=Homo sapiens GN=MTUS2 PE=1 SV=3	--	--	--	--	--	--	--	--	--	--	-	-	-
comp1032004_c0_seq1	663	--	--	--	--	--	--	--	--	--	--	--	--	--	--	--	--	--	--	--	--	--	--	-	-	-
comp1032015_c0_seq1	219	--	--	--	--	--	--	--	--	--	--	--	--	--	--	--	--	--	--	--	--	--	--	-	-	-
comp1032016_c0_seq1	364	--	--	--	--	--	--	--	--	--	--	--	--	--	--	--	--	--	--	--	--	--	--	-	-	-
comp1032025_c0_seq1	358	--	--	--	--	--	--	--	--	--	--	--	--	--	--	--	--	--	--	--	--	--	--	-	-	-
comp1032034_c0_seq1	253	--	--	--	--	--	--	--	--	--	--	--	--	--	--	--	--	--	--	--	--	--	--	-	-	-
comp1032042_c0_seq1	215	--	--	--	--	--	--	--	--	--	--	--	--	--	--	--	--	--	--	--	--	--	--	-	-	-
comp1032051_c0_seq1	284	gi|301617868|ref|XP_002938353.1|	83.6	3e-15	PREDICTED: hypothetical protein LOC100490320 [Xenopus (Silurana) tropicalis]	--	--	--	--	sp|P11369|POL2_MOUSE	57.4	7e-09	Retrovirus-related Pol polyprotein LINE-1 OS=Mus musculus GN=Pol PE=1 SV=2	--	--	--	--	--	--	--	--	--	--	-	-	-
comp1032054_c0_seq1	231	--	--	--	--	--	--	--	--	--	--	--	--	--	--	--	--	--	--	--	--	--	--	-	-	-
comp1032061_c0_seq1	357	--	--	--	--	--	--	--	--	--	--	--	--	--	--	--	--	--	--	--	--	--	--	-	-	-
comp1032068_c0_seq1	502	--	--	--	--	--	--	--	--	--	--	--	--	--	--	--	--	--	--	--	--	--	--	-	-	-
comp1032069_c0_seq1	488	--	--	--	--	--	--	--	--	--	--	--	--	--	--	--	--	--	--	--	--	--	--	-	-	-
comp1032072_c0_seq1	311	--	--	--	--	--	--	--	--	--	--	--	--	--	--	--	--	--	--	--	--	--	--	-	-	-
comp1032085_c0_seq1	231	--	--	--	--	--	--	--	--	--	--	--	--	--	--	--	--	--	--	--	--	--	--	-	-	-
comp1032093_c0_seq1	352	gi|327278749|ref|XP_003224123.1|	24.6	3e-15	PREDICTED: retrotransposable element Tf2 155 kDa protein type 1-like [Anolis carolinensis]	--	--	--	--	--	--	--	--	--	--	--	--	--	--	--	--	--	--	-	-	-
comp1032105_c0_seq1	203	--	--	--	--	--	--	--	--	--	--	--	--	--	--	--	--	--	--	--	--	--	--	-	-	-
comp1032107_c0_seq1	282	--	--	--	--	--	--	--	--	--	--	--	--	--	--	--	--	--	--	--	--	--	--	-	-	-
comp1032110_c0_seq1	424	--	--	--	--	--	--	--	--	--	--	--	--	--	--	--	--	--	--	--	--	--	--	-	-	-
comp1032117_c0_seq1	235	--	--	--	--	--	--	--	--	--	--	--	--	--	--	--	--	--	--	--	--	--	--	-	-	-
comp1032119_c0_seq1	381	--	--	--	--	--	--	--	--	--	--	--	--	--	--	--	--	--	--	--	--	--	--	-	-	-
comp1032128_c0_seq1	328	gi|157818339|ref|NP_001102784.1|	142.1	7e-33	transcriptional regulator Kaiso [Rattus norvegicus] >gi|149060041|gb|EDM10857.1| rCG53271 [Rattus norvegicus]	gi|224098013|ref|XM_002196150.1|	109	8e-21	PREDICTED: Taeniopygia guttata zinc finger and BTB domain containing 33 (ZBTB33), mRNA	sp|Q8BN78|KAISO_MOUSE	139	1e-33	Transcriptional regulator Kaiso OS=Mus musculus GN=Zbtb33 PE=1 SV=1	--	--	--	--	--	K10507	8e-34	142	rno:501506	zinc finger and BTB domain-containing protein 33	GO:0016055//Wnt receptor signaling pathway;GO:0035556//intracellular signal transduction;GO:0006355//regulation of transcription, DNA-dependent	GO:0008270//zinc ion binding;GO:0003677//DNA binding;GO:0005515//protein binding	GO:0005730//nucleolus;GO:0005737//cytoplasm;GO:0005886//plasma membrane
comp1032145_c0_seq1	225	--	--	--	--	--	--	--	--	--	--	--	--	--	--	--	--	--	--	--	--	--	--	-	-	-
comp1032159_c0_seq1	456	gi|301617868|ref|XP_002938353.1|	82	9e-15	PREDICTED: hypothetical protein LOC100490320 [Xenopus (Silurana) tropicalis]	--	--	--	--	sp|P11369|POL2_MOUSE	69.7	2e-12	Retrovirus-related Pol polyprotein LINE-1 OS=Mus musculus GN=Pol PE=1 SV=2	--	--	--	--	--	--	--	--	--	--	-	-	-
comp1032171_c0_seq1	460	--	--	--	--	--	--	--	--	--	--	--	--	--	--	--	--	--	--	--	--	--	--	-	-	-
comp1032177_c0_seq1	228	--	--	--	--	--	--	--	--	--	--	--	--	--	--	--	--	--	--	--	--	--	--	-	-	-
comp1032179_c0_seq1	261	--	--	--	--	--	--	--	--	--	--	--	--	--	--	--	--	--	--	--	--	--	--	-	-	-
comp1032196_c0_seq1	229	--	--	--	--	--	--	--	--	--	--	--	--	--	--	--	--	--	--	--	--	--	--	-	-	-
comp1032200_c0_seq1	261	--	--	--	--	--	--	--	--	--	--	--	--	--	--	--	--	--	--	--	--	--	--	-	-	-
comp1032216_c0_seq1	253	--	--	--	--	--	--	--	--	--	--	--	--	--	--	--	--	--	--	--	--	--	--	-	-	-
comp1032219_c0_seq1	256	--	--	--	--	--	--	--	--	--	--	--	--	--	--	--	--	--	--	--	--	--	--	-	-	-
comp1032231_c0_seq1	300	--	--	--	--	--	--	--	--	--	--	--	--	--	--	--	--	--	--	--	--	--	--	-	-	-
comp1032237_c0_seq1	236	--	--	--	--	--	--	--	--	--	--	--	--	--	--	--	--	--	--	--	--	--	--	-	-	-
comp1032257_c0_seq1	425	gi|301607115|ref|XP_002933160.1|	31.6	5e-14	PREDICTED: hypothetical protein LOC100485314 [Xenopus (Silurana) tropicalis]	--	--	--	--	sp|P11369|POL2_MOUSE	66.6	2e-12	Retrovirus-related Pol polyprotein LINE-1 OS=Mus musculus GN=Pol PE=1 SV=2	--	--	--	--	--	K11849	2e-13	59.7	acs:100555596	ubiquitin carboxyl-terminal hydrolase 25/28 [EC:3.1.2.15]	-	-	-
comp1032285_c0_seq1	490	--	--	--	--	--	--	--	--	--	--	--	--	--	--	--	--	--	--	--	--	--	--	-	-	-
comp1032295_c0_seq1	387	--	--	--	--	--	--	--	--	--	--	--	--	--	--	--	--	--	--	--	--	--	--	-	-	-
comp1032311_c0_seq1	392	--	--	--	--	--	--	--	--	--	--	--	--	--	--	--	--	--	--	--	--	--	--	-	-	-
comp1032336_c0_seq1	232	--	--	--	--	--	--	--	--	--	--	--	--	--	--	--	--	--	--	--	--	--	--	-	-	-
comp1032341_c0_seq1	337	--	--	--	--	--	--	--	--	--	--	--	--	--	--	--	--	--	--	--	--	--	--	-	-	-
comp1032359_c0_seq1	435	--	--	--	--	--	--	--	--	--	--	--	--	--	--	--	--	--	--	--	--	--	--	-	-	-
comp1032362_c0_seq1	260	--	--	--	--	--	--	--	--	--	--	--	--	--	--	--	--	--	--	--	--	--	--	-	-	-
comp1032373_c0_seq1	565	--	--	--	--	--	--	--	--	--	--	--	--	--	--	--	--	--	--	--	--	--	--	-	-	-
comp1032381_c0_seq1	331	--	--	--	--	--	--	--	--	--	--	--	--	--	--	--	--	--	--	--	--	--	--	-	-	-
comp1032395_c0_seq1	284	gi|4378025|gb|AAD19348.1|	62.8	5e-09	reverse transcriptase-like protein [Takifugu rubripes]	--	--	--	--	--	--	--	--	--	--	--	--	--	--	--	--	--	--	-	-	-
comp1032406_c0_seq1	579	--	--	--	--	--	--	--	--	--	--	--	--	--	--	--	--	--	--	--	--	--	--	-	-	-
comp1032413_c0_seq1	254	--	--	--	--	--	--	--	--	--	--	--	--	--	--	--	--	--	--	--	--	--	--	-	-	-
comp1032416_c0_seq1	279	--	--	--	--	--	--	--	--	--	--	--	--	--	--	--	--	--	--	--	--	--	--	-	-	-
comp1032455_c0_seq1	264	--	--	--	--	--	--	--	--	--	--	--	--	--	--	--	--	--	--	--	--	--	--	-	-	-
comp1032458_c0_seq1	239	gi|2072948|gb|AAC51261.1|	70.5	2e-11	putative p150 [Homo sapiens]	--	--	--	--	sp|P11369|POL2_MOUSE	61.2	5e-10	Retrovirus-related Pol polyprotein LINE-1 OS=Mus musculus GN=Pol PE=1 SV=2	--	--	--	--	--	--	--	--	--	--	-	-	-
comp1032467_c0_seq1	270	--	--	--	--	--	--	--	--	--	--	--	--	--	--	--	--	--	--	--	--	--	--	-	-	-
comp1032497_c0_seq1	576	--	--	--	--	--	--	--	--	--	--	--	--	--	--	--	--	--	--	--	--	--	--	-	-	-
comp1032499_c0_seq1	209	--	--	--	--	--	--	--	--	--	--	--	--	--	--	--	--	--	--	--	--	--	--	-	-	-
comp1032514_c0_seq1	800	gi|3746502|gb|AAD02930.1|	30	1e-09	reverse transcriptase [Oryzias latipes]	--	--	--	--	sp|P14381|YTX2_XENLA	61.2	2e-09	Transposon TX1 uncharacterized 149 kDa protein OS=Xenopus laevis PE=4 SV=1	--	--	--	--	--	K08027	7e-10	55.1	acs:100564064	nuclear receptor subfamily 5 group A member 2	-	-	-
comp1032537_c0_seq1	246	gi|76155544|gb|AAX26836.2|	63.9	2e-09	SJCHGC03019 protein [Schistosoma japonicum]	--	--	--	--	--	--	--	--	--	--	--	--	--	--	--	--	--	--	-	-	-
comp1032540_c0_seq1	476	--	--	--	--	--	--	--	--	--	--	--	--	--	--	--	--	--	--	--	--	--	--	-	-	-
comp1032557_c0_seq1	288	--	--	--	--	--	--	--	--	--	--	--	--	--	--	--	--	--	--	--	--	--	--	-	-	-
comp1032566_c0_seq1	202	--	--	--	--	--	--	--	--	--	--	--	--	--	--	--	--	--	--	--	--	--	--	-	-	-
comp1032573_c0_seq1	239	--	--	--	--	--	--	--	--	--	--	--	--	--	--	--	--	--	--	--	--	--	--	-	-	-
comp1032583_c0_seq1	299	gi|354501163|ref|XP_003512662.1|	179.9	3e-44	PREDICTED: chromodomain-helicase-DNA-binding protein 5-like [Cricetulus griseus]	gi|403297788|ref|XM_003939685.1|	167	4e-38	PREDICTED: Saimiri boliviensis boliviensis chromodomain helicase DNA binding protein 5 (CHD5), mRNA	sp|Q8TDI0|CHD5_HUMAN	177	5e-45	Chromodomain-helicase-DNA-binding protein 5 OS=Homo sapiens GN=CHD5 PE=2 SV=1	--	--	--	--	--	K14435	7e-45	178	ssc:100738053	chromodomain-helicase-DNA-binding protein 5 [EC:3.6.4.12]	GO:0006355//regulation of transcription, DNA-dependent;GO:0007399//nervous system development;GO:0006338//chromatin remodeling	GO:0008270//zinc ion binding;GO:0008026//ATP-dependent helicase activity;GO:0003677//DNA binding;GO:0005524//ATP binding;GO:0003682//chromatin binding	GO:0005730//nucleolus;GO:0016021//integral to membrane;GO:0005789//endoplasmic reticulum membrane
comp1032586_c0_seq1	330	gi|217416458|ref|NP_001136132.1|	201.4	1e-50	tubulin tyrosine ligase-like family, member 7 [Xenopus (Silurana) tropicalis]	gi|149638846|ref|XM_001506625.1|	163	6e-37	PREDICTED: Ornithorhynchus anatinus tubulin tyrosine ligase-like family, member 7 (TTLL7), partial mRNA	sp|Q6ZT98|TTLL7_HUMAN	182	2e-46	Tubulin polyglutamylase TTLL7 OS=Homo sapiens GN=TTLL7 PE=2 SV=2	--	--	--	--	--	--	--	--	--	--	GO:0030154//cell differentiation;GO:0006464//cellular protein modification process;GO:0007399//nervous system development	GO:0004835//tubulin-tyrosine ligase activity	GO:0005737//cytoplasm;GO:0005929//cilium;GO:0030425//dendrite;GO:0043204//perikaryon;GO:0005932//microtubule basal body
comp1032591_c0_seq1	261	--	--	--	--	--	--	--	--	--	--	--	--	--	--	--	--	--	--	--	--	--	--	-	-	-
comp1032599_c0_seq1	282	--	--	--	--	--	--	--	--	--	--	--	--	--	--	--	--	--	--	--	--	--	--	-	-	-
comp1032600_c0_seq1	218	--	--	--	--	--	--	--	--	--	--	--	--	--	--	--	--	--	--	--	--	--	--	-	-	-
comp1032606_c0_seq1	506	--	--	--	--	--	--	--	--	--	--	--	--	--	--	--	--	--	--	--	--	--	--	-	-	-
comp1032624_c0_seq1	374	--	--	--	--	--	--	--	--	--	--	--	--	--	--	--	--	--	--	--	--	--	--	-	-	-
comp1032631_c0_seq1	385	gi|326916249|ref|XP_003204422.1|	68.2	1e-10	PREDICTED: hypothetical protein LOC100544071 [Meleagris gallopavo]	--	--	--	--	--	--	--	--	--	--	--	--	--	K08797	1e-11	68.2	mgp:100544071	hormonally upregulated Neu-associated kinase [EC:2.7.11.1]	-	-	-
comp1032644_c0_seq1	263	--	--	--	--	--	--	--	--	--	--	--	--	--	--	--	--	--	--	--	--	--	--	-	-	-
comp103265_c0_seq1	221	--	--	--	--	--	--	--	--	--	--	--	--	--	--	--	--	--	--	--	--	--	--	-	-	-
comp1032662_c0_seq1	237	--	--	--	--	--	--	--	--	--	--	--	--	--	--	--	--	--	--	--	--	--	--	-	-	-
comp1032666_c0_seq1	291	--	--	--	--	--	--	--	--	--	--	--	--	--	--	--	--	--	--	--	--	--	--	-	-	-
comp1032674_c0_seq1	406	--	--	--	--	--	--	--	--	--	--	--	--	--	--	--	--	--	--	--	--	--	--	-	-	-
comp1032677_c0_seq1	207	--	--	--	--	--	--	--	--	--	--	--	--	--	--	--	--	--	--	--	--	--	--	-	-	-
comp1032685_c0_seq1	221	--	--	--	--	--	--	--	--	--	--	--	--	--	--	--	--	--	--	--	--	--	--	-	-	-
comp1032702_c0_seq1	276	--	--	--	--	--	--	--	--	--	--	--	--	--	--	--	--	--	--	--	--	--	--	-	-	-
comp1032704_c0_seq1	535	--	--	--	--	--	--	--	--	--	--	--	--	--	--	--	--	--	--	--	--	--	--	-	-	-
comp1032717_c0_seq1	209	--	--	--	--	--	--	--	--	--	--	--	--	--	--	--	--	--	--	--	--	--	--	-	-	-
comp1032739_c0_seq1	248	--	--	--	--	--	--	--	--	--	--	--	--	--	--	--	--	--	--	--	--	--	--	-	-	-
comp1032778_c0_seq1	424	--	--	--	--	--	--	--	--	--	--	--	--	--	--	--	--	--	--	--	--	--	--	-	-	-
comp1032787_c0_seq1	229	--	--	--	--	--	--	--	--	--	--	--	--	--	--	--	--	--	--	--	--	--	--	-	-	-
comp1032792_c0_seq1	222	--	--	--	--	--	--	--	--	--	--	--	--	--	--	--	--	--	--	--	--	--	--	-	-	-
comp1032805_c0_seq1	205	--	--	--	--	--	--	--	--	--	--	--	--	--	--	--	--	--	--	--	--	--	--	-	-	-
comp1032825_c0_seq1	270	--	--	--	--	--	--	--	--	--	--	--	--	--	--	--	--	--	--	--	--	--	--	-	-	-
comp1032828_c0_seq1	295	--	--	--	--	--	--	--	--	--	--	--	--	--	--	--	--	--	--	--	--	--	--	-	-	-
comp1032830_c0_seq1	228	gi|55771211|dbj|BAD72127.1|	63.9	2e-09	reverse transcriptase [Anguilla japonica]	--	--	--	--	--	--	--	--	--	--	--	--	--	--	--	--	--	--	-	-	-
comp1032835_c0_seq1	289	--	--	--	--	--	--	--	--	--	--	--	--	--	--	--	--	--	--	--	--	--	--	-	-	-
comp1032853_c0_seq1	327	--	--	--	--	--	--	--	--	--	--	--	--	--	--	--	--	--	--	--	--	--	--	-	-	-
comp1032861_c0_seq1	332	--	--	--	--	--	--	--	--	--	--	--	--	--	--	--	--	--	--	--	--	--	--	-	-	-
comp1032872_c0_seq1	259	--	--	--	--	--	--	--	--	--	--	--	--	--	--	--	--	--	--	--	--	--	--	-	-	-
comp1032877_c0_seq1	255	--	--	--	--	--	--	--	--	--	--	--	--	--	--	--	--	--	--	--	--	--	--	-	-	-
comp1032899_c0_seq1	576	--	--	--	--	--	--	--	--	--	--	--	--	--	--	--	--	--	--	--	--	--	--	-	-	-
comp1032901_c0_seq1	345	--	--	--	--	--	--	--	--	--	--	--	--	--	--	--	--	--	--	--	--	--	--	-	-	-
comp1032906_c0_seq1	297	--	--	--	--	--	--	--	--	--	--	--	--	--	--	--	--	--	--	--	--	--	--	-	-	-
comp1032918_c0_seq1	234	--	--	--	--	--	--	--	--	--	--	--	--	--	--	--	--	--	--	--	--	--	--	-	-	-
comp1032926_c0_seq1	248	--	--	--	--	--	--	--	--	--	--	--	--	--	--	--	--	--	--	--	--	--	--	-	-	-
comp1032938_c0_seq1	337	--	--	--	--	--	--	--	--	--	--	--	--	--	--	--	--	--	--	--	--	--	--	-	-	-
comp1032976_c0_seq1	275	--	--	--	--	--	--	--	--	--	--	--	--	--	--	--	--	--	--	--	--	--	--	-	-	-
comp1032981_c0_seq1	226	--	--	--	--	--	--	--	--	--	--	--	--	--	--	--	--	--	--	--	--	--	--	-	-	-
comp1032984_c0_seq1	281	--	--	--	--	--	--	--	--	--	--	--	--	--	--	--	--	--	--	--	--	--	--	-	-	-
comp1033004_c0_seq1	305	--	--	--	--	--	--	--	--	--	--	--	--	--	--	--	--	--	--	--	--	--	--	-	-	-
comp1033041_c0_seq1	377	--	--	--	--	--	--	--	--	--	--	--	--	--	--	--	--	--	--	--	--	--	--	-	-	-
comp1033071_c0_seq1	391	--	--	--	--	--	--	--	--	--	--	--	--	--	--	--	--	--	--	--	--	--	--	-	-	-
comp1033082_c0_seq1	205	--	--	--	--	--	--	--	--	--	--	--	--	--	--	--	--	--	--	--	--	--	--	-	-	-
comp1033114_c0_seq1	224	--	--	--	--	--	--	--	--	--	--	--	--	--	--	--	--	--	--	--	--	--	--	-	-	-
comp1033125_c0_seq1	240	gi|148645276|gb|ABR01162.1|	58.9	8e-08	endonuclease/reverse transcriptase [Sus scrofa]	--	--	--	--	sp|P11369|POL2_MOUSE	48.9	3e-06	Retrovirus-related Pol polyprotein LINE-1 OS=Mus musculus GN=Pol PE=1 SV=2	--	--	--	--	--	K06555	2e-06	51.2	acs:100563324	lymphocyte antigen 78	-	-	-
comp1033129_c0_seq1	312	--	--	--	--	--	--	--	--	--	--	--	--	--	--	--	--	--	--	--	--	--	--	-	-	-
comp1033132_c0_seq1	230	--	--	--	--	--	--	--	--	--	--	--	--	--	--	--	--	--	--	--	--	--	--	-	-	-
comp1033146_c0_seq1	227	--	--	--	--	--	--	--	--	--	--	--	--	--	--	--	--	--	--	--	--	--	--	-	-	-
comp1033166_c0_seq1	224	--	--	--	--	--	--	--	--	--	--	--	--	--	--	--	--	--	--	--	--	--	--	-	-	-
comp1033169_c0_seq1	229	--	--	--	--	--	--	--	--	--	--	--	--	--	--	--	--	--	--	--	--	--	--	-	-	-
comp1033178_c0_seq1	269	gi|326672886|ref|XP_003199751.1|	53.5	3e-06	PREDICTED: LINE-1 type transposase domain-containing protein 1-like [Danio rerio]	--	--	--	--	--	--	--	--	--	--	--	--	--	--	--	--	--	--	-	-	-
comp1033193_c0_seq1	295	--	--	--	--	--	--	--	--	--	--	--	--	--	--	--	--	--	--	--	--	--	--	-	-	-
comp1033219_c0_seq1	248	--	--	--	--	--	--	--	--	--	--	--	--	--	--	--	--	--	--	--	--	--	--	-	-	-
comp1033226_c0_seq1	270	--	--	--	--	--	--	--	--	--	--	--	--	--	--	--	--	--	--	--	--	--	--	-	-	-
comp1033231_c0_seq1	297	--	--	--	--	--	--	--	--	--	--	--	--	--	--	--	--	--	--	--	--	--	--	-	-	-
comp1033237_c0_seq1	392	--	--	--	--	--	--	--	--	--	--	--	--	--	--	--	--	--	--	--	--	--	--	-	-	-
comp1033242_c0_seq1	446	gi|21260586|gb|AAM43806.1|	68.6	1e-10	MF-25 protein [Schistosoma japonicum]	--	--	--	--	--	--	--	--	--	--	--	--	--	K03129	2e-08	58.2	xtr:100487219	transcription initiation factor TFIID subunit 4	-	-	-
comp1033274_c0_seq1	593	--	--	--	--	--	--	--	--	--	--	--	--	--	--	--	--	--	--	--	--	--	--	-	-	-
comp1033286_c0_seq1	296	--	--	--	--	--	--	--	--	--	--	--	--	--	--	--	--	--	--	--	--	--	--	-	-	-
comp1033299_c0_seq1	228	--	--	--	--	--	--	--	--	--	--	--	--	--	--	--	--	--	--	--	--	--	--	-	-	-
comp1033300_c0_seq1	249	--	--	--	--	--	--	--	--	--	--	--	--	--	--	--	--	--	--	--	--	--	--	-	-	-
comp1033308_c0_seq1	463	--	--	--	--	--	--	--	--	--	--	--	--	--	--	--	--	--	--	--	--	--	--	-	-	-
comp1033343_c0_seq1	292	--	--	--	--	--	--	--	--	--	--	--	--	--	--	--	--	--	--	--	--	--	--	-	-	-
comp1033359_c0_seq1	366	--	--	--	--	--	--	--	--	--	--	--	--	--	--	--	--	--	--	--	--	--	--	-	-	-
comp1033362_c0_seq1	201	--	--	--	--	--	--	--	--	--	--	--	--	--	--	--	--	--	--	--	--	--	--	-	-	-
comp1033371_c0_seq1	273	gi|301626998|ref|XP_002942667.1|	85.5	8e-16	PREDICTED: sushi, von Willebrand factor type A, EGF and pentraxin domain-containing protein 1-like [Xenopus (Silurana) tropicalis]	--	--	--	--	sp|P08548|LIN1_NYCCO	62.4	2e-10	LINE-1 reverse transcriptase homolog OS=Nycticebus coucang PE=1 SV=1	--	--	--	--	--	K06478	4e-11	66.6	acs:100563672	protein tyrosine phosphatase, receptor type, C [EC:3.1.3.48]	-	-	-
comp1033374_c0_seq1	811	--	--	--	--	--	--	--	--	--	--	--	--	--	--	--	--	--	--	--	--	--	--	-	-	-
comp1033390_c0_seq1	278	--	--	--	--	--	--	--	--	--	--	--	--	--	--	--	--	--	--	--	--	--	--	-	-	-
comp1033399_c0_seq1	296	--	--	--	--	--	--	--	--	--	--	--	--	--	--	--	--	--	--	--	--	--	--	-	-	-
comp1033414_c0_seq1	253	--	--	--	--	--	--	--	--	--	--	--	--	--	--	--	--	--	--	--	--	--	--	-	-	-
comp1033418_c0_seq1	210	--	--	--	--	--	--	--	--	--	--	--	--	--	--	--	--	--	--	--	--	--	--	-	-	-
comp1033435_c0_seq1	662	--	--	--	--	--	--	--	--	--	--	--	--	--	--	--	--	--	--	--	--	--	--	-	-	-
comp1033460_c0_seq1	221	--	--	--	--	--	--	--	--	--	--	--	--	--	--	--	--	--	--	--	--	--	--	-	-	-
comp1033489_c0_seq1	354	gi|432863525|ref|XP_004070110.1|	84.7	1e-15	PREDICTED: RNA-directed DNA polymerase from mobile element jockey-like [Oryzias latipes]	--	--	--	--	sp|P11369|POL2_MOUSE	53.1	1e-07	Retrovirus-related Pol polyprotein LINE-1 OS=Mus musculus GN=Pol PE=1 SV=2	Q0055	47.4	6e-06	COG3344	Retron-type reverse transcriptase	K05658	7e-13	72.4	hmg:100213972	ATP-binding cassette, subfamily B (MDR/TAP), member 1	-	-	-
comp1033498_c0_seq1	212	--	--	--	--	--	--	--	--	--	--	--	--	--	--	--	--	--	--	--	--	--	--	-	-	-
comp1033500_c0_seq1	255	--	--	--	--	--	--	--	--	--	--	--	--	--	--	--	--	--	--	--	--	--	--	-	-	-
comp1033532_c0_seq1	249	--	--	--	--	--	--	--	--	--	--	--	--	--	--	--	--	--	--	--	--	--	--	-	-	-
comp1033545_c0_seq1	241	--	--	--	--	--	--	--	--	--	--	--	--	--	--	--	--	--	--	--	--	--	--	-	-	-
comp1033557_c0_seq1	267	--	--	--	--	--	--	--	--	--	--	--	--	--	--	--	--	--	--	--	--	--	--	-	-	-
comp1033573_c0_seq1	487	--	--	--	--	--	--	--	--	--	--	--	--	--	--	--	--	--	--	--	--	--	--	-	-	-
comp1033577_c0_seq1	203	--	--	--	--	--	--	--	--	--	--	--	--	--	--	--	--	--	--	--	--	--	--	-	-	-
comp1033581_c0_seq1	216	--	--	--	--	--	--	--	--	--	--	--	--	--	--	--	--	--	--	--	--	--	--	-	-	-
comp1033588_c0_seq1	217	--	--	--	--	--	--	--	--	--	--	--	--	--	--	--	--	--	--	--	--	--	--	-	-	-
comp1033619_c0_seq1	297	--	--	--	--	--	--	--	--	--	--	--	--	--	--	--	--	--	--	--	--	--	--	-	-	-
comp1033620_c0_seq1	354	gi|471394638|ref|XP_004381257.1|	111.7	1e-23	PREDICTED: serine/threonine-protein kinase WNK1 isoform 2 [Trichechus manatus latirostris]	--	--	--	--	sp|Q6R2V0|WNK1_PIG	98.6	3e-21	Serine/threonine-protein kinase WNK1 (Fragment) OS=Sus scrofa GN=WNK1 PE=2 SV=2	--	--	--	--	--	K08867	1e-22	104	rno:116477	WNK lysine deficient protein kinase [EC:2.7.11.1]	GO:0043086//negative regulation of catalytic activity;GO:0019220//regulation of phosphate metabolic process;GO:0090188//negative regulation of pancreatic juice secretion;GO:0003084//positive regulation of systemic arterial blood pressure;GO:0006468//protein phosphorylation;GO:0006811//ion transport	GO:0005515//protein binding;GO:0004672//protein kinase activity	GO:0005737//cytoplasm
comp1033653_c0_seq1	228	--	--	--	--	--	--	--	--	--	--	--	--	--	--	--	--	--	--	--	--	--	--	-	-	-
comp1033671_c0_seq1	521	gi|358339569|dbj|GAA47606.1|	53.1	6e-06	hypothetical protein CLF_100574 [Clonorchis sinensis]	--	--	--	--	--	--	--	--	--	--	--	--	--	--	--	--	--	--	-	-	-
comp1033683_c0_seq1	211	--	--	--	--	--	--	--	--	--	--	--	--	--	--	--	--	--	--	--	--	--	--	-	-	-
comp1033687_c0_seq1	321	--	--	--	--	--	--	--	--	--	--	--	--	--	--	--	--	--	--	--	--	--	--	-	-	-
comp1033695_c0_seq1	342	--	--	--	--	--	--	--	--	--	--	--	--	--	--	--	--	--	--	--	--	--	--	-	-	-
comp1033702_c0_seq1	444	--	--	--	--	--	--	--	--	--	--	--	--	--	--	--	--	--	--	--	--	--	--	-	-	-
comp1033718_c0_seq1	341	--	--	--	--	--	--	--	--	--	--	--	--	--	--	--	--	--	--	--	--	--	--	-	-	-
comp1033759_c0_seq1	277	--	--	--	--	--	--	--	--	--	--	--	--	--	--	--	--	--	--	--	--	--	--	-	-	-
comp1033762_c0_seq1	297	--	--	--	--	--	--	--	--	--	--	--	--	--	--	--	--	--	--	--	--	--	--	-	-	-
comp1033772_c0_seq1	270	gi|390363535|ref|XP_003730395.1|	62.4	7e-09	PREDICTED: uncharacterized protein LOC100892975 [Strongylocentrotus purpuratus]	--	--	--	--	--	--	--	--	--	--	--	--	--	--	--	--	--	--	-	-	-
comp1033782_c0_seq1	204	--	--	--	--	--	--	--	--	--	--	--	--	--	--	--	--	--	--	--	--	--	--	-	-	-
comp1033787_c0_seq1	333	--	--	--	--	--	--	--	--	--	--	--	--	--	--	--	--	--	--	--	--	--	--	-	-	-
comp1033803_c0_seq1	302	--	--	--	--	--	--	--	--	--	--	--	--	--	--	--	--	--	--	--	--	--	--	-	-	-
comp1033808_c0_seq1	319	--	--	--	--	--	--	--	--	--	--	--	--	--	--	--	--	--	--	--	--	--	--	-	-	-
comp1033828_c0_seq1	240	--	--	--	--	--	--	--	--	--	--	--	--	--	--	--	--	--	--	--	--	--	--	-	-	-
comp1033845_c0_seq1	494	--	--	--	--	--	--	--	--	--	--	--	--	--	--	--	--	--	--	--	--	--	--	-	-	-
comp1033856_c0_seq1	273	--	--	--	--	--	--	--	--	--	--	--	--	--	--	--	--	--	--	--	--	--	--	-	-	-
comp1033859_c0_seq1	255	gi|465958332|gb|EMP27822.1|	128.6	8e-29	Leucine-rich repeat and fibronectin type III domain-containing protein 1 [Chelonia mydas]	gi|189163474|ref|NM_001127694.1|	79.8	6e-12	Rattus norvegicus leucine rich repeat and fibronectin type III domain containing 1 (Lrfn1), transcript variant 1, mRNA	sp|Q6PGX3|LRFN1_DANRE	110	7e-25	Leucine-rich repeat and fibronectin type III domain-containing protein 1 OS=Danio rerio GN=lrfn1 PE=2 SV=1	--	--	--	--	--	--	--	--	--	--	-	-	GO:0016021//integral to membrane;GO:0030054//cell junction;GO:0045202//synapse
comp1033868_c0_seq1	270	--	--	--	--	--	--	--	--	--	--	--	--	--	--	--	--	--	--	--	--	--	--	-	-	-
comp1033879_c0_seq1	595	--	--	--	--	--	--	--	--	--	--	--	--	--	--	--	--	--	--	--	--	--	--	-	-	-
comp1033883_c0_seq1	318	--	--	--	--	--	--	--	--	--	--	--	--	--	--	--	--	--	--	--	--	--	--	-	-	-
comp1033884_c0_seq1	511	gi|327275925|ref|XP_003222722.1|	129	8e-29	PREDICTED: slit homolog 2 protein-like [Anolis carolinensis]	gi|327275924|ref|XM_003222674.1|	101	3e-18	PREDICTED: Anolis carolinensis slit homolog 2 protein-like (LOC100556322), mRNA	--	--	--	--	--	--	--	--	--	--	--	--	--	--	-	-	-
comp1033902_c0_seq1	621	gi|301626998|ref|XP_002942667.1|	106.7	8e-22	PREDICTED: sushi, von Willebrand factor type A, EGF and pentraxin domain-containing protein 1-like [Xenopus (Silurana) tropicalis]	--	--	--	--	sp|P11369|POL2_MOUSE	73.2	4e-13	Retrovirus-related Pol polyprotein LINE-1 OS=Mus musculus GN=Pol PE=1 SV=2	--	--	--	--	--	K11849	7e-12	70.9	acs:100555596	ubiquitin carboxyl-terminal hydrolase 25/28 [EC:3.1.2.15]	-	-	-
comp1033909_c0_seq1	554	--	--	--	--	--	--	--	--	--	--	--	--	--	--	--	--	--	--	--	--	--	--	-	-	-
comp1033940_c0_seq1	326	--	--	--	--	--	--	--	--	--	--	--	--	--	--	--	--	--	--	--	--	--	--	-	-	-
comp1033957_c0_seq1	245	--	--	--	--	--	--	--	--	--	--	--	--	--	--	--	--	--	K15076	2e-06	50.8	der:Dere_GG11195	transcription elongation factor B, polypeptide 3	-	-	-
comp1033958_c0_seq1	234	--	--	--	--	--	--	--	--	--	--	--	--	--	--	--	--	--	--	--	--	--	--	-	-	-
comp1033968_c0_seq1	276	--	--	--	--	--	--	--	--	--	--	--	--	--	--	--	--	--	--	--	--	--	--	-	-	-
comp1033974_c0_seq1	373	--	--	--	--	--	--	--	--	--	--	--	--	--	--	--	--	--	--	--	--	--	--	-	-	-
comp1033997_c0_seq1	212	--	--	--	--	--	--	--	--	--	--	--	--	--	--	--	--	--	--	--	--	--	--	-	-	-
comp1033998_c0_seq1	325	--	--	--	--	--	--	--	--	--	--	--	--	--	--	--	--	--	--	--	--	--	--	-	-	-
comp1034000_c0_seq1	341	--	--	--	--	--	--	--	--	--	--	--	--	--	--	--	--	--	--	--	--	--	--	-	-	-
comp1034012_c0_seq1	231	--	--	--	--	--	--	--	--	--	--	--	--	--	--	--	--	--	--	--	--	--	--	-	-	-
comp1034024_c0_seq1	208	gi|170819710|gb|ACB38665.1|	63.9	2e-09	reverse transcriptase [Daphnia pulex]	--	--	--	--	--	--	--	--	--	--	--	--	--	--	--	--	--	--	-	-	-
comp1034027_c0_seq1	308	--	--	--	--	--	--	--	--	--	--	--	--	--	--	--	--	--	--	--	--	--	--	-	-	-
comp1034029_c0_seq1	248	--	--	--	--	--	--	--	--	--	--	--	--	--	--	--	--	--	--	--	--	--	--	-	-	-
comp1034030_c0_seq1	213	--	--	--	--	--	--	--	--	--	--	--	--	--	--	--	--	--	--	--	--	--	--	-	-	-
comp1034032_c0_seq1	283	--	--	--	--	--	--	--	--	--	--	--	--	--	--	--	--	--	--	--	--	--	--	-	-	-
comp1034033_c0_seq1	387	--	--	--	--	--	--	--	--	--	--	--	--	--	--	--	--	--	--	--	--	--	--	-	-	-
comp1034035_c0_seq1	263	--	--	--	--	--	--	--	--	--	--	--	--	--	--	--	--	--	--	--	--	--	--	-	-	-
comp1034051_c0_seq1	350	--	--	--	--	--	--	--	--	--	--	--	--	--	--	--	--	--	--	--	--	--	--	-	-	-
comp1034060_c0_seq1	214	--	--	--	--	--	--	--	--	--	--	--	--	--	--	--	--	--	--	--	--	--	--	-	-	-
comp1034064_c0_seq1	206	--	--	--	--	--	--	--	--	--	--	--	--	--	--	--	--	--	--	--	--	--	--	-	-	-
comp1034066_c0_seq1	382	gi|90658|pir||S12206	52.4	7e-06	hypothetical protein 2 (rRNA external transcribed spacer) - mouse	gi|403398051|gb|JQ511853.1|	133	7e-28	Rana boylii 18S ribosomal RNA gene, partial sequence	--	--	--	--	--	--	--	--	--	--	--	--	--	--	-	-	-
comp1034071_c0_seq1	316	--	--	--	--	--	--	--	--	--	--	--	--	--	--	--	--	--	--	--	--	--	--	-	-	-
comp1034073_c0_seq1	212	--	--	--	--	--	--	--	--	--	--	--	--	--	--	--	--	--	--	--	--	--	--	-	-	-
comp1034092_c0_seq1	304	--	--	--	--	--	--	--	--	--	--	--	--	--	--	--	--	--	--	--	--	--	--	-	-	-
comp1034151_c0_seq1	300	--	--	--	--	--	--	--	--	--	--	--	--	--	--	--	--	--	--	--	--	--	--	-	-	-
comp1034154_c0_seq1	315	--	--	--	--	--	--	--	--	--	--	--	--	--	--	--	--	--	--	--	--	--	--	-	-	-
comp1034163_c0_seq1	201	gi|301620353|ref|XP_002939542.1|	55.8	7e-07	PREDICTED: retrotransposable element Tf2 155 kDa protein type 1-like [Xenopus (Silurana) tropicalis]	--	--	--	--	--	--	--	--	--	--	--	--	--	--	--	--	--	--	-	-	-
comp1034182_c0_seq1	286	--	--	--	--	--	--	--	--	--	--	--	--	--	--	--	--	--	--	--	--	--	--	-	-	-
comp1034219_c0_seq1	237	--	--	--	--	--	--	--	--	--	--	--	--	--	--	--	--	--	--	--	--	--	--	-	-	-
comp1034228_c0_seq1	282	--	--	--	--	--	--	--	--	--	--	--	--	--	--	--	--	--	--	--	--	--	--	-	-	-
comp1034233_c0_seq1	382	--	--	--	--	--	--	--	--	--	--	--	--	--	--	--	--	--	--	--	--	--	--	-	-	-
comp1034276_c0_seq1	289	--	--	--	--	--	--	--	--	--	--	--	--	--	--	--	--	--	--	--	--	--	--	-	-	-
comp1034284_c0_seq1	328	--	--	--	--	--	--	--	--	--	--	--	--	--	--	--	--	--	--	--	--	--	--	-	-	-
comp1034285_c0_seq1	413	--	--	--	--	--	--	--	--	--	--	--	--	--	--	--	--	--	--	--	--	--	--	-	-	-
comp1034293_c0_seq1	228	gi|327286446|ref|XP_003227941.1|	60.5	2e-08	PREDICTED: hypothetical protein LOC100566709 [Anolis carolinensis]	--	--	--	--	--	--	--	--	--	--	--	--	--	K11853	1e-06	52	xtr:100490033	ubiquitin carboxyl-terminal hydrolase 34 [EC:3.1.2.15]	-	-	-
comp1034336_c0_seq1	297	--	--	--	--	--	--	--	--	--	--	--	--	--	--	--	--	--	--	--	--	--	--	-	-	-
comp1034346_c0_seq1	204	--	--	--	--	--	--	--	--	--	--	--	--	--	--	--	--	--	--	--	--	--	--	-	-	-
comp1034378_c0_seq1	268	--	--	--	--	--	--	--	--	--	--	--	--	--	--	--	--	--	--	--	--	--	--	-	-	-
comp1034380_c0_seq1	305	--	--	--	--	--	--	--	--	--	--	--	--	--	--	--	--	--	--	--	--	--	--	-	-	-
comp1034382_c0_seq1	561	--	--	--	--	--	--	--	--	--	--	--	--	--	--	--	--	--	--	--	--	--	--	-	-	-
comp1034387_c0_seq1	410	--	--	--	--	--	--	--	--	--	--	--	--	--	--	--	--	--	--	--	--	--	--	-	-	-
comp1034396_c0_seq1	339	gi|340379269|ref|XP_003388149.1|	58.9	8e-08	PREDICTED: hypothetical protein LOC100639574 [Amphimedon queenslandica]	--	--	--	--	--	--	--	--	--	--	--	--	--	--	--	--	--	--	-	-	-
comp1034417_c0_seq1	203	--	--	--	--	--	--	--	--	--	--	--	--	--	--	--	--	--	--	--	--	--	--	-	-	-
comp1034420_c0_seq1	234	--	--	--	--	--	--	--	--	--	--	--	--	--	--	--	--	--	--	--	--	--	--	-	-	-
comp1034436_c0_seq1	595	gi|465961727|gb|EMP29453.1|	115.9	1e-24	Forkhead box protein J1-A [Chelonia mydas]	--	--	--	--	sp|Q708W2|FXJ1A_XENLA	85.5	7e-17	Forkhead box protein J1-A OS=Xenopus laevis GN=foxj1-a PE=2 SV=1	--	--	--	--	--	K09402	7e-21	100	acs:100554152	forkhead box protein J1	GO:0002508//central tolerance induction;GO:0060271//cilium morphogenesis;GO:0061371//determination of heart left/right asymmetry;GO:0006357//regulation of transcription from RNA polymerase II promoter;GO:0031327;GO:0048870//cell motility;GO:0065009;GO:0030856//regulation of epithelial cell differentiation;GO:0050868//negative regulation of T cell activation;GO:0048522//positive regulation of cell…	GO:0003677//DNA binding	GO:0005634//nucleus
comp1034458_c0_seq1	258	gi|327275369|ref|XP_003222446.1|	167.5	1e-40	PREDICTED: cyclin-dependent kinase-like 2-like [Anolis carolinensis]	gi|350596966|ref|XM_003129114.3|	137	3e-29	PREDICTED: Sus scrofa cyclin-dependent kinase-like 2-like (LOC100511392), partial mRNA	sp|Q5R754|CDKL2_PONAB	163	9e-41	Cyclin-dependent kinase-like 2 OS=Pongo abelii GN=CDKL2 PE=2 SV=1	--	--	--	--	--	K08824	2e-41	167	acs:100567662	cyclin-dependent kinase-like [EC:2.7.11.22]	GO:0007548//sex differentiation;GO:0006468//protein phosphorylation;GO:0007049//cell cycle;GO:0007165//signal transduction	GO:0005524//ATP binding;GO:0004693//cyclin-dependent protein kinase activity	GO:0005813//centrosome;GO:0005737//cytoplasm;GO:0005634//nucleus
comp1034492_c0_seq1	279	--	--	--	--	--	--	--	--	--	--	--	--	--	--	--	--	--	--	--	--	--	--	-	-	-
comp1034497_c0_seq1	422	--	--	--	--	--	--	--	--	--	--	--	--	--	--	--	--	--	--	--	--	--	--	-	-	-
comp1034501_c0_seq1	379	gi|2981631|dbj|BAA25253.1|	84	2e-15	unnamed protein product [Canis lupus familiaris]	--	--	--	--	sp|P08548|LIN1_NYCCO	82	3e-16	LINE-1 reverse transcriptase homolog OS=Nycticebus coucang PE=1 SV=1	--	--	--	--	--	K04559	5e-12	69.7	xtr:100496371	huntingtin interacting protein 1	-	-	-
comp1034503_c0_seq1	256	--	--	--	--	--	--	--	--	--	--	--	--	--	--	--	--	--	--	--	--	--	--	-	-	-
comp1034516_c0_seq1	527	--	--	--	--	--	--	--	--	--	--	--	--	--	--	--	--	--	--	--	--	--	--	-	-	-
comp1034530_c0_seq1	364	--	--	--	--	--	--	--	--	--	--	--	--	--	--	--	--	--	--	--	--	--	--	-	-	-
comp1034535_c0_seq1	287	--	--	--	--	--	--	--	--	--	--	--	--	--	--	--	--	--	--	--	--	--	--	-	-	-
comp1034541_c0_seq1	277	--	--	--	--	--	--	--	--	--	--	--	--	--	--	--	--	--	--	--	--	--	--	-	-	-
comp1034547_c0_seq1	269	--	--	--	--	--	--	--	--	--	--	--	--	--	--	--	--	--	--	--	--	--	--	-	-	-
comp1034550_c0_seq1	478	--	--	--	--	--	--	--	--	--	--	--	--	--	--	--	--	--	--	--	--	--	--	-	-	-
comp1034556_c0_seq1	361	--	--	--	--	--	--	--	--	--	--	--	--	--	--	--	--	--	--	--	--	--	--	-	-	-
comp1034558_c0_seq1	216	--	--	--	--	--	--	--	--	--	--	--	--	--	--	--	--	--	--	--	--	--	--	-	-	-
comp1034561_c0_seq1	216	--	--	--	--	--	--	--	--	--	--	--	--	--	--	--	--	--	--	--	--	--	--	-	-	-
comp1034567_c0_seq1	227	gi|465991701|gb|EMP38681.1|	134	2e-30	Myosin-IIIb, partial [Chelonia mydas]	gi|363736207|ref|XM_422003.3|	161	2e-36	PREDICTED: Gallus gallus myosin IIIB (MYO3B), mRNA	sp|Q8WXR4|MYO3B_HUMAN	128	3e-30	Myosin-IIIb OS=Homo sapiens GN=MYO3B PE=2 SV=4	--	--	--	--	--	K08834	4e-31	133	gga:424157	myosin III [EC:2.7.11.1]	-	-	-
comp1034574_c0_seq1	411	--	--	--	--	--	--	--	--	--	--	--	--	--	--	--	--	--	--	--	--	--	--	-	-	-
comp1034624_c0_seq1	219	--	--	--	--	--	--	--	--	--	--	--	--	--	--	--	--	--	--	--	--	--	--	-	-	-
comp1034638_c0_seq1	309	--	--	--	--	--	--	--	--	--	--	--	--	--	--	--	--	--	--	--	--	--	--	-	-	-
comp1034668_c0_seq1	246	--	--	--	--	--	--	--	--	--	--	--	--	--	--	--	--	--	--	--	--	--	--	-	-	-
comp1034669_c0_seq1	204	--	--	--	--	--	--	--	--	--	--	--	--	--	--	--	--	--	--	--	--	--	--	-	-	-
comp1034675_c0_seq1	227	--	--	--	--	--	--	--	--	--	--	--	--	--	--	--	--	--	--	--	--	--	--	-	-	-
comp1034678_c0_seq1	344	--	--	--	--	--	--	--	--	--	--	--	--	--	--	--	--	--	--	--	--	--	--	-	-	-
comp1034694_c0_seq1	336	--	--	--	--	--	--	--	--	--	--	--	--	--	--	--	--	--	--	--	--	--	--	-	-	-
comp1034722_c0_seq1	429	--	--	--	--	--	--	--	--	--	--	--	--	--	--	--	--	--	--	--	--	--	--	-	-	-
comp1034729_c0_seq1	300	--	--	--	--	--	--	--	--	--	--	--	--	--	--	--	--	--	--	--	--	--	--	-	-	-
comp1034735_c0_seq1	434	--	--	--	--	--	--	--	--	--	--	--	--	--	--	--	--	--	--	--	--	--	--	-	-	-
comp1034756_c0_seq1	217	--	--	--	--	--	--	--	--	--	--	--	--	--	--	--	--	--	--	--	--	--	--	-	-	-
comp1034774_c0_seq1	235	--	--	--	--	--	--	--	--	--	--	--	--	--	--	--	--	--	--	--	--	--	--	-	-	-
comp1034779_c0_seq1	262	gi|440904967|gb|ELR55418.1|	28.1	6e-07	hypothetical protein M91_04067, partial [Bos grunniens mutus]	--	--	--	--	--	--	--	--	--	--	--	--	--	--	--	--	--	--	-	-	-
comp1034780_c0_seq1	312	gi|291224973|ref|XP_002732476.1|	97.8	1e-19	PREDICTED: polyprotein-like [Saccoglossus kowalevskii]	--	--	--	--	sp|P04323|POL3_DROME	77.8	5e-15	Retrovirus-related Pol polyprotein from transposon 17.6 OS=Drosophila melanogaster GN=pol PE=4 SV=1	SPAC9.04	64.7	4e-11	COG2801	Transposase and inactivated derivatives	K04228	3e-13	73.6	dre:100151502	arginine vasopressin receptor 2	-	GO:0003824//catalytic activity	-
comp1034791_c0_seq1	256	--	--	--	--	--	--	--	--	--	--	--	--	--	--	--	--	--	--	--	--	--	--	-	-	-
comp1034797_c0_seq1	302	--	--	--	--	--	--	--	--	--	--	--	--	--	--	--	--	--	--	--	--	--	--	-	-	-
comp1034807_c0_seq1	446	gi|301626998|ref|XP_002942667.1|	117.5	1e-25	PREDICTED: sushi, von Willebrand factor type A, EGF and pentraxin domain-containing protein 1-like [Xenopus (Silurana) tropicalis]	--	--	--	--	sp|P11369|POL2_MOUSE	95.9	3e-20	Retrovirus-related Pol polyprotein LINE-1 OS=Mus musculus GN=Pol PE=1 SV=2	--	--	--	--	--	K11849	4e-22	103	acs:100555596	ubiquitin carboxyl-terminal hydrolase 25/28 [EC:3.1.2.15]	-	-	-
comp1034812_c0_seq1	241	--	--	--	--	--	--	--	--	--	--	--	--	--	--	--	--	--	--	--	--	--	--	-	-	-
comp1034816_c0_seq1	218	--	--	--	--	--	--	--	--	--	--	--	--	--	--	--	--	--	--	--	--	--	--	-	-	-
comp1034824_c0_seq1	212	--	--	--	--	--	--	--	--	--	--	--	--	--	--	--	--	--	--	--	--	--	--	-	-	-
comp1034859_c0_seq1	246	--	--	--	--	--	--	--	--	--	--	--	--	--	--	--	--	--	--	--	--	--	--	-	-	-
comp1034876_c0_seq1	326	gi|301604680|ref|XP_002931983.1|	22.3	4e-06	PREDICTED: hypothetical protein LOC100490699 [Xenopus (Silurana) tropicalis]	--	--	--	--	--	--	--	--	--	--	--	--	--	--	--	--	--	--	-	-	-
comp1034878_c0_seq1	224	--	--	--	--	--	--	--	--	--	--	--	--	--	--	--	--	--	--	--	--	--	--	-	-	-
comp1034918_c0_seq1	223	--	--	--	--	--	--	--	--	--	--	--	--	--	--	--	--	--	--	--	--	--	--	-	-	-
comp1034947_c0_seq1	266	--	--	--	--	--	--	--	--	--	--	--	--	--	--	--	--	--	--	--	--	--	--	-	-	-
comp1034953_c0_seq1	231	--	--	--	--	--	--	--	--	--	--	--	--	--	--	--	--	--	--	--	--	--	--	-	-	-
comp1034957_c0_seq1	233	--	--	--	--	--	--	--	--	--	--	--	--	--	--	--	--	--	--	--	--	--	--	-	-	-
comp1034964_c0_seq1	345	--	--	--	--	--	--	--	--	--	--	--	--	--	--	--	--	--	--	--	--	--	--	-	-	-
comp1034976_c0_seq1	207	--	--	--	--	--	--	--	--	--	--	--	--	--	--	--	--	--	--	--	--	--	--	-	-	-
comp1034981_c0_seq1	221	--	--	--	--	--	--	--	--	--	--	--	--	--	--	--	--	--	--	--	--	--	--	-	-	-
comp1034987_c0_seq1	201	gi|301620660|ref|XP_002939688.1|	66.6	3e-10	PREDICTED: uncharacterized protein K02A2.6-like [Xenopus (Silurana) tropicalis]	--	--	--	--	sp|Q09575|YRD6_CAEEL	48.5	3e-06	Uncharacterized protein K02A2.6 OS=Caenorhabditis elegans GN=K02A2.6 PE=2 SV=1	--	--	--	--	--	K06276	5e-07	53.1	xtr:779524	3-phosphoinositide dependent protein kinase-1 [EC:2.7.11.1]	-	-	-
comp1034989_c0_seq1	208	--	--	--	--	--	--	--	--	--	--	--	--	--	--	--	--	--	--	--	--	--	--	-	-	-
comp1035001_c0_seq1	312	--	--	--	--	--	--	--	--	--	--	--	--	--	--	--	--	--	--	--	--	--	--	-	-	-
comp103500_c0_seq1	209	--	--	--	--	--	--	--	--	--	--	--	--	--	--	--	--	--	--	--	--	--	--	-	-	-
comp1035010_c0_seq1	220	--	--	--	--	--	--	--	--	--	--	--	--	--	--	--	--	--	--	--	--	--	--	-	-	-
comp1035022_c0_seq1	221	gi|350587238|ref|XP_003128797.3|	130.6	2e-29	PREDICTED: putative ATP-dependent RNA helicase TDRD9-like [Sus scrofa]	gi|395504452|ref|XM_003756516.1|	119	6e-24	PREDICTED: Sarcophilus harrisii tudor domain containing 9 (TDRD9), mRNA	sp|Q14BI7|TDRD9_MOUSE	123	8e-29	Putative ATP-dependent RNA helicase TDRD9 OS=Mus musculus GN=Tdrd9 PE=1 SV=3	--	--	--	--	--	--	--	--	--	--	GO:0009566//fertilization;GO:0007283//spermatogenesis;GO:0043046//DNA methylation involved in gamete generation;GO:0034587//piRNA metabolic process;GO:0007140//male meiosis	GO:0003676//nucleic acid binding;GO:0008026//ATP-dependent helicase activity;GO:0005524//ATP binding	GO:0071547//piP-body;GO:0005634//nucleus
comp1035043_c0_seq1	300	gi|301607174|ref|XP_002933191.1|	60.5	1e-20	PREDICTED: retrotransposable element Tf2 155 kDa protein type 1-like [Xenopus (Silurana) tropicalis]	--	--	--	--	--	--	--	--	SPAC9.04	41.6	5e-08	COG2801	Transposase and inactivated derivatives	K11465	1e-09	43.5	acs:100566993	sex comb on midleg-like protein 2	-	-	-
comp1035044_c0_seq1	421	--	--	--	--	--	--	--	--	--	--	--	--	--	--	--	--	--	--	--	--	--	--	-	-	-
comp1035047_c0_seq1	281	--	--	--	--	--	--	--	--	--	--	--	--	--	--	--	--	--	--	--	--	--	--	-	-	-
comp1035057_c0_seq1	284	--	--	--	--	--	--	--	--	--	--	--	--	--	--	--	--	--	--	--	--	--	--	-	-	-
comp1035085_c0_seq1	386	--	--	--	--	--	--	--	--	--	--	--	--	--	--	--	--	--	--	--	--	--	--	-	-	-
comp1035093_c0_seq1	305	--	--	--	--	--	--	--	--	--	--	--	--	--	--	--	--	--	--	--	--	--	--	-	-	-
comp1035099_c0_seq1	243	--	--	--	--	--	--	--	--	--	--	--	--	--	--	--	--	--	--	--	--	--	--	-	-	-
comp1035113_c0_seq1	261	--	--	--	--	--	--	--	--	--	--	--	--	--	--	--	--	--	--	--	--	--	--	-	-	-
comp1035116_c0_seq1	378	gi|432960246|ref|XP_004086428.1|	76.6	3e-13	PREDICTED: laminin subunit alpha-5-like [Oryzias latipes]	--	--	--	--	sp|P11369|POL2_MOUSE	58.9	2e-09	Retrovirus-related Pol polyprotein LINE-1 OS=Mus musculus GN=Pol PE=1 SV=2	--	--	--	--	--	K06555	4e-09	60.1	acs:100563324	lymphocyte antigen 78	-	-	-
comp1035122_c0_seq1	206	--	--	--	--	--	--	--	--	--	--	--	--	--	--	--	--	--	--	--	--	--	--	-	-	-
comp1035132_c0_seq1	207	--	--	--	--	--	--	--	--	--	--	--	--	--	--	--	--	--	--	--	--	--	--	-	-	-
comp1035134_c0_seq1	215	--	--	--	--	--	--	--	--	--	--	--	--	--	--	--	--	--	--	--	--	--	--	-	-	-
comp1035148_c0_seq1	444	gi|351712479|gb|EHB15398.1|	288.5	6e-77	Small conductance calcium-activated potassium channel protein 2 [Heterocephalus glaber]	gi|449514013|ref|XM_002190893.2|	452	1e-124	PREDICTED: Taeniopygia guttata potassium intermediate/small conductance calcium-activated channel, subfamily N, member 2 (KCNN2), mRNA	sp|P70604|KCNN2_RAT	286	1e-77	Small conductance calcium-activated potassium channel protein 2 OS=Rattus norvegicus GN=Kcnn2 PE=1 SV=1	--	--	--	--	--	K04943	3e-77	286	ssc:100519705	potassium intermediate/small conductance calcium-activated channel subfamily N member 2	GO:0048168//regulation of neuronal synaptic plasticity;GO:1901379//regulation of potassium ion transmembrane transport	GO:0005516//calmodulin binding;GO:0051393//alpha-actinin binding;GO:0046982//protein heterodimerization activity;GO:0042803//protein homodimerization activity;GO:0016286//small conductance calcium-activated potassium channel activity	GO:0030315//T-tubule;GO:0030018//Z disc;GO:0016021//integral to membrane;GO:0043197//dendritic spine;GO:0043025//neuronal cell body;GO:0005790//smooth endoplasmic reticulum
comp1035170_c0_seq1	203	--	--	--	--	--	--	--	--	--	--	--	--	--	--	--	--	--	--	--	--	--	--	-	-	-
comp1035204_c0_seq1	313	--	--	--	--	--	--	--	--	--	--	--	--	--	--	--	--	--	--	--	--	--	--	-	-	-
comp1035249_c0_seq1	216	--	--	--	--	--	--	--	--	--	--	--	--	--	--	--	--	--	--	--	--	--	--	-	-	-
comp1035274_c0_seq1	248	--	--	--	--	--	--	--	--	--	--	--	--	--	--	--	--	--	--	--	--	--	--	-	-	-
comp1035275_c0_seq1	213	--	--	--	--	--	--	--	--	--	--	--	--	--	--	--	--	--	--	--	--	--	--	-	-	-
comp1035291_c0_seq1	244	--	--	--	--	--	--	--	--	--	--	--	--	--	--	--	--	--	--	--	--	--	--	-	-	-
comp1035293_c0_seq1	224	--	--	--	--	--	--	--	--	--	--	--	--	--	--	--	--	--	--	--	--	--	--	-	-	-
comp1035338_c0_seq1	592	--	--	--	--	--	--	--	--	--	--	--	--	--	--	--	--	--	--	--	--	--	--	-	-	-
comp1035354_c0_seq1	260	--	--	--	--	--	--	--	--	--	--	--	--	--	--	--	--	--	--	--	--	--	--	-	-	-
comp1035382_c0_seq1	250	--	--	--	--	--	--	--	--	--	--	--	--	--	--	--	--	--	--	--	--	--	--	-	-	-
comp1035391_c0_seq1	247	gi|466003411|gb|EMP42071.1|	61.2	1e-08	Rho guanine nucleotide exchange factor 19 [Chelonia mydas]	--	--	--	--	--	--	--	--	--	--	--	--	--	--	--	--	--	--	-	-	-
comp1035419_c0_seq1	221	--	--	--	--	--	--	--	--	--	--	--	--	--	--	--	--	--	--	--	--	--	--	-	-	-
comp1035424_c0_seq1	398	--	--	--	--	--	--	--	--	--	--	--	--	--	--	--	--	--	--	--	--	--	--	-	-	-
comp1035428_c0_seq1	487	--	--	--	--	--	--	--	--	--	--	--	--	--	--	--	--	--	--	--	--	--	--	-	-	-
comp1035440_c0_seq1	222	--	--	--	--	--	--	--	--	--	--	--	--	--	--	--	--	--	--	--	--	--	--	-	-	-
comp1035441_c0_seq1	605	--	--	--	--	--	--	--	--	--	--	--	--	--	--	--	--	--	--	--	--	--	--	-	-	-
comp1035453_c0_seq1	414	gi|410963515|ref|XP_003988310.1|	125.2	9e-28	PREDICTED: voltage-dependent L-type calcium channel subunit alpha-1C isoform 12 [Felis catus]	gi|449482216|ref|XM_002192681.2|	141	3e-30	PREDICTED: Taeniopygia guttata calcium channel, voltage-dependent, L type, alpha 1C subunit (CACNA1C), mRNA	sp|Q13936|CAC1C_HUMAN	123	1e-28	Voltage-dependent L-type calcium channel subunit alpha-1C OS=Homo sapiens GN=CACNA1C PE=1 SV=4	--	--	--	--	--	K04850	2e-28	124	mdo:100021421	voltage-dependent calcium channel L type alpha-1C	-	-	-
comp1035457_c0_seq1	264	--	--	--	--	--	--	--	--	--	--	--	--	--	--	--	--	--	--	--	--	--	--	-	-	-
comp1035481_c0_seq1	693	--	--	--	--	--	--	--	--	--	--	--	--	--	--	--	--	--	--	--	--	--	--	-	-	-
comp1035508_c0_seq1	240	--	--	--	--	--	--	--	--	--	--	--	--	--	--	--	--	--	--	--	--	--	--	-	-	-
comp1035531_c0_seq1	215	--	--	--	--	--	--	--	--	--	--	--	--	--	--	--	--	--	--	--	--	--	--	-	-	-
comp1035532_c0_seq1	296	--	--	--	--	--	--	--	--	--	--	--	--	--	--	--	--	--	--	--	--	--	--	-	-	-
comp1035535_c0_seq1	216	--	--	--	--	--	--	--	--	--	--	--	--	--	--	--	--	--	--	--	--	--	--	-	-	-
comp1035547_c0_seq1	212	--	--	--	--	--	--	--	--	--	--	--	--	--	--	--	--	--	--	--	--	--	--	-	-	-
comp1035555_c0_seq1	383	--	--	--	--	--	--	--	--	--	--	--	--	--	--	--	--	--	--	--	--	--	--	-	-	-
comp1035586_c0_seq1	544	--	--	--	--	--	--	--	--	--	--	--	--	--	--	--	--	--	--	--	--	--	--	-	-	-
comp1035591_c0_seq1	270	--	--	--	--	--	--	--	--	--	--	--	--	--	--	--	--	--	--	--	--	--	--	-	-	-
comp1035600_c0_seq1	343	--	--	--	--	--	--	--	--	--	--	--	--	--	--	--	--	--	--	--	--	--	--	-	-	-
comp1035606_c0_seq1	461	gi|301625354|ref|XP_002941870.1|	81.6	1e-14	PREDICTED: toll-like receptor 12-like [Xenopus (Silurana) tropicalis]	--	--	--	--	sp|Q6R5N8|TLR13_MOUSE	72	5e-13	Toll-like receptor 13 OS=Mus musculus GN=Tlr13 PE=1 SV=1	--	--	--	--	--	K10169	2e-07	54.7	mdo:100617999	toll-like receptor 6	GO:0009617//response to bacterium;GO:0052033//pathogen-associated molecular pattern dependent induction by symbiont of host innate immune response	-	-
comp1035611_c0_seq1	348	--	--	--	--	--	--	--	--	--	--	--	--	--	--	--	--	--	--	--	--	--	--	-	-	-
comp1035613_c0_seq1	279	--	--	--	--	--	--	--	--	--	--	--	--	--	--	--	--	--	--	--	--	--	--	-	-	-
comp1035634_c0_seq1	234	gi|41056109|ref|NP_956821.1|	127.9	1e-28	sperm flagellar protein 1 [Danio rerio] >gi|33416433|gb|AAH55652.1| Zgc:66426 [Danio rerio]	gi|466084689|ref|XM_004285295.1|	65.9	8e-08	PREDICTED: Orcinus orca sperm flagellar 1 (SPEF1), mRNA	sp|Q58DA1|SPEF1_BOVIN	117	6e-27	Sperm flagellar protein 1 OS=Bos taurus GN=SPEF1 PE=2 SV=1	--	--	--	--	--	--	--	--	--	--	-	-	GO:0005856//cytoskeleton;GO:0035085//cilium axoneme
comp1035638_c0_seq1	584	gi|355567724|gb|EHH24065.1|	117.9	2e-25	hypothetical protein EGK_07653, partial [Macaca mulatta]	--	--	--	--	sp|P11369|POL2_MOUSE	103	2e-22	Retrovirus-related Pol polyprotein LINE-1 OS=Mus musculus GN=Pol PE=1 SV=2	--	--	--	--	--	K11849	9e-18	90.1	acs:100555596	ubiquitin carboxyl-terminal hydrolase 25/28 [EC:3.1.2.15]	-	-	-
comp1035657_c0_seq1	385	--	--	--	--	--	--	--	--	--	--	--	--	--	--	--	--	--	--	--	--	--	--	-	-	-
comp1035668_c0_seq1	326	--	--	--	--	--	--	--	--	--	--	--	--	--	--	--	--	--	--	--	--	--	--	-	-	-
comp1035677_c0_seq1	375	--	--	--	--	--	--	--	--	--	--	--	--	--	--	--	--	--	--	--	--	--	--	-	-	-
comp1035698_c0_seq1	212	--	--	--	--	--	--	--	--	--	--	--	--	--	--	--	--	--	--	--	--	--	--	-	-	-
comp1035707_c0_seq1	233	gi|301627109|ref|XP_002942720.1|	65.5	8e-10	PREDICTED: hypothetical protein LOC100494145 [Xenopus (Silurana) tropicalis]	--	--	--	--	--	--	--	--	--	--	--	--	--	--	--	--	--	--	-	-	-
comp1035712_c0_seq1	533	--	--	--	--	--	--	--	--	--	--	--	--	--	--	--	--	--	--	--	--	--	--	-	-	-
comp1035716_c0_seq1	201	--	--	--	--	--	--	--	--	--	--	--	--	--	--	--	--	--	--	--	--	--	--	-	-	-
comp1035721_c0_seq1	281	--	--	--	--	--	--	--	--	--	--	--	--	--	--	--	--	--	--	--	--	--	--	-	-	-
comp1035723_c0_seq1	241	gi|390340980|ref|XP_003725347.1|	33.1	2e-08	PREDICTED: uncharacterized protein LOC100891281 [Strongylocentrotus purpuratus]	--	--	--	--	--	--	--	--	--	--	--	--	--	K05016	2e-06	50.8	spu:753989	chloride channel 7	-	-	-
comp1035759_c0_seq1	253	--	--	--	--	--	--	--	--	--	--	--	--	--	--	--	--	--	--	--	--	--	--	-	-	-
comp1035774_c0_seq1	228	--	--	--	--	--	--	--	--	--	--	--	--	--	--	--	--	--	--	--	--	--	--	-	-	-
comp1035780_c0_seq1	325	gi|301628362|ref|XP_002943325.1|	80.9	2e-14	PREDICTED: putative transposase element L1Md-A101/L1Md-A102/L1Md-A2-like [Xenopus (Silurana) tropicalis]	--	--	--	--	sp|P11260|TR22_MOUSE	47	1e-05	Putative transposase element L1Md-A101/L1Md-A102/L1Md-A2 OS=Mus musculus PE=1 SV=2	--	--	--	--	--	--	--	--	--	--	-	-	-
comp1035781_c0_seq1	289	gi|301626996|ref|XP_002942666.1|	71.6	1e-11	PREDICTED: hypothetical protein LOC100493625 [Xenopus (Silurana) tropicalis]	--	--	--	--	--	--	--	--	--	--	--	--	--	--	--	--	--	--	-	-	-
comp1035803_c0_seq1	271	--	--	--	--	--	--	--	--	--	--	--	--	--	--	--	--	--	--	--	--	--	--	-	-	-
comp1035804_c0_seq1	362	gi|348525970|ref|XP_003450494.1|	79.7	4e-14	PREDICTED: hypothetical protein LOC100698500 [Oreochromis niloticus]	--	--	--	--	--	--	--	--	--	--	--	--	--	K14572	9e-11	65.5	xtr:100486293	midasin	-	-	-
comp1035820_c0_seq1	348	--	--	--	--	--	--	--	--	--	--	--	--	--	--	--	--	--	--	--	--	--	--	-	-	-
comp1035825_c0_seq1	325	--	--	--	--	--	--	--	--	--	--	--	--	--	--	--	--	--	--	--	--	--	--	-	-	-
comp1035830_c0_seq1	217	--	--	--	--	--	--	--	--	--	--	--	--	--	--	--	--	--	--	--	--	--	--	-	-	-
comp1035843_c0_seq1	401	--	--	--	--	--	--	--	--	--	--	--	--	--	--	--	--	--	--	--	--	--	--	-	-	-
comp1035850_c0_seq1	339	--	--	--	--	--	--	--	--	--	--	--	--	--	--	--	--	--	--	--	--	--	--	-	-	-
comp1035852_c0_seq1	224	gi|170819710|gb|ACB38665.1|	58.5	1e-07	reverse transcriptase [Daphnia pulex]	--	--	--	--	--	--	--	--	--	--	--	--	--	--	--	--	--	--	-	-	-
comp1035853_c0_seq1	207	--	--	--	--	--	--	--	--	--	--	--	--	--	--	--	--	--	--	--	--	--	--	-	-	-
comp1035858_c0_seq1	351	gi|156341945|ref|XP_001620826.1|	39.7	3e-15	hypothetical protein NEMVEDRAFT_v1g222669 [Nematostella vectensis] >gi|156206193|gb|EDO28726.1| predicted protein [Nematostella vectensis]	--	--	--	--	--	--	--	--	--	--	--	--	--	--	--	--	--	--	-	-	-
comp1035862_c0_seq1	204	--	--	--	--	--	--	--	--	--	--	--	--	--	--	--	--	--	--	--	--	--	--	-	-	-
comp1035869_c0_seq1	409	--	--	--	--	--	--	--	--	--	--	--	--	--	--	--	--	--	--	--	--	--	--	-	-	-
comp1035875_c0_seq1	404	--	--	--	--	--	--	--	--	--	--	--	--	--	--	--	--	--	--	--	--	--	--	-	-	-
comp1035877_c0_seq1	449	--	--	--	--	--	--	--	--	--	--	--	--	--	--	--	--	--	--	--	--	--	--	-	-	-
comp1035884_c0_seq1	359	gi|301609342|ref|XP_002934230.1|	170.6	1e-41	PREDICTED: potassium voltage-gated channel subfamily V member 2-like [Xenopus (Silurana) tropicalis]	gi|471365973|ref|XM_004373470.1|	93.7	5e-16	PREDICTED: Trichechus manatus latirostris potassium channel, subfamily V, member 2 (KCNV2), mRNA	sp|Q8CFS6|KCNV2_MOUSE	138	3e-33	Potassium voltage-gated channel subfamily V member 2 OS=Mus musculus GN=Kcnv2 PE=2 SV=1	--	--	--	--	--	K04935	2e-42	170	xtr:100498412	potassium channel subfamily V member 2	GO:0034765//regulation of ion transmembrane transport;GO:0051260//protein homooligomerization;GO:0071805//potassium ion transmembrane transport	GO:0005251//delayed rectifier potassium channel activity	GO:0008076//voltage-gated potassium channel complex
comp1035903_c0_seq1	276	--	--	--	--	--	--	--	--	--	--	--	--	--	--	--	--	--	--	--	--	--	--	-	-	-
comp1035905_c0_seq1	218	--	--	--	--	--	--	--	--	--	--	--	--	--	--	--	--	--	--	--	--	--	--	-	-	-
comp1035926_c0_seq1	349	--	--	--	--	--	--	--	--	--	--	--	--	--	--	--	--	--	--	--	--	--	--	-	-	-
comp1035950_c0_seq1	218	--	--	--	--	--	--	--	--	--	--	--	--	--	--	--	--	--	--	--	--	--	--	-	-	-
comp1035959_c0_seq1	244	--	--	--	--	--	--	--	--	--	--	--	--	--	--	--	--	--	--	--	--	--	--	-	-	-
comp1035963_c0_seq1	253	--	--	--	--	--	--	--	--	--	--	--	--	--	--	--	--	--	--	--	--	--	--	-	-	-
comp1035964_c0_seq1	211	--	--	--	--	--	--	--	--	--	--	--	--	--	--	--	--	--	--	--	--	--	--	-	-	-
comp1036001_c0_seq1	292	--	--	--	--	--	--	--	--	--	--	--	--	--	--	--	--	--	--	--	--	--	--	-	-	-
comp1036007_c0_seq1	268	--	--	--	--	--	--	--	--	--	--	--	--	--	--	--	--	--	--	--	--	--	--	-	-	-
comp1036009_c0_seq1	728	--	--	--	--	--	--	--	--	--	--	--	--	--	--	--	--	--	--	--	--	--	--	-	-	-
comp1036012_c0_seq1	456	--	--	--	--	--	--	--	--	--	--	--	--	--	--	--	--	--	--	--	--	--	--	-	-	-
comp1036018_c0_seq1	218	--	--	--	--	--	--	--	--	--	--	--	--	--	--	--	--	--	--	--	--	--	--	-	-	-
comp1036023_c0_seq1	238	--	--	--	--	--	--	--	--	--	--	--	--	--	--	--	--	--	--	--	--	--	--	-	-	-
comp1036024_c0_seq1	330	--	--	--	--	--	--	--	--	--	--	--	--	--	--	--	--	--	--	--	--	--	--	-	-	-
comp1036028_c0_seq1	278	gi|301616522|ref|XP_002937709.1|	159.1	5e-38	PREDICTED: high affinity choline transporter 1-like [Xenopus (Silurana) tropicalis]	gi|301616521|ref|XM_002937663.1|	105	1e-19	PREDICTED: Xenopus (Silurana) tropicalis high affinity choline transporter 1-like (LOC100490609), mRNA	sp|Q9GZV3|SC5A7_HUMAN	156	1e-38	High affinity choline transporter 1 OS=Homo sapiens GN=SLC5A7 PE=1 SV=1	--	--	--	--	--	K14387	6e-39	159	xtr:100490609	solute carrier family 5 (high affinity choline transporter), member 7	GO:0007274//neuromuscular synaptic transmission;GO:0015871//choline transport;GO:0007271//synaptic transmission, cholinergic;GO:0035725//sodium ion transmembrane transport;GO:0007269//neurotransmitter secretion;GO:0008292//acetylcholine biosynthetic process	GO:0005307//choline:sodium symporter activity;GO:0005515//protein binding;GO:0033265//choline binding	GO:0016021//integral to membrane;GO:0043025//neuronal cell body;GO:0005886//plasma membrane
comp1036035_c0_seq1	257	--	--	--	--	--	--	--	--	--	--	--	--	--	--	--	--	--	--	--	--	--	--	-	-	-
comp1036042_c0_seq1	237	--	--	--	--	--	--	--	--	--	--	--	--	--	--	--	--	--	--	--	--	--	--	-	-	-
comp1036045_c0_seq1	294	gi|41054782|ref|NP_956643.1|	134.4	1e-30	solute carrier family 22, member 7-like [Danio rerio] >gi|31419450|gb|AAH53165.1| Zgc:63958 [Danio rerio] >gi|182889604|gb|AAI65401.1| Zgc:63958 protein [Danio rerio]	--	--	--	--	sp|Q1RPP5|S22A7_PIG	103	9e-23	Solute carrier family 22 member 7 OS=Sus scrofa GN=SLC22A7 PE=2 SV=1	--	--	--	--	--	K08204	2e-31	134	dre:393320	MFS transporter, OCT family, solute carrier family 22 (organic anion transporter), member 7	GO:0055085//transmembrane transport	GO:0022857//transmembrane transporter activity	GO:0016021//integral to membrane
comp1036074_c0_seq1	297	gi|345314420|ref|XP_001516454.2|	117.5	2e-25	PREDICTED: vomeronasal type-2 receptor 26-like, partial [Ornithorhynchus anatinus]	--	--	--	--	sp|Q6TAC4|V2R26_MOUSE	87.8	5e-18	Vomeronasal type-2 receptor 26 OS=Mus musculus GN=Vmn2r26 PE=2 SV=2	--	--	--	--	--	K04613	8e-20	95.5	mdo:100013810	vomeronasal 2 receptor	-	-	-
comp1036085_c0_seq1	246	--	--	--	--	--	--	--	--	--	--	--	--	--	--	--	--	--	--	--	--	--	--	-	-	-
comp1036088_c0_seq1	439	--	--	--	--	--	--	--	--	--	--	--	--	--	--	--	--	--	--	--	--	--	--	-	-	-
comp1036093_c0_seq1	207	--	--	--	--	--	--	--	--	--	--	--	--	--	--	--	--	--	--	--	--	--	--	-	-	-
comp1036106_c0_seq1	307	--	--	--	--	--	--	--	--	--	--	--	--	--	--	--	--	--	--	--	--	--	--	-	-	-
comp1036128_c0_seq1	467	--	--	--	--	--	--	--	--	--	--	--	--	--	--	--	--	--	--	--	--	--	--	-	-	-
comp1036147_c0_seq1	326	gi|301608343|ref|XP_002933752.1|	172.2	6e-42	PREDICTED: electroneutral sodium bicarbonate exchanger 1-like [Xenopus (Silurana) tropicalis]	gi|426224457|ref|XM_004006338.1|	149	1e-32	PREDICTED: Ovis aries solute carrier family 4, sodium bicarbonate cotransporter, member 8 (SLC4A8), mRNA	sp|Q2Y0W8|S4A8_HUMAN	163	9e-41	Electroneutral sodium bicarbonate exchanger 1 OS=Homo sapiens GN=SLC4A8 PE=1 SV=1	--	--	--	--	--	K13859	7e-43	172	xtr:100487245	solute carrier family 4 (sodium bicarbonate cotransporter), member 8	-	-	-
comp1036148_c0_seq1	314	--	--	--	--	--	--	--	--	--	--	--	--	--	--	--	--	--	--	--	--	--	--	-	-	-
comp1036156_c0_seq1	208	--	--	--	--	--	--	--	--	--	--	--	--	--	--	--	--	--	--	--	--	--	--	-	-	-
comp1036166_c0_seq1	543	--	--	--	--	--	--	--	--	--	--	--	--	--	--	--	--	--	--	--	--	--	--	-	-	-
comp1036200_c0_seq1	246	--	--	--	--	--	--	--	--	--	--	--	--	--	--	--	--	--	--	--	--	--	--	-	-	-
comp1036215_c0_seq1	214	gi|224074003|ref|XP_002189371.1|	102.8	5e-21	PREDICTED: uncharacterized protein LOC100228858 [Taeniopygia guttata]	--	--	--	--	--	--	--	--	--	--	--	--	--	K08627	1e-19	95.1	xtr:100485801	a disintegrin and metalloproteinase with thrombospondin motifs 13 [EC:3.4.24.-]	-	-	-
comp103628_c0_seq1	249	--	--	--	--	--	--	--	--	--	--	--	--	--	--	--	--	--	--	--	--	--	--	-	-	-
comp1036293_c0_seq1	750	gi|426384544|ref|XP_004058821.1|	133.7	9e-30	PREDICTED: A disintegrin and metalloproteinase with thrombospondin motifs 6 [Gorilla gorilla gorilla]	gi|402871700|ref|XM_003899743.1|	260	9e-66	PREDICTED: Papio anubis A disintegrin and metalloproteinase with thrombospondin motifs 6-like (LOC100997685), partial mRNA	sp|Q9UKP5|ATS6_HUMAN	133	3e-31	A disintegrin and metalloproteinase with thrombospondin motifs 6 OS=Homo sapiens GN=ADAMTS6 PE=2 SV=2	--	--	--	--	--	K08621	1e-30	133	ecb:100050673	a disintegrin and metalloproteinase with thrombospondin motifs 6 [EC:3.4.24.-]	GO:0006508//proteolysis	GO:0004222//metalloendopeptidase activity;GO:0008270//zinc ion binding	GO:0005578//proteinaceous extracellular matrix
comp1036298_c0_seq1	268	--	--	--	--	--	--	--	--	--	--	--	--	--	--	--	--	--	--	--	--	--	--	-	-	-
comp1036336_c0_seq1	269	--	--	--	--	--	--	--	--	--	--	--	--	--	--	--	--	--	--	--	--	--	--	-	-	-
comp1036354_c0_seq1	324	--	--	--	--	--	--	--	--	--	--	--	--	--	--	--	--	--	--	--	--	--	--	-	-	-
comp103635_c0_seq1	244	--	--	--	--	--	--	--	--	--	--	--	--	--	--	--	--	--	--	--	--	--	--	-	-	-
comp1036394_c0_seq1	202	--	--	--	--	--	--	--	--	--	--	--	--	--	--	--	--	--	--	--	--	--	--	-	-	-
comp1036423_c0_seq1	284	--	--	--	--	--	--	--	--	--	--	--	--	--	--	--	--	--	--	--	--	--	--	-	-	-
comp1036427_c0_seq1	348	--	--	--	--	--	--	--	--	--	--	--	--	--	--	--	--	--	--	--	--	--	--	-	-	-
comp1036461_c0_seq1	225	--	--	--	--	--	--	--	--	--	--	--	--	--	--	--	--	--	--	--	--	--	--	-	-	-
comp1036462_c0_seq1	215	--	--	--	--	--	--	--	--	--	--	--	--	--	--	--	--	--	--	--	--	--	--	-	-	-
comp1036465_c0_seq1	219	--	--	--	--	--	--	--	--	--	--	--	--	--	--	--	--	--	--	--	--	--	--	-	-	-
comp1036467_c0_seq1	222	--	--	--	--	--	--	--	--	--	--	--	--	--	--	--	--	--	--	--	--	--	--	-	-	-
comp1036479_c0_seq1	326	--	--	--	--	--	--	--	--	--	--	--	--	--	--	--	--	--	--	--	--	--	--	-	-	-
comp1036499_c0_seq1	210	--	--	--	--	gi|193810592|emb|AM910995.1|	61.9	1e-06	Plasmodium knowlesi strain H chromosome 13, complete genome	--	--	--	--	--	--	--	--	--	--	--	--	--	--	-	-	-
comp1036508_c0_seq1	222	--	--	--	--	--	--	--	--	--	--	--	--	--	--	--	--	--	--	--	--	--	--	-	-	-
comp103655_c0_seq1	219	--	--	--	--	--	--	--	--	--	--	--	--	--	--	--	--	--	--	--	--	--	--	-	-	-
comp1036561_c0_seq1	209	--	--	--	--	--	--	--	--	--	--	--	--	--	--	--	--	--	--	--	--	--	--	-	-	-
comp1036612_c0_seq1	238	--	--	--	--	--	--	--	--	--	--	--	--	--	--	--	--	--	--	--	--	--	--	-	-	-
comp1036640_c0_seq1	208	gi|291239881|ref|XP_002739850.1|	74.7	1e-12	PREDICTED: polyprotein-like [Saccoglossus kowalevskii]	--	--	--	--	--	--	--	--	--	--	--	--	--	K11321	1e-06	52	spu:576401	bromodomain-containing protein 8	-	-	-
comp1036669_c0_seq1	219	gi|189535355|ref|XP_001919602.1|	59.3	6e-08	PREDICTED: c-type mannose receptor 2-like isoform 1 [Danio rerio]	--	--	--	--	sp|A7X3Z7|LEC2_LIOPO	52.8	2e-07	Lectoxin-Lio2 OS=Liophis poecilogyrus PE=2 SV=1	--	--	--	--	--	K06560	2e-07	54.3	tgu:100222908	mannose receptor, C type	-	-	-
comp1036682_c0_seq1	204	--	--	--	--	--	--	--	--	--	--	--	--	--	--	--	--	--	--	--	--	--	--	-	-	-
comp1036708_c0_seq1	335	--	--	--	--	--	--	--	--	--	--	--	--	--	--	--	--	--	--	--	--	--	--	-	-	-
comp1036794_c0_seq1	352	gi|444525849|gb|ELV14177.1|	55.8	7e-07	Sodium channel protein type 4 subunit alpha [Tupaia chinensis]	gi|449492115|ref|XM_002186874.2|	172	7e-40	PREDICTED: Taeniopygia guttata sodium channel protein type 5 subunit alpha-like (LOC100221337), mRNA	sp|P15389|SCN5A_RAT	211	3e-55	Sodium channel protein type 5 subunit alpha OS=Rattus norvegicus GN=Scn5a PE=2 SV=1	BH1501	54.7	4e-08	COG1226	Kef-type K+ transport systems, predicted NAD-binding component	K04838	1e-54	211	cfa:403497	voltage-gated sodium channel type V alpha	GO:0086070//SA node cell to atrial cardiac muscle cell communication;GO:0071277//cellular response to calcium ion;GO:0086091//regulation of heart rate by cardiac conduction;GO:0086067//AV node cell to bundle of His cell communication;GO:0045760//positive regulation of action potential;GO:0086005//regulation of ventricular cardiac muscle cell action potential;GO:0035725//sodium ion transmembrane t…	GO:0030506//ankyrin binding;GO:0086063//voltage-gated sodium channel activity involved in regulation of SA node cell action potential;GO:0017134//fibroblast growth factor binding;GO:0044325//ion channel binding;GO:0019899//enzyme binding;GO:0005516//calmodulin binding;GO:0097110//scaffold protein binding	GO:0001518//voltage-gated sodium channel complex;GO:0009986//cell surface;GO:0030315//T-tubule;GO:0014704//intercalated disc;GO:0005783//endoplasmic reticulum
comp1036824_c0_seq1	230	--	--	--	--	--	--	--	--	--	--	--	--	--	--	--	--	--	--	--	--	--	--	-	-	-
comp1036826_c0_seq1	292	--	--	--	--	--	--	--	--	--	--	--	--	--	--	--	--	--	--	--	--	--	--	-	-	-
comp1036829_c0_seq1	398	--	--	--	--	--	--	--	--	--	--	--	--	--	--	--	--	--	--	--	--	--	--	-	-	-
comp1036833_c0_seq1	396	--	--	--	--	--	--	--	--	--	--	--	--	--	--	--	--	--	--	--	--	--	--	-	-	-
comp1036839_c0_seq1	286	--	--	--	--	--	--	--	--	--	--	--	--	--	--	--	--	--	--	--	--	--	--	-	-	-
comp1036845_c0_seq1	221	--	--	--	--	--	--	--	--	--	--	--	--	--	--	--	--	--	--	--	--	--	--	-	-	-
comp1036848_c0_seq1	418	--	--	--	--	--	--	--	--	--	--	--	--	--	--	--	--	--	--	--	--	--	--	-	-	-
comp1036904_c0_seq1	254	--	--	--	--	--	--	--	--	--	--	--	--	--	--	--	--	--	--	--	--	--	--	-	-	-
comp1036912_c0_seq1	454	gi|449267576|gb|EMC78502.1|	294.7	9e-79	Glycine receptor subunit alpha-3, partial [Columba livia]	gi|326918627|ref|XM_003205542.1|	297	2e-77	PREDICTED: Meleagris gallopavo glycine receptor, alpha 3 (GLRA3), mRNA	sp|Q91XP5|GLRA3_MOUSE	283	1e-76	Glycine receptor subunit alpha-3 OS=Mus musculus GN=Glra3 PE=2 SV=2	--	--	--	--	--	K05195	1e-79	294	xtr:100488938	glycine receptor alpha-3	GO:0007268//synaptic transmission;GO:0034220//ion transmembrane transport	GO:0016594//glycine binding;GO:0016934//extracellular-glycine-gated chloride channel activity;GO:0022824//transmitter-gated ion channel activity	GO:0030054//cell junction;GO:0034707//chloride channel complex;GO:0045211//postsynaptic membrane;GO:0005887//integral to plasma membrane
comp1036914_c0_seq1	293	--	--	--	--	--	--	--	--	--	--	--	--	--	--	--	--	--	--	--	--	--	--	-	-	-
comp1036937_c0_seq1	425	gi|465952918|gb|EMP25154.1|	203.8	2e-51	WD repeat-containing protein 27, partial [Chelonia mydas]	--	--	--	--	sp|A2RRH5|WDR27_HUMAN	164	4e-41	WD repeat-containing protein 27 OS=Homo sapiens GN=WDR27 PE=2 SV=3	all0284_3	49.7	2e-06	COG2319	FOG: WD40 repeat	K02084	9e-08	55.8	ecb:100052552	apoptotic protease-activating factor	-	-	-
comp1036947_c0_seq1	225	--	--	--	--	--	--	--	--	--	--	--	--	--	--	--	--	--	--	--	--	--	--	-	-	-
comp1036957_c0_seq1	456	--	--	--	--	--	--	--	--	--	--	--	--	--	--	--	--	--	--	--	--	--	--	-	-	-
comp1036961_c0_seq1	247	--	--	--	--	--	--	--	--	--	--	--	--	--	--	--	--	--	--	--	--	--	--	-	-	-
comp1036996_c0_seq1	299	--	--	--	--	--	--	--	--	--	--	--	--	--	--	--	--	--	--	--	--	--	--	-	-	-
comp1037056_c0_seq1	346	--	--	--	--	--	--	--	--	--	--	--	--	--	--	--	--	--	--	--	--	--	--	-	-	-
comp1037057_c0_seq1	343	--	--	--	--	--	--	--	--	--	--	--	--	--	--	--	--	--	--	--	--	--	--	-	-	-
comp1037059_c0_seq1	238	--	--	--	--	--	--	--	--	--	--	--	--	--	--	--	--	--	--	--	--	--	--	-	-	-
comp1037064_c0_seq1	330	gi|4378025|gb|AAD19348.1|	108.6	9e-23	reverse transcriptase-like protein [Takifugu rubripes]	--	--	--	--	sp|Q95SX7|RTBS_DROME	57.8	5e-09	Probable RNA-directed DNA polymerase from transposon BS OS=Drosophila melanogaster GN=RTase PE=2 SV=1	--	--	--	--	--	K05053	2e-07	54.3	acs:100560668	neuromedin U receptor 2	-	-	-
comp1037071_c0_seq1	328	--	--	--	--	--	--	--	--	--	--	--	--	--	--	--	--	--	--	--	--	--	--	-	-	-
comp1037089_c0_seq1	302	--	--	--	--	--	--	--	--	--	--	--	--	--	--	--	--	--	--	--	--	--	--	-	-	-
comp1037099_c0_seq1	214	--	--	--	--	--	--	--	--	--	--	--	--	--	--	--	--	--	--	--	--	--	--	-	-	-
comp1037105_c0_seq1	560	--	--	--	--	--	--	--	--	--	--	--	--	--	--	--	--	--	--	--	--	--	--	-	-	-
comp1037116_c0_seq1	260	--	--	--	--	--	--	--	--	--	--	--	--	--	--	--	--	--	--	--	--	--	--	-	-	-
comp1037174_c0_seq1	206	--	--	--	--	--	--	--	--	--	--	--	--	--	--	--	--	--	--	--	--	--	--	-	-	-
comp103717_c0_seq1	203	--	--	--	--	--	--	--	--	--	--	--	--	--	--	--	--	--	--	--	--	--	--	-	-	-
comp1037183_c0_seq1	237	--	--	--	--	--	--	--	--	--	--	--	--	--	--	--	--	--	--	--	--	--	--	-	-	-
comp1037204_c0_seq1	217	--	--	--	--	--	--	--	--	--	--	--	--	--	--	--	--	--	--	--	--	--	--	-	-	-
comp1037208_c0_seq1	270	--	--	--	--	--	--	--	--	--	--	--	--	--	--	--	--	--	--	--	--	--	--	-	-	-
comp1037217_c0_seq1	211	--	--	--	--	--	--	--	--	--	--	--	--	--	--	--	--	--	--	--	--	--	--	-	-	-
comp1037220_c0_seq1	391	--	--	--	--	--	--	--	--	--	--	--	--	--	--	--	--	--	--	--	--	--	--	-	-	-
comp1037228_c0_seq1	220	--	--	--	--	--	--	--	--	--	--	--	--	--	--	--	--	--	--	--	--	--	--	-	-	-
comp1037253_c0_seq1	287	--	--	--	--	--	--	--	--	--	--	--	--	--	--	--	--	--	--	--	--	--	--	-	-	-
comp1037271_c0_seq1	260	gi|148645276|gb|ABR01162.1|	55.8	7e-07	endonuclease/reverse transcriptase [Sus scrofa]	--	--	--	--	sp|P08548|LIN1_NYCCO	49.7	2e-06	LINE-1 reverse transcriptase homolog OS=Nycticebus coucang PE=1 SV=1	--	--	--	--	--	--	--	--	--	--	-	-	-
comp1037274_c0_seq1	210	--	--	--	--	--	--	--	--	--	--	--	--	--	--	--	--	--	--	--	--	--	--	-	-	-
comp1037293_c0_seq1	228	--	--	--	--	--	--	--	--	--	--	--	--	--	--	--	--	--	--	--	--	--	--	-	-	-
comp1037303_c0_seq1	270	--	--	--	--	--	--	--	--	--	--	--	--	--	--	--	--	--	--	--	--	--	--	-	-	-
comp1037304_c0_seq1	405	--	--	--	--	--	--	--	--	--	--	--	--	--	--	--	--	--	--	--	--	--	--	-	-	-
comp1037335_c0_seq1	273	--	--	--	--	--	--	--	--	--	--	--	--	--	--	--	--	--	--	--	--	--	--	-	-	-
comp1037336_c0_seq1	256	--	--	--	--	--	--	--	--	--	--	--	--	--	--	--	--	--	--	--	--	--	--	-	-	-
comp1037345_c0_seq1	339	--	--	--	--	--	--	--	--	--	--	--	--	--	--	--	--	--	--	--	--	--	--	-	-	-
comp1037368_c0_seq1	228	--	--	--	--	--	--	--	--	--	--	--	--	--	--	--	--	--	--	--	--	--	--	-	-	-
comp1037379_c0_seq1	325	--	--	--	--	--	--	--	--	--	--	--	--	--	--	--	--	--	--	--	--	--	--	-	-	-
comp1037393_c0_seq1	431	--	--	--	--	--	--	--	--	--	--	--	--	--	--	--	--	--	--	--	--	--	--	-	-	-
comp1037394_c0_seq1	436	--	--	--	--	--	--	--	--	--	--	--	--	--	--	--	--	--	--	--	--	--	--	-	-	-
comp1037405_c0_seq1	244	--	--	--	--	--	--	--	--	--	--	--	--	--	--	--	--	--	--	--	--	--	--	-	-	-
comp1037423_c0_seq1	288	--	--	--	--	--	--	--	--	--	--	--	--	--	--	--	--	--	--	--	--	--	--	-	-	-
comp1037437_c0_seq1	250	--	--	--	--	--	--	--	--	--	--	--	--	--	--	--	--	--	--	--	--	--	--	-	-	-
comp1037440_c0_seq1	306	--	--	--	--	--	--	--	--	--	--	--	--	--	--	--	--	--	--	--	--	--	--	-	-	-
comp1037462_c0_seq1	240	--	--	--	--	--	--	--	--	--	--	--	--	--	--	--	--	--	--	--	--	--	--	-	-	-
comp1037499_c0_seq1	248	--	--	--	--	--	--	--	--	--	--	--	--	--	--	--	--	--	--	--	--	--	--	-	-	-
comp1037501_c0_seq1	259	--	--	--	--	--	--	--	--	--	--	--	--	--	--	--	--	--	--	--	--	--	--	-	-	-
comp1037534_c0_seq1	246	--	--	--	--	--	--	--	--	--	--	--	--	--	--	--	--	--	--	--	--	--	--	-	-	-
comp1037551_c0_seq1	211	--	--	--	--	--	--	--	--	--	--	--	--	--	--	--	--	--	--	--	--	--	--	-	-	-
comp103755_c0_seq1	204	--	--	--	--	--	--	--	--	--	--	--	--	--	--	--	--	--	--	--	--	--	--	-	-	-
comp1037563_c0_seq1	423	--	--	--	--	--	--	--	--	--	--	--	--	--	--	--	--	--	--	--	--	--	--	-	-	-
comp1037567_c0_seq1	242	--	--	--	--	--	--	--	--	--	--	--	--	--	--	--	--	--	--	--	--	--	--	-	-	-
comp1037571_c0_seq1	287	gi|326672949|ref|XP_003199762.1|	58.5	1e-07	PREDICTED: transposon TX1 uncharacterized 149 kDa protein-like, partial [Danio rerio]	--	--	--	--	sp|P08548|LIN1_NYCCO	48.9	3e-06	LINE-1 reverse transcriptase homolog OS=Nycticebus coucang PE=1 SV=1	--	--	--	--	--	K13755	5e-06	49.7	xtr:100495383	calcium/calmodulin-dependent 3',5'-cyclic nucleotide phosphodiesterase [EC:3.1.4.17]	-	-	-
comp1037581_c0_seq1	437	--	--	--	--	--	--	--	--	--	--	--	--	--	--	--	--	--	--	--	--	--	--	-	-	-
comp1037591_c0_seq1	279	--	--	--	--	--	--	--	--	--	--	--	--	--	--	--	--	--	--	--	--	--	--	-	-	-
comp1037606_c0_seq1	436	--	--	--	--	--	--	--	--	--	--	--	--	--	--	--	--	--	--	--	--	--	--	-	-	-
comp1037609_c0_seq1	366	--	--	--	--	--	--	--	--	--	--	--	--	--	--	--	--	--	--	--	--	--	--	-	-	-
comp1037621_c0_seq1	242	--	--	--	--	--	--	--	--	--	--	--	--	--	--	--	--	--	--	--	--	--	--	-	-	-
comp1037632_c0_seq1	395	--	--	--	--	--	--	--	--	--	--	--	--	--	--	--	--	--	--	--	--	--	--	-	-	-
comp1037634_c0_seq1	254	--	--	--	--	--	--	--	--	--	--	--	--	--	--	--	--	--	--	--	--	--	--	-	-	-
comp1037644_c0_seq1	372	--	--	--	--	--	--	--	--	--	--	--	--	--	--	--	--	--	--	--	--	--	--	-	-	-
comp1037651_c0_seq1	319	--	--	--	--	--	--	--	--	--	--	--	--	--	--	--	--	--	--	--	--	--	--	-	-	-
comp1037660_c0_seq1	351	--	--	--	--	--	--	--	--	--	--	--	--	--	--	--	--	--	--	--	--	--	--	-	-	-
comp1037693_c0_seq1	275	--	--	--	--	--	--	--	--	--	--	--	--	--	--	--	--	--	--	--	--	--	--	-	-	-
comp1037702_c0_seq1	277	--	--	--	--	--	--	--	--	--	--	--	--	--	--	--	--	--	--	--	--	--	--	-	-	-
comp1037745_c0_seq1	215	--	--	--	--	--	--	--	--	--	--	--	--	--	--	--	--	--	--	--	--	--	--	-	-	-
comp1037759_c0_seq1	289	--	--	--	--	--	--	--	--	--	--	--	--	--	--	--	--	--	--	--	--	--	--	-	-	-
comp1037782_c0_seq1	411	gi|2981631|dbj|BAA25253.1|	68.2	1e-10	unnamed protein product [Canis lupus familiaris]	--	--	--	--	sp|P11369|POL2_MOUSE	57.8	7e-09	Retrovirus-related Pol polyprotein LINE-1 OS=Mus musculus GN=Pol PE=1 SV=2	--	--	--	--	--	--	--	--	--	--	-	-	-
comp1037800_c0_seq1	228	--	--	--	--	--	--	--	--	--	--	--	--	--	--	--	--	--	--	--	--	--	--	-	-	-
comp1037819_c0_seq1	269	--	--	--	--	--	--	--	--	--	--	--	--	--	--	--	--	--	--	--	--	--	--	-	-	-
comp1037831_c0_seq1	212	--	--	--	--	--	--	--	--	--	--	--	--	--	--	--	--	--	--	--	--	--	--	-	-	-
comp1037850_c0_seq1	351	gi|327286446|ref|XP_003227941.1|	68.2	1e-10	PREDICTED: hypothetical protein LOC100566709 [Anolis carolinensis]	--	--	--	--	--	--	--	--	--	--	--	--	--	K11447	8e-07	52.4	acs:100564779	histone demethylase [EC:1.14.11.-]	-	-	-
comp1037870_c0_seq1	293	--	--	--	--	--	--	--	--	--	--	--	--	--	--	--	--	--	--	--	--	--	--	-	-	-
comp1037877_c0_seq1	220	--	--	--	--	--	--	--	--	--	--	--	--	--	--	--	--	--	--	--	--	--	--	-	-	-
comp1037892_c0_seq1	218	--	--	--	--	--	--	--	--	--	--	--	--	--	--	--	--	--	--	--	--	--	--	-	-	-
comp1037893_c0_seq1	276	--	--	--	--	--	--	--	--	--	--	--	--	--	--	--	--	--	--	--	--	--	--	-	-	-
comp1037907_c0_seq1	430	--	--	--	--	--	--	--	--	--	--	--	--	--	--	--	--	--	--	--	--	--	--	-	-	-
comp1037935_c0_seq1	276	--	--	--	--	--	--	--	--	--	--	--	--	--	--	--	--	--	--	--	--	--	--	-	-	-
comp1037945_c0_seq1	353	--	--	--	--	--	--	--	--	--	--	--	--	--	--	--	--	--	--	--	--	--	--	-	-	-
comp1037948_c0_seq1	323	gi|46242221|gb|AAS83200.1|	60.1	3e-08	reverse transcriptase [Fundulus heteroclitus]	--	--	--	--	--	--	--	--	--	--	--	--	--	--	--	--	--	--	-	-	-
comp1037961_c0_seq1	286	--	--	--	--	--	--	--	--	--	--	--	--	--	--	--	--	--	--	--	--	--	--	-	-	-
comp1037968_c0_seq1	238	--	--	--	--	--	--	--	--	--	--	--	--	--	--	--	--	--	--	--	--	--	--	-	-	-
comp1037974_c0_seq1	515	--	--	--	--	--	--	--	--	--	--	--	--	--	--	--	--	--	--	--	--	--	--	-	-	-
comp1037976_c0_seq1	350	--	--	--	--	--	--	--	--	--	--	--	--	--	--	--	--	--	--	--	--	--	--	-	-	-
comp1037988_c0_seq1	205	--	--	--	--	--	--	--	--	--	--	--	--	--	--	--	--	--	--	--	--	--	--	-	-	-
comp1037989_c0_seq1	208	--	--	--	--	--	--	--	--	--	--	--	--	--	--	--	--	--	--	--	--	--	--	-	-	-
comp1037991_c0_seq1	201	--	--	--	--	--	--	--	--	--	--	--	--	--	--	--	--	--	--	--	--	--	--	-	-	-
comp1038001_c0_seq1	265	--	--	--	--	--	--	--	--	--	--	--	--	--	--	--	--	--	--	--	--	--	--	-	-	-
comp1038016_c0_seq1	265	--	--	--	--	--	--	--	--	--	--	--	--	--	--	--	--	--	--	--	--	--	--	-	-	-
comp1038020_c0_seq1	290	--	--	--	--	--	--	--	--	--	--	--	--	--	--	--	--	--	--	--	--	--	--	-	-	-
comp1038060_c0_seq1	239	gi|326672886|ref|XP_003199751.1|	55.5	9e-07	PREDICTED: LINE-1 type transposase domain-containing protein 1-like [Danio rerio]	--	--	--	--	--	--	--	--	--	--	--	--	--	--	--	--	--	--	-	-	-
comp1038072_c0_seq1	293	--	--	--	--	--	--	--	--	--	--	--	--	--	--	--	--	--	--	--	--	--	--	-	-	-
comp1038079_c0_seq1	337	--	--	--	--	--	--	--	--	--	--	--	--	--	--	--	--	--	--	--	--	--	--	-	-	-
comp1038100_c0_seq1	306	--	--	--	--	--	--	--	--	--	--	--	--	--	--	--	--	--	--	--	--	--	--	-	-	-
comp1038117_c0_seq1	235	--	--	--	--	--	--	--	--	--	--	--	--	--	--	--	--	--	--	--	--	--	--	-	-	-
comp1038130_c0_seq1	205	--	--	--	--	--	--	--	--	--	--	--	--	--	--	--	--	--	--	--	--	--	--	-	-	-
comp1038138_c0_seq1	214	--	--	--	--	--	--	--	--	--	--	--	--	--	--	--	--	--	--	--	--	--	--	-	-	-
comp1038144_c0_seq1	629	--	--	--	--	--	--	--	--	--	--	--	--	--	--	--	--	--	--	--	--	--	--	-	-	-
comp1038150_c0_seq1	235	--	--	--	--	--	--	--	--	--	--	--	--	--	--	--	--	--	--	--	--	--	--	-	-	-
comp1038165_c0_seq1	255	--	--	--	--	--	--	--	--	--	--	--	--	--	--	--	--	--	--	--	--	--	--	-	-	-
comp1038166_c0_seq1	438	--	--	--	--	--	--	--	--	--	--	--	--	--	--	--	--	--	--	--	--	--	--	-	-	-
comp1038169_c0_seq1	209	--	--	--	--	gi|448867528|gb|KC359077.1|	91.7	1e-15	Ardeotis kori voucher UF:44254 ultra conserved element locus chr9_4928 genomic sequence	--	--	--	--	--	--	--	--	--	--	--	--	--	--	-	-	-
comp1038173_c0_seq1	356	--	--	--	--	--	--	--	--	--	--	--	--	--	--	--	--	--	--	--	--	--	--	-	-	-
comp1038179_c0_seq1	240	gi|301612884|ref|XP_002935950.1|	68.2	1e-10	PREDICTED: hypothetical protein LOC100489053 [Xenopus (Silurana) tropicalis]	--	--	--	--	--	--	--	--	--	--	--	--	--	--	--	--	--	--	-	-	-
comp1038189_c0_seq1	284	--	--	--	--	--	--	--	--	--	--	--	--	--	--	--	--	--	--	--	--	--	--	-	-	-
comp1038223_c0_seq1	453	--	--	--	--	--	--	--	--	--	--	--	--	--	--	--	--	--	--	--	--	--	--	-	-	-
comp1038250_c0_seq1	236	--	--	--	--	--	--	--	--	--	--	--	--	--	--	--	--	--	--	--	--	--	--	-	-	-
comp1038259_c0_seq1	229	gi|345329662|ref|XP_001508644.2|	71.6	1e-11	PREDICTED: spermatogenesis-associated protein 22-like [Ornithorhynchus anatinus]	--	--	--	--	sp|Q2TA20|SPT22_BOVIN	65.5	3e-11	Spermatogenesis-associated protein 22 OS=Bos taurus GN=SPATA22 PE=2 SV=1	--	--	--	--	--	--	--	--	--	--	-	-	-
comp1038275_c0_seq1	210	--	--	--	--	--	--	--	--	--	--	--	--	--	--	--	--	--	--	--	--	--	--	-	-	-
comp103830_c0_seq1	202	--	--	--	--	--	--	--	--	--	--	--	--	--	--	--	--	--	--	--	--	--	--	-	-	-
comp1038312_c0_seq1	204	gi|55771211|dbj|BAD72127.1|	57.4	2e-07	reverse transcriptase [Anguilla japonica]	--	--	--	--	--	--	--	--	--	--	--	--	--	--	--	--	--	--	-	-	-
comp1038318_c0_seq1	226	--	--	--	--	--	--	--	--	--	--	--	--	--	--	--	--	--	--	--	--	--	--	-	-	-
comp1038322_c0_seq1	303	gi|327289333|ref|XP_003229379.1|	181.4	1e-44	PREDICTED: patched domain-containing protein 2-like [Anolis carolinensis]	gi|395840961|ref|XM_003793271.1|	85.7	1e-13	PREDICTED: Otolemur garnettii patched domain containing 2 (PTCHD2), mRNA	sp|Q9P2K9|PTHD2_HUMAN	176	1e-44	Patched domain-containing protein 2 OS=Homo sapiens GN=PTCHD2 PE=2 SV=2	--	--	--	--	--	--	--	--	--	--	-	GO:0008158//hedgehog receptor activity	GO:0016021//integral to membrane
comp1038328_c0_seq1	563	gi|281346194|gb|EFB21778.1|	57.4	4e-07	hypothetical protein PANDA_019388 [Ailuropoda melanoleuca]	--	--	--	--	--	--	--	--	--	--	--	--	--	K10371	2e-07	55.5	tgu:100231701	troponin I, slow skeletal muscle	-	-	-
comp1038348_c0_seq1	217	--	--	--	--	--	--	--	--	--	--	--	--	--	--	--	--	--	--	--	--	--	--	-	-	-
comp1038386_c0_seq1	239	gi|449279879|gb|EMC87321.1|	59.3	6e-08	hypothetical protein A306_03998, partial [Columba livia]	gi|58082582|gb|AC154455.2|	60	5e-06	Mus musculus BAC clone RP23-185H13 from 14, complete sequence	--	--	--	--	RSc1040	51.2	4e-07	COG1530	Ribonucleases G and E	K13982	2e-08	57.8	nvi:100120300	probable ATP-dependent RNA helicase DDX4 [EC:3.6.4.13]	-	-	-
comp1038396_c0_seq1	298	gi|55771211|dbj|BAD72127.1|	68.2	1e-10	reverse transcriptase [Anguilla japonica]	--	--	--	--	--	--	--	--	--	--	--	--	--	--	--	--	--	--	-	-	-
comp1038398_c0_seq1	416	--	--	--	--	--	--	--	--	--	--	--	--	--	--	--	--	--	--	--	--	--	--	-	-	-
comp1038424_c0_seq1	229	--	--	--	--	--	--	--	--	--	--	--	--	--	--	--	--	--	--	--	--	--	--	-	-	-
comp1038438_c0_seq1	251	--	--	--	--	--	--	--	--	--	--	--	--	--	--	--	--	--	--	--	--	--	--	-	-	-
comp1038446_c0_seq1	301	--	--	--	--	--	--	--	--	--	--	--	--	--	--	--	--	--	--	--	--	--	--	-	-	-
comp1038455_c0_seq1	239	--	--	--	--	--	--	--	--	--	--	--	--	--	--	--	--	--	--	--	--	--	--	-	-	-
comp1038460_c0_seq1	202	gi|34392583|dbj|BAC82624.1|	54.3	2e-06	pol-like protein [Ciona intestinalis]	--	--	--	--	--	--	--	--	--	--	--	--	--	--	--	--	--	--	-	-	-
comp1038498_c0_seq1	271	--	--	--	--	--	--	--	--	--	--	--	--	--	--	--	--	--	--	--	--	--	--	-	-	-
comp1038506_c0_seq1	321	--	--	--	--	--	--	--	--	--	--	--	--	--	--	--	--	--	--	--	--	--	--	-	-	-
comp1038519_c0_seq1	423	--	--	--	--	--	--	--	--	--	--	--	--	--	--	--	--	--	--	--	--	--	--	-	-	-
comp1038539_c0_seq1	218	--	--	--	--	--	--	--	--	--	--	--	--	--	--	--	--	--	--	--	--	--	--	-	-	-
comp1038571_c0_seq1	243	--	--	--	--	--	--	--	--	--	--	--	--	--	--	--	--	--	--	--	--	--	--	-	-	-
comp1038589_c0_seq1	263	gi|253769266|gb|ACT35644.1|	42.7	2e-12	hypothetical protein [Ailuropoda melanoleuca]	--	--	--	--	sp|P11369|POL2_MOUSE	42	2e-10	Retrovirus-related Pol polyprotein LINE-1 OS=Mus musculus GN=Pol PE=1 SV=2	--	--	--	--	--	K04559	4e-07	42	xtr:100496371	huntingtin interacting protein 1	-	-	-
comp1038597_c0_seq1	245	--	--	--	--	--	--	--	--	--	--	--	--	--	--	--	--	--	--	--	--	--	--	-	-	-
comp1038598_c0_seq1	329	gi|301604680|ref|XP_002931983.1|	94	2e-18	PREDICTED: hypothetical protein LOC100490699 [Xenopus (Silurana) tropicalis]	--	--	--	--	--	--	--	--	--	--	--	--	--	K03129	7e-06	49.3	xtr:100487219	transcription initiation factor TFIID subunit 4	-	-	-
comp1038601_c0_seq1	222	--	--	--	--	--	--	--	--	--	--	--	--	--	--	--	--	--	--	--	--	--	--	-	-	-
comp1038607_c0_seq1	443	gi|301608439|ref|XP_002933803.1|	57.4	2e-07	PREDICTED: voltage-dependent T-type calcium channel subunit alpha-1I-like [Xenopus (Silurana) tropicalis]	gi|441618312|ref|XM_003264615.2|	365	1e-97	PREDICTED: Nomascus leucogenys calcium channel, voltage-dependent, T type, alpha 1I subunit (CACNA1I), mRNA	sp|Q9Z0Y8|CAC1I_RAT	287	7e-78	Voltage-dependent T-type calcium channel subunit alpha-1I OS=Rattus norvegicus GN=Cacna1i PE=2 SV=3	--	--	--	--	--	K04856	1e-79	295	xtr:100494599	voltage-dependent calcium channel T type alpha-1I	GO:0007411//axon guidance;GO:0006816//calcium ion transport;GO:0007165//signal transduction	GO:0005515//protein binding;GO:0008332//low voltage-gated calcium channel activity	GO:0005891//voltage-gated calcium channel complex
comp1038611_c0_seq1	202	gi|213626336|gb|AAI69813.1|	68.2	1e-10	Gdnf protein [Xenopus laevis]	--	--	--	--	sp|Q06PM8|GDNF_XENLA	68.2	4e-12	Glial cell line-derived neurotrophic factor OS=Xenopus laevis GN=gdnf PE=2 SV=1	--	--	--	--	--	K05452	1e-11	68.2	xla:779087	glial cell derived neurotrophic factor	GO:0007179//transforming growth factor beta receptor signaling pathway;GO:0043524//negative regulation of neuron apoptotic process;GO:0001941//postsynaptic membrane organization;GO:0007411//axon guidance;GO:2001240//negative regulation of extrinsic apoptotic signaling pathway in absence of ligand;GO:0007169//transmembrane receptor protein tyrosine kinase signaling pathway;GO:0030901//midbrain dev…	GO:0042803//protein homodimerization activity;GO:0030116//glial cell line-derived neurotrophic factor receptor binding;GO:0008083//growth factor activity;GO:0005160//transforming growth factor beta receptor binding	GO:0005615//extracellular space;GO:0043235//receptor complex
comp1038613_c0_seq1	257	--	--	--	--	--	--	--	--	--	--	--	--	--	--	--	--	--	--	--	--	--	--	-	-	-
comp1038644_c0_seq1	503	--	--	--	--	--	--	--	--	--	--	--	--	--	--	--	--	--	--	--	--	--	--	-	-	-
comp1038645_c0_seq1	453	--	--	--	--	--	--	--	--	--	--	--	--	--	--	--	--	--	--	--	--	--	--	-	-	-
comp1038653_c0_seq1	396	--	--	--	--	--	--	--	--	--	--	--	--	--	--	--	--	--	--	--	--	--	--	-	-	-
comp1038680_c0_seq1	225	--	--	--	--	--	--	--	--	--	--	--	--	--	--	--	--	--	--	--	--	--	--	-	-	-
comp1038705_c0_seq1	378	--	--	--	--	--	--	--	--	--	--	--	--	--	--	--	--	--	--	--	--	--	--	-	-	-
comp1038710_c0_seq1	218	--	--	--	--	--	--	--	--	--	--	--	--	--	--	--	--	--	--	--	--	--	--	-	-	-
comp1038724_c0_seq1	525	--	--	--	--	--	--	--	--	--	--	--	--	--	--	--	--	--	--	--	--	--	--	-	-	-
comp1038753_c0_seq1	225	--	--	--	--	--	--	--	--	--	--	--	--	--	--	--	--	--	--	--	--	--	--	-	-	-
comp1038773_c0_seq1	561	--	--	--	--	--	--	--	--	--	--	--	--	--	--	--	--	--	--	--	--	--	--	-	-	-
comp1038775_c0_seq1	251	--	--	--	--	--	--	--	--	--	--	--	--	--	--	--	--	--	--	--	--	--	--	-	-	-
comp1038784_c0_seq1	265	--	--	--	--	--	--	--	--	--	--	--	--	--	--	--	--	--	--	--	--	--	--	-	-	-
comp1038793_c0_seq1	240	--	--	--	--	--	--	--	--	--	--	--	--	--	--	--	--	--	--	--	--	--	--	-	-	-
comp1038795_c0_seq1	350	--	--	--	--	--	--	--	--	--	--	--	--	--	--	--	--	--	--	--	--	--	--	-	-	-
comp1038824_c0_seq1	238	gi|390367632|ref|XP_003731294.1|	55.1	1e-06	PREDICTED: uncharacterized protein LOC100893028 [Strongylocentrotus purpuratus]	--	--	--	--	--	--	--	--	--	--	--	--	--	--	--	--	--	--	-	-	-
comp1038841_c0_seq1	729	--	--	--	--	--	--	--	--	--	--	--	--	--	--	--	--	--	--	--	--	--	--	-	-	-
comp103884_c0_seq1	231	--	--	--	--	--	--	--	--	--	--	--	--	--	--	--	--	--	--	--	--	--	--	-	-	-
comp1038860_c0_seq1	329	--	--	--	--	--	--	--	--	--	--	--	--	--	--	--	--	--	--	--	--	--	--	-	-	-
comp1038895_c0_seq1	867	--	--	--	--	--	--	--	--	--	--	--	--	--	--	--	--	--	--	--	--	--	--	-	-	-
comp1038900_c0_seq1	290	--	--	--	--	--	--	--	--	--	--	--	--	--	--	--	--	--	--	--	--	--	--	-	-	-
comp1038901_c0_seq1	215	--	--	--	--	--	--	--	--	--	--	--	--	--	--	--	--	--	--	--	--	--	--	-	-	-
comp1038913_c0_seq1	307	--	--	--	--	--	--	--	--	--	--	--	--	--	--	--	--	--	--	--	--	--	--	-	-	-
comp1038915_c0_seq1	429	gi|465952022|gb|EMP24666.1|	215.7	5e-55	Patched domain-containing protein 3 [Chelonia mydas]	gi|449492384|ref|XM_002189772.2|	79.8	1e-11	PREDICTED: Taeniopygia guttata patched domain containing 3 (PTCHD3), mRNA	sp|Q0EEE2|PTHD3_MOUSE	165	3e-41	Patched domain-containing protein 3 OS=Mus musculus GN=Ptchd3 PE=1 SV=1	--	--	--	--	--	K06225	6e-09	59.7	xtr:100492958	patched 1	-	-	-
comp1038920_c0_seq1	240	--	--	--	--	--	--	--	--	--	--	--	--	--	--	--	--	--	--	--	--	--	--	-	-	-
comp1038938_c0_seq1	262	--	--	--	--	--	--	--	--	--	--	--	--	--	--	--	--	--	--	--	--	--	--	-	-	-
comp1038942_c0_seq1	273	--	--	--	--	--	--	--	--	--	--	--	--	--	--	--	--	--	--	--	--	--	--	-	-	-
comp1038977_c0_seq1	205	gi|321453479|gb|EFX64711.1|	54.7	1e-06	hypothetical protein DAPPUDRAFT_117938 [Daphnia pulex]	--	--	--	--	--	--	--	--	--	--	--	--	--	--	--	--	--	--	-	-	-
comp1038986_c0_seq1	317	--	--	--	--	--	--	--	--	--	--	--	--	--	--	--	--	--	--	--	--	--	--	-	-	-
comp1039020_c0_seq1	233	--	--	--	--	--	--	--	--	--	--	--	--	--	--	--	--	--	--	--	--	--	--	-	-	-
comp1039026_c0_seq1	392	--	--	--	--	--	--	--	--	--	--	--	--	--	--	--	--	--	--	--	--	--	--	-	-	-
comp1039032_c0_seq1	293	--	--	--	--	--	--	--	--	--	--	--	--	--	--	--	--	--	--	--	--	--	--	-	-	-
comp1039037_c0_seq1	489	--	--	--	--	--	--	--	--	--	--	--	--	--	--	--	--	--	--	--	--	--	--	-	-	-
comp1039057_c0_seq1	239	--	--	--	--	--	--	--	--	--	--	--	--	--	--	--	--	--	--	--	--	--	--	-	-	-
comp1039080_c0_seq1	235	--	--	--	--	--	--	--	--	--	--	--	--	--	--	--	--	--	--	--	--	--	--	-	-	-
comp1039087_c0_seq1	461	--	--	--	--	--	--	--	--	--	--	--	--	--	--	--	--	--	--	--	--	--	--	-	-	-
comp1039090_c0_seq1	332	gi|61403300|gb|AAH91989.1|	95.9	6e-19	LOC560949 protein, partial [Danio rerio]	--	--	--	--	sp|Q8K3K9|GIMA4_RAT	83.2	1e-16	GTPase IMAP family member 4 OS=Rattus norvegicus GN=Gimap4 PE=2 SV=1	--	--	--	--	--	K05305	7e-06	49.3	dre:100150934	fucokinase [EC:2.7.1.52]	-	-	-
comp1039113_c0_seq1	210	--	--	--	--	--	--	--	--	--	--	--	--	--	--	--	--	--	--	--	--	--	--	-	-	-
comp1039115_c0_seq1	350	--	--	--	--	--	--	--	--	--	--	--	--	--	--	--	--	--	--	--	--	--	--	-	-	-
comp1039127_c0_seq1	245	--	--	--	--	--	--	--	--	--	--	--	--	--	--	--	--	--	--	--	--	--	--	-	-	-
comp1039131_c0_seq1	238	--	--	--	--	--	--	--	--	--	--	--	--	--	--	--	--	--	--	--	--	--	--	-	-	-
comp1039154_c0_seq1	314	--	--	--	--	--	--	--	--	--	--	--	--	--	--	--	--	--	--	--	--	--	--	-	-	-
comp1039159_c0_seq1	294	gi|301616361|ref|XP_002937628.1|	80.9	2e-14	PREDICTED: hypothetical protein LOC100496475 [Xenopus (Silurana) tropicalis]	--	--	--	--	--	--	--	--	--	--	--	--	--	K11514	1e-06	52	spu:591636	Borealin	-	-	-
comp1039170_c0_seq1	228	gi|301632695|ref|XP_002945417.1|	66.6	4e-10	PREDICTED: LINE-1 type transposase domain-containing protein 1-like [Xenopus (Silurana) tropicalis]	--	--	--	--	--	--	--	--	--	--	--	--	--	--	--	--	--	--	-	-	-
comp1039175_c0_seq1	301	gi|301604680|ref|XP_002931983.1|	66.2	5e-10	PREDICTED: hypothetical protein LOC100490699 [Xenopus (Silurana) tropicalis]	--	--	--	--	--	--	--	--	--	--	--	--	--	--	--	--	--	--	-	-	-
comp1039205_c0_seq1	219	--	--	--	--	--	--	--	--	--	--	--	--	--	--	--	--	--	--	--	--	--	--	-	-	-
comp1039230_c0_seq1	209	--	--	--	--	--	--	--	--	--	--	--	--	--	--	--	--	--	--	--	--	--	--	-	-	-
comp1039250_c0_seq1	221	--	--	--	--	--	--	--	--	--	--	--	--	--	--	--	--	--	--	--	--	--	--	-	-	-
comp1039251_c0_seq1	213	--	--	--	--	--	--	--	--	--	--	--	--	--	--	--	--	--	--	--	--	--	--	-	-	-
comp1039273_c0_seq1	317	--	--	--	--	--	--	--	--	--	--	--	--	--	--	--	--	--	--	--	--	--	--	-	-	-
comp1039274_c0_seq1	657	--	--	--	--	--	--	--	--	--	--	--	--	--	--	--	--	--	--	--	--	--	--	-	-	-
comp1039275_c0_seq1	280	--	--	--	--	--	--	--	--	--	--	--	--	--	--	--	--	--	--	--	--	--	--	-	-	-
comp1039280_c0_seq1	298	--	--	--	--	--	--	--	--	--	--	--	--	--	--	--	--	--	--	--	--	--	--	-	-	-
comp1039287_c0_seq1	550	gi|77403694|dbj|BAE46429.1|	53.1	1e-20	ORF2-encoded protein [Danio rerio]	--	--	--	--	--	--	--	--	--	--	--	--	--	K05658	2e-06	40.8	hmg:100213972	ATP-binding cassette, subfamily B (MDR/TAP), member 1	-	-	-
comp1039295_c0_seq1	213	--	--	--	--	--	--	--	--	--	--	--	--	--	--	--	--	--	--	--	--	--	--	-	-	-
comp1039316_c0_seq1	280	--	--	--	--	gi|147907071|ref|NM_001096056.1|	60	6e-06	Xenopus laevis protein geranylgeranyltransferase type I, beta subunit (pggt1b), mRNA	--	--	--	--	--	--	--	--	--	--	--	--	--	--	-	-	-
comp1039326_c0_seq1	217	--	--	--	--	--	--	--	--	--	--	--	--	--	--	--	--	--	--	--	--	--	--	-	-	-
comp1039336_c0_seq1	238	--	--	--	--	--	--	--	--	--	--	--	--	--	--	--	--	--	--	--	--	--	--	-	-	-
comp1039343_c0_seq1	209	--	--	--	--	--	--	--	--	--	--	--	--	--	--	--	--	--	--	--	--	--	--	-	-	-
comp1039350_c0_seq1	279	--	--	--	--	--	--	--	--	--	--	--	--	--	--	--	--	--	--	--	--	--	--	-	-	-
comp1039366_c0_seq1	215	--	--	--	--	--	--	--	--	--	--	--	--	--	--	--	--	--	--	--	--	--	--	-	-	-
comp1039403_c0_seq1	278	--	--	--	--	--	--	--	--	--	--	--	--	--	--	--	--	--	--	--	--	--	--	-	-	-
comp1039404_c0_seq1	232	--	--	--	--	--	--	--	--	--	--	--	--	--	--	--	--	--	--	--	--	--	--	-	-	-
comp1039411_c0_seq1	208	--	--	--	--	--	--	--	--	--	--	--	--	--	--	--	--	--	--	--	--	--	--	-	-	-
comp1039414_c0_seq1	575	--	--	--	--	--	--	--	--	--	--	--	--	--	--	--	--	--	--	--	--	--	--	-	-	-
comp1039415_c0_seq1	227	--	--	--	--	--	--	--	--	--	--	--	--	--	--	--	--	--	--	--	--	--	--	-	-	-
comp1039421_c0_seq1	280	--	--	--	--	--	--	--	--	--	--	--	--	--	--	--	--	--	--	--	--	--	--	-	-	-
comp1039431_c0_seq1	204	--	--	--	--	--	--	--	--	--	--	--	--	--	--	--	--	--	--	--	--	--	--	-	-	-
comp1039435_c0_seq1	413	gi|465988096|gb|EMP37576.1|	56.2	5e-07	Microtubule-associated tumor suppressor candidate 2 [Chelonia mydas]	--	--	--	--	--	--	--	--	--	--	--	--	--	--	--	--	--	--	-	-	-
comp1039445_c0_seq1	345	--	--	--	--	--	--	--	--	--	--	--	--	--	--	--	--	--	--	--	--	--	--	-	-	-
comp1039460_c0_seq1	474	--	--	--	--	--	--	--	--	--	--	--	--	--	--	--	--	--	--	--	--	--	--	-	-	-
comp1039466_c0_seq1	297	--	--	--	--	--	--	--	--	--	--	--	--	--	--	--	--	--	--	--	--	--	--	-	-	-
comp1039493_c0_seq1	298	--	--	--	--	--	--	--	--	--	--	--	--	--	--	--	--	--	--	--	--	--	--	-	-	-
comp1039511_c0_seq1	225	--	--	--	--	--	--	--	--	--	--	--	--	--	--	--	--	--	--	--	--	--	--	-	-	-
comp1039514_c0_seq1	306	gi|55771211|dbj|BAD72127.1|	54.3	2e-06	reverse transcriptase [Anguilla japonica]	--	--	--	--	--	--	--	--	--	--	--	--	--	--	--	--	--	--	-	-	-
comp1039519_c0_seq1	225	--	--	--	--	--	--	--	--	--	--	--	--	--	--	--	--	--	--	--	--	--	--	-	-	-
comp1039525_c0_seq1	315	gi|34392583|dbj|BAC82624.1|	62.4	7e-09	pol-like protein [Ciona intestinalis]	--	--	--	--	--	--	--	--	--	--	--	--	--	K13755	3e-09	60.5	xtr:100495383	calcium/calmodulin-dependent 3',5'-cyclic nucleotide phosphodiesterase [EC:3.1.4.17]	-	-	-
comp1039545_c0_seq1	390	--	--	--	--	--	--	--	--	--	--	--	--	--	--	--	--	--	--	--	--	--	--	-	-	-
comp1039553_c0_seq1	276	--	--	--	--	--	--	--	--	--	--	--	--	--	--	--	--	--	--	--	--	--	--	-	-	-
comp1039558_c0_seq1	266	--	--	--	--	--	--	--	--	--	--	--	--	--	--	--	--	--	--	--	--	--	--	-	-	-
comp1039573_c0_seq1	277	--	--	--	--	--	--	--	--	--	--	--	--	--	--	--	--	--	--	--	--	--	--	-	-	-
comp1039574_c0_seq1	229	--	--	--	--	--	--	--	--	--	--	--	--	--	--	--	--	--	--	--	--	--	--	-	-	-
comp1039592_c0_seq1	239	gi|327281562|ref|XP_003225516.1|	73.6	3e-12	PREDICTED: hypothetical protein LOC100561123 [Anolis carolinensis]	--	--	--	--	sp|Q95SX7|RTBS_DROME	50.1	1e-06	Probable RNA-directed DNA polymerase from transposon BS OS=Drosophila melanogaster GN=RTase PE=2 SV=1	--	--	--	--	--	--	--	--	--	--	-	-	-
comp1039594_c0_seq1	215	--	--	--	--	--	--	--	--	--	--	--	--	--	--	--	--	--	--	--	--	--	--	-	-	-
comp1039596_c0_seq1	423	--	--	--	--	--	--	--	--	--	--	--	--	--	--	--	--	--	--	--	--	--	--	-	-	-
comp1039602_c0_seq1	315	--	--	--	--	--	--	--	--	--	--	--	--	--	--	--	--	--	--	--	--	--	--	-	-	-
comp1039628_c0_seq1	262	--	--	--	--	--	--	--	--	--	--	--	--	--	--	--	--	--	--	--	--	--	--	-	-	-
comp1039633_c0_seq1	414	--	--	--	--	--	--	--	--	--	--	--	--	--	--	--	--	--	--	--	--	--	--	-	-	-
comp1039657_c0_seq1	322	--	--	--	--	--	--	--	--	--	--	--	--	--	--	--	--	--	--	--	--	--	--	-	-	-
comp1039661_c0_seq1	214	--	--	--	--	--	--	--	--	--	--	--	--	--	--	--	--	--	--	--	--	--	--	-	-	-
comp1039667_c0_seq1	260	gi|56693369|ref|NP_001008648.1|	172.6	5e-42	forkhead box J1b [Danio rerio] >gi|56269306|gb|AAH86726.1| Forkhead box J1b [Danio rerio] >gi|182889918|gb|AAI65812.1| Foxj1b protein [Danio rerio]	gi|348502406|ref|XM_003438711.1|	198	9e-48	PREDICTED: Oreochromis niloticus forkhead box protein J1-A-like (LOC100703498), mRNA	sp|Q32NH9|FXJ12_XENLA	157	5e-39	Forkhead box protein J1.2 OS=Xenopus laevis GN=foxj1.2 PE=2 SV=1	SPAC1142.08	102	2e-22	COG5025	Transcription factor of the Forkhead/HNF3 family	K09402	1e-35	147	xla:399039	forkhead box protein J1	GO:0035089//establishment of apical/basal cell polarity;GO:0060972//left/right pattern formation;GO:0006357//regulation of transcription from RNA polymerase II promoter;GO:0033085//negative regulation of T cell differentiation in thymus;GO:0060088//auditory receptor cell stereocilium organization;GO:0042384//cilium assembly;GO:0032088//negative regulation of NF-kappaB transcription factor activit…	GO:0003690//double-stranded DNA binding;GO:0008134//transcription factor binding;GO:0003705//RNA polymerase II distal enhancer sequence-specific DNA binding transcription factor activity;GO:0019904//protein domain specific binding;GO:0043565//sequence-specific DNA binding;GO:0008301//DNA binding, bending	GO:0005667//transcription factor complex
comp1039674_c0_seq1	209	--	--	--	--	--	--	--	--	--	--	--	--	--	--	--	--	--	--	--	--	--	--	-	-	-
comp1039694_c0_seq1	209	--	--	--	--	--	--	--	--	--	--	--	--	--	--	--	--	--	--	--	--	--	--	-	-	-
comp1039696_c0_seq1	220	gi|327273965|ref|XP_003221749.1|	53.5	3e-06	PREDICTED: rap guanine nucleotide exchange factor 2-like [Anolis carolinensis]	--	--	--	--	--	--	--	--	--	--	--	--	--	K08018	4e-07	53.5	acs:100561833	Rap guanine nucleotide exchange factor (GEF) 2	-	-	-
comp1039699_c0_seq1	426	--	--	--	--	--	--	--	--	--	--	--	--	--	--	--	--	--	--	--	--	--	--	-	-	-
comp1039702_c0_seq1	339	--	--	--	--	--	--	--	--	--	--	--	--	--	--	--	--	--	--	--	--	--	--	-	-	-
comp1039720_c0_seq1	463	gi|50414702|gb|AAH77767.1|	250.8	1e-65	LOC398045 protein [Xenopus laevis]	gi|45384477|ref|NM_204980.1|	93.7	7e-16	Gallus gallus chordin (CHRD), mRNA >gi|2826738|gb|AF031230.1|AF031230 Gallus gallus chordin mRNA, complete cds	sp|Q91713|CHRD_XENLA	246	1e-65	Chordin OS=Xenopus laevis GN=chrd PE=1 SV=1	--	--	--	--	--	K04657	3e-65	246	xla:398045	chordin	GO:0035143//caudal fin morphogenesis;GO:0001501//skeletal system development;GO:0036342//post-anal tail morphogenesis;GO:0030336//negative regulation of cell migration;GO:0021919//BMP signaling pathway involved in spinal cord dorsal/ventral patterning;GO:0030514//negative regulation of BMP signaling pathway;GO:0048793//pronephros development;GO:0033504//floor plate development;GO:0048264//determi…	GO:0045545//syndecan binding;GO:0008201//heparin binding;GO:0019955//cytokine binding	GO:0005615//extracellular space
comp1039729_c0_seq1	279	--	--	--	--	gi|14140350|gb|AC074347.8|	69.9	6e-09	Homo sapiens BAC clone RP11-646H18 from 7, complete sequence	--	--	--	--	--	--	--	--	--	--	--	--	--	--	-	-	-
comp1039743_c0_seq1	268	--	--	--	--	--	--	--	--	--	--	--	--	--	--	--	--	--	--	--	--	--	--	-	-	-
comp1039747_c0_seq1	272	--	--	--	--	--	--	--	--	--	--	--	--	--	--	--	--	--	--	--	--	--	--	-	-	-
comp1039754_c0_seq1	260	--	--	--	--	--	--	--	--	--	--	--	--	--	--	--	--	--	--	--	--	--	--	-	-	-
comp1039767_c0_seq1	289	--	--	--	--	--	--	--	--	--	--	--	--	--	--	--	--	--	--	--	--	--	--	-	-	-
comp1039790_c0_seq1	689	gi|32394793|gb|AAN15747.1|	164.1	5e-39	reverse transcriptase-like protein [Paralichthys olivaceus]	--	--	--	--	--	--	--	--	--	--	--	--	--	K05016	4e-21	101	spu:753989	chloride channel 7	-	-	-
comp1039841_c0_seq1	283	gi|363737529|ref|XP_425050.3|	80.1	3e-14	PREDICTED: potassium/sodium hyperpolarization-activated cyclic nucleotide-gated channel 4 [Gallus gallus]	--	--	--	--	--	--	--	--	--	--	--	--	--	K04957	4e-15	80.1	gga:427478	hyperpolarization activated cyclic nucleotide-gated potassium channel 4	-	-	-
comp1039869_c0_seq1	234	--	--	--	--	--	--	--	--	--	--	--	--	--	--	--	--	--	--	--	--	--	--	-	-	-
comp1039892_c0_seq1	285	gi|148226242|ref|NP_001085550.1|	42.7	3e-12	carbonic anhydrase 6 precursor [Xenopus laevis] >gi|49117984|gb|AAH72918.1| MGC80389 protein [Xenopus laevis]	--	--	--	--	--	--	--	--	--	--	--	--	--	K01672	4e-13	50.8	xla:443976	carbonic anhydrase [EC:4.2.1.1]	-	-	-
comp1039897_c0_seq1	384	--	--	--	--	--	--	--	--	--	--	--	--	--	--	--	--	--	--	--	--	--	--	-	-	-
comp1039922_c0_seq1	208	--	--	--	--	--	--	--	--	--	--	--	--	--	--	--	--	--	--	--	--	--	--	-	-	-
comp1039924_c0_seq1	318	--	--	--	--	--	--	--	--	--	--	--	--	--	--	--	--	--	--	--	--	--	--	-	-	-
comp1039944_c0_seq1	203	--	--	--	--	--	--	--	--	--	--	--	--	--	--	--	--	--	--	--	--	--	--	-	-	-
comp1039968_c0_seq1	236	--	--	--	--	--	--	--	--	--	--	--	--	--	--	--	--	--	--	--	--	--	--	-	-	-
comp1039971_c0_seq1	276	--	--	--	--	--	--	--	--	--	--	--	--	--	--	--	--	--	--	--	--	--	--	-	-	-
comp103_c0_seq1	215	--	--	--	--	--	--	--	--	--	--	--	--	--	--	--	--	--	--	--	--	--	--	-	-	-
comp1040034_c0_seq1	223	gi|465953413|gb|EMP25374.1|	149.4	4e-35	Voltage-dependent L-type calcium channel subunit alpha-1C [Chelonia mydas]	gi|426227079|ref|XM_004007606.1|	238	9e-60	PREDICTED: Ovis aries calcium channel, voltage-dependent, L type, alpha 1C subunit (CACNA1C), mRNA	sp|P22002|CAC1C_RAT	147	4e-36	Voltage-dependent L-type calcium channel subunit alpha-1C OS=Rattus norvegicus GN=Cacna1c PE=1 SV=1	--	--	--	--	--	K04850	1e-35	147	ptr:466914	voltage-dependent calcium channel L type alpha-1C	-	-	-
comp104006_c0_seq1	225	--	--	--	--	--	--	--	--	--	--	--	--	--	--	--	--	--	--	--	--	--	--	-	-	-
comp1040073_c0_seq1	356	gi|301625376|ref|XP_002941881.1|	233	3e-60	PREDICTED: SH3 and multiple ankyrin repeat domains protein 3-like [Xenopus (Silurana) tropicalis]	gi|301625375|ref|XM_002941835.1|	208	1e-50	PREDICTED: Xenopus (Silurana) tropicalis SH3 and multiple ankyrin repeat domains protein 3-like (LOC100488068), mRNA	sp|Q9BYB0|SHAN3_HUMAN	224	3e-59	SH3 and multiple ankyrin repeat domains protein 3 OS=Homo sapiens GN=SHANK3 PE=1 SV=2	all2748	51.2	4e-07	COG0666	FOG: Ankyrin repeat	K15009	3e-61	233	xtr:100488068	SH3 and multiple ankyrin repeat domains protein	-	-	-
comp1040074_c0_seq1	293	--	--	--	--	--	--	--	--	--	--	--	--	--	--	--	--	--	--	--	--	--	--	-	-	-
comp1040075_c0_seq1	352	--	--	--	--	--	--	--	--	--	--	--	--	--	--	--	--	--	--	--	--	--	--	-	-	-
comp104008_c0_seq1	217	--	--	--	--	--	--	--	--	--	--	--	--	--	--	--	--	--	--	--	--	--	--	-	-	-
comp1040095_c0_seq1	356	--	--	--	--	--	--	--	--	--	--	--	--	--	--	--	--	--	--	--	--	--	--	-	-	-
comp1040105_c0_seq1	435	--	--	--	--	--	--	--	--	--	--	--	--	--	--	--	--	--	--	--	--	--	--	-	-	-
comp1040121_c0_seq1	488	--	--	--	--	--	--	--	--	--	--	--	--	--	--	--	--	--	--	--	--	--	--	-	-	-
comp1040127_c0_seq1	211	--	--	--	--	--	--	--	--	--	--	--	--	--	--	--	--	--	--	--	--	--	--	-	-	-
comp1040132_c0_seq1	347	gi|395742562|ref|XP_003777772.1|	57	3e-07	PREDICTED: uncharacterized protein LOC100939189, partial [Pongo abelii]	--	--	--	--	--	--	--	--	--	--	--	--	--	--	--	--	--	--	-	-	-
comp1040170_c0_seq1	346	--	--	--	--	--	--	--	--	--	--	--	--	--	--	--	--	--	--	--	--	--	--	-	-	-
comp1040222_c0_seq1	413	gi|301608541|ref|XP_002933847.1|	99.8	4e-20	PREDICTED: putative nuclease HARBI1-like [Xenopus (Silurana) tropicalis]	--	--	--	--	sp|Q5U538|HARB1_XENLA	74.3	7e-14	Putative nuclease HARBI1 OS=Xenopus laevis GN=harbi1 PE=2 SV=1	--	--	--	--	--	--	--	--	--	--	-	-	-
comp1040240_c0_seq1	423	--	--	--	--	--	--	--	--	--	--	--	--	--	--	--	--	--	--	--	--	--	--	-	-	-
comp1040251_c0_seq1	236	--	--	--	--	--	--	--	--	--	--	--	--	--	--	--	--	--	--	--	--	--	--	-	-	-
comp1040258_c0_seq1	284	--	--	--	--	--	--	--	--	--	--	--	--	--	--	--	--	--	--	--	--	--	--	-	-	-
comp1040287_c0_seq1	251	--	--	--	--	--	--	--	--	--	--	--	--	--	--	--	--	--	--	--	--	--	--	-	-	-
comp1040292_c0_seq1	211	--	--	--	--	gi|463853971|gb|GAGA01589926.1|	60	4e-06	TSA: Anolis carolinensis k61_199037 transcribed RNA sequence	--	--	--	--	--	--	--	--	--	--	--	--	--	--	-	-	-
comp1040298_c0_seq1	242	--	--	--	--	--	--	--	--	--	--	--	--	--	--	--	--	--	--	--	--	--	--	-	-	-
comp1040310_c0_seq1	298	--	--	--	--	--	--	--	--	--	--	--	--	--	--	--	--	--	--	--	--	--	--	-	-	-
comp1040320_c0_seq1	214	--	--	--	--	--	--	--	--	--	--	--	--	--	--	--	--	--	--	--	--	--	--	-	-	-
comp1040330_c0_seq1	408	--	--	--	--	--	--	--	--	--	--	--	--	--	--	--	--	--	--	--	--	--	--	-	-	-
comp1040335_c0_seq1	206	--	--	--	--	--	--	--	--	--	--	--	--	--	--	--	--	--	--	--	--	--	--	-	-	-
comp1040349_c0_seq1	223	--	--	--	--	--	--	--	--	--	--	--	--	--	--	--	--	--	--	--	--	--	--	-	-	-
comp1040350_c0_seq1	240	--	--	--	--	--	--	--	--	--	--	--	--	--	--	--	--	--	--	--	--	--	--	-	-	-
comp104036_c0_seq1	228	--	--	--	--	--	--	--	--	--	--	--	--	--	--	--	--	--	--	--	--	--	--	-	-	-
comp1040383_c0_seq1	240	gi|2072977|gb|AAC51279.1|	55.5	9e-07	putative p150 [Homo sapiens]	--	--	--	--	sp|P08548|LIN1_NYCCO	50.8	7e-07	LINE-1 reverse transcriptase homolog OS=Nycticebus coucang PE=1 SV=1	--	--	--	--	--	--	--	--	--	--	-	-	-
comp1040389_c0_seq1	481	--	--	--	--	gi|367059450|gb|JN555842.1|	61.9	3e-06	Bellamya aeruginosa clone TXH142 microsatellite sequence	--	--	--	--	--	--	--	--	--	--	--	--	--	--	-	-	-
comp1040390_c0_seq1	267	--	--	--	--	--	--	--	--	--	--	--	--	--	--	--	--	--	--	--	--	--	--	-	-	-
comp1040420_c0_seq1	269	--	--	--	--	--	--	--	--	--	--	--	--	--	--	--	--	--	--	--	--	--	--	-	-	-
comp1040426_c0_seq1	287	--	--	--	--	--	--	--	--	--	--	--	--	--	--	--	--	--	--	--	--	--	--	-	-	-
comp1040499_c0_seq1	289	--	--	--	--	--	--	--	--	--	--	--	--	--	--	--	--	--	--	--	--	--	--	-	-	-
comp104052_c0_seq1	218	--	--	--	--	--	--	--	--	--	--	--	--	--	--	--	--	--	--	--	--	--	--	-	-	-
comp1040543_c0_seq1	401	--	--	--	--	--	--	--	--	--	--	--	--	--	--	--	--	--	--	--	--	--	--	-	-	-
comp1040554_c0_seq1	212	--	--	--	--	--	--	--	--	--	--	--	--	--	--	--	--	--	--	--	--	--	--	-	-	-
comp1040555_c0_seq1	389	--	--	--	--	gi|466910169|gb|GACT010633563.1|	99.6	1e-17	TSA: Anolis carolinensis k31:4324818 transcribed RNA sequence	--	--	--	--	--	--	--	--	--	--	--	--	--	--	-	-	-
comp1040564_c0_seq1	375	--	--	--	--	--	--	--	--	--	--	--	--	--	--	--	--	--	--	--	--	--	--	-	-	-
comp1040574_c0_seq1	410	--	--	--	--	--	--	--	--	--	--	--	--	--	--	--	--	--	--	--	--	--	--	-	-	-
comp1040591_c0_seq1	302	--	--	--	--	--	--	--	--	--	--	--	--	--	--	--	--	--	--	--	--	--	--	-	-	-
comp1040599_c0_seq1	205	--	--	--	--	--	--	--	--	--	--	--	--	--	--	--	--	--	--	--	--	--	--	-	-	-
comp1040601_c0_seq1	398	gi|465980528|gb|EMP35632.1|	248.1	9e-65	Cadherin EGF LAG seven-pass G-type receptor 3 [Chelonia mydas]	gi|301607020|ref|XM_002933077.1|	230	4e-57	PREDICTED: Xenopus (Silurana) tropicalis cadherin EGF LAG seven-pass G-type receptor 3-like (LOC100489102), mRNA	sp|O88278|CELR3_RAT	215	2e-56	Cadherin EGF LAG seven-pass G-type receptor 3 OS=Rattus norvegicus GN=Celsr3 PE=2 SV=1	--	--	--	--	--	K04602	1e-65	248	xtr:100489102	cadherin EGF LAG seven-pass G-type receptor 3 (flamingo)	GO:0001764//neuron migration;GO:0007156//homophilic cell adhesion;GO:0032880//regulation of protein localization;GO:0007413//axonal fasciculation;GO:0042384//cilium assembly;GO:0007218//neuropeptide signaling pathway	GO:0005509//calcium ion binding;GO:0004930//G-protein coupled receptor activity	GO:0016021//integral to membrane;GO:0005886//plasma membrane
comp1040626_c0_seq1	225	--	--	--	--	--	--	--	--	--	--	--	--	--	--	--	--	--	--	--	--	--	--	-	-	-
comp1040657_c0_seq1	228	--	--	--	--	--	--	--	--	--	--	--	--	--	--	--	--	--	--	--	--	--	--	-	-	-
comp1040660_c0_seq1	294	--	--	--	--	--	--	--	--	--	--	--	--	--	--	--	--	--	--	--	--	--	--	-	-	-
comp1040669_c0_seq1	332	--	--	--	--	--	--	--	--	--	--	--	--	--	--	--	--	--	--	--	--	--	--	-	-	-
comp1040670_c0_seq1	204	--	--	--	--	--	--	--	--	--	--	--	--	--	--	--	--	--	--	--	--	--	--	-	-	-
comp1040689_c0_seq1	280	--	--	--	--	--	--	--	--	--	--	--	--	--	--	--	--	--	--	--	--	--	--	-	-	-
comp1040696_c0_seq1	210	--	--	--	--	--	--	--	--	--	--	--	--	--	--	--	--	--	--	--	--	--	--	-	-	-
comp1040705_c0_seq1	314	gi|301612402|ref|XP_002935710.1|	73.2	4e-12	PREDICTED: transposon Ty3-I Gag-Pol polyprotein-like, partial [Xenopus (Silurana) tropicalis]	--	--	--	--	--	--	--	--	--	--	--	--	--	--	--	--	--	--	-	-	-
comp1040740_c0_seq1	263	--	--	--	--	--	--	--	--	--	--	--	--	--	--	--	--	--	--	--	--	--	--	-	-	-
comp1040745_c0_seq1	265	--	--	--	--	--	--	--	--	--	--	--	--	--	--	--	--	--	--	--	--	--	--	-	-	-
comp1040756_c0_seq1	416	gi|301618077|ref|XP_002938453.1|	61.6	1e-08	PREDICTED: procollagen-lysine,2-oxoglutarate 5-dioxygenase 2-like [Xenopus (Silurana) tropicalis]	--	--	--	--	sp|P08548|LIN1_NYCCO	47.8	7e-06	LINE-1 reverse transcriptase homolog OS=Nycticebus coucang PE=1 SV=1	--	--	--	--	--	K13645	1e-09	61.6	xtr:100489636	procollagen-lysine,2-oxoglutarate 5-dioxygenase 2 [EC:1.14.11.4]	-	-	-
comp1040786_c0_seq1	288	--	--	--	--	--	--	--	--	--	--	--	--	--	--	--	--	--	--	--	--	--	--	-	-	-
comp1040864_c0_seq1	275	--	--	--	--	--	--	--	--	--	--	--	--	--	--	--	--	--	--	--	--	--	--	-	-	-
comp1040871_c0_seq1	247	--	--	--	--	--	--	--	--	--	--	--	--	--	--	--	--	--	--	--	--	--	--	-	-	-
comp1040874_c0_seq1	223	--	--	--	--	--	--	--	--	--	--	--	--	--	--	--	--	--	--	--	--	--	--	-	-	-
comp1040882_c0_seq1	266	gi|327286446|ref|XP_003227941.1|	105.5	7e-22	PREDICTED: hypothetical protein LOC100566709 [Anolis carolinensis]	--	--	--	--	--	--	--	--	--	--	--	--	--	K10592	7e-17	85.9	xtr:100489531	E3 ubiquitin-protein ligase HUWE1 [EC:6.3.2.19]	-	-	-
comp1040911_c0_seq1	233	--	--	--	--	--	--	--	--	--	--	--	--	--	--	--	--	--	--	--	--	--	--	-	-	-
comp1040925_c0_seq1	580	--	--	--	--	--	--	--	--	--	--	--	--	--	--	--	--	--	--	--	--	--	--	-	-	-
comp1040928_c0_seq1	330	--	--	--	--	--	--	--	--	--	--	--	--	--	--	--	--	--	--	--	--	--	--	-	-	-
comp1040953_c0_seq1	359	gi|3342458|gb|AAC27622.1|	70.9	2e-11	thymidylate synthase [Drosophila melanogaster]	--	--	--	--	sp|O76511|TYSY_DROME	70.9	6e-13	Thymidylate synthase OS=Drosophila melanogaster GN=Ts PE=1 SV=2	YOR074c	58.9	2e-09	COG0207	Thymidylate synthase	K00560	2e-12	70.9	dsi:Dsim_GD22790	thymidylate synthase [EC:2.1.1.45]	GO:0009165//nucleotide biosynthetic process	GO:0003824//catalytic activity	-
comp1040956_c0_seq1	249	gi|326913517|ref|XP_003203084.1|	142.5	5e-33	PREDICTED: metalloendopeptidase homolog PEX-like isoform 2 [Meleagris gallopavo]	gi|301613185|ref|XM_002936046.1|	109	6e-21	PREDICTED: Xenopus (Silurana) tropicalis phosphate-regulating neutral endopeptidase-like (LOC100496470), mRNA	sp|P70669|PHEX_MOUSE	135	2e-32	Metalloendopeptidase homolog PEX OS=Mus musculus GN=Phex PE=2 SV=1	--	--	--	--	--	K08636	8e-34	142	xtr:100496470	phosphate-regulating neutral endopeptidase [EC:3.4.24.-]	GO:0030282//bone mineralization;GO:0019637//organophosphate metabolic process;GO:0006508//proteolysis	GO:0046872//metal ion binding;GO:0004222//metalloendopeptidase activity	GO:0005794//Golgi apparatus;GO:0016021//integral to membrane;GO:0005783//endoplasmic reticulum;GO:0048471//perinuclear region of cytoplasm
comp1040966_c0_seq1	265	--	--	--	--	--	--	--	--	--	--	--	--	--	--	--	--	--	--	--	--	--	--	-	-	-
comp1040985_c0_seq1	222	--	--	--	--	--	--	--	--	--	--	--	--	--	--	--	--	--	--	--	--	--	--	-	-	-
comp1040993_c0_seq1	222	--	--	--	--	--	--	--	--	--	--	--	--	--	--	--	--	--	--	--	--	--	--	-	-	-
comp1040994_c0_seq1	283	--	--	--	--	--	--	--	--	--	--	--	--	--	--	--	--	--	--	--	--	--	--	-	-	-
comp1040999_c0_seq1	215	--	--	--	--	--	--	--	--	--	--	--	--	--	--	--	--	--	--	--	--	--	--	-	-	-
comp1041003_c0_seq1	501	gi|301626132|ref|XP_002942252.1|	65.9	8e-10	PREDICTED: hypothetical protein LOC100488022 [Xenopus (Silurana) tropicalis]	--	--	--	--	--	--	--	--	--	--	--	--	--	--	--	--	--	--	-	-	-
comp1041024_c0_seq1	514	--	--	--	--	--	--	--	--	--	--	--	--	--	--	--	--	--	--	--	--	--	--	-	-	-
comp1041033_c0_seq1	281	--	--	--	--	--	--	--	--	--	--	--	--	--	--	--	--	--	--	--	--	--	--	-	-	-
comp1041034_c0_seq1	369	gi|301604826|ref|XP_002932068.1|	57.8	8e-20	PREDICTED: hypothetical protein LOC100488873 [Xenopus (Silurana) tropicalis]	--	--	--	--	--	--	--	--	--	--	--	--	--	--	--	--	--	--	-	-	-
comp1041064_c0_seq1	224	--	--	--	--	--	--	--	--	--	--	--	--	--	--	--	--	--	--	--	--	--	--	-	-	-
comp1041076_c0_seq1	247	--	--	--	--	--	--	--	--	--	--	--	--	--	--	--	--	--	--	--	--	--	--	-	-	-
comp1041086_c0_seq1	290	--	--	--	--	--	--	--	--	--	--	--	--	--	--	--	--	--	--	--	--	--	--	-	-	-
comp1041090_c0_seq1	269	--	--	--	--	--	--	--	--	--	--	--	--	--	--	--	--	--	--	--	--	--	--	-	-	-
comp1041094_c0_seq1	571	gi|410983643|ref|XP_003998148.1|	145.2	1e-33	PREDICTED: probable G-protein coupled receptor 114 [Felis catus]	--	--	--	--	sp|Q8IZF4|GP114_HUMAN	135	6e-32	Probable G-protein coupled receptor 114 OS=Homo sapiens GN=GPR114 PE=2 SV=3	--	--	--	--	--	K08459	4e-35	147	gga:415634	G protein-coupled receptor 114	GO:0007186//G-protein coupled receptor signaling pathway	-	-
comp1041124_c0_seq1	305	gi|301629037|ref|XP_002943655.1|	67	3e-10	PREDICTED: hypothetical protein LOC100497771 [Xenopus (Silurana) tropicalis]	--	--	--	--	--	--	--	--	--	--	--	--	--	K05016	5e-07	53.1	spu:753989	chloride channel 7	-	-	-
comp1041147_c0_seq1	240	--	--	--	--	--	--	--	--	--	--	--	--	--	--	--	--	--	--	--	--	--	--	-	-	-
comp1041159_c0_seq1	231	--	--	--	--	--	--	--	--	--	--	--	--	--	--	--	--	--	--	--	--	--	--	-	-	-
comp1041179_c0_seq1	259	gi|301617868|ref|XP_002938353.1|	61.2	1e-08	PREDICTED: hypothetical protein LOC100490320 [Xenopus (Silurana) tropicalis]	--	--	--	--	--	--	--	--	--	--	--	--	--	--	--	--	--	--	-	-	-
comp1041186_c0_seq1	334	--	--	--	--	--	--	--	--	--	--	--	--	--	--	--	--	--	--	--	--	--	--	-	-	-
comp1041189_c0_seq1	269	--	--	--	--	--	--	--	--	--	--	--	--	--	--	--	--	--	--	--	--	--	--	-	-	-
comp1041192_c0_seq1	530	--	--	--	--	--	--	--	--	--	--	--	--	--	--	--	--	--	--	--	--	--	--	-	-	-
comp1041223_c0_seq1	265	--	--	--	--	--	--	--	--	--	--	--	--	--	--	--	--	--	--	--	--	--	--	-	-	-
comp1041236_c0_seq1	379	gi|390334740|ref|XP_003724005.1|	57.4	2e-07	PREDICTED: uncharacterized protein LOC100893810 [Strongylocentrotus purpuratus]	--	--	--	--	--	--	--	--	--	--	--	--	--	--	--	--	--	--	-	-	-
comp1041240_c0_seq1	234	--	--	--	--	--	--	--	--	--	--	--	--	--	--	--	--	--	--	--	--	--	--	-	-	-
comp1041325_c0_seq1	244	--	--	--	--	--	--	--	--	--	--	--	--	--	--	--	--	--	--	--	--	--	--	-	-	-
comp1041336_c0_seq1	267	--	--	--	--	--	--	--	--	--	--	--	--	--	--	--	--	--	--	--	--	--	--	-	-	-
comp1041337_c0_seq1	346	--	--	--	--	--	--	--	--	--	--	--	--	--	--	--	--	--	--	--	--	--	--	-	-	-
comp1041340_c0_seq1	355	--	--	--	--	--	--	--	--	--	--	--	--	--	--	--	--	--	--	--	--	--	--	-	-	-
comp1041361_c0_seq1	218	--	--	--	--	--	--	--	--	--	--	--	--	--	--	--	--	--	--	--	--	--	--	-	-	-
comp1041373_c0_seq1	248	--	--	--	--	--	--	--	--	--	--	--	--	--	--	--	--	--	--	--	--	--	--	-	-	-
comp1041379_c0_seq1	476	--	--	--	--	--	--	--	--	--	--	--	--	--	--	--	--	--	--	--	--	--	--	-	-	-
comp1041387_c0_seq1	475	gi|327278264|ref|XP_003223882.1|	66.2	8e-24	PREDICTED: hypothetical protein LOC100559995 [Anolis carolinensis]	--	--	--	--	--	--	--	--	--	--	--	--	--	--	--	--	--	--	-	-	-
comp1041396_c0_seq1	213	--	--	--	--	--	--	--	--	--	--	--	--	--	--	--	--	--	--	--	--	--	--	-	-	-
comp1041445_c0_seq1	204	--	--	--	--	--	--	--	--	--	--	--	--	--	--	--	--	--	--	--	--	--	--	-	-	-
comp1041450_c0_seq1	343	--	--	--	--	--	--	--	--	--	--	--	--	--	--	--	--	--	--	--	--	--	--	-	-	-
comp1041488_c0_seq1	500	--	--	--	--	--	--	--	--	--	--	--	--	--	--	--	--	--	--	--	--	--	--	-	-	-
comp1041495_c0_seq1	228	--	--	--	--	--	--	--	--	sp|P11369|POL2_MOUSE	47.4	7e-06	Retrovirus-related Pol polyprotein LINE-1 OS=Mus musculus GN=Pol PE=1 SV=2	--	--	--	--	--	--	--	--	--	--	-	-	-
comp1041527_c0_seq1	266	--	--	--	--	--	--	--	--	--	--	--	--	--	--	--	--	--	--	--	--	--	--	-	-	-
comp1041533_c0_seq1	227	gi|301609645|ref|XP_002934371.1|	85.5	8e-16	PREDICTED: olfactory receptor 6M1-like [Xenopus (Silurana) tropicalis]	gi|291416149|ref|XM_002724264.1|	75.8	8e-11	PREDICTED: Oryctolagus cuniculus olfactory receptor, family 2, subfamily B, member 2-like (LOC100339453), partial mRNA	sp|Q8NH79|OR6X1_HUMAN	68.9	2e-12	Olfactory receptor 6X1 OS=Homo sapiens GN=OR6X1 PE=2 SV=1	--	--	--	--	--	K04257	9e-17	85.5	xtr:100489789	olfactory receptor	-	-	-
comp1041597_c0_seq1	213	--	--	--	--	--	--	--	--	--	--	--	--	--	--	--	--	--	--	--	--	--	--	-	-	-
comp1041599_c0_seq1	282	--	--	--	--	--	--	--	--	--	--	--	--	--	--	--	--	--	--	--	--	--	--	-	-	-
comp1041638_c0_seq1	253	--	--	--	--	--	--	--	--	--	--	--	--	--	--	--	--	--	--	--	--	--	--	-	-	-
comp1041657_c0_seq1	261	--	--	--	--	--	--	--	--	--	--	--	--	--	--	--	--	--	--	--	--	--	--	-	-	-
comp1041663_c0_seq1	503	gi|363729122|ref|XP_416989.3|	334	1e-90	PREDICTED: glypican-6 [Gallus gallus]	gi|363729121|ref|XM_416989.3|	444	1e-121	PREDICTED: Gallus gallus glypican 6 (GPC6), mRNA	sp|Q5RE54|GPC6_PONAB	330	7e-91	Glypican-6 OS=Pongo abelii GN=GPC6 PE=2 SV=1	--	--	--	--	--	K08112	3e-91	333	gga:418794	glypican 6	GO:0016477//cell migration;GO:0006024//glycosaminoglycan biosynthetic process;GO:0005975//carbohydrate metabolic process;GO:0030204//chondroitin sulfate metabolic process;GO:0006027//glycosaminoglycan catabolic process	GO:0043395//heparan sulfate proteoglycan binding	GO:0005796//Golgi lumen;GO:0043202//lysosomal lumen;GO:0005615//extracellular space;GO:0005578//proteinaceous extracellular matrix;GO:0031225//anchored to membrane;GO:0005887//integral to plasma membrane
comp1041673_c0_seq1	267	--	--	--	--	--	--	--	--	--	--	--	--	--	--	--	--	--	--	--	--	--	--	-	-	-
comp1041697_c0_seq1	243	--	--	--	--	--	--	--	--	--	--	--	--	--	--	--	--	--	--	--	--	--	--	-	-	-
comp1041700_c0_seq1	305	gi|432960246|ref|XP_004086428.1|	62	1e-08	PREDICTED: laminin subunit alpha-5-like [Oryzias latipes]	--	--	--	--	sp|P08548|LIN1_NYCCO	56.2	2e-08	LINE-1 reverse transcriptase homolog OS=Nycticebus coucang PE=1 SV=1	--	--	--	--	--	--	--	--	--	--	-	-	-
comp1041725_c0_seq1	376	--	--	--	--	--	--	--	--	--	--	--	--	--	--	--	--	--	--	--	--	--	--	-	-	-
comp1041729_c0_seq1	238	--	--	--	--	--	--	--	--	--	--	--	--	--	--	--	--	--	--	--	--	--	--	-	-	-
comp1041743_c0_seq1	309	gi|1019099|emb|CAA62344.1|	216.5	3e-55	sodium-calcium exchanger [Xenopus laevis]	gi|462768644|gb|GAFZ01245692.1|	242	8e-61	TSA: Anolis carolinensis comp16728_c0_seq1 transcribed RNA sequence	sp|Q01728|NAC1_RAT	211	2e-55	Sodium/calcium exchanger 1 OS=Rattus norvegicus GN=Slc8a1 PE=2 SV=3	--	--	--	--	--	K05849	2e-55	214	xtr:100492166	solute carrier family 8 (sodium/calcium exchanger)	GO:0002027//regulation of heart rate;GO:0044557//relaxation of smooth muscle;GO:0034614//cellular response to reactive oxygen species;GO:0002028//regulation of sodium ion transport;GO:0007584//response to nutrient;GO:0055013//cardiac muscle cell development;GO:0042542//response to hydrogen peroxide;GO:0009749//response to glucose stimulus;GO:0007596//blood coagulation;GO:0009791//post-embryonic d…	GO:0030506//ankyrin binding;GO:0005432//calcium:sodium antiporter activity;GO:0046872//metal ion binding;GO:0044325//ion channel binding;GO:0005516//calmodulin binding	GO:0043198//dendritic shaft;GO:0016323//basolateral plasma membrane;GO:0030315//T-tubule;GO:0005887//integral to plasma membrane;GO:0005739//mitochondrion;GO:0005874//microtubule;GO:0030018//Z disc;GO:0014704//intercalated disc;GO:0043197//dendritic spine
comp1041769_c0_seq1	437	--	--	--	--	--	--	--	--	--	--	--	--	--	--	--	--	--	--	--	--	--	--	-	-	-
comp1041777_c0_seq1	235	--	--	--	--	--	--	--	--	--	--	--	--	--	--	--	--	--	--	--	--	--	--	-	-	-
comp104179_c0_seq1	277	--	--	--	--	--	--	--	--	--	--	--	--	--	--	--	--	--	--	--	--	--	--	-	-	-
comp1041802_c0_seq1	302	--	--	--	--	--	--	--	--	--	--	--	--	--	--	--	--	--	--	--	--	--	--	-	-	-
comp1041818_c0_seq1	289	--	--	--	--	--	--	--	--	--	--	--	--	--	--	--	--	--	--	--	--	--	--	-	-	-
comp1041823_c0_seq1	396	--	--	--	--	--	--	--	--	--	--	--	--	--	--	--	--	--	--	--	--	--	--	-	-	-
comp1041849_c0_seq1	516	--	--	--	--	--	--	--	--	--	--	--	--	--	--	--	--	--	--	--	--	--	--	-	-	-
comp1041886_c0_seq1	616	gi|351700634|gb|EHB03553.1|	367.5	2e-100	Heat shock protein 105 kDa [Heterocephalus glaber]	gi|470628374|ref|XM_004321051.1|	375	1e-100	PREDICTED: Tursiops truncatus heat shock protein 105 kDa-like, transcript variant 3 (LOC101332514), mRNA	sp|Q0IIM3|HS105_BOVIN	360	2e-99	Heat shock protein 105 kDa OS=Bos taurus GN=HSPH1 PE=2 SV=1	YBR169c	192	5e-49	COG0443	Molecular chaperone	K09485	2e-99	361	ecb:100062150	heat shock protein 110kDa	GO:0045345//positive regulation of MHC class I biosynthetic process;GO:0051135//positive regulation of NK T cell activation;GO:0051085//chaperone mediated protein folding requiring cofactor;GO:0070507//regulation of microtubule cytoskeleton organization;GO:0043524//negative regulation of neuron apoptotic process;GO:0006986//response to unfolded protein	GO:0005524//ATP binding;GO:0043014//alpha-tubulin binding	GO:0005874//microtubule;GO:0005576//extracellular region;GO:0005737//cytoplasm;GO:0005634//nucleus
comp1041888_c0_seq1	410	--	--	--	--	--	--	--	--	--	--	--	--	--	--	--	--	--	--	--	--	--	--	-	-	-
comp1041891_c0_seq1	251	--	--	--	--	--	--	--	--	--	--	--	--	--	--	--	--	--	--	--	--	--	--	-	-	-
comp1041934_c0_seq1	340	--	--	--	--	--	--	--	--	--	--	--	--	--	--	--	--	--	--	--	--	--	--	-	-	-
comp1041950_c0_seq1	248	--	--	--	--	--	--	--	--	--	--	--	--	--	--	--	--	--	--	--	--	--	--	-	-	-
comp1041966_c0_seq1	213	gi|440904302|gb|ELR54835.1|	53.5	3e-06	hypothetical protein M91_02532, partial [Bos grunniens mutus]	--	--	--	--	--	--	--	--	--	--	--	--	--	--	--	--	--	--	-	-	-
comp1041974_c0_seq1	209	--	--	--	--	--	--	--	--	--	--	--	--	--	--	--	--	--	--	--	--	--	--	-	-	-
comp1041979_c0_seq1	256	--	--	--	--	--	--	--	--	--	--	--	--	--	--	--	--	--	--	--	--	--	--	-	-	-
comp1041981_c0_seq1	342	--	--	--	--	--	--	--	--	--	--	--	--	--	--	--	--	--	--	--	--	--	--	-	-	-
comp1041986_c0_seq1	330	--	--	--	--	--	--	--	--	--	--	--	--	--	--	--	--	--	--	--	--	--	--	-	-	-
comp1042018_c0_seq1	366	gi|301625364|ref|XP_002941874.1|	61.2	1e-08	PREDICTED: hypothetical protein LOC100485459 [Xenopus (Silurana) tropicalis]	--	--	--	--	--	--	--	--	--	--	--	--	--	K03129	3e-08	57.4	xtr:100487219	transcription initiation factor TFIID subunit 4	-	-	-
comp1042023_c0_seq1	224	--	--	--	--	--	--	--	--	--	--	--	--	--	--	--	--	--	--	--	--	--	--	-	-	-
comp1042029_c0_seq1	271	--	--	--	--	--	--	--	--	--	--	--	--	--	--	--	--	--	--	--	--	--	--	-	-	-
comp1042035_c0_seq1	257	--	--	--	--	--	--	--	--	--	--	--	--	--	--	--	--	--	--	--	--	--	--	-	-	-
comp1042047_c0_seq1	420	--	--	--	--	--	--	--	--	--	--	--	--	--	--	--	--	--	--	--	--	--	--	-	-	-
comp1042075_c0_seq1	330	--	--	--	--	--	--	--	--	--	--	--	--	--	--	--	--	--	--	--	--	--	--	-	-	-
comp1042076_c0_seq1	374	--	--	--	--	--	--	--	--	--	--	--	--	--	--	--	--	--	--	--	--	--	--	-	-	-
comp104207_c0_seq1	213	--	--	--	--	--	--	--	--	--	--	--	--	--	--	--	--	--	--	--	--	--	--	-	-	-
comp1042084_c0_seq1	221	--	--	--	--	--	--	--	--	--	--	--	--	--	--	--	--	--	--	--	--	--	--	-	-	-
comp1042095_c0_seq1	624	--	--	--	--	--	--	--	--	--	--	--	--	--	--	--	--	--	--	--	--	--	--	-	-	-
comp1042096_c0_seq1	477	gi|465955810|gb|EMP26627.1|	201.1	1e-50	Dynein heavy chain 11, axonemal [Chelonia mydas]	--	--	--	--	sp|P39057|DYHC_HELCR	177	7e-45	Dynein beta chain, ciliary OS=Heliocidaris crassispina PE=1 SV=1	--	--	--	--	--	--	--	--	--	--	GO:0009987//cellular process	GO:0017111//nucleoside-triphosphatase activity;GO:0000166//nucleotide binding	-
comp1042103_c0_seq1	220	--	--	--	--	--	--	--	--	--	--	--	--	--	--	--	--	--	--	--	--	--	--	-	-	-
comp1042141_c0_seq1	423	--	--	--	--	--	--	--	--	sp|A1L4H1|SRCRL_HUMAN	47.8	8e-06	Soluble scavenger receptor cysteine-rich domain-containing protein SSC5D OS=Homo sapiens GN=SSC5D PE=2 SV=3	--	--	--	--	--	--	--	--	--	--	-	-	-
comp1042146_c0_seq1	220	--	--	--	--	--	--	--	--	--	--	--	--	--	--	--	--	--	--	--	--	--	--	-	-	-
comp1042160_c0_seq1	210	--	--	--	--	--	--	--	--	--	--	--	--	--	--	--	--	--	--	--	--	--	--	-	-	-
comp1042185_c0_seq1	334	--	--	--	--	--	--	--	--	--	--	--	--	--	--	--	--	--	--	--	--	--	--	-	-	-
comp1042197_c0_seq1	301	--	--	--	--	--	--	--	--	--	--	--	--	--	--	--	--	--	--	--	--	--	--	-	-	-
comp104219_c0_seq1	274	--	--	--	--	--	--	--	--	--	--	--	--	--	--	--	--	--	--	--	--	--	--	-	-	-
comp1042208_c0_seq1	324	--	--	--	--	--	--	--	--	--	--	--	--	--	--	--	--	--	--	--	--	--	--	-	-	-
comp1042216_c0_seq1	467	--	--	--	--	--	--	--	--	--	--	--	--	--	--	--	--	--	--	--	--	--	--	-	-	-
comp1042217_c0_seq1	310	--	--	--	--	--	--	--	--	--	--	--	--	--	--	--	--	--	--	--	--	--	--	-	-	-
comp1042221_c0_seq1	240	gi|290981150|ref|XP_002673294.1|	53.5	3e-06	predicted protein [Naegleria gruberi] >gi|284086876|gb|EFC40550.1| predicted protein [Naegleria gruberi]	--	--	--	--	sp|Q8WV24|PHLA1_HUMAN	51.6	4e-07	Pleckstrin homology-like domain family A member 1 OS=Homo sapiens GN=PHLDA1 PE=1 SV=4	--	--	--	--	--	K06254	1e-06	51.6	cin:100187262	agrin	-	-	-
comp1042233_c0_seq1	214	--	--	--	--	--	--	--	--	--	--	--	--	--	--	--	--	--	--	--	--	--	--	-	-	-
comp1042241_c0_seq1	226	--	--	--	--	--	--	--	--	--	--	--	--	--	--	--	--	--	--	--	--	--	--	-	-	-
comp1042244_c0_seq1	407	gi|465982105|gb|EMP36012.1|	72	9e-12	Sodium/potassium/calcium exchanger 1 [Chelonia mydas]	--	--	--	--	sp|Q9IAL8|NCKX1_CHICK	64.7	5e-11	Sodium/potassium/calcium exchanger 1 OS=Gallus gallus GN=SLC24A1 PE=2 SV=1	--	--	--	--	--	K13749	2e-11	67.4	tgu:100232202	solute carrier family 24 (sodium/potassium/calcium exchanger), member 1	-	-	-
comp1042250_c0_seq1	247	--	--	--	--	--	--	--	--	--	--	--	--	--	--	--	--	--	--	--	--	--	--	-	-	-
comp1042252_c0_seq1	211	gi|301626998|ref|XP_002942667.1|	76.6	3e-13	PREDICTED: sushi, von Willebrand factor type A, EGF and pentraxin domain-containing protein 1-like [Xenopus (Silurana) tropicalis]	--	--	--	--	sp|P11369|POL2_MOUSE	65.5	3e-11	Retrovirus-related Pol polyprotein LINE-1 OS=Mus musculus GN=Pol PE=1 SV=2	--	--	--	--	--	K06478	7e-08	55.8	acs:100563672	protein tyrosine phosphatase, receptor type, C [EC:3.1.3.48]	-	-	-
comp1042255_c0_seq1	253	gi|334333236|ref|XP_001373524.2|	73.2	4e-12	PREDICTED: LOW QUALITY PROTEIN: transient receptor potential cation channel subfamily M member 3-like [Monodelphis domestica]	gi|395819203|ref|XM_003782940.1|	111	2e-21	PREDICTED: Otolemur garnettii transient receptor potential cation channel, subfamily M, member 3, transcript variant 1 (TRPM3), mRNA	sp|Q9HCF6|TRPM3_HUMAN	67.8	5e-12	Transient receptor potential cation channel subfamily M member 3 OS=Homo sapiens GN=TRPM3 PE=2 SV=4	--	--	--	--	--	K04978	8e-13	72.4	ecb:100050231	transient receptor potential cation channel subfamily M member 3	-	-	-
comp1042263_c0_seq1	225	--	--	--	--	--	--	--	--	--	--	--	--	--	--	--	--	--	--	--	--	--	--	-	-	-
comp1042273_c0_seq1	346	--	--	--	--	--	--	--	--	--	--	--	--	--	--	--	--	--	--	--	--	--	--	-	-	-
comp1042279_c0_seq1	556	--	--	--	--	--	--	--	--	--	--	--	--	--	--	--	--	--	--	--	--	--	--	-	-	-
comp1042291_c0_seq1	251	--	--	--	--	--	--	--	--	--	--	--	--	--	--	--	--	--	--	--	--	--	--	-	-	-
comp1042292_c0_seq1	569	gi|465955416|gb|EMP26432.1|	378.6	8e-104	F-box/LRR-repeat protein 16 [Chelonia mydas]	gi|289666745|ref|NM_153350.3|	351	2e-93	Homo sapiens F-box and leucine-rich repeat protein 16 (FBXL16), mRNA	sp|Q5MJ12|FXL16_RAT	362	2e-100	F-box/LRR-repeat protein 16 OS=Rattus norvegicus GN=Fbxl16 PE=2 SV=1	--	--	--	--	--	K10282	6e-102	369	mgp:100547186	F-box and leucine-rich repeat protein 16	-	-	-
comp1042329_c0_seq1	513	--	--	--	--	--	--	--	--	--	--	--	--	--	--	--	--	--	--	--	--	--	--	-	-	-
comp1042378_c0_seq1	317	gi|440912227|gb|ELR61814.1|	86.7	3e-16	hypothetical protein M91_08065 [Bos grunniens mutus]	--	--	--	--	sp|P08548|LIN1_NYCCO	79.7	1e-15	LINE-1 reverse transcriptase homolog OS=Nycticebus coucang PE=1 SV=1	--	--	--	--	--	K06555	7e-14	75.9	acs:100563324	lymphocyte antigen 78	-	-	-
comp1042384_c0_seq1	736	--	--	--	--	--	--	--	--	--	--	--	--	--	--	--	--	--	--	--	--	--	--	-	-	-
comp1042390_c0_seq1	726	gi|334322772|ref|XP_001371440.2|	155.2	2e-36	PREDICTED: f-box only protein 47 [Monodelphis domestica]	gi|395532527|ref|XM_003768274.1|	147	9e-32	PREDICTED: Sarcophilus harrisii F-box protein 47 (FBXO47), mRNA	sp|Q5MNV8|FBX47_HUMAN	140	3e-33	F-box only protein 47 OS=Homo sapiens GN=FBXO47 PE=2 SV=2	--	--	--	--	--	K10321	4e-37	155	mdo:100018083	F-box protein 47	-	-	-
comp1042394_c0_seq1	206	--	--	--	--	--	--	--	--	--	--	--	--	--	--	--	--	--	--	--	--	--	--	-	-	-
comp1042402_c0_seq1	729	gi|301621930|ref|XP_002940297.1|	65.9	2e-09	PREDICTED: calcium/calmodulin-dependent 3&apos;,5&apos;-cyclic nucleotide phosphodiesterase 1C-like [Xenopus (Silurana) tropicalis]	--	--	--	--	sp|P08548|LIN1_NYCCO	45.4	4e-08	LINE-1 reverse transcriptase homolog OS=Nycticebus coucang PE=1 SV=1	--	--	--	--	--	K13755	3e-10	65.9	xtr:100495383	calcium/calmodulin-dependent 3',5'-cyclic nucleotide phosphodiesterase [EC:3.1.4.17]	-	-	-
comp1042404_c0_seq1	218	--	--	--	--	--	--	--	--	--	--	--	--	--	--	--	--	--	--	--	--	--	--	-	-	-
comp1042425_c0_seq1	374	--	--	--	--	--	--	--	--	--	--	--	--	--	--	--	--	--	--	--	--	--	--	-	-	-
comp1042437_c0_seq1	274	--	--	--	--	--	--	--	--	--	--	--	--	--	--	--	--	--	--	--	--	--	--	-	-	-
comp1042442_c0_seq1	439	--	--	--	--	--	--	--	--	--	--	--	--	--	--	--	--	--	--	--	--	--	--	-	-	-
comp1042446_c0_seq1	233	--	--	--	--	--	--	--	--	--	--	--	--	--	--	--	--	--	--	--	--	--	--	-	-	-
comp1042500_c0_seq1	384	gi|301605571|ref|XP_002932343.1|	139.4	4e-32	PREDICTED: LOW QUALITY PROTEIN: anoctamin-2-like [Xenopus (Silurana) tropicalis]	--	--	--	--	sp|Q8CFW1|ANO2_MOUSE	62.8	2e-10	Anoctamin-2 OS=Mus musculus GN=Ano2 PE=1 SV=2	--	--	--	--	--	--	--	--	--	--	GO:0034220//ion transmembrane transport;GO:0006821//chloride transport	GO:0005229//intracellular calcium activated chloride channel activity;GO:0005515//protein binding	GO:0005886//plasma membrane
comp1042519_c0_seq1	265	--	--	--	--	--	--	--	--	--	--	--	--	--	--	--	--	--	--	--	--	--	--	-	-	-
comp1042527_c0_seq1	287	--	--	--	--	--	--	--	--	--	--	--	--	--	--	--	--	--	--	--	--	--	--	-	-	-
comp1042531_c0_seq1	216	--	--	--	--	--	--	--	--	--	--	--	--	--	--	--	--	--	--	--	--	--	--	-	-	-
comp1042537_c0_seq1	225	--	--	--	--	--	--	--	--	--	--	--	--	--	--	--	--	--	--	--	--	--	--	-	-	-
comp1042556_c0_seq1	234	gi|321465175|gb|EFX76178.1|	53.5	3e-06	LOW QUALITY PROTEIN: hypothetical protein DAPPUDRAFT_249370 [Daphnia pulex]	--	--	--	--	--	--	--	--	--	--	--	--	--	--	--	--	--	--	-	-	-
comp1042569_c0_seq1	267	gi|308818169|ref|NP_001184210.1|	92.8	5e-18	erythropoietin precursor [Xenopus laevis] >gi|290965219|dbj|BAI82351.1| erythropoietin [Xenopus laevis]	--	--	--	--	sp|P33708|EPO_FELCA	69.7	1e-12	Erythropoietin OS=Felis catus GN=EPO PE=2 SV=2	--	--	--	--	--	K05437	6e-12	69.3	ecb:100033849	erythropoietin	GO:0061032//visceral serous pericardium development;GO:0060979//vasculogenesis involved in coronary vascular morphogenesis;GO:0048468//cell development;GO:0008284//positive regulation of cell proliferation;GO:0032753//positive regulation of interleukin-4 production;GO:0033033//negative regulation of myeloid cell apoptotic process;GO:0032714//negative regulation of interleukin-5 production;GO:0061…	GO:0004601//peroxidase activity;GO:0043499//eukaryotic cell surface binding;GO:0005128//erythropoietin receptor binding;GO:0030295//protein kinase activator activity	GO:0005615//extracellular space
comp1042576_c0_seq1	214	--	--	--	--	--	--	--	--	--	--	--	--	--	--	--	--	--	--	--	--	--	--	-	-	-
comp1042617_c0_seq1	216	--	--	--	--	--	--	--	--	--	--	--	--	--	--	--	--	--	--	--	--	--	--	-	-	-
comp1042657_c0_seq1	237	gi|301617868|ref|XP_002938353.1|	58.5	1e-07	PREDICTED: hypothetical protein LOC100490320 [Xenopus (Silurana) tropicalis]	--	--	--	--	sp|P11369|POL2_MOUSE	55.5	3e-08	Retrovirus-related Pol polyprotein LINE-1 OS=Mus musculus GN=Pol PE=1 SV=2	--	--	--	--	--	K06478	5e-07	53.1	acs:100563672	protein tyrosine phosphatase, receptor type, C [EC:3.1.3.48]	-	-	-
comp1042676_c0_seq1	256	--	--	--	--	--	--	--	--	--	--	--	--	--	--	--	--	--	--	--	--	--	--	-	-	-
comp1042686_c0_seq1	273	--	--	--	--	--	--	--	--	--	--	--	--	--	--	--	--	--	--	--	--	--	--	-	-	-
comp1042702_c0_seq1	335	gi|301617868|ref|XP_002938353.1|	104.4	1e-21	PREDICTED: hypothetical protein LOC100490320 [Xenopus (Silurana) tropicalis]	--	--	--	--	sp|P08548|LIN1_NYCCO	78.6	3e-15	LINE-1 reverse transcriptase homolog OS=Nycticebus coucang PE=1 SV=1	--	--	--	--	--	K11849	9e-14	75.5	acs:100555596	ubiquitin carboxyl-terminal hydrolase 25/28 [EC:3.1.2.15]	-	-	-
comp1042714_c0_seq1	231	--	--	--	--	--	--	--	--	--	--	--	--	--	--	--	--	--	--	--	--	--	--	-	-	-
comp1042723_c0_seq1	240	--	--	--	--	--	--	--	--	--	--	--	--	--	--	--	--	--	--	--	--	--	--	-	-	-
comp1042730_c0_seq1	373	--	--	--	--	--	--	--	--	--	--	--	--	--	--	--	--	--	--	--	--	--	--	-	-	-
comp1042733_c0_seq1	240	--	--	--	--	--	--	--	--	--	--	--	--	--	--	--	--	--	--	--	--	--	--	-	-	-
comp1042736_c0_seq1	316	--	--	--	--	--	--	--	--	--	--	--	--	--	--	--	--	--	--	--	--	--	--	-	-	-
comp1042739_c0_seq1	203	--	--	--	--	--	--	--	--	--	--	--	--	--	--	--	--	--	--	--	--	--	--	-	-	-
comp1042743_c0_seq1	239	--	--	--	--	--	--	--	--	--	--	--	--	--	--	--	--	--	--	--	--	--	--	-	-	-
comp1042756_c0_seq1	331	--	--	--	--	--	--	--	--	--	--	--	--	--	--	--	--	--	--	--	--	--	--	-	-	-
comp1042782_c0_seq1	468	--	--	--	--	--	--	--	--	--	--	--	--	--	--	--	--	--	--	--	--	--	--	-	-	-
comp1042789_c0_seq1	215	--	--	--	--	--	--	--	--	--	--	--	--	--	--	--	--	--	--	--	--	--	--	-	-	-
comp1042807_c0_seq1	213	--	--	--	--	--	--	--	--	--	--	--	--	--	--	--	--	--	--	--	--	--	--	-	-	-
comp1042814_c0_seq1	614	--	--	--	--	--	--	--	--	--	--	--	--	--	--	--	--	--	--	--	--	--	--	-	-	-
comp1042815_c0_seq1	216	gi|449514321|ref|XP_004175670.1|	132.9	4e-30	PREDICTED: LOW QUALITY PROTEIN: ankyrin repeat domain-containing protein 55 [Taeniopygia guttata]	gi|449514320|ref|XM_004175622.1|	178	7e-42	PREDICTED: Taeniopygia guttata ankyrin repeat domain 55 (ANKRD55), mRNA	sp|Q8BLD6|ANR55_MOUSE	122	1e-28	Ankyrin repeat domain-containing protein 55 OS=Mus musculus GN=Ankrd55 PE=2 SV=2	--	--	--	--	--	K06694	1e-06	51.6	phu:Phum_PHUM599050	26S proteasome non-ATPase regulatory subunit 10	-	-	-
comp1042831_c0_seq1	204	--	--	--	--	--	--	--	--	--	--	--	--	--	--	--	--	--	--	--	--	--	--	-	-	-
comp1042863_c0_seq1	274	--	--	--	--	--	--	--	--	--	--	--	--	--	--	--	--	--	--	--	--	--	--	-	-	-
comp1042867_c0_seq1	530	--	--	--	--	--	--	--	--	--	--	--	--	--	--	--	--	--	--	--	--	--	--	-	-	-
comp1042870_c0_seq1	303	--	--	--	--	--	--	--	--	--	--	--	--	--	--	--	--	--	--	--	--	--	--	-	-	-
comp1042905_c0_seq1	258	--	--	--	--	--	--	--	--	--	--	--	--	--	--	--	--	--	--	--	--	--	--	-	-	-
comp1042913_c0_seq1	350	--	--	--	--	--	--	--	--	--	--	--	--	--	--	--	--	--	--	--	--	--	--	-	-	-
comp1042921_c0_seq1	246	--	--	--	--	--	--	--	--	--	--	--	--	--	--	--	--	--	--	--	--	--	--	-	-	-
comp1042931_c0_seq1	307	gi|55771211|dbj|BAD72127.1|	63.2	4e-09	reverse transcriptase [Anguilla japonica]	--	--	--	--	--	--	--	--	--	--	--	--	--	--	--	--	--	--	-	-	-
comp1042935_c0_seq1	503	gi|301628362|ref|XP_002943325.1|	59.7	6e-08	PREDICTED: putative transposase element L1Md-A101/L1Md-A102/L1Md-A2-like [Xenopus (Silurana) tropicalis]	--	--	--	--	--	--	--	--	--	--	--	--	--	--	--	--	--	--	-	-	-
comp1042949_c0_seq1	219	--	--	--	--	--	--	--	--	--	--	--	--	--	--	--	--	--	--	--	--	--	--	-	-	-
comp1042965_c0_seq1	473	gi|444517487|gb|ELV11595.1|	208.8	6e-53	Olfactory receptor 52E2 [Tupaia chinensis]	gi|334327973|ref|XM_001375339.2|	67.9	4e-08	PREDICTED: Monodelphis domestica olfactory receptor 52E4-like (LOC100023975), mRNA	sp|Q9H255|O51E2_HUMAN	203	1e-52	Olfactory receptor 51E2 OS=Homo sapiens GN=OR51E2 PE=2 SV=1	--	--	--	--	--	K04257	7e-53	206	aml:100475597	olfactory receptor	GO:0050911//detection of chemical stimulus involved in sensory perception of smell;GO:0007186//G-protein coupled receptor signaling pathway	GO:0004930//G-protein coupled receptor activity;GO:0004984//olfactory receptor activity	GO:0005886//plasma membrane;GO:0016021//integral to membrane
comp104297_c0_seq1	201	--	--	--	--	--	--	--	--	--	--	--	--	--	--	--	--	--	--	--	--	--	--	-	-	-
comp1042994_c0_seq1	239	--	--	--	--	--	--	--	--	--	--	--	--	--	--	--	--	--	--	--	--	--	--	-	-	-
comp1043005_c0_seq1	392	gi|118405070|ref|NP_001072528.1|	155.6	6e-37	adhesion molecule with Ig-like domain 1 [Xenopus (Silurana) tropicalis] >gi|112418608|gb|AAI21982.1| adhesion molecule with Ig-like domain 1 [Xenopus (Silurana) tropicalis]	--	--	--	--	sp|Q80ZD7|AMGO1_RAT	140	5e-34	Amphoterin-induced protein 1 OS=Rattus norvegicus GN=Amigo1 PE=1 SV=1	--	--	--	--	--	--	--	--	--	--	GO:0042552//myelination;GO:0007156//homophilic cell adhesion;GO:0007157//heterophilic cell-cell adhesion;GO:0007413//axonal fasciculation;GO:0050772//positive regulation of axonogenesis	GO:0005515//protein binding	GO:0005887//integral to plasma membrane
comp1043013_c0_seq1	204	--	--	--	--	--	--	--	--	--	--	--	--	--	--	--	--	--	--	--	--	--	--	-	-	-
comp1043059_c0_seq1	221	--	--	--	--	--	--	--	--	--	--	--	--	--	--	--	--	--	--	--	--	--	--	-	-	-
comp1043065_c0_seq1	261	--	--	--	--	--	--	--	--	--	--	--	--	--	--	--	--	--	--	--	--	--	--	-	-	-
comp1043079_c0_seq1	290	--	--	--	--	--	--	--	--	--	--	--	--	--	--	--	--	--	--	--	--	--	--	-	-	-
comp1043094_c0_seq1	277	--	--	--	--	--	--	--	--	--	--	--	--	--	--	--	--	--	--	--	--	--	--	-	-	-
comp1043110_c0_seq1	233	--	--	--	--	--	--	--	--	--	--	--	--	--	--	--	--	--	--	--	--	--	--	-	-	-
comp1043118_c0_seq1	281	--	--	--	--	--	--	--	--	--	--	--	--	--	--	--	--	--	--	--	--	--	--	-	-	-
comp1043120_c0_seq1	296	gi|432867091|ref|XP_004071024.1|	92	9e-18	PREDICTED: inactive dipeptidyl peptidase 10-like [Oryzias latipes]	--	--	--	--	sp|Q5IS50|DPP6_PANTR	89.4	2e-18	Dipeptidyl aminopeptidase-like protein 6 OS=Pan troglodytes GN=DPP6 PE=2 SV=1	--	--	--	--	--	K01278	9e-08	55.5	xla:397888	dipeptidyl-peptidase 4 [EC:3.4.14.5]	GO:0044699	GO:0008239//dipeptidyl-peptidase activity	-
comp1043127_c0_seq1	333	--	--	--	--	--	--	--	--	--	--	--	--	--	--	--	--	--	--	--	--	--	--	-	-	-
comp1043134_c0_seq1	207	--	--	--	--	--	--	--	--	--	--	--	--	--	--	--	--	--	--	--	--	--	--	-	-	-
comp1043140_c0_seq1	220	--	--	--	--	--	--	--	--	--	--	--	--	--	--	--	--	--	--	--	--	--	--	-	-	-
comp1043147_c0_seq1	292	gi|364964|prf||1510254A	53.9	2e-06	L1 repetitive element ORF	--	--	--	--	--	--	--	--	--	--	--	--	--	--	--	--	--	--	-	-	-
comp1043170_c0_seq1	244	--	--	--	--	--	--	--	--	--	--	--	--	--	--	--	--	--	--	--	--	--	--	-	-	-
comp1043177_c0_seq1	309	gi|391328257|ref|XP_003738606.1|	81.6	1e-14	PREDICTED: protein RecA-like [Metaseiulus occidentalis]	--	--	--	--	sp|Q75JL2|RECAM_DICDI	63.9	8e-11	Mitochondrial DNA repair protein recA homolog OS=Dictyostelium discoideum GN=recA PE=3 SV=1	XF0123	92.8	1e-19	COG0468	RecA/RadA recombinase	--	--	--	--	--	GO:0009987//cellular process	GO:1901363;GO:0097159//organic cyclic compound binding	-
comp1043187_c0_seq1	213	--	--	--	--	--	--	--	--	--	--	--	--	--	--	--	--	--	--	--	--	--	--	-	-	-
comp1043191_c0_seq1	277	--	--	--	--	--	--	--	--	--	--	--	--	--	--	--	--	--	--	--	--	--	--	-	-	-
comp1043217_c0_seq1	304	--	--	--	--	--	--	--	--	--	--	--	--	--	--	--	--	--	--	--	--	--	--	-	-	-
comp1043249_c0_seq1	468	gi|465951892|gb|EMP24601.1|	59.7	4e-08	Putative protein C7orf31, partial [Chelonia mydas]	--	--	--	--	--	--	--	--	--	--	--	--	--	--	--	--	--	--	-	-	-
comp1043257_c0_seq1	697	--	--	--	--	--	--	--	--	--	--	--	--	--	--	--	--	--	--	--	--	--	--	-	-	-
comp1043292_c0_seq1	563	--	--	--	--	--	--	--	--	--	--	--	--	--	--	--	--	--	--	--	--	--	--	-	-	-
comp1043299_c0_seq1	351	--	--	--	--	--	--	--	--	--	--	--	--	--	--	--	--	--	--	--	--	--	--	-	-	-
comp1043312_c0_seq1	260	--	--	--	--	--	--	--	--	--	--	--	--	--	--	--	--	--	--	--	--	--	--	-	-	-
comp1043345_c0_seq1	398	--	--	--	--	--	--	--	--	--	--	--	--	--	--	--	--	--	--	--	--	--	--	-	-	-
comp1043349_c0_seq1	392	--	--	--	--	--	--	--	--	--	--	--	--	--	--	--	--	--	--	--	--	--	--	-	-	-
comp1043380_c0_seq1	205	--	--	--	--	--	--	--	--	--	--	--	--	--	--	--	--	--	--	--	--	--	--	-	-	-
comp1043385_c0_seq1	387	--	--	--	--	--	--	--	--	--	--	--	--	--	--	--	--	--	--	--	--	--	--	-	-	-
comp1043402_c0_seq1	375	--	--	--	--	--	--	--	--	--	--	--	--	--	--	--	--	--	--	--	--	--	--	-	-	-
comp1043405_c0_seq1	239	--	--	--	--	--	--	--	--	--	--	--	--	--	--	--	--	--	--	--	--	--	--	-	-	-
comp1043408_c0_seq1	442	--	--	--	--	--	--	--	--	--	--	--	--	--	--	--	--	--	--	--	--	--	--	-	-	-
comp1043415_c0_seq1	202	--	--	--	--	--	--	--	--	--	--	--	--	--	--	--	--	--	--	--	--	--	--	-	-	-
comp1043432_c0_seq1	228	--	--	--	--	--	--	--	--	--	--	--	--	--	--	--	--	--	--	--	--	--	--	-	-	-
comp1043452_c0_seq1	234	--	--	--	--	--	--	--	--	--	--	--	--	--	--	--	--	--	--	--	--	--	--	-	-	-
comp1043458_c0_seq1	299	--	--	--	--	--	--	--	--	--	--	--	--	--	--	--	--	--	--	--	--	--	--	-	-	-
comp1043468_c0_seq1	232	--	--	--	--	--	--	--	--	--	--	--	--	--	--	--	--	--	--	--	--	--	--	-	-	-
comp1043478_c0_seq1	381	--	--	--	--	--	--	--	--	--	--	--	--	--	--	--	--	--	--	--	--	--	--	-	-	-
comp1043484_c0_seq1	204	gi|449498428|ref|XP_002192445.2|	104.4	1e-21	PREDICTED: LOW QUALITY PROTEIN: kelch-like protein 4 [Taeniopygia guttata]	gi|156717773|ref|NM_001102957.1|	73.8	3e-10	Xenopus (Silurana) tropicalis kelch-like family member 4 (klhl4), mRNA	sp|Q9C0H6|KLHL4_HUMAN	92.8	2e-19	Kelch-like protein 4 OS=Homo sapiens GN=KLHL4 PE=1 SV=2	--	--	--	--	--	K10442	2e-22	104	tgu:100228809	kelch-like protein 1/4/5	-	-	GO:0015630//microtubule cytoskeleton;GO:0005730//nucleolus;GO:0005737//cytoplasm
comp1043496_c0_seq1	339	--	--	--	--	--	--	--	--	--	--	--	--	--	--	--	--	--	--	--	--	--	--	-	-	-
comp1043498_c0_seq1	389	--	--	--	--	--	--	--	--	--	--	--	--	--	--	--	--	--	--	--	--	--	--	-	-	-
comp1043515_c0_seq1	330	--	--	--	--	--	--	--	--	--	--	--	--	--	--	--	--	--	--	--	--	--	--	-	-	-
comp1043516_c0_seq1	217	--	--	--	--	--	--	--	--	--	--	--	--	--	--	--	--	--	--	--	--	--	--	-	-	-
comp1043523_c0_seq1	361	--	--	--	--	--	--	--	--	--	--	--	--	--	--	--	--	--	--	--	--	--	--	-	-	-
comp1043540_c0_seq1	342	--	--	--	--	--	--	--	--	--	--	--	--	--	--	--	--	--	--	--	--	--	--	-	-	-
comp1043559_c0_seq1	266	--	--	--	--	--	--	--	--	--	--	--	--	--	--	--	--	--	--	--	--	--	--	-	-	-
comp1043563_c0_seq1	210	--	--	--	--	--	--	--	--	--	--	--	--	--	--	--	--	--	--	--	--	--	--	-	-	-
comp1043573_c0_seq1	235	--	--	--	--	--	--	--	--	--	--	--	--	--	--	--	--	--	--	--	--	--	--	-	-	-
comp1043576_c0_seq1	347	--	--	--	--	--	--	--	--	--	--	--	--	--	--	--	--	--	--	--	--	--	--	-	-	-
comp1043592_c0_seq1	226	--	--	--	--	--	--	--	--	--	--	--	--	--	--	--	--	--	--	--	--	--	--	-	-	-
comp1043598_c0_seq1	224	--	--	--	--	--	--	--	--	--	--	--	--	--	--	--	--	--	--	--	--	--	--	-	-	-
comp1043609_c0_seq1	274	--	--	--	--	--	--	--	--	--	--	--	--	--	--	--	--	--	--	--	--	--	--	-	-	-
comp1043613_c0_seq1	251	--	--	--	--	--	--	--	--	--	--	--	--	--	--	--	--	--	--	--	--	--	--	-	-	-
comp1043627_c0_seq1	234	--	--	--	--	--	--	--	--	--	--	--	--	--	--	--	--	--	--	--	--	--	--	-	-	-
comp1043713_c0_seq1	227	--	--	--	--	--	--	--	--	--	--	--	--	--	--	--	--	--	--	--	--	--	--	-	-	-
comp1043718_c0_seq1	207	--	--	--	--	--	--	--	--	--	--	--	--	--	--	--	--	--	--	--	--	--	--	-	-	-
comp1043747_c0_seq1	368	--	--	--	--	--	--	--	--	--	--	--	--	--	--	--	--	--	--	--	--	--	--	-	-	-
comp1043757_c0_seq1	433	--	--	--	--	--	--	--	--	--	--	--	--	--	--	--	--	--	--	--	--	--	--	-	-	-
comp1043778_c0_seq1	214	--	--	--	--	--	--	--	--	--	--	--	--	--	--	--	--	--	--	--	--	--	--	-	-	-
comp1043792_c0_seq1	511	gi|148234326|ref|NP_001087606.1|	196.8	3e-49	MGC86547 protein [Xenopus laevis] >gi|51513394|gb|AAH80435.1| MGC86547 protein [Xenopus laevis]	--	--	--	--	--	--	--	--	--	--	--	--	--	--	--	--	--	--	-	-	-
comp1043818_c0_seq1	321	--	--	--	--	--	--	--	--	--	--	--	--	--	--	--	--	--	--	--	--	--	--	-	-	-
comp1043847_c0_seq1	273	gi|165971365|gb|AAI58335.1|	92.8	5e-18	LOC100144994 protein [Xenopus (Silurana) tropicalis]	--	--	--	--	sp|Q5TCS8|AKD1_HUMAN	75.9	2e-14	Adenylate kinase domain-containing protein 1 OS=Homo sapiens GN=AKD1 PE=2 SV=2	--	--	--	--	--	--	--	--	--	--	-	-	-
comp1043855_c0_seq1	263	--	--	--	--	--	--	--	--	--	--	--	--	--	--	--	--	--	--	--	--	--	--	-	-	-
comp1043868_c0_seq1	292	--	--	--	--	--	--	--	--	--	--	--	--	--	--	--	--	--	--	--	--	--	--	-	-	-
comp1043908_c0_seq1	242	--	--	--	--	--	--	--	--	--	--	--	--	--	--	--	--	--	--	--	--	--	--	-	-	-
comp1043909_c0_seq1	266	--	--	--	--	--	--	--	--	--	--	--	--	--	--	--	--	--	--	--	--	--	--	-	-	-
comp1043916_c0_seq1	259	--	--	--	--	--	--	--	--	--	--	--	--	--	--	--	--	--	--	--	--	--	--	-	-	-
comp1043931_c0_seq1	281	--	--	--	--	--	--	--	--	--	--	--	--	--	--	--	--	--	--	--	--	--	--	-	-	-
comp1043951_c0_seq1	363	--	--	--	--	--	--	--	--	--	--	--	--	--	--	--	--	--	--	--	--	--	--	-	-	-
comp1043971_c0_seq1	362	gi|301628362|ref|XP_002943325.1|	73.2	4e-12	PREDICTED: putative transposase element L1Md-A101/L1Md-A102/L1Md-A2-like [Xenopus (Silurana) tropicalis]	--	--	--	--	--	--	--	--	--	--	--	--	--	K01120	8e-07	52.4	xtr:100485841	3',5'-cyclic-nucleotide phosphodiesterase [EC:3.1.4.17]	-	-	-
comp1043972_c0_seq1	461	--	--	--	--	--	--	--	--	--	--	--	--	--	--	--	--	--	--	--	--	--	--	-	-	-
comp1043990_c0_seq1	251	--	--	--	--	--	--	--	--	--	--	--	--	--	--	--	--	--	--	--	--	--	--	-	-	-
comp1044020_c0_seq1	204	--	--	--	--	--	--	--	--	--	--	--	--	--	--	--	--	--	--	--	--	--	--	-	-	-
comp1044022_c0_seq1	221	--	--	--	--	--	--	--	--	--	--	--	--	--	--	--	--	--	--	--	--	--	--	-	-	-
comp1044044_c0_seq1	207	gi|390355294|ref|XP_783572.3|	63.2	4e-09	PREDICTED: uncharacterized protein LOC578303 [Strongylocentrotus purpuratus]	--	--	--	--	--	--	--	--	--	--	--	--	--	--	--	--	--	--	-	-	-
comp1044074_c0_seq1	297	--	--	--	--	--	--	--	--	--	--	--	--	--	--	--	--	--	--	--	--	--	--	-	-	-
comp1044118_c0_seq1	345	--	--	--	--	--	--	--	--	--	--	--	--	--	--	--	--	--	--	--	--	--	--	-	-	-
comp1044122_c0_seq1	236	--	--	--	--	--	--	--	--	--	--	--	--	--	--	--	--	--	--	--	--	--	--	-	-	-
comp1044154_c0_seq1	274	--	--	--	--	--	--	--	--	--	--	--	--	--	--	--	--	--	--	--	--	--	--	-	-	-
comp1044159_c0_seq1	325	--	--	--	--	--	--	--	--	--	--	--	--	--	--	--	--	--	--	--	--	--	--	-	-	-
comp1044163_c0_seq1	382	--	--	--	--	--	--	--	--	--	--	--	--	--	--	--	--	--	--	--	--	--	--	-	-	-
comp1044168_c0_seq1	207	--	--	--	--	--	--	--	--	--	--	--	--	--	--	--	--	--	--	--	--	--	--	-	-	-
comp1044199_c0_seq1	1015	--	--	--	--	--	--	--	--	--	--	--	--	--	--	--	--	--	--	--	--	--	--	-	-	-
comp1044203_c0_seq1	232	--	--	--	--	--	--	--	--	--	--	--	--	--	--	--	--	--	--	--	--	--	--	-	-	-
comp1044207_c0_seq1	263	--	--	--	--	--	--	--	--	--	--	--	--	--	--	--	--	--	--	--	--	--	--	-	-	-
comp1044219_c0_seq1	272	--	--	--	--	--	--	--	--	--	--	--	--	--	--	--	--	--	--	--	--	--	--	-	-	-
comp1044237_c0_seq1	328	gi|355757024|gb|EHH60632.1|	63.2	4e-09	hypothetical protein EGM_12032, partial [Macaca fascicularis]	--	--	--	--	sp|Q8MP30|Y7791_DICDI	52	3e-07	Uncharacterized histidine-rich protein DDB_G0274557 OS=Dictyostelium discoideum GN=DDB_G0274557 PE=4 SV=1	--	--	--	--	--	--	--	--	--	--	-	-	-
comp1044245_c0_seq1	331	--	--	--	--	--	--	--	--	--	--	--	--	--	--	--	--	--	--	--	--	--	--	-	-	-
comp1044254_c0_seq1	329	--	--	--	--	--	--	--	--	--	--	--	--	--	--	--	--	--	--	--	--	--	--	-	-	-
comp1044264_c0_seq1	388	--	--	--	--	--	--	--	--	--	--	--	--	--	--	--	--	--	--	--	--	--	--	-	-	-
comp1044270_c0_seq1	357	--	--	--	--	--	--	--	--	--	--	--	--	--	--	--	--	--	--	--	--	--	--	-	-	-
comp1044273_c0_seq1	426	--	--	--	--	--	--	--	--	--	--	--	--	--	--	--	--	--	--	--	--	--	--	-	-	-
comp1044287_c0_seq1	373	--	--	--	--	--	--	--	--	--	--	--	--	--	--	--	--	--	--	--	--	--	--	-	-	-
comp1044295_c0_seq1	949	--	--	--	--	--	--	--	--	--	--	--	--	--	--	--	--	--	--	--	--	--	--	-	-	-
comp104429_c0_seq1	227	--	--	--	--	--	--	--	--	--	--	--	--	--	--	--	--	--	--	--	--	--	--	-	-	-
comp1044354_c0_seq1	561	--	--	--	--	--	--	--	--	--	--	--	--	--	--	--	--	--	--	--	--	--	--	-	-	-
comp1044372_c0_seq1	320	gi|465965875|gb|EMP30841.1|	72.4	7e-12	PDZ domain-containing RING finger protein 4 [Chelonia mydas]	--	--	--	--	--	--	--	--	--	--	--	--	--	--	--	--	--	--	-	-	-
comp1044376_c0_seq1	232	--	--	--	--	--	--	--	--	--	--	--	--	--	--	--	--	--	--	--	--	--	--	-	-	-
comp1044384_c0_seq1	371	--	--	--	--	--	--	--	--	--	--	--	--	--	--	--	--	--	--	--	--	--	--	-	-	-
comp1044386_c0_seq1	471	--	--	--	--	--	--	--	--	--	--	--	--	--	--	--	--	--	--	--	--	--	--	-	-	-
comp1044388_c0_seq1	278	gi|449504140|ref|XP_004174569.1|	155.6	6e-37	PREDICTED: LOW QUALITY PROTEIN: ATP-binding cassette sub-family C member 8 [Taeniopygia guttata]	gi|449504139|ref|XM_004174521.1|	125	1e-25	PREDICTED: Taeniopygia guttata ATP-binding cassette, sub-family C (CFTR/MRP), member 8 (ABCC8), mRNA	sp|Q09427|ABCC8_CRICR	133	8e-32	ATP-binding cassette sub-family C member 8 OS=Cricetus cricetus GN=ABCC8 PE=1 SV=3	SPAC3F10.11c	59.7	1e-09	COG1132	ABC-type multidrug transport system, ATPase and permease components	K05032	2e-37	154	mgp:100548594	ATP-binding cassette subfamily C (CFTR/MRP) member 8	-	-	-
comp1044389_c0_seq1	394	--	--	--	--	--	--	--	--	--	--	--	--	--	--	--	--	--	--	--	--	--	--	-	-	-
comp1044399_c0_seq1	466	--	--	--	--	--	--	--	--	--	--	--	--	--	--	--	--	--	--	--	--	--	--	-	-	-
comp1044401_c0_seq1	259	--	--	--	--	--	--	--	--	--	--	--	--	--	--	--	--	--	--	--	--	--	--	-	-	-
comp1044417_c0_seq1	309	--	--	--	--	--	--	--	--	--	--	--	--	--	--	--	--	--	--	--	--	--	--	-	-	-
comp1044432_c0_seq1	300	--	--	--	--	--	--	--	--	--	--	--	--	--	--	--	--	--	--	--	--	--	--	-	-	-
comp1044435_c0_seq1	775	gi|326925563|ref|XP_003208982.1|	76.6	1e-12	PREDICTED: choline transporter-like protein 5-like [Meleagris gallopavo]	gi|326925562|ref|XM_003208934.1|	79.8	2e-11	PREDICTED: Meleagris gallopavo choline transporter-like protein 5-like (LOC100543216), mRNA	sp|B0JZD0|CTL5_XENTR	73.6	4e-13	Choline transporter-like protein 5 OS=Xenopus tropicalis GN=slc44a5 PE=2 SV=1	--	--	--	--	--	K15377	2e-13	76.6	mgp:100543216	solute carrier family 44 (choline transporter-like protein), member 2/4/5	GO:0055085//transmembrane transport;GO:0006656//phosphatidylcholine biosynthetic process	-	GO:0005886//plasma membrane;GO:0016021//integral to membrane
comp1044438_c0_seq1	315	--	--	--	--	--	--	--	--	--	--	--	--	--	--	--	--	--	--	--	--	--	--	-	-	-
comp1044453_c0_seq1	206	--	--	--	--	--	--	--	--	--	--	--	--	--	--	--	--	--	--	--	--	--	--	-	-	-
comp1044455_c0_seq1	202	--	--	--	--	--	--	--	--	--	--	--	--	--	--	--	--	--	--	--	--	--	--	-	-	-
comp1044457_c0_seq1	296	--	--	--	--	--	--	--	--	--	--	--	--	--	--	--	--	--	--	--	--	--	--	-	-	-
comp1044464_c0_seq1	342	--	--	--	--	--	--	--	--	--	--	--	--	--	--	--	--	--	--	--	--	--	--	-	-	-
comp1044507_c0_seq1	284	--	--	--	--	--	--	--	--	--	--	--	--	--	--	--	--	--	--	--	--	--	--	-	-	-
comp1044515_c0_seq1	495	gi|301627367|ref|XP_002942846.1|	234.6	1e-60	PREDICTED: muscarinic acetylcholine receptor M2-like [Xenopus (Silurana) tropicalis]	gi|325652079|ref|NM_203491.3|	123	8e-25	Mus musculus cholinergic receptor, muscarinic 2, cardiac (Chrm2), mRNA	sp|P30372|ACM2_CHICK	213	2e-55	Muscarinic acetylcholine receptor M2 OS=Gallus gallus GN=CHRM2 PE=3 SV=1	--	--	--	--	--	K04130	2e-61	234	xtr:100485603	muscarinic acetylcholine receptor M2	GO:0007207//phospholipase C-activating G-protein coupled acetylcholine receptor signaling pathway;GO:0007188//adenylate cyclase-modulating G-protein coupled receptor signaling pathway;GO:0007399//nervous system development;GO:0008016//regulation of heart contraction;GO:0009615//response to virus	GO:0016907//G-protein coupled acetylcholine receptor activity	GO:0005887//integral to plasma membrane;GO:0045211//postsynaptic membrane;GO:0030054//cell junction
comp1044543_c0_seq1	240	gi|76157476|gb|AAX28387.2|	55.5	9e-07	SJCHGC01615 protein [Schistosoma japonicum]	--	--	--	--	--	--	--	--	--	--	--	--	--	--	--	--	--	--	-	-	-
comp104455_c0_seq1	202	--	--	--	--	--	--	--	--	--	--	--	--	--	--	--	--	--	--	--	--	--	--	-	-	-
comp1044573_c0_seq1	404	--	--	--	--	--	--	--	--	--	--	--	--	--	--	--	--	--	--	--	--	--	--	-	-	-
comp1044578_c0_seq1	387	--	--	--	--	--	--	--	--	--	--	--	--	--	--	--	--	--	--	--	--	--	--	-	-	-
comp1044598_c0_seq1	390	--	--	--	--	--	--	--	--	--	--	--	--	--	--	--	--	--	--	--	--	--	--	-	-	-
comp1044602_c0_seq1	508	--	--	--	--	--	--	--	--	--	--	--	--	--	--	--	--	--	--	--	--	--	--	-	-	-
comp1044630_c0_seq1	274	--	--	--	--	--	--	--	--	--	--	--	--	--	--	--	--	--	--	--	--	--	--	-	-	-
comp1044632_c0_seq1	203	--	--	--	--	--	--	--	--	--	--	--	--	--	--	--	--	--	--	--	--	--	--	-	-	-
comp1044659_c0_seq1	277	gi|301612402|ref|XP_002935710.1|	53.1	4e-06	PREDICTED: transposon Ty3-I Gag-Pol polyprotein-like, partial [Xenopus (Silurana) tropicalis]	--	--	--	--	--	--	--	--	--	--	--	--	--	--	--	--	--	--	-	-	-
comp1044680_c0_seq1	204	gi|465956785|gb|EMP27108.1|	79.3	5e-14	Putative cation-transporting ATPase 13A4 [Chelonia mydas]	--	--	--	--	sp|Q5XF90|AT134_MOUSE	87	8e-18	Probable cation-transporting ATPase 13A4 OS=Mus musculus GN=Atp13a4 PE=2 SV=1	--	--	--	--	--	K14951	6e-18	89.4	rno:288026	cation-transporting ATPase 13A3/4/5 [EC:3.6.3.-]	GO:0006812//cation transport	GO:0046872//metal ion binding;GO:0005524//ATP binding;GO:0019829//cation-transporting ATPase activity	GO:0016021//integral to membrane
comp1044692_c0_seq1	236	--	--	--	--	--	--	--	--	--	--	--	--	--	--	--	--	--	--	--	--	--	--	-	-	-
comp1044697_c0_seq1	347	gi|301626132|ref|XP_002942252.1|	77.8	1e-13	PREDICTED: hypothetical protein LOC100488022 [Xenopus (Silurana) tropicalis]	--	--	--	--	--	--	--	--	--	--	--	--	--	K05658	9e-06	48.9	acs:100566687	ATP-binding cassette, subfamily B (MDR/TAP), member 1	-	-	-
comp1044724_c0_seq1	342	--	--	--	--	--	--	--	--	--	--	--	--	--	--	--	--	--	--	--	--	--	--	-	-	-
comp1044745_c0_seq1	566	--	--	--	--	--	--	--	--	--	--	--	--	--	--	--	--	--	--	--	--	--	--	-	-	-
comp1044746_c0_seq1	362	gi|301628362|ref|XP_002943325.1|	109.8	4e-23	PREDICTED: putative transposase element L1Md-A101/L1Md-A102/L1Md-A2-like [Xenopus (Silurana) tropicalis]	--	--	--	--	sp|Q5T7N2|LITD1_HUMAN	50.1	1e-06	LINE-1 type transposase domain-containing protein 1 OS=Homo sapiens GN=L1TD1 PE=1 SV=1	--	--	--	--	--	K13761	2e-07	54.3	xtr:100493061	high affinity cGMP-specific 3',5'-cyclic phosphodiesterase 9 [EC:3.1.4.35]	-	-	-
comp1044768_c0_seq1	228	gi|391348914|ref|XP_003748685.1|	65.5	9e-10	PREDICTED: uncharacterized protein K02A2.6-like, partial [Metaseiulus occidentalis]	--	--	--	--	--	--	--	--	--	--	--	--	--	K03364	8e-07	52.4	spu:578716	cell division cycle 20-like protein 1, cofactor of APC complex	-	-	-
comp1044772_c0_seq1	260	--	--	--	--	--	--	--	--	--	--	--	--	--	--	--	--	--	--	--	--	--	--	-	-	-
comp1044778_c0_seq1	500	--	--	--	--	--	--	--	--	--	--	--	--	--	--	--	--	--	--	--	--	--	--	-	-	-
comp1044782_c0_seq1	342	--	--	--	--	--	--	--	--	--	--	--	--	--	--	--	--	--	--	--	--	--	--	-	-	-
comp1044794_c0_seq1	238	--	--	--	--	--	--	--	--	--	--	--	--	--	--	--	--	--	--	--	--	--	--	-	-	-
comp1044797_c0_seq1	333	--	--	--	--	--	--	--	--	--	--	--	--	--	--	--	--	--	--	--	--	--	--	-	-	-
comp1044798_c0_seq1	411	--	--	--	--	--	--	--	--	--	--	--	--	--	--	--	--	--	--	--	--	--	--	-	-	-
comp1044799_c0_seq1	262	--	--	--	--	--	--	--	--	--	--	--	--	--	--	--	--	--	--	--	--	--	--	-	-	-
comp1044822_c0_seq1	371	--	--	--	--	--	--	--	--	--	--	--	--	--	--	--	--	--	--	--	--	--	--	-	-	-
comp1044857_c0_seq1	214	--	--	--	--	--	--	--	--	--	--	--	--	--	--	--	--	--	--	--	--	--	--	-	-	-
comp1044862_c0_seq1	211	--	--	--	--	--	--	--	--	--	--	--	--	--	--	--	--	--	--	--	--	--	--	-	-	-
comp1044864_c0_seq1	442	--	--	--	--	--	--	--	--	--	--	--	--	--	--	--	--	--	--	--	--	--	--	-	-	-
comp1044878_c0_seq1	231	--	--	--	--	gi|375202968|gb|JN745259.1|	60	5e-06	Cyprinus carpio clone 493045 microsatellite sequence	--	--	--	--	--	--	--	--	--	--	--	--	--	--	-	-	-
comp1044895_c0_seq1	265	--	--	--	--	--	--	--	--	--	--	--	--	--	--	--	--	--	--	--	--	--	--	-	-	-
comp1044899_c0_seq1	488	--	--	--	--	--	--	--	--	--	--	--	--	--	--	--	--	--	--	--	--	--	--	-	-	-
comp1044911_c0_seq1	373	--	--	--	--	gi|31322237|gb|AY184984.1|	69.9	8e-09	Triturus alpestris microsatellite Ta2Caga3 sequence	--	--	--	--	--	--	--	--	--	--	--	--	--	--	-	-	-
comp1044916_c0_seq1	501	--	--	--	--	--	--	--	--	--	--	--	--	--	--	--	--	--	--	--	--	--	--	-	-	-
comp1044920_c0_seq1	620	--	--	--	--	--	--	--	--	--	--	--	--	--	--	--	--	--	--	--	--	--	--	-	-	-
comp1044956_c0_seq1	404	gi|465992933|gb|EMP39060.1|	191.4	1e-47	Protocadherin-12 [Chelonia mydas]	--	--	--	--	sp|O55134|PCD12_MOUSE	184	6e-47	Protocadherin-12 OS=Mus musculus GN=Pcdh12 PE=2 SV=1	--	--	--	--	--	K04600	6e-09	59.3	tad:TRIADDRAFT_62266	cadherin EGF LAG seven-pass G-type receptor 1 (flamingo)	GO:0007156//homophilic cell adhesion;GO:0016339//calcium-dependent cell-cell adhesion;GO:0060711//labyrinthine layer development;GO:0005977//glycogen metabolic process	GO:0005509//calcium ion binding	GO:0005911//cell-cell junction;GO:0005887//integral to plasma membrane
comp1044961_c0_seq1	279	--	--	--	--	--	--	--	--	--	--	--	--	--	--	--	--	--	--	--	--	--	--	-	-	-
comp1044978_c0_seq1	270	gi|465952918|gb|EMP25154.1|	75.9	6e-13	WD repeat-containing protein 27, partial [Chelonia mydas]	--	--	--	--	sp|A2RRH5|WDR27_HUMAN	64.3	6e-11	WD repeat-containing protein 27 OS=Homo sapiens GN=WDR27 PE=2 SV=3	--	--	--	--	--	--	--	--	--	--	-	-	-
comp1044987_c0_seq1	405	--	--	--	--	--	--	--	--	--	--	--	--	--	--	--	--	--	--	--	--	--	--	-	-	-
comp1045006_c0_seq1	406	--	--	--	--	--	--	--	--	--	--	--	--	--	--	--	--	--	--	--	--	--	--	-	-	-
comp1045013_c0_seq1	251	--	--	--	--	--	--	--	--	--	--	--	--	--	--	--	--	--	--	--	--	--	--	-	-	-
comp1045031_c0_seq1	278	--	--	--	--	--	--	--	--	--	--	--	--	--	--	--	--	--	--	--	--	--	--	-	-	-
comp1045048_c0_seq1	465	--	--	--	--	--	--	--	--	--	--	--	--	--	--	--	--	--	--	--	--	--	--	-	-	-
comp1045080_c0_seq1	376	--	--	--	--	--	--	--	--	--	--	--	--	--	--	--	--	--	--	--	--	--	--	-	-	-
comp1045087_c0_seq1	396	--	--	--	--	--	--	--	--	--	--	--	--	--	--	--	--	--	--	--	--	--	--	-	-	-
comp1045096_c0_seq1	341	--	--	--	--	--	--	--	--	--	--	--	--	--	--	--	--	--	--	--	--	--	--	-	-	-
comp1045106_c0_seq1	401	--	--	--	--	--	--	--	--	--	--	--	--	--	--	--	--	--	--	--	--	--	--	-	-	-
comp1045108_c0_seq1	382	--	--	--	--	--	--	--	--	--	--	--	--	--	--	--	--	--	--	--	--	--	--	-	-	-
comp1045111_c0_seq1	476	--	--	--	--	--	--	--	--	--	--	--	--	--	--	--	--	--	--	--	--	--	--	-	-	-
comp1045116_c0_seq1	331	--	--	--	--	--	--	--	--	--	--	--	--	--	--	--	--	--	--	--	--	--	--	-	-	-
comp1045129_c0_seq1	239	--	--	--	--	--	--	--	--	--	--	--	--	--	--	--	--	--	--	--	--	--	--	-	-	-
comp1045131_c0_seq1	305	gi|56753507|gb|AAW24957.1|	24.3	4e-08	SJCHGC06004 protein [Schistosoma japonicum]	--	--	--	--	--	--	--	--	--	--	--	--	--	K05016	3e-06	46.6	spu:753989	chloride channel 7	-	-	-
comp1045136_c0_seq1	265	--	--	--	--	--	--	--	--	--	--	--	--	--	--	--	--	--	--	--	--	--	--	-	-	-
comp1045151_c0_seq1	367	gi|449271666|gb|EMC81950.1|	201.8	8e-51	Synaptotagmin-6, partial [Columba livia]	gi|363743205|ref|XM_425830.3|	157	4e-35	PREDICTED: Gallus gallus synaptotagmin VI (SYT6), mRNA	sp|Q5T7P8|SYT6_HUMAN	177	5e-45	Synaptotagmin-6 OS=Homo sapiens GN=SYT6 PE=1 SV=3	--	--	--	--	--	--	--	--	--	--	-	-	-
comp1045156_c0_seq1	254	gi|327275965|ref|XP_003222742.1|	62.4	7e-09	PREDICTED: testis-specific serine kinase substrate-like [Anolis carolinensis]	--	--	--	--	sp|P60531|TSKS_RAT	56.2	2e-08	Testis-specific serine kinase substrate OS=Rattus norvegicus GN=Tsks PE=2 SV=1	--	--	--	--	--	--	--	--	--	--	-	-	-
comp1045160_c0_seq1	551	--	--	--	--	--	--	--	--	--	--	--	--	--	--	--	--	--	--	--	--	--	--	-	-	-
comp1045243_c0_seq1	263	gi|465951129|gb|EMP24148.1|	84.7	1e-15	Adenomatous polyposis coli protein 2 [Chelonia mydas]	--	--	--	--	sp|Q9Z1K7|APC2_MOUSE	56.2	2e-08	Adenomatous polyposis coli protein 2 OS=Mus musculus GN=Apc2 PE=1 SV=1	--	--	--	--	--	K02085	5e-12	69.7	gga:429363	adenomatosis polyposis coli protein	GO:0070979//protein K11-linked ubiquitination;GO:0051436//negative regulation of ubiquitin-protein ligase activity involved in mitotic cell cycle;GO:0010916//negative regulation of very-low-density lipoprotein particle clearance;GO:0033344//cholesterol efflux;GO:0048261//negative regulation of receptor-mediated endocytosis;GO:0051006//positive regulation of lipoprotein lipase activity;GO:0007094/…	GO:0042803//protein homodimerization activity;GO:0008289//lipid binding;GO:0008013//beta-catenin binding;GO:0016004//phospholipase activator activity;GO:0060230//lipoprotein lipase activator activity;GO:0055102//lipase inhibitor activity;GO:0004842//ubiquitin-protein ligase activity;GO:0043274//phospholipase binding;GO:0008017//microtubule binding	GO:0042627//chylomicron;GO:0034363//intermediate-density lipoprotein particle;GO:0005884//actin filament;GO:0005829//cytosol;GO:0005881//cytoplasmic microtubule;GO:0005654//nucleoplasm;GO:0031258//lamellipodium membrane;GO:0016342//catenin complex;GO:0048471//perinuclear region of cytoplasm;GO:0005794//Golgi apparatus;GO:0034362//low-density lipoprotein particle;GO:0005680//anaphase-promoting com…
comp1045329_c0_seq1	234	--	--	--	--	--	--	--	--	--	--	--	--	--	--	--	--	--	--	--	--	--	--	-	-	-
comp1045356_c0_seq1	481	--	--	--	--	--	--	--	--	--	--	--	--	--	--	--	--	--	--	--	--	--	--	-	-	-
comp1045377_c0_seq1	225	--	--	--	--	--	--	--	--	--	--	--	--	--	--	--	--	--	--	--	--	--	--	-	-	-
comp1045381_c0_seq1	391	gi|301625354|ref|XP_002941870.1|	181.4	1e-44	PREDICTED: toll-like receptor 12-like [Xenopus (Silurana) tropicalis]	gi|301625353|ref|XM_002941824.1|	67.9	3e-08	PREDICTED: Xenopus (Silurana) tropicalis toll-like receptor 12-like (LOC100498493), mRNA	sp|Q6R5N8|TLR13_MOUSE	105	3e-23	Toll-like receptor 13 OS=Mus musculus GN=Tlr13 PE=1 SV=1	--	--	--	--	--	K10159	1e-22	104	acs:100564392	toll-like receptor 2	-	-	-
comp1045385_c0_seq1	326	--	--	--	--	--	--	--	--	--	--	--	--	--	--	--	--	--	--	--	--	--	--	-	-	-
comp1045417_c0_seq1	210	--	--	--	--	--	--	--	--	--	--	--	--	--	--	--	--	--	--	--	--	--	--	-	-	-
comp1045421_c0_seq1	205	--	--	--	--	--	--	--	--	--	--	--	--	--	--	--	--	--	--	--	--	--	--	-	-	-
comp1045460_c0_seq1	258	--	--	--	--	--	--	--	--	--	--	--	--	--	--	--	--	--	--	--	--	--	--	-	-	-
comp1045469_c0_seq1	202	--	--	--	--	--	--	--	--	--	--	--	--	--	--	--	--	--	--	--	--	--	--	-	-	-
comp1045472_c0_seq1	229	gi|301622913|ref|XP_002940769.1|	91.3	1e-17	PREDICTED: retrotransposable element Tf2 155 kDa protein type 1-like [Xenopus (Silurana) tropicalis]	gi|326671563|ref|XM_003199415.1|	61.9	1e-06	PREDICTED: Danio rerio retrotransposable element Tf2 155 kDa protein type 1-like (LOC100535091), mRNA	sp|P10394|POL4_DROME	62.4	2e-10	Retrovirus-related Pol polyprotein from transposon 412 OS=Drosophila melanogaster GN=POL PE=4 SV=1	SPAC9.04	56.6	1e-08	COG2801	Transposase and inactivated derivatives	--	--	--	--	--	-	-	-
comp1045476_c0_seq1	332	--	--	--	--	--	--	--	--	--	--	--	--	--	--	--	--	--	--	--	--	--	--	-	-	-
comp1045485_c0_seq1	507	--	--	--	--	--	--	--	--	--	--	--	--	--	--	--	--	--	--	--	--	--	--	-	-	-
comp1045489_c0_seq1	220	--	--	--	--	--	--	--	--	--	--	--	--	--	--	--	--	--	--	--	--	--	--	-	-	-
comp1045494_c0_seq1	396	--	--	--	--	--	--	--	--	--	--	--	--	--	--	--	--	--	--	--	--	--	--	-	-	-
comp1045516_c0_seq1	346	--	--	--	--	--	--	--	--	--	--	--	--	--	--	--	--	--	--	--	--	--	--	-	-	-
comp1045525_c0_seq1	272	--	--	--	--	--	--	--	--	--	--	--	--	--	--	--	--	--	--	--	--	--	--	-	-	-
comp1045533_c0_seq1	265	--	--	--	--	--	--	--	--	sp|P08548|LIN1_NYCCO	47.8	6e-06	LINE-1 reverse transcriptase homolog OS=Nycticebus coucang PE=1 SV=1	--	--	--	--	--	--	--	--	--	--	-	-	-
comp1045535_c0_seq1	314	gi|148225412|ref|NP_001080934.1|	143.3	3e-33	complement component 4A (Rodgers blood group) precursor [Xenopus laevis] >gi|1183857|dbj|BAA11188.1| fourth component of complement [Xenopus laevis]	--	--	--	--	sp|P08649|CO4_RAT	114	5e-26	Complement C4 OS=Rattus norvegicus GN=C4 PE=1 SV=3	--	--	--	--	--	K03989	4e-34	143	xla:394275	complement component 4	GO:0006954//inflammatory response;GO:0006958//complement activation, classical pathway;GO:0045987//positive regulation of smooth muscle contraction;GO:0010951//negative regulation of endopeptidase activity	GO:0004866//endopeptidase inhibitor activity	GO:0005615//extracellular space
comp1045588_c0_seq1	272	--	--	--	--	--	--	--	--	--	--	--	--	--	--	--	--	--	--	--	--	--	--	-	-	-
comp1045601_c0_seq1	262	--	--	--	--	--	--	--	--	--	--	--	--	--	--	--	--	--	--	--	--	--	--	-	-	-
comp1045621_c0_seq1	489	--	--	--	--	--	--	--	--	--	--	--	--	--	--	--	--	--	--	--	--	--	--	-	-	-
comp1045641_c0_seq1	233	gi|301619133|ref|XP_002938952.1|	59.7	4e-08	PREDICTED: transposon Ty3-G Gag-Pol polyprotein-like [Xenopus (Silurana) tropicalis]	--	--	--	--	--	--	--	--	--	--	--	--	--	--	--	--	--	--	-	-	-
comp1045673_c0_seq1	243	--	--	--	--	--	--	--	--	--	--	--	--	--	--	--	--	--	--	--	--	--	--	-	-	-
comp1045704_c0_seq1	372	--	--	--	--	--	--	--	--	--	--	--	--	--	--	--	--	--	--	--	--	--	--	-	-	-
comp1045706_c0_seq1	383	--	--	--	--	--	--	--	--	--	--	--	--	--	--	--	--	--	--	--	--	--	--	-	-	-
comp1045712_c0_seq1	300	--	--	--	--	--	--	--	--	--	--	--	--	--	--	--	--	--	--	--	--	--	--	-	-	-
comp1045725_c0_seq1	294	--	--	--	--	--	--	--	--	--	--	--	--	--	--	--	--	--	--	--	--	--	--	-	-	-
comp104572_c0_seq1	214	--	--	--	--	--	--	--	--	--	--	--	--	--	--	--	--	--	--	--	--	--	--	-	-	-
comp1045736_c0_seq1	308	--	--	--	--	--	--	--	--	--	--	--	--	--	--	--	--	--	--	--	--	--	--	-	-	-
comp1045741_c0_seq1	353	--	--	--	--	--	--	--	--	--	--	--	--	--	--	--	--	--	--	--	--	--	--	-	-	-
comp1045745_c0_seq1	285	--	--	--	--	--	--	--	--	--	--	--	--	--	--	--	--	--	--	--	--	--	--	-	-	-
comp1045807_c0_seq1	231	--	--	--	--	--	--	--	--	--	--	--	--	--	--	--	--	--	--	--	--	--	--	-	-	-
comp1045809_c0_seq1	212	--	--	--	--	--	--	--	--	--	--	--	--	--	--	--	--	--	--	--	--	--	--	-	-	-
comp1045810_c0_seq1	277	--	--	--	--	--	--	--	--	--	--	--	--	--	--	--	--	--	--	--	--	--	--	-	-	-
comp1045817_c0_seq1	493	--	--	--	--	--	--	--	--	--	--	--	--	--	--	--	--	--	--	--	--	--	--	-	-	-
comp1045840_c0_seq1	318	gi|301628362|ref|XP_002943325.1|	24.6	6e-20	PREDICTED: putative transposase element L1Md-A101/L1Md-A102/L1Md-A2-like [Xenopus (Silurana) tropicalis]	--	--	--	--	--	--	--	--	--	--	--	--	--	K13761	6e-08	56.2	xtr:100493061	high affinity cGMP-specific 3',5'-cyclic phosphodiesterase 9 [EC:3.1.4.35]	-	-	-
comp1045850_c0_seq1	207	--	--	--	--	--	--	--	--	--	--	--	--	--	--	--	--	--	--	--	--	--	--	-	-	-
comp1045852_c0_seq1	222	--	--	--	--	--	--	--	--	--	--	--	--	--	--	--	--	--	--	--	--	--	--	-	-	-
comp1045871_c0_seq1	447	gi|301628814|ref|XP_002943541.1|	143.7	2e-33	PREDICTED: hypothetical protein LOC100486067 [Xenopus (Silurana) tropicalis]	--	--	--	--	--	--	--	--	--	--	--	--	--	K10592	1e-29	128	xtr:100489531	E3 ubiquitin-protein ligase HUWE1 [EC:6.3.2.19]	-	-	-
comp1045890_c0_seq1	244	--	--	--	--	--	--	--	--	--	--	--	--	--	--	--	--	--	--	--	--	--	--	-	-	-
comp1045915_c0_seq1	238	--	--	--	--	--	--	--	--	--	--	--	--	--	--	--	--	--	--	--	--	--	--	-	-	-
comp1045937_c0_seq1	206	gi|76157476|gb|AAX28387.2|	62.8	5e-09	SJCHGC01615 protein [Schistosoma japonicum]	--	--	--	--	--	--	--	--	--	--	--	--	--	--	--	--	--	--	-	-	-
comp1045939_c0_seq1	233	--	--	--	--	--	--	--	--	--	--	--	--	--	--	--	--	--	--	--	--	--	--	-	-	-
comp1045942_c0_seq1	275	--	--	--	--	--	--	--	--	--	--	--	--	--	--	--	--	--	--	--	--	--	--	-	-	-
comp1045961_c0_seq1	357	--	--	--	--	--	--	--	--	--	--	--	--	--	--	--	--	--	--	--	--	--	--	-	-	-
comp1045983_c0_seq1	374	gi|187607738|ref|NP_001120220.1|	153.7	2e-36	transmembrane protein 26 [Xenopus (Silurana) tropicalis] >gi|166796819|gb|AAI59400.1| LOC100145269 protein [Xenopus (Silurana) tropicalis]	--	--	--	--	sp|Q6ZUK4|TMM26_HUMAN	144	3e-35	Transmembrane protein 26 OS=Homo sapiens GN=TMEM26 PE=1 SV=1	--	--	--	--	--	--	--	--	--	--	-	-	-
comp1045999_c0_seq1	262	--	--	--	--	--	--	--	--	--	--	--	--	--	--	--	--	--	--	--	--	--	--	-	-	-
comp1046009_c0_seq1	231	--	--	--	--	--	--	--	--	--	--	--	--	--	--	--	--	--	--	--	--	--	--	-	-	-
comp1046015_c0_seq1	250	--	--	--	--	--	--	--	--	--	--	--	--	--	--	--	--	--	--	--	--	--	--	-	-	-
comp1046019_c0_seq1	245	--	--	--	--	--	--	--	--	--	--	--	--	--	--	--	--	--	--	--	--	--	--	-	-	-
comp1046068_c0_seq1	247	--	--	--	--	--	--	--	--	--	--	--	--	--	--	--	--	--	--	--	--	--	--	-	-	-
comp1046079_c0_seq1	471	gi|465999542|gb|EMP40935.1|	168.3	1e-40	hypothetical protein UY3_01751 [Chelonia mydas]	gi|410962570|ref|XM_003987793.1|	69.9	1e-08	PREDICTED: Felis catus uncharacterized LOC101083687 (LOC101083687), mRNA	sp|Q3UHB8|CC177_MOUSE	153	1e-37	Coiled-coil domain-containing protein 177 OS=Mus musculus GN=Ccdc177 PE=1 SV=1	--	--	--	--	--	--	--	--	--	--	-	-	-
comp1046096_c0_seq1	215	--	--	--	--	--	--	--	--	--	--	--	--	--	--	--	--	--	--	--	--	--	--	-	-	-
comp1046139_c0_seq1	204	--	--	--	--	--	--	--	--	--	--	--	--	--	--	--	--	--	--	--	--	--	--	-	-	-
comp1046173_c0_seq1	245	--	--	--	--	--	--	--	--	--	--	--	--	--	--	--	--	--	--	--	--	--	--	-	-	-
comp1046238_c0_seq1	222	gi|301617868|ref|XP_002938353.1|	73.6	3e-12	PREDICTED: hypothetical protein LOC100490320 [Xenopus (Silurana) tropicalis]	--	--	--	--	sp|P08548|LIN1_NYCCO	59.7	1e-09	LINE-1 reverse transcriptase homolog OS=Nycticebus coucang PE=1 SV=1	--	--	--	--	--	K06478	5e-10	63.2	acs:100563672	protein tyrosine phosphatase, receptor type, C [EC:3.1.3.48]	-	-	-
comp1046272_c0_seq1	299	--	--	--	--	--	--	--	--	--	--	--	--	--	--	--	--	--	--	--	--	--	--	-	-	-
comp1046279_c0_seq1	201	--	--	--	--	--	--	--	--	--	--	--	--	--	--	--	--	--	--	--	--	--	--	-	-	-
comp104627_c0_seq1	217	--	--	--	--	--	--	--	--	--	--	--	--	--	--	--	--	--	--	--	--	--	--	-	-	-
comp1046293_c0_seq1	262	--	--	--	--	--	--	--	--	--	--	--	--	--	--	--	--	--	--	--	--	--	--	-	-	-
comp1046299_c0_seq1	264	--	--	--	--	--	--	--	--	--	--	--	--	--	--	--	--	--	--	--	--	--	--	-	-	-
comp1046315_c0_seq1	204	--	--	--	--	--	--	--	--	--	--	--	--	--	--	--	--	--	--	--	--	--	--	-	-	-
comp1046338_c0_seq1	304	--	--	--	--	--	--	--	--	--	--	--	--	--	--	--	--	--	--	--	--	--	--	-	-	-
comp1046342_c0_seq1	241	gi|340379269|ref|XP_003388149.1|	74.7	1e-12	PREDICTED: hypothetical protein LOC100639574 [Amphimedon queenslandica]	--	--	--	--	--	--	--	--	--	--	--	--	--	--	--	--	--	--	-	-	-
comp1046353_c0_seq1	274	gi|449687952|ref|XP_004211596.1|	56.6	4e-07	PREDICTED: uncharacterized protein LOC101234997 [Hydra magnipapillata]	--	--	--	--	--	--	--	--	--	--	--	--	--	K05016	5e-06	49.7	spu:753989	chloride channel 7	-	-	-
comp1046359_c0_seq1	222	--	--	--	--	--	--	--	--	--	--	--	--	--	--	--	--	--	--	--	--	--	--	-	-	-
comp1046374_c0_seq1	232	--	--	--	--	--	--	--	--	--	--	--	--	--	--	--	--	--	--	--	--	--	--	-	-	-
comp10463_c0_seq1	234	gi|344255351|gb|EGW11455.1|	52.4	7e-06	hypothetical protein I79_019834 [Cricetulus griseus]	gi|374843102|emb|HE616912.1|	73.8	3e-10	Philomachus pugnax microsatellite DNA locus Ppu002, isolate 6233/89J285, clone 03_D09	sp|Q55FI4|NOP58_DICDI	57.8	5e-09	Nucleolar protein 58 OS=Dictyostelium discoideum GN=nop58 PE=3 SV=1	aq_2032	48.5	3e-06	COG0532	Translation initiation factor 2 (IF-2; GTPase)	K14822	7e-11	65.9	tgu:100219403	rRNA-processing protein CGR1	-	-	-
comp1046417_c0_seq1	205	--	--	--	--	--	--	--	--	--	--	--	--	--	--	--	--	--	--	--	--	--	--	-	-	-
comp1046440_c0_seq1	269	--	--	--	--	--	--	--	--	--	--	--	--	--	--	--	--	--	--	--	--	--	--	-	-	-
comp1046448_c0_seq1	467	--	--	--	--	--	--	--	--	--	--	--	--	--	--	--	--	--	--	--	--	--	--	-	-	-
comp1046451_c0_seq1	267	--	--	--	--	--	--	--	--	--	--	--	--	--	--	--	--	--	--	--	--	--	--	-	-	-
comp1046473_c0_seq1	348	--	--	--	--	--	--	--	--	--	--	--	--	--	--	--	--	--	--	--	--	--	--	-	-	-
comp1046479_c0_seq1	372	--	--	--	--	--	--	--	--	--	--	--	--	--	--	--	--	--	--	--	--	--	--	-	-	-
comp1046489_c0_seq1	318	--	--	--	--	--	--	--	--	--	--	--	--	--	--	--	--	--	--	--	--	--	--	-	-	-
comp1046490_c0_seq1	205	--	--	--	--	--	--	--	--	--	--	--	--	--	--	--	--	--	--	--	--	--	--	-	-	-
comp1046503_c0_seq1	432	--	--	--	--	--	--	--	--	--	--	--	--	--	--	--	--	--	--	--	--	--	--	-	-	-
comp1046508_c0_seq1	392	gi|317418769|emb|CBN80807.1|	63.9	2e-09	Uncharacterized protein [Dicentrarchus labrax]	--	--	--	--	--	--	--	--	--	--	--	--	--	--	--	--	--	--	-	-	-
comp1046558_c0_seq1	223	--	--	--	--	--	--	--	--	--	--	--	--	--	--	--	--	--	--	--	--	--	--	-	-	-
comp1046562_c0_seq1	201	--	--	--	--	--	--	--	--	--	--	--	--	--	--	--	--	--	--	--	--	--	--	-	-	-
comp1046563_c0_seq1	291	--	--	--	--	--	--	--	--	--	--	--	--	--	--	--	--	--	--	--	--	--	--	-	-	-
comp1046588_c0_seq1	304	--	--	--	--	--	--	--	--	--	--	--	--	--	--	--	--	--	--	--	--	--	--	-	-	-
comp1046589_c0_seq1	344	--	--	--	--	--	--	--	--	--	--	--	--	--	--	--	--	--	--	--	--	--	--	-	-	-
comp1046599_c0_seq1	208	--	--	--	--	--	--	--	--	--	--	--	--	--	--	--	--	--	--	--	--	--	--	-	-	-
comp1046620_c0_seq1	203	--	--	--	--	--	--	--	--	--	--	--	--	--	--	--	--	--	--	--	--	--	--	-	-	-
comp1046645_c0_seq1	441	--	--	--	--	--	--	--	--	--	--	--	--	--	--	--	--	--	--	--	--	--	--	-	-	-
comp1046648_c0_seq1	324	--	--	--	--	--	--	--	--	--	--	--	--	--	--	--	--	--	--	--	--	--	--	-	-	-
comp1046668_c0_seq1	285	--	--	--	--	--	--	--	--	--	--	--	--	--	--	--	--	--	--	--	--	--	--	-	-	-
comp1046670_c0_seq1	209	--	--	--	--	--	--	--	--	--	--	--	--	--	--	--	--	--	--	--	--	--	--	-	-	-
comp1046676_c0_seq1	400	--	--	--	--	--	--	--	--	--	--	--	--	--	--	--	--	--	--	--	--	--	--	-	-	-
comp1046681_c0_seq1	250	--	--	--	--	--	--	--	--	--	--	--	--	--	--	--	--	--	--	--	--	--	--	-	-	-
comp1046721_c0_seq1	445	--	--	--	--	--	--	--	--	--	--	--	--	--	--	--	--	--	--	--	--	--	--	-	-	-
comp1046723_c0_seq1	237	--	--	--	--	--	--	--	--	--	--	--	--	--	--	--	--	--	--	--	--	--	--	-	-	-
comp1046755_c0_seq1	320	--	--	--	--	--	--	--	--	--	--	--	--	--	--	--	--	--	--	--	--	--	--	-	-	-
comp1046765_c0_seq1	259	--	--	--	--	--	--	--	--	--	--	--	--	--	--	--	--	--	--	--	--	--	--	-	-	-
comp1046766_c0_seq1	303	--	--	--	--	--	--	--	--	--	--	--	--	--	--	--	--	--	--	--	--	--	--	-	-	-
comp1046787_c0_seq1	266	--	--	--	--	--	--	--	--	--	--	--	--	--	--	--	--	--	--	--	--	--	--	-	-	-
comp10467_c0_seq1	204	--	--	--	--	--	--	--	--	--	--	--	--	--	--	--	--	--	--	--	--	--	--	-	-	-
comp1046881_c0_seq1	236	--	--	--	--	--	--	--	--	--	--	--	--	--	--	--	--	--	--	--	--	--	--	-	-	-
comp1046904_c0_seq1	620	--	--	--	--	--	--	--	--	--	--	--	--	--	--	--	--	--	--	--	--	--	--	-	-	-
comp1046924_c0_seq1	210	--	--	--	--	--	--	--	--	--	--	--	--	--	--	--	--	--	--	--	--	--	--	-	-	-
comp1046928_c0_seq1	266	--	--	--	--	--	--	--	--	--	--	--	--	--	--	--	--	--	--	--	--	--	--	-	-	-
comp1046977_c0_seq1	206	--	--	--	--	--	--	--	--	--	--	--	--	--	--	--	--	--	--	--	--	--	--	-	-	-
comp1047004_c0_seq1	305	--	--	--	--	--	--	--	--	--	--	--	--	--	--	--	--	--	--	--	--	--	--	-	-	-
comp1047027_c0_seq1	360	--	--	--	--	--	--	--	--	--	--	--	--	--	--	--	--	--	--	--	--	--	--	-	-	-
comp1047033_c0_seq1	368	--	--	--	--	--	--	--	--	--	--	--	--	--	--	--	--	--	--	--	--	--	--	-	-	-
comp1047057_c0_seq1	210	--	--	--	--	--	--	--	--	--	--	--	--	--	--	--	--	--	--	--	--	--	--	-	-	-
comp1047062_c0_seq1	206	--	--	--	--	--	--	--	--	--	--	--	--	--	--	--	--	--	--	--	--	--	--	-	-	-
comp1047066_c0_seq1	245	--	--	--	--	--	--	--	--	--	--	--	--	--	--	--	--	--	--	--	--	--	--	-	-	-
comp1047102_c0_seq1	209	--	--	--	--	--	--	--	--	--	--	--	--	--	--	--	--	--	--	--	--	--	--	-	-	-
comp1047132_c0_seq1	277	--	--	--	--	--	--	--	--	--	--	--	--	--	--	--	--	--	--	--	--	--	--	-	-	-
comp1047142_c0_seq1	258	--	--	--	--	--	--	--	--	--	--	--	--	--	--	--	--	--	--	--	--	--	--	-	-	-
comp1047165_c0_seq1	232	--	--	--	--	--	--	--	--	--	--	--	--	--	--	--	--	--	--	--	--	--	--	-	-	-
comp1047167_c0_seq1	294	--	--	--	--	--	--	--	--	--	--	--	--	--	--	--	--	--	--	--	--	--	--	-	-	-
comp1047217_c0_seq1	398	--	--	--	--	--	--	--	--	--	--	--	--	--	--	--	--	--	--	--	--	--	--	-	-	-
comp1047255_c0_seq1	244	--	--	--	--	--	--	--	--	--	--	--	--	--	--	--	--	--	--	--	--	--	--	-	-	-
comp1047258_c0_seq1	353	--	--	--	--	--	--	--	--	--	--	--	--	--	--	--	--	--	--	--	--	--	--	-	-	-
comp1047293_c0_seq1	286	--	--	--	--	--	--	--	--	--	--	--	--	--	--	--	--	--	--	--	--	--	--	-	-	-
comp1047297_c0_seq1	214	--	--	--	--	--	--	--	--	--	--	--	--	--	--	--	--	--	--	--	--	--	--	-	-	-
comp1047299_c0_seq1	421	gi|364964|prf||1510254A	81.3	1e-14	L1 repetitive element ORF	--	--	--	--	sp|P08548|LIN1_NYCCO	73.6	1e-13	LINE-1 reverse transcriptase homolog OS=Nycticebus coucang PE=1 SV=1	--	--	--	--	--	K11849	8e-06	49.3	acs:100555596	ubiquitin carboxyl-terminal hydrolase 25/28 [EC:3.1.2.15]	-	-	-
comp1047311_c0_seq1	257	--	--	--	--	--	--	--	--	--	--	--	--	--	--	--	--	--	--	--	--	--	--	-	-	-
comp1047331_c0_seq1	218	--	--	--	--	--	--	--	--	--	--	--	--	--	--	--	--	--	--	--	--	--	--	-	-	-
comp1047337_c0_seq1	320	gi|326668237|ref|XP_685507.4|	95.5	8e-19	PREDICTED: regulator of G-protein signaling 3 [Danio rerio]	--	--	--	--	sp|P49800|RGS5_RAT	88.2	4e-18	Regulator of G-protein signaling 5 OS=Rattus norvegicus GN=Rgs5 PE=2 SV=2	--	--	--	--	--	K07524	8e-20	95.5	dre:557360	regulator of G-protein signalling 3	GO:0043547//positive regulation of GTPase activity;GO:0045744//negative regulation of G-protein coupled receptor protein signaling pathway	GO:0005096//GTPase activator activity	GO:0005737//cytoplasm;GO:0005886//plasma membrane
comp1047361_c0_seq1	226	--	--	--	--	--	--	--	--	--	--	--	--	--	--	--	--	--	--	--	--	--	--	-	-	-
comp1047371_c0_seq1	399	--	--	--	--	--	--	--	--	--	--	--	--	--	--	--	--	--	--	--	--	--	--	-	-	-
comp1047378_c0_seq1	280	--	--	--	--	--	--	--	--	--	--	--	--	--	--	--	--	--	--	--	--	--	--	-	-	-
comp1047428_c0_seq1	248	gi|390355294|ref|XP_783572.3|	67.4	2e-10	PREDICTED: uncharacterized protein LOC578303 [Strongylocentrotus purpuratus]	--	--	--	--	--	--	--	--	--	--	--	--	--	--	--	--	--	--	-	-	-
comp1047456_c0_seq1	333	--	--	--	--	--	--	--	--	--	--	--	--	--	--	--	--	--	--	--	--	--	--	-	-	-
comp1047457_c0_seq1	225	--	--	--	--	--	--	--	--	--	--	--	--	--	--	--	--	--	--	--	--	--	--	-	-	-
comp1047462_c0_seq1	545	--	--	--	--	--	--	--	--	--	--	--	--	--	--	--	--	--	--	--	--	--	--	-	-	-
comp1047482_c0_seq1	337	--	--	--	--	--	--	--	--	--	--	--	--	--	--	--	--	--	--	--	--	--	--	-	-	-
comp1047492_c0_seq1	248	gi|301604680|ref|XP_002931983.1|	64.7	1e-09	PREDICTED: hypothetical protein LOC100490699 [Xenopus (Silurana) tropicalis]	--	--	--	--	--	--	--	--	--	--	--	--	--	--	--	--	--	--	-	-	-
comp1047517_c0_seq1	281	--	--	--	--	--	--	--	--	--	--	--	--	--	--	--	--	--	--	--	--	--	--	-	-	-
comp1047529_c0_seq1	352	--	--	--	--	--	--	--	--	--	--	--	--	--	--	--	--	--	--	--	--	--	--	-	-	-
comp1047533_c0_seq1	458	--	--	--	--	--	--	--	--	--	--	--	--	--	--	--	--	--	--	--	--	--	--	-	-	-
comp1047535_c0_seq1	292	--	--	--	--	--	--	--	--	--	--	--	--	--	--	--	--	--	--	--	--	--	--	-	-	-
comp1047576_c0_seq1	232	--	--	--	--	--	--	--	--	--	--	--	--	--	--	--	--	--	--	--	--	--	--	-	-	-
comp1047579_c0_seq1	284	gi|301615651|ref|XP_002937282.1|	60.5	2e-08	PREDICTED: LINE-1 type transposase domain-containing protein 1-like [Xenopus (Silurana) tropicalis]	--	--	--	--	--	--	--	--	--	--	--	--	--	--	--	--	--	--	-	-	-
comp1047581_c0_seq1	275	gi|327262159|ref|XP_003215893.1|	189.1	5e-47	PREDICTED: ryanodine receptor 2-like [Anolis carolinensis]	gi|327262158|ref|XM_003215845.1|	220	3e-54	PREDICTED: Anolis carolinensis ryanodine receptor 2 (cardiac) (ryr2), mRNA	sp|B0LPN4|RYR2_RAT	183	9e-47	Ryanodine receptor 2 OS=Rattus norvegicus GN=Ryr2 PE=1 SV=2	--	--	--	--	--	K04962	6e-48	189	acs:100555710	ryanodine receptor 2	-	-	-
comp1047586_c0_seq1	242	gi|56269247|gb|AAH87517.1|	55.5	9e-07	LOC496091 protein, partial [Xenopus laevis]	--	--	--	--	--	--	--	--	--	--	--	--	--	--	--	--	--	--	-	-	-
comp1047589_c0_seq1	303	--	--	--	--	--	--	--	--	--	--	--	--	--	--	--	--	--	--	--	--	--	--	-	-	-
comp1047597_c0_seq1	277	gi|301616563|ref|XP_002937725.1|	67	3e-10	PREDICTED: potassium voltage-gated channel subfamily A member 4-like [Xenopus (Silurana) tropicalis]	gi|301781639|ref|XM_002926190.1|	65.9	9e-08	PREDICTED: Ailuropoda melanoleuca potassium voltage-gated channel subfamily A member 4-like (LOC100481870), mRNA	sp|Q05037|KCNA4_BOVIN	62.4	2e-10	Potassium voltage-gated channel subfamily A member 4 OS=Bos taurus GN=KCNA4 PE=2 SV=1	--	--	--	--	--	K04877	3e-11	67	xtr:100495646	potassium voltage-gated channel Shaker-related subfamily A member 4	GO:0055085//transmembrane transport;GO:0006813//potassium ion transport	GO:0005251//delayed rectifier potassium channel activity;GO:0005515//protein binding	GO:0005887//integral to plasma membrane
comp1047620_c0_seq1	400	gi|148236271|ref|NP_001085982.1|	70.5	2e-11	MGC82982 protein [Xenopus laevis] >gi|49115913|gb|AAH73645.1| MGC82982 protein [Xenopus laevis]	--	--	--	--	sp|P11369|POL2_MOUSE	50.8	8e-07	Retrovirus-related Pol polyprotein LINE-1 OS=Mus musculus GN=Pol PE=1 SV=2	--	--	--	--	--	K13645	4e-11	66.6	xtr:100489636	procollagen-lysine,2-oxoglutarate 5-dioxygenase 2 [EC:1.14.11.4]	-	-	-
comp1047624_c0_seq1	243	--	--	--	--	--	--	--	--	--	--	--	--	--	--	--	--	--	--	--	--	--	--	-	-	-
comp1047663_c0_seq1	554	--	--	--	--	--	--	--	--	--	--	--	--	--	--	--	--	--	--	--	--	--	--	-	-	-
comp1047687_c0_seq1	364	--	--	--	--	--	--	--	--	--	--	--	--	--	--	--	--	--	--	--	--	--	--	-	-	-
comp1047689_c0_seq1	278	--	--	--	--	--	--	--	--	--	--	--	--	--	--	--	--	--	--	--	--	--	--	-	-	-
comp1047709_c0_seq1	284	gi|316983117|ref|NP_001186898.1|	113.2	3e-24	cytochrome P450-like [Danio rerio]	--	--	--	--	sp|P56656|CP239_MOUSE	96.7	1e-20	Cytochrome P450 2C39 OS=Mus musculus GN=Cyp2c39 PE=2 SV=2	--	--	--	--	--	K07413	3e-21	100	acs:100561903	cytochrome P450, family 2, subfamily C [EC:1.14.14.1]	-	GO:0046872//metal ion binding;GO:0016705//oxidoreductase activity, acting on paired donors, with incorporation or reduction of molecular oxygen;GO:0004497//monooxygenase activity	-
comp1047746_c0_seq1	216	--	--	--	--	--	--	--	--	--	--	--	--	--	--	--	--	--	--	--	--	--	--	-	-	-
comp1047763_c0_seq1	316	gi|301604680|ref|XP_002931983.1|	72	9e-12	PREDICTED: hypothetical protein LOC100490699 [Xenopus (Silurana) tropicalis]	--	--	--	--	--	--	--	--	--	--	--	--	--	K08633	9e-09	58.9	xtr:100494209	a disintegrin and metalloproteinase with thrombospondin motifs 19 [EC:3.4.24.-]	-	-	-
comp1047768_c0_seq1	375	--	--	--	--	--	--	--	--	--	--	--	--	--	--	--	--	--	--	--	--	--	--	-	-	-
comp1047773_c0_seq1	208	--	--	--	--	--	--	--	--	--	--	--	--	--	--	--	--	--	--	--	--	--	--	-	-	-
comp1047798_c0_seq1	236	--	--	--	--	--	--	--	--	--	--	--	--	--	--	--	--	--	--	--	--	--	--	-	-	-
comp1047806_c0_seq1	500	gi|147907146|ref|NP_001088493.1|	236.5	3e-61	uncharacterized protein LOC495361 [Xenopus laevis] >gi|54311453|gb|AAH84825.1| LOC495361 protein [Xenopus laevis]	gi|160773122|gb|BC155047.1|	73.8	7e-10	Xenopus tropicalis hypothetical protein LOC100127780, mRNA (cDNA clone IMAGE:7594813), partial cds	sp|Q5NVM4|TEBP_PONAB	134	9e-32	Prostaglandin E synthase 3 OS=Pongo abelii GN=PTGES3 PE=2 SV=1	--	--	--	--	--	K07050	2e-57	221	mgp:100545911		-	-	-
comp1047815_c0_seq1	292	--	--	--	--	--	--	--	--	--	--	--	--	--	--	--	--	--	--	--	--	--	--	-	-	-
comp1047837_c0_seq1	298	--	--	--	--	--	--	--	--	--	--	--	--	--	--	--	--	--	--	--	--	--	--	-	-	-
comp1047892_c0_seq1	244	--	--	--	--	--	--	--	--	--	--	--	--	--	--	--	--	--	--	--	--	--	--	-	-	-
comp1047917_c0_seq1	249	--	--	--	--	--	--	--	--	--	--	--	--	--	--	--	--	--	--	--	--	--	--	-	-	-
comp1047918_c0_seq1	367	gi|4378025|gb|AAD19348.1|	64.3	2e-09	reverse transcriptase-like protein [Takifugu rubripes]	--	--	--	--	--	--	--	--	--	--	--	--	--	--	--	--	--	--	-	-	-
comp1047937_c0_seq1	400	--	--	--	--	--	--	--	--	--	--	--	--	--	--	--	--	--	--	--	--	--	--	-	-	-
comp1047942_c0_seq1	201	--	--	--	--	--	--	--	--	--	--	--	--	--	--	--	--	--	--	--	--	--	--	-	-	-
comp1047943_c0_seq1	777	--	--	--	--	--	--	--	--	--	--	--	--	--	--	--	--	--	--	--	--	--	--	-	-	-
comp1047945_c0_seq1	425	gi|77917590|ref|NP_001030118.1|	176.8	2e-43	intelectin 1 (galactofuranose binding) precursor [Rattus norvegicus] >gi|71122318|gb|AAH99766.1| Intelectin 1 (galactofuranose binding) [Rattus norvegicus]	gi|38174755|gb|BC061445.1|	99.6	1e-17	Xenopus tropicalis intelectin 1 (galactofuranose binding), mRNA (cDNA clone MGC:76330 IMAGE:5380579), complete cds	sp|Q80ZA0|ITL1B_MOUSE	168	4e-42	Intelectin-1b OS=Mus musculus GN=Itln1b PE=1 SV=1	--	--	--	--	--	--	--	--	--	--	GO:0046326//positive regulation of glucose import;GO:0001934//positive regulation of protein phosphorylation;GO:0009624//response to nematode	-	GO:0031526//brush border membrane;GO:0045121//membrane raft
comp1047964_c0_seq1	218	--	--	--	--	--	--	--	--	--	--	--	--	--	--	--	--	--	--	--	--	--	--	-	-	-
comp1047968_c0_seq1	406	gi|29501272|dbj|BAA04647.2|	258.8	5e-68	ryanodine receptor beta isoform [Rana catesbeiana]	gi|1526614|emb|Y07749.1|	204	2e-49	M.vison mRNA for ryanodine receptor 3	sp|A2AGL3|RYR3_MOUSE	243	8e-65	Ryanodine receptor 3 OS=Mus musculus GN=Ryr3 PE=1 SV=1	--	--	--	--	--	K04963	7e-65	245	cfa:100686627	ryanodine receptor 3	-	-	-
comp1047974_c0_seq1	215	--	--	--	--	--	--	--	--	--	--	--	--	--	--	--	--	--	--	--	--	--	--	-	-	-
comp1047987_c0_seq1	372	gi|449281810|gb|EMC88796.1|	88.2	1e-16	Voltage-dependent L-type calcium channel subunit alpha-1D, partial [Columba livia]	gi|471356156|ref|XM_004368623.1|	101	2e-18	PREDICTED: Trichechus manatus latirostris calcium channel, voltage-dependent, L type, alpha 1D subunit, transcript variant 4 (CACNA1D), mRNA	sp|O73700|CAC1D_CHICK	112	1e-25	Voltage-dependent L-type calcium channel subunit alpha-1D OS=Gallus gallus GN=CACNA1D PE=2 SV=1	--	--	--	--	--	K04851	5e-25	112	mgp:100545748	voltage-dependent calcium channel L type alpha-1D	GO:0010959//regulation of metal ion transport;GO:0006816//calcium ion transport;GO:0007154//cell communication;GO:0061337//cardiac conduction;GO:0034765//regulation of ion transmembrane transport;GO:0086013	GO:0005245//voltage-gated calcium channel activity;GO:0008092//cytoskeletal protein binding	GO:0044464//cell part
comp1047990_c0_seq1	392	--	--	--	--	--	--	--	--	--	--	--	--	--	--	--	--	--	--	--	--	--	--	-	-	-
comp1048083_c0_seq1	222	--	--	--	--	--	--	--	--	--	--	--	--	--	--	--	--	--	--	--	--	--	--	-	-	-
comp1048106_c0_seq1	230	--	--	--	--	--	--	--	--	--	--	--	--	--	--	--	--	--	--	--	--	--	--	-	-	-
comp1048118_c0_seq1	358	--	--	--	--	--	--	--	--	--	--	--	--	--	--	--	--	--	--	--	--	--	--	-	-	-
comp1048138_c0_seq1	287	--	--	--	--	--	--	--	--	--	--	--	--	--	--	--	--	--	--	--	--	--	--	-	-	-
comp1048139_c0_seq1	358	--	--	--	--	--	--	--	--	--	--	--	--	--	--	--	--	--	--	--	--	--	--	-	-	-
comp1048151_c0_seq1	275	--	--	--	--	--	--	--	--	--	--	--	--	--	--	--	--	--	--	--	--	--	--	-	-	-
comp1048173_c0_seq1	218	gi|301620660|ref|XP_002939688.1|	75.1	1e-12	PREDICTED: uncharacterized protein K02A2.6-like [Xenopus (Silurana) tropicalis]	--	--	--	--	sp|P10394|POL4_DROME	63.2	1e-10	Retrovirus-related Pol polyprotein from transposon 412 OS=Drosophila melanogaster GN=POL PE=4 SV=1	YIL082w-a_2	58.5	3e-09	COG2801	Transposase and inactivated derivatives	K03364	1e-08	58.5	spu:578716	cell division cycle 20-like protein 1, cofactor of APC complex	-	-	-
comp1048176_c0_seq1	290	gi|449492472|ref|XP_002196079.2|	58.2	1e-07	PREDICTED: sushi domain-containing protein 5 [Taeniopygia guttata]	--	--	--	--	--	--	--	--	--	--	--	--	--	--	--	--	--	--	-	-	-
comp1048212_c0_seq1	314	--	--	--	--	--	--	--	--	--	--	--	--	--	--	--	--	--	--	--	--	--	--	-	-	-
comp1048213_c0_seq1	435	gi|390357883|ref|XP_003729125.1|	114.8	1e-24	PREDICTED: uncharacterized protein LOC100891250 [Strongylocentrotus purpuratus]	--	--	--	--	--	--	--	--	--	--	--	--	--	K05016	3e-07	54.3	spu:753989	chloride channel 7	-	-	-
comp1048235_c0_seq1	252	--	--	--	--	--	--	--	--	--	--	--	--	--	--	--	--	--	--	--	--	--	--	-	-	-
comp1048260_c0_seq1	215	--	--	--	--	--	--	--	--	--	--	--	--	--	--	--	--	--	--	--	--	--	--	-	-	-
comp1048272_c0_seq1	279	gi|156718024|ref|NP_001096554.1|	94	2e-18	potassium inwardly-rectifying channel, subfamily J, member 9 [Xenopus (Silurana) tropicalis] >gi|134025622|gb|AAI36017.1| kcnj5 protein [Xenopus (Silurana) tropicalis]	--	--	--	--	sp|P48548|IRK5_RAT	52.8	2e-07	G protein-activated inward rectifier potassium channel 4 OS=Rattus norvegicus GN=Kcnj5 PE=1 SV=2	--	--	--	--	--	K04999	9e-09	58.9	dre:571888	potassium inwardly-rectifying channel subfamily J member 5	GO:0034765//regulation of ion transmembrane transport;GO:0006813//potassium ion transport	GO:0005242//inward rectifier potassium channel activity	GO:0016021//integral to membrane
comp1048287_c0_seq1	269	--	--	--	--	--	--	--	--	--	--	--	--	--	--	--	--	--	--	--	--	--	--	-	-	-
comp1048292_c0_seq1	276	--	--	--	--	--	--	--	--	--	--	--	--	--	--	--	--	--	--	--	--	--	--	-	-	-
comp1048312_c0_seq1	260	--	--	--	--	--	--	--	--	--	--	--	--	--	--	--	--	--	--	--	--	--	--	-	-	-
comp1048334_c0_seq1	221	--	--	--	--	--	--	--	--	--	--	--	--	--	--	--	--	--	--	--	--	--	--	-	-	-
comp1048349_c0_seq1	236	--	--	--	--	--	--	--	--	--	--	--	--	--	--	--	--	--	--	--	--	--	--	-	-	-
comp1048388_c0_seq1	320	--	--	--	--	--	--	--	--	--	--	--	--	--	--	--	--	--	--	--	--	--	--	-	-	-
comp1048397_c0_seq1	557	--	--	--	--	--	--	--	--	--	--	--	--	--	--	--	--	--	--	--	--	--	--	-	-	-
comp1048440_c0_seq1	220	--	--	--	--	--	--	--	--	--	--	--	--	--	--	--	--	--	--	--	--	--	--	-	-	-
comp1048442_c0_seq1	201	gi|395538559|ref|XP_003771245.1|	72	9e-12	PREDICTED: alpha-2-macroglobulin [Sarcophilus harrisii]	--	--	--	--	sp|A8K2U0|A2ML1_HUMAN	63.5	1e-10	Alpha-2-macroglobulin-like protein 1 OS=Homo sapiens GN=A2ML1 PE=1 SV=3	--	--	--	--	--	K03910	2e-11	67.8	mdo:100619502	alpha-2-macroglobulin	-	-	-
comp1048450_c0_seq1	356	--	--	--	--	--	--	--	--	--	--	--	--	--	--	--	--	--	--	--	--	--	--	-	-	-
comp1048474_c0_seq1	289	--	--	--	--	--	--	--	--	--	--	--	--	--	--	--	--	--	--	--	--	--	--	-	-	-
comp1048477_c0_seq1	334	--	--	--	--	--	--	--	--	--	--	--	--	--	--	--	--	--	--	--	--	--	--	-	-	-
comp1048495_c0_seq1	224	--	--	--	--	--	--	--	--	--	--	--	--	--	--	--	--	--	--	--	--	--	--	-	-	-
comp1048551_c0_seq1	264	--	--	--	--	--	--	--	--	--	--	--	--	--	--	--	--	--	--	--	--	--	--	-	-	-
comp1048574_c0_seq1	219	--	--	--	--	--	--	--	--	--	--	--	--	--	--	--	--	--	--	--	--	--	--	-	-	-
comp1048620_c0_seq1	259	--	--	--	--	--	--	--	--	--	--	--	--	--	--	--	--	--	--	--	--	--	--	-	-	-
comp1048627_c0_seq1	280	--	--	--	--	--	--	--	--	--	--	--	--	--	--	--	--	--	--	--	--	--	--	-	-	-
comp1048628_c0_seq1	221	--	--	--	--	--	--	--	--	--	--	--	--	--	--	--	--	--	--	--	--	--	--	-	-	-
comp1048653_c0_seq1	267	--	--	--	--	--	--	--	--	--	--	--	--	--	--	--	--	--	--	--	--	--	--	-	-	-
comp1048686_c0_seq1	233	--	--	--	--	--	--	--	--	--	--	--	--	--	--	--	--	--	--	--	--	--	--	-	-	-
comp1048690_c0_seq1	222	gi|340379269|ref|XP_003388149.1|	54.7	1e-06	PREDICTED: hypothetical protein LOC100639574 [Amphimedon queenslandica]	--	--	--	--	--	--	--	--	--	--	--	--	--	--	--	--	--	--	-	-	-
comp1048711_c0_seq1	395	--	--	--	--	--	--	--	--	--	--	--	--	--	--	--	--	--	--	--	--	--	--	-	-	-
comp1048718_c0_seq1	217	--	--	--	--	--	--	--	--	--	--	--	--	--	--	--	--	--	--	--	--	--	--	-	-	-
comp1048736_c0_seq1	348	--	--	--	--	gi|374428415|emb|FQ310507.3|	61.9	2e-06	Dicentrarchus labrax chromosome sequence corresponding to linkage group 1, bottom part, complete sequence	--	--	--	--	--	--	--	--	--	--	--	--	--	--	-	-	-
comp1048741_c0_seq1	241	--	--	--	--	--	--	--	--	--	--	--	--	--	--	--	--	--	--	--	--	--	--	-	-	-
comp1048747_c0_seq1	226	--	--	--	--	--	--	--	--	--	--	--	--	--	--	--	--	--	--	--	--	--	--	-	-	-
comp1048760_c0_seq1	248	--	--	--	--	--	--	--	--	--	--	--	--	--	--	--	--	--	--	--	--	--	--	-	-	-
comp1048771_c0_seq1	366	--	--	--	--	--	--	--	--	--	--	--	--	--	--	--	--	--	--	--	--	--	--	-	-	-
comp1048782_c0_seq1	220	--	--	--	--	--	--	--	--	--	--	--	--	--	--	--	--	--	--	--	--	--	--	-	-	-
comp1048789_c0_seq1	233	--	--	--	--	--	--	--	--	--	--	--	--	--	--	--	--	--	--	--	--	--	--	-	-	-
comp1048790_c0_seq1	217	--	--	--	--	--	--	--	--	--	--	--	--	--	--	--	--	--	--	--	--	--	--	-	-	-
comp104879_c0_seq1	209	--	--	--	--	--	--	--	--	--	--	--	--	--	--	--	--	--	--	--	--	--	--	-	-	-
comp1048821_c0_seq1	326	--	--	--	--	--	--	--	--	--	--	--	--	--	--	--	--	--	--	--	--	--	--	-	-	-
comp1048831_c0_seq1	246	--	--	--	--	--	--	--	--	--	--	--	--	--	--	--	--	--	--	--	--	--	--	-	-	-
comp1048847_c0_seq1	216	--	--	--	--	--	--	--	--	--	--	--	--	--	--	--	--	--	--	--	--	--	--	-	-	-
comp1048852_c0_seq1	359	--	--	--	--	--	--	--	--	--	--	--	--	--	--	--	--	--	--	--	--	--	--	-	-	-
comp1048856_c0_seq1	371	--	--	--	--	--	--	--	--	--	--	--	--	--	--	--	--	--	--	--	--	--	--	-	-	-
comp1048869_c0_seq1	210	--	--	--	--	--	--	--	--	--	--	--	--	--	--	--	--	--	--	--	--	--	--	-	-	-
comp1048927_c0_seq1	302	--	--	--	--	--	--	--	--	--	--	--	--	--	--	--	--	--	--	--	--	--	--	-	-	-
comp1048970_c0_seq1	363	--	--	--	--	--	--	--	--	--	--	--	--	--	--	--	--	--	--	--	--	--	--	-	-	-
comp1049032_c0_seq1	282	--	--	--	--	--	--	--	--	--	--	--	--	--	--	--	--	--	--	--	--	--	--	-	-	-
comp1049044_c0_seq1	262	--	--	--	--	--	--	--	--	--	--	--	--	--	--	--	--	--	--	--	--	--	--	-	-	-
comp1049061_c0_seq1	236	gi|55771211|dbj|BAD72127.1|	77	2e-13	reverse transcriptase [Anguilla japonica]	--	--	--	--	--	--	--	--	--	--	--	--	--	K06480	5e-07	53.1	acs:100564502	integrin alpha 1	-	-	-
comp1049068_c0_seq1	227	--	--	--	--	--	--	--	--	--	--	--	--	--	--	--	--	--	--	--	--	--	--	-	-	-
comp1049072_c0_seq1	595	--	--	--	--	--	--	--	--	--	--	--	--	--	--	--	--	--	--	--	--	--	--	-	-	-
comp1049096_c0_seq1	220	--	--	--	--	--	--	--	--	--	--	--	--	--	--	--	--	--	--	--	--	--	--	-	-	-
comp1049098_c0_seq1	431	--	--	--	--	--	--	--	--	--	--	--	--	--	--	--	--	--	--	--	--	--	--	-	-	-
comp1049105_c0_seq1	209	--	--	--	--	--	--	--	--	--	--	--	--	--	--	--	--	--	--	--	--	--	--	-	-	-
comp1049114_c0_seq1	215	--	--	--	--	--	--	--	--	--	--	--	--	--	--	--	--	--	--	--	--	--	--	-	-	-
comp1049173_c0_seq1	283	--	--	--	--	--	--	--	--	--	--	--	--	--	--	--	--	--	--	--	--	--	--	-	-	-
comp1049189_c0_seq1	319	gi|301620660|ref|XP_002939688.1|	74.7	1e-12	PREDICTED: uncharacterized protein K02A2.6-like [Xenopus (Silurana) tropicalis]	--	--	--	--	--	--	--	--	--	--	--	--	--	--	--	--	--	--	-	-	-
comp1049199_c0_seq1	313	--	--	--	--	--	--	--	--	--	--	--	--	--	--	--	--	--	--	--	--	--	--	-	-	-
comp1049204_c0_seq1	274	gi|301626998|ref|XP_002942667.1|	70.9	2e-11	PREDICTED: sushi, von Willebrand factor type A, EGF and pentraxin domain-containing protein 1-like [Xenopus (Silurana) tropicalis]	--	--	--	--	sp|P11369|POL2_MOUSE	48.1	4e-06	Retrovirus-related Pol polyprotein LINE-1 OS=Mus musculus GN=Pol PE=1 SV=2	--	--	--	--	--	K06478	4e-07	53.5	acs:100563672	protein tyrosine phosphatase, receptor type, C [EC:3.1.3.48]	-	-	-
comp1049205_c0_seq1	201	--	--	--	--	--	--	--	--	--	--	--	--	--	--	--	--	--	--	--	--	--	--	-	-	-
comp1049209_c0_seq1	254	--	--	--	--	--	--	--	--	--	--	--	--	--	--	--	--	--	--	--	--	--	--	-	-	-
comp1049305_c0_seq1	390	--	--	--	--	--	--	--	--	--	--	--	--	--	--	--	--	--	--	--	--	--	--	-	-	-
comp1049307_c0_seq1	313	--	--	--	--	--	--	--	--	--	--	--	--	--	--	--	--	--	--	--	--	--	--	-	-	-
comp1049320_c0_seq1	212	--	--	--	--	--	--	--	--	--	--	--	--	--	--	--	--	--	--	--	--	--	--	-	-	-
comp1049326_c0_seq1	293	--	--	--	--	--	--	--	--	--	--	--	--	--	--	--	--	--	--	--	--	--	--	-	-	-
comp1049335_c0_seq1	288	--	--	--	--	--	--	--	--	--	--	--	--	--	--	--	--	--	--	--	--	--	--	-	-	-
comp1049336_c0_seq1	341	--	--	--	--	--	--	--	--	--	--	--	--	--	--	--	--	--	--	--	--	--	--	-	-	-
comp1049347_c0_seq1	209	--	--	--	--	--	--	--	--	--	--	--	--	--	--	--	--	--	--	--	--	--	--	-	-	-
comp1049368_c0_seq1	461	--	--	--	--	--	--	--	--	--	--	--	--	--	--	--	--	--	--	--	--	--	--	-	-	-
comp1049391_c0_seq1	298	gi|301628362|ref|XP_002943325.1|	69.3	6e-11	PREDICTED: putative transposase element L1Md-A101/L1Md-A102/L1Md-A2-like [Xenopus (Silurana) tropicalis]	--	--	--	--	--	--	--	--	--	--	--	--	--	--	--	--	--	--	-	-	-
comp1049410_c0_seq1	497	--	--	--	--	--	--	--	--	--	--	--	--	--	--	--	--	--	--	--	--	--	--	-	-	-
comp1049412_c0_seq1	231	--	--	--	--	--	--	--	--	--	--	--	--	--	--	--	--	--	--	--	--	--	--	-	-	-
comp1049424_c0_seq1	319	--	--	--	--	--	--	--	--	--	--	--	--	--	--	--	--	--	--	--	--	--	--	-	-	-
comp1049444_c0_seq1	208	--	--	--	--	--	--	--	--	--	--	--	--	--	--	--	--	--	--	--	--	--	--	-	-	-
comp1049465_c0_seq1	360	--	--	--	--	--	--	--	--	--	--	--	--	--	--	--	--	--	--	--	--	--	--	-	-	-
comp1049484_c0_seq1	201	--	--	--	--	--	--	--	--	--	--	--	--	--	--	--	--	--	--	--	--	--	--	-	-	-
comp1049489_c0_seq1	372	--	--	--	--	--	--	--	--	--	--	--	--	--	--	--	--	--	--	--	--	--	--	-	-	-
comp1049518_c0_seq1	360	gi|301614199|ref|XP_002936569.1|	53.1	4e-06	PREDICTED: protein TSPEAR-like [Xenopus (Silurana) tropicalis]	--	--	--	--	--	--	--	--	--	--	--	--	--	--	--	--	--	--	-	-	-
comp1049526_c0_seq1	383	--	--	--	--	--	--	--	--	--	--	--	--	--	--	--	--	--	--	--	--	--	--	-	-	-
comp1049538_c0_seq1	253	gi|345489808|ref|XP_003426237.1|	75.5	8e-13	PREDICTED: hypothetical protein LOC100680282 [Nasonia vitripennis]	--	--	--	--	--	--	--	--	--	--	--	--	--	--	--	--	--	--	-	-	-
comp1049549_c0_seq1	332	gi|292616038|ref|XP_001922778.2|	53.5	3e-06	PREDICTED: hypothetical protein LOC100000228 [Danio rerio]	--	--	--	--	sp|Q587J6|LITD1_MOUSE	49.3	2e-06	LINE-1 type transposase domain-containing protein 1 OS=Mus musculus GN=L1td1 PE=2 SV=1	--	--	--	--	--	--	--	--	--	--	-	-	-
comp1049636_c0_seq1	216	--	--	--	--	--	--	--	--	--	--	--	--	--	--	--	--	--	--	--	--	--	--	-	-	-
comp1049679_c0_seq1	214	gi|326912015|ref|XP_003202350.1|	137.9	1e-31	PREDICTED: voltage-dependent T-type calcium channel subunit alpha-1I-like, partial [Meleagris gallopavo]	gi|345326898|ref|XM_003431046.1|	159	6e-36	PREDICTED: Ornithorhynchus anatinus calcium channel, voltage-dependent, T type, alpha 1I subunit (CACNA1I), mRNA	sp|Q9Z0Y8|CAC1I_RAT	131	3e-31	Voltage-dependent T-type calcium channel subunit alpha-1I OS=Rattus norvegicus GN=Cacna1i PE=2 SV=3	--	--	--	--	--	K04856	1e-32	137	mgp:100545093	voltage-dependent calcium channel T type alpha-1I	GO:0007411//axon guidance;GO:0006816//calcium ion transport;GO:0007165//signal transduction	GO:0005515//protein binding;GO:0008332//low voltage-gated calcium channel activity	GO:0005891//voltage-gated calcium channel complex
comp1049697_c0_seq1	232	--	--	--	--	--	--	--	--	--	--	--	--	--	--	--	--	--	--	--	--	--	--	-	-	-
comp1049702_c0_seq1	269	--	--	--	--	--	--	--	--	--	--	--	--	--	--	--	--	--	--	--	--	--	--	-	-	-
comp1049748_c0_seq1	201	--	--	--	--	--	--	--	--	--	--	--	--	--	--	--	--	--	--	--	--	--	--	-	-	-
comp1049777_c0_seq1	314	--	--	--	--	gi|111815141|ref|NG_005612.1|	67.9	3e-08	Mus musculus immunoglobulin kappa chain complex (Igk) on chromosome 6	--	--	--	--	--	--	--	--	--	--	--	--	--	--	-	-	-
comp1049809_c0_seq1	268	gi|449274231|gb|EMC83514.1|	135.6	7e-31	Cadherin-4, partial [Columba livia]	gi|161484623|ref|NM_009867.2|	83.8	4e-13	Mus musculus cadherin 4 (Cdh4), mRNA	sp|P24503|CADH4_CHICK	135	2e-32	Cadherin-4 OS=Gallus gallus GN=CDH4 PE=2 SV=1	--	--	--	--	--	K06797	7e-32	135	tgu:100231556	cadherin 4, type 1, R-cadherin	GO:0007411//axon guidance;GO:0007156//homophilic cell adhesion;GO:0007157//heterophilic cell-cell adhesion;GO:0045773//positive regulation of axon extension	GO:0005509//calcium ion binding	GO:0005887//integral to plasma membrane
comp1049831_c0_seq1	253	--	--	--	--	--	--	--	--	--	--	--	--	--	--	--	--	--	--	--	--	--	--	-	-	-
comp1049868_c0_seq1	288	--	--	--	--	--	--	--	--	--	--	--	--	--	--	--	--	--	--	--	--	--	--	-	-	-
comp1049892_c0_seq1	395	gi|301620378|ref|XP_002939554.1|	22.3	5e-09	PREDICTED: ubiquitin carboxyl-terminal hydrolase 34-like [Xenopus (Silurana) tropicalis]	--	--	--	--	--	--	--	--	--	--	--	--	--	K11853	5e-10	60.5	xtr:100490033	ubiquitin carboxyl-terminal hydrolase 34 [EC:3.1.2.15]	-	-	-
comp1049906_c0_seq1	257	gi|291239881|ref|XP_002739850.1|	80.1	3e-14	PREDICTED: polyprotein-like [Saccoglossus kowalevskii]	--	--	--	--	--	--	--	--	--	--	--	--	--	K03364	4e-09	60.1	spu:578716	cell division cycle 20-like protein 1, cofactor of APC complex	-	-	-
comp1049913_c0_seq1	225	--	--	--	--	--	--	--	--	--	--	--	--	--	--	--	--	--	--	--	--	--	--	-	-	-
comp1049920_c0_seq1	381	--	--	--	--	--	--	--	--	--	--	--	--	--	--	--	--	--	--	--	--	--	--	-	-	-
comp1049928_c0_seq1	390	--	--	--	--	--	--	--	--	--	--	--	--	--	--	--	--	--	--	--	--	--	--	-	-	-
comp1049930_c0_seq1	292	--	--	--	--	--	--	--	--	--	--	--	--	--	--	--	--	--	--	--	--	--	--	-	-	-
comp1049940_c0_seq1	251	--	--	--	--	--	--	--	--	--	--	--	--	--	--	--	--	--	--	--	--	--	--	-	-	-
comp1049957_c0_seq1	256	--	--	--	--	--	--	--	--	--	--	--	--	--	--	--	--	--	--	--	--	--	--	-	-	-
comp1049961_c0_seq1	309	gi|392355316|ref|XP_003752003.1|	102.4	6e-21	PREDICTED: uncharacterized protein LOC100909751, partial [Rattus norvegicus]	--	--	--	--	sp|Q7M732|RTL1_MOUSE	116	1e-26	Retrotransposon-like protein 1 OS=Mus musculus GN=Rtl1 PE=2 SV=1	XF0818	99.4	1e-21	COG2730	Endoglucanase	K15172	5e-23	106	mdo:100031345	transcription elongation factor SPT5	GO:0032259//methylation	GO:0003676//nucleic acid binding;GO:0008168//methyltransferase activity	GO:0032040//small-subunit processome
comp1050004_c0_seq1	206	--	--	--	--	--	--	--	--	--	--	--	--	--	--	--	--	--	--	--	--	--	--	-	-	-
comp1050022_c0_seq1	250	--	--	--	--	--	--	--	--	--	--	--	--	--	--	--	--	--	--	--	--	--	--	-	-	-
comp105002_c0_seq1	276	--	--	--	--	--	--	--	--	--	--	--	--	--	--	--	--	--	--	--	--	--	--	-	-	-
comp1050047_c0_seq1	322	--	--	--	--	--	--	--	--	--	--	--	--	--	--	--	--	--	--	--	--	--	--	-	-	-
comp1050063_c0_seq1	236	--	--	--	--	--	--	--	--	--	--	--	--	--	--	--	--	--	--	--	--	--	--	-	-	-
comp1050076_c0_seq1	565	gi|465964985|gb|EMP30540.1|	241.5	1e-62	E3 ubiquitin-protein ligase TRIM50 [Chelonia mydas]	gi|326931127|ref|XM_003211638.1|	79.8	1e-11	PREDICTED: Meleagris gallopavo e3 ubiquitin-protein ligase TRIM50-like (LOC100547342), mRNA	sp|Q86XT4|TRI50_HUMAN	197	1e-50	E3 ubiquitin-protein ligase TRIM50 OS=Homo sapiens GN=TRIM50 PE=1 SV=1	--	--	--	--	--	K12024	4e-58	224	gga:417461	tripartite motif-containing protein 50/73/74	-	GO:0046872//metal ion binding	GO:0043231//intracellular membrane-bounded organelle
comp1050127_c0_seq1	407	--	--	--	--	--	--	--	--	--	--	--	--	--	--	--	--	--	--	--	--	--	--	-	-	-
comp1050163_c0_seq1	217	--	--	--	--	--	--	--	--	--	--	--	--	--	--	--	--	--	--	--	--	--	--	-	-	-
comp1050164_c0_seq1	230	gi|47214619|emb|CAG01460.1|	62	9e-09	unnamed protein product [Tetraodon nigroviridis]	--	--	--	--	sp|Q60847|COCA1_MOUSE	56.2	2e-08	Collagen alpha-1(XII) chain OS=Mus musculus GN=Col12a1 PE=2 SV=3	--	--	--	--	--	K08132	5e-09	59.7	dre:562946	collagen, type XII, alpha	-	-	GO:0005578//proteinaceous extracellular matrix
comp1050179_c0_seq1	219	--	--	--	--	--	--	--	--	--	--	--	--	--	--	--	--	--	--	--	--	--	--	-	-	-
comp1050206_c0_seq1	332	--	--	--	--	--	--	--	--	--	--	--	--	--	--	--	--	--	--	--	--	--	--	-	-	-
comp1050231_c0_seq1	215	gi|426355770|ref|XP_004045280.1|	92	9e-18	PREDICTED: TLR4 interactor with leucine rich repeats [Gorilla gorilla gorilla]	gi|465985048|ref|XM_004265676.1|	69.9	4e-09	PREDICTED: Orcinus orca TLR4 interactor with leucine-rich repeats (TRIL), mRNA	sp|Q7L0X0|TRIL_HUMAN	92	3e-19	TLR4 interactor with leucine rich repeats OS=Homo sapiens GN=TRIL PE=1 SV=2	--	--	--	--	--	K09645	1e-17	88.2	oaa:100080780	vitellogenic carboxypeptidase-like protein [EC:3.4.16.-]	GO:0002718//regulation of cytokine production involved in immune response;GO:0034142//toll-like receptor 4 signaling pathway	GO:0001530//lipopolysaccharide binding	GO:0046696//lipopolysaccharide receptor complex
comp1050236_c0_seq1	263	gi|148645276|gb|ABR01162.1|	69.3	6e-11	endonuclease/reverse transcriptase [Sus scrofa]	--	--	--	--	sp|P08548|LIN1_NYCCO	66.6	1e-11	LINE-1 reverse transcriptase homolog OS=Nycticebus coucang PE=1 SV=1	--	--	--	--	--	K04559	2e-09	60.8	xtr:100496371	huntingtin interacting protein 1	-	-	-
comp1050270_c0_seq1	409	--	--	--	--	--	--	--	--	--	--	--	--	--	--	--	--	--	--	--	--	--	--	-	-	-
comp1050356_c0_seq1	253	--	--	--	--	--	--	--	--	--	--	--	--	--	--	--	--	--	--	--	--	--	--	-	-	-
comp1050453_c0_seq1	306	gi|301615280|ref|XP_002937106.1|	134.4	1e-30	PREDICTED: cysteinyl leukotriene receptor 1-like [Xenopus (Silurana) tropicalis]	--	--	--	--	sp|Q95N02|CLTR1_PIG	117	8e-27	Cysteinyl leukotriene receptor 1 OS=Sus scrofa GN=CYSLTR1 PE=2 SV=1	--	--	--	--	--	K04322	2e-31	134	xtr:100497435	cysteinyl leukotriene receptor 1	-	-	GO:0016020//membrane
comp1050464_c0_seq1	332	--	--	--	--	--	--	--	--	--	--	--	--	--	--	--	--	--	--	--	--	--	--	-	-	-
comp1050470_c0_seq1	255	--	--	--	--	--	--	--	--	--	--	--	--	--	--	--	--	--	--	--	--	--	--	-	-	-
comp1050473_c0_seq1	362	--	--	--	--	--	--	--	--	--	--	--	--	--	--	--	--	--	--	--	--	--	--	-	-	-
comp1050491_c0_seq1	229	--	--	--	--	--	--	--	--	--	--	--	--	--	--	--	--	--	--	--	--	--	--	-	-	-
comp1050504_c0_seq1	342	--	--	--	--	--	--	--	--	--	--	--	--	--	--	--	--	--	--	--	--	--	--	-	-	-
comp1050538_c0_seq1	212	--	--	--	--	--	--	--	--	--	--	--	--	--	--	--	--	--	--	--	--	--	--	-	-	-
comp1050540_c0_seq1	253	--	--	--	--	--	--	--	--	--	--	--	--	--	--	--	--	--	--	--	--	--	--	-	-	-
comp1050544_c0_seq1	225	--	--	--	--	--	--	--	--	--	--	--	--	--	--	--	--	--	--	--	--	--	--	-	-	-
comp1050577_c0_seq1	565	--	--	--	--	--	--	--	--	--	--	--	--	--	--	--	--	--	--	--	--	--	--	-	-	-
comp1050591_c0_seq1	219	--	--	--	--	--	--	--	--	--	--	--	--	--	--	--	--	--	--	--	--	--	--	-	-	-
comp1050644_c0_seq1	234	--	--	--	--	--	--	--	--	--	--	--	--	--	--	--	--	--	--	--	--	--	--	-	-	-
comp1050674_c0_seq1	205	--	--	--	--	--	--	--	--	--	--	--	--	--	--	--	--	--	--	--	--	--	--	-	-	-
comp1050679_c0_seq1	231	--	--	--	--	--	--	--	--	--	--	--	--	--	--	--	--	--	--	--	--	--	--	-	-	-
comp1050699_c0_seq1	329	--	--	--	--	--	--	--	--	--	--	--	--	--	--	--	--	--	--	--	--	--	--	-	-	-
comp1050706_c0_seq1	254	--	--	--	--	--	--	--	--	--	--	--	--	--	--	--	--	--	--	--	--	--	--	-	-	-
comp1050748_c0_seq1	379	--	--	--	--	--	--	--	--	--	--	--	--	--	--	--	--	--	--	--	--	--	--	-	-	-
comp1050773_c0_seq1	324	--	--	--	--	--	--	--	--	--	--	--	--	--	--	--	--	--	--	--	--	--	--	-	-	-
comp1050782_c0_seq1	427	--	--	--	--	--	--	--	--	--	--	--	--	--	--	--	--	--	--	--	--	--	--	-	-	-
comp1050792_c0_seq1	409	gi|345305427|ref|XP_003428331.1|	172.9	4e-42	PREDICTED: claudin-20-like [Ornithorhynchus anatinus]	gi|326915768|ref|XM_003204137.1|	83.8	6e-13	PREDICTED: Meleagris gallopavo claudin-20-like (LOC100544952), mRNA	sp|P56880|CLD20_HUMAN	137	7e-33	Claudin-20 OS=Homo sapiens GN=CLDN20 PE=2 SV=1	--	--	--	--	--	K06087	4e-43	172	oaa:100680653	claudin	-	-	GO:0016020//membrane
comp1050799_c0_seq1	243	--	--	--	--	--	--	--	--	--	--	--	--	--	--	--	--	--	--	--	--	--	--	-	-	-
comp1050806_c0_seq1	202	--	--	--	--	--	--	--	--	--	--	--	--	--	--	--	--	--	--	--	--	--	--	-	-	-
comp1050816_c0_seq1	265	--	--	--	--	--	--	--	--	--	--	--	--	--	--	--	--	--	--	--	--	--	--	-	-	-
comp1050826_c0_seq1	309	gi|449514967|ref|XP_002189236.2|	162.2	7e-39	PREDICTED: aminopeptidase Q-like, partial [Taeniopygia guttata]	gi|468122801|gb|GAGC010276504.1|	93.7	5e-16	TSA: Anolis carolinensis k26:2538374 transcribed RNA sequence	sp|Q6Q4G3|AMPQ_HUMAN	144	4e-35	Aminopeptidase Q OS=Homo sapiens GN=AQPEP PE=1 SV=4	SPy1239	109	1e-24	COG0308	Aminopeptidase N	K13724	7e-40	162	tgu:100225698	aminopeptidase Q [EC:3.4.11.-]	-	-	-
comp1050862_c0_seq1	352	gi|301617868|ref|XP_002938353.1|	91.3	1e-17	PREDICTED: hypothetical protein LOC100490320 [Xenopus (Silurana) tropicalis]	--	--	--	--	sp|P11369|POL2_MOUSE	73.2	1e-13	Retrovirus-related Pol polyprotein LINE-1 OS=Mus musculus GN=Pol PE=1 SV=2	--	--	--	--	--	K06478	9e-16	82	acs:100563672	protein tyrosine phosphatase, receptor type, C [EC:3.1.3.48]	-	-	-
comp1050875_c0_seq1	298	--	--	--	--	--	--	--	--	--	--	--	--	--	--	--	--	--	--	--	--	--	--	-	-	-
comp1050882_c0_seq1	248	--	--	--	--	--	--	--	--	--	--	--	--	--	--	--	--	--	--	--	--	--	--	-	-	-
comp1050888_c0_seq1	287	--	--	--	--	--	--	--	--	--	--	--	--	--	--	--	--	--	--	--	--	--	--	-	-	-
comp1050892_c0_seq1	212	--	--	--	--	--	--	--	--	--	--	--	--	--	--	--	--	--	--	--	--	--	--	-	-	-
comp1050899_c0_seq1	214	--	--	--	--	--	--	--	--	--	--	--	--	--	--	--	--	--	--	--	--	--	--	-	-	-
comp1050916_c0_seq1	232	gi|301632434|ref|XP_002945290.1|	59.7	4e-08	PREDICTED: hypothetical protein LOC100497369, partial [Xenopus (Silurana) tropicalis]	--	--	--	--	--	--	--	--	--	--	--	--	--	K11853	9e-08	55.5	xtr:100490033	ubiquitin carboxyl-terminal hydrolase 34 [EC:3.1.2.15]	-	-	-
comp1050923_c0_seq1	822	gi|301616361|ref|XP_002937628.1|	120.2	1e-25	PREDICTED: hypothetical protein LOC100496475 [Xenopus (Silurana) tropicalis]	--	--	--	--	--	--	--	--	--	--	--	--	--	K03129	4e-15	82.4	xtr:100487219	transcription initiation factor TFIID subunit 4	-	-	-
comp1050946_c0_seq1	237	--	--	--	--	--	--	--	--	--	--	--	--	--	--	--	--	--	--	--	--	--	--	-	-	-
comp1050953_c0_seq1	298	--	--	--	--	--	--	--	--	--	--	--	--	--	--	--	--	--	--	--	--	--	--	-	-	-
comp1050967_c0_seq1	252	--	--	--	--	--	--	--	--	--	--	--	--	--	--	--	--	--	--	--	--	--	--	-	-	-
comp1050975_c0_seq1	261	--	--	--	--	--	--	--	--	--	--	--	--	--	--	--	--	--	--	--	--	--	--	-	-	-
comp1050984_c0_seq1	245	--	--	--	--	--	--	--	--	--	--	--	--	--	--	--	--	--	--	--	--	--	--	-	-	-
comp1050991_c0_seq1	399	--	--	--	--	--	--	--	--	--	--	--	--	--	--	--	--	--	--	--	--	--	--	-	-	-
comp1051038_c0_seq1	226	gi|395847725|ref|XP_003796517.1|	60.1	3e-08	PREDICTED: complement C1r subcomponent-like protein [Otolemur garnettii]	--	--	--	--	sp|Q8CFG9|C1RB_MOUSE	57.4	7e-09	Complement C1r-B subcomponent OS=Mus musculus GN=C1rb PE=2 SV=1	--	--	--	--	--	K01330	5e-09	59.7	tgu:100224962	complement component 1, r subcomponent [EC:3.4.21.41]	GO:0006956//complement activation	GO:0008236//serine-type peptidase activity	-
comp1051070_c0_seq1	209	--	--	--	--	--	--	--	--	--	--	--	--	--	--	--	--	--	--	--	--	--	--	-	-	-
comp1051113_c0_seq1	405	--	--	--	--	--	--	--	--	--	--	--	--	--	--	--	--	--	--	--	--	--	--	-	-	-
comp1051130_c0_seq1	690	--	--	--	--	--	--	--	--	--	--	--	--	--	--	--	--	--	--	--	--	--	--	-	-	-
comp1051132_c0_seq1	350	--	--	--	--	--	--	--	--	--	--	--	--	--	--	--	--	--	--	--	--	--	--	-	-	-
comp1051151_c0_seq1	251	--	--	--	--	--	--	--	--	--	--	--	--	--	--	--	--	--	--	--	--	--	--	-	-	-
comp1051156_c0_seq1	331	--	--	--	--	--	--	--	--	--	--	--	--	--	--	--	--	--	--	--	--	--	--	-	-	-
comp1051234_c0_seq1	336	--	--	--	--	--	--	--	--	--	--	--	--	--	--	--	--	--	--	--	--	--	--	-	-	-
comp1051245_c0_seq1	265	--	--	--	--	--	--	--	--	--	--	--	--	--	--	--	--	--	--	--	--	--	--	-	-	-
comp1051271_c0_seq1	280	--	--	--	--	--	--	--	--	--	--	--	--	--	--	--	--	--	--	--	--	--	--	-	-	-
comp1051283_c0_seq1	209	gi|158148971|dbj|BAF82019.1|	73.2	4e-12	piggyBac transposase Uribo1 [Xenopus (Silurana) tropicalis]	--	--	--	--	--	--	--	--	--	--	--	--	--	--	--	--	--	--	-	-	-
comp1051320_c0_seq1	530	--	--	--	--	--	--	--	--	--	--	--	--	--	--	--	--	--	--	--	--	--	--	-	-	-
comp1051340_c0_seq1	309	--	--	--	--	--	--	--	--	--	--	--	--	--	--	--	--	--	--	--	--	--	--	-	-	-
comp1051353_c0_seq1	735	--	--	--	--	--	--	--	--	--	--	--	--	--	--	--	--	--	--	--	--	--	--	-	-	-
comp1051355_c0_seq1	226	--	--	--	--	--	--	--	--	--	--	--	--	--	--	--	--	--	--	--	--	--	--	-	-	-
comp1051431_c0_seq1	315	--	--	--	--	--	--	--	--	--	--	--	--	--	--	--	--	--	--	--	--	--	--	-	-	-
comp1051444_c0_seq1	245	gi|260807297|ref|XP_002598445.1|	64.7	1e-09	hypothetical protein BRAFLDRAFT_83261 [Branchiostoma floridae] >gi|229283718|gb|EEN54457.1| hypothetical protein BRAFLDRAFT_83261 [Branchiostoma floridae]	gi|395519973|ref|XM_003764066.1|	61.9	1e-06	PREDICTED: Sarcophilus harrisii dynein, axonemal, heavy chain 7 (DNAH7), mRNA	sp|Q63170|DYH7_RAT	56.6	1e-08	Dynein heavy chain 7, axonemal OS=Rattus norvegicus GN=Dnah7 PE=2 SV=2	--	--	--	--	--	--	--	--	--	--	GO:0006200//ATP catabolic process;GO:0001539//ciliary or flagellar motility;GO:0007018//microtubule-based movement	GO:0003777//microtubule motor activity;GO:0016887//ATPase activity	GO:0005858//axonemal dynein complex
comp1051468_c0_seq1	258	--	--	--	--	--	--	--	--	--	--	--	--	--	--	--	--	--	--	--	--	--	--	-	-	-
comp1051471_c0_seq1	377	--	--	--	--	--	--	--	--	--	--	--	--	--	--	--	--	--	--	--	--	--	--	-	-	-
comp1051476_c0_seq1	463	gi|390365838|ref|XP_003730898.1|	25.4	1e-10	PREDICTED: RNA-directed DNA polymerase from mobile element jockey-like [Strongylocentrotus purpuratus]	--	--	--	--	--	--	--	--	--	--	--	--	--	--	--	--	--	--	-	-	-
comp1051481_c0_seq1	230	--	--	--	--	--	--	--	--	--	--	--	--	--	--	--	--	--	--	--	--	--	--	-	-	-
comp1051518_c0_seq1	436	--	--	--	--	--	--	--	--	--	--	--	--	--	--	--	--	--	--	--	--	--	--	-	-	-
comp1051547_c0_seq1	309	--	--	--	--	--	--	--	--	--	--	--	--	--	--	--	--	--	--	--	--	--	--	-	-	-
comp1051585_c0_seq1	283	--	--	--	--	--	--	--	--	--	--	--	--	--	--	--	--	--	--	--	--	--	--	-	-	-
comp1051591_c0_seq1	282	--	--	--	--	--	--	--	--	--	--	--	--	--	--	--	--	--	--	--	--	--	--	-	-	-
comp1051593_c0_seq1	288	--	--	--	--	--	--	--	--	--	--	--	--	--	--	--	--	--	--	--	--	--	--	-	-	-
comp1051609_c0_seq1	230	--	--	--	--	--	--	--	--	--	--	--	--	--	--	--	--	--	--	--	--	--	--	-	-	-
comp1051628_c0_seq1	586	--	--	--	--	--	--	--	--	--	--	--	--	--	--	--	--	--	--	--	--	--	--	-	-	-
comp1051650_c0_seq1	314	gi|28916451|gb|AAO59490.1|	207.6	1e-52	calcium sensing receptor [Rattus norvegicus]	gi|255653075|ref|NM_001163978.1|	153	6e-34	Equus caballus calcium-sensing receptor (CASR), mRNA	sp|P48442|CASR_RAT	207	4e-54	Extracellular calcium-sensing receptor OS=Rattus norvegicus GN=Casr PE=1 SV=1	--	--	--	--	--	K04612	2e-53	207	rno:24247	calcium-sensing receptor	GO:0032024//positive regulation of insulin secretion;GO:0071774//response to fibroblast growth factor stimulus;GO:0006915//apoptotic process;GO:0008284//positive regulation of cell proliferation;GO:0032781//positive regulation of ATPase activity;GO:0048754//branching morphogenesis of an epithelial tube;GO:0042311//vasodilation;GO:0071456//cellular response to hypoxia;GO:0035729//cellular response…	GO:0004930//G-protein coupled receptor activity;GO:0005178//integrin binding;GO:0000287//magnesium ion binding;GO:0008144//drug binding;GO:0019808//polyamine binding;GO:0044325//ion channel binding;GO:0019901//protein kinase binding;GO:0005509//calcium ion binding	GO:0009986//cell surface;GO:0016324//apical plasma membrane;GO:0043679//axon terminus;GO:0016323//basolateral plasma membrane;GO:0005737//cytoplasm;GO:0016021//integral to membrane;GO:0005634//nucleus;GO:0043025//neuronal cell body
comp1051693_c0_seq1	393	--	--	--	--	--	--	--	--	--	--	--	--	--	--	--	--	--	--	--	--	--	--	-	-	-
comp1051696_c0_seq1	270	--	--	--	--	--	--	--	--	--	--	--	--	--	--	--	--	--	--	--	--	--	--	-	-	-
comp1051704_c0_seq1	235	--	--	--	--	--	--	--	--	--	--	--	--	--	--	--	--	--	--	--	--	--	--	-	-	-
comp1051720_c0_seq1	462	--	--	--	--	--	--	--	--	--	--	--	--	--	--	--	--	--	--	--	--	--	--	-	-	-
comp1051724_c0_seq1	264	--	--	--	--	--	--	--	--	--	--	--	--	--	--	--	--	--	--	--	--	--	--	-	-	-
comp1051774_c0_seq1	335	--	--	--	--	--	--	--	--	--	--	--	--	--	--	--	--	--	--	--	--	--	--	-	-	-
comp1051802_c0_seq1	236	--	--	--	--	--	--	--	--	--	--	--	--	--	--	--	--	--	--	--	--	--	--	-	-	-
comp1051815_c0_seq1	223	--	--	--	--	--	--	--	--	--	--	--	--	--	--	--	--	--	--	--	--	--	--	-	-	-
comp1051845_c0_seq1	233	--	--	--	--	--	--	--	--	--	--	--	--	--	--	--	--	--	--	--	--	--	--	-	-	-
comp1051851_c0_seq1	736	gi|301607174|ref|XP_002933191.1|	139	2e-31	PREDICTED: retrotransposable element Tf2 155 kDa protein type 1-like [Xenopus (Silurana) tropicalis]	--	--	--	--	sp|Q86TG7|PEG10_HUMAN	95.9	8e-20	Retrotransposon-derived protein PEG10 OS=Homo sapiens GN=PEG10 PE=1 SV=2	--	--	--	--	--	K04303	5e-07	55.1	acs:100560819	MAS1 oncogene	-	-	-
comp1051870_c0_seq1	388	--	--	--	--	--	--	--	--	--	--	--	--	--	--	--	--	--	--	--	--	--	--	-	-	-
comp1051878_c0_seq1	423	gi|326672103|ref|XP_003199595.1|	241.1	1e-62	PREDICTED: dynein heavy chain 9, axonemal, partial [Danio rerio]	gi|326930627|ref|XM_003211398.1|	131	3e-27	PREDICTED: Meleagris gallopavo dynein, axonemal, heavy chain 9 (DNAH9), mRNA	sp|Q9NYC9|DYH9_HUMAN	220	6e-58	Dynein heavy chain 9, axonemal OS=Homo sapiens GN=DNAH9 PE=1 SV=3	--	--	--	--	--	K10408	4e-21	100	cin:100175028	dynein heavy chain, axonemal	-	-	-
comp1051955_c0_seq1	207	--	--	--	--	--	--	--	--	--	--	--	--	--	--	--	--	--	--	--	--	--	--	-	-	-
comp1051959_c0_seq1	336	--	--	--	--	--	--	--	--	--	--	--	--	--	--	--	--	--	--	--	--	--	--	-	-	-
comp1051976_c0_seq1	305	gi|292630533|ref|XP_002667924.1|	62.8	5e-09	PREDICTED: hypothetical protein LOC100333442 [Danio rerio]	--	--	--	--	--	--	--	--	--	--	--	--	--	--	--	--	--	--	-	-	-
comp1051997_c0_seq1	221	--	--	--	--	--	--	--	--	--	--	--	--	--	--	--	--	--	--	--	--	--	--	-	-	-
comp1052003_c0_seq1	316	--	--	--	--	--	--	--	--	--	--	--	--	--	--	--	--	--	--	--	--	--	--	-	-	-
comp1052027_c0_seq1	325	--	--	--	--	--	--	--	--	--	--	--	--	--	--	--	--	--	--	--	--	--	--	-	-	-
comp1052033_c0_seq1	284	--	--	--	--	--	--	--	--	--	--	--	--	--	--	--	--	--	--	--	--	--	--	-	-	-
comp1052051_c0_seq1	275	--	--	--	--	--	--	--	--	--	--	--	--	--	--	--	--	--	--	--	--	--	--	-	-	-
comp1052060_c0_seq1	734	gi|301617868|ref|XP_002938353.1|	26.6	5e-28	PREDICTED: hypothetical protein LOC100490320 [Xenopus (Silurana) tropicalis]	--	--	--	--	sp|P08548|LIN1_NYCCO	119	5e-27	LINE-1 reverse transcriptase homolog OS=Nycticebus coucang PE=1 SV=1	--	--	--	--	--	K11849	3e-24	106	acs:100555596	ubiquitin carboxyl-terminal hydrolase 25/28 [EC:3.1.2.15]	-	-	-
comp1052073_c0_seq1	238	--	--	--	--	--	--	--	--	--	--	--	--	--	--	--	--	--	--	--	--	--	--	-	-	-
comp1052079_c0_seq1	356	--	--	--	--	--	--	--	--	--	--	--	--	--	--	--	--	--	--	--	--	--	--	-	-	-
comp1052119_c0_seq1	331	--	--	--	--	--	--	--	--	--	--	--	--	--	--	--	--	--	--	--	--	--	--	-	-	-
comp1052142_c0_seq1	408	--	--	--	--	--	--	--	--	--	--	--	--	--	--	--	--	--	--	--	--	--	--	-	-	-
comp1052164_c0_seq1	234	--	--	--	--	--	--	--	--	--	--	--	--	--	--	--	--	--	--	--	--	--	--	-	-	-
comp1052175_c0_seq1	337	--	--	--	--	--	--	--	--	--	--	--	--	--	--	--	--	--	--	--	--	--	--	-	-	-
comp1052185_c0_seq1	244	--	--	--	--	--	--	--	--	--	--	--	--	--	--	--	--	--	--	--	--	--	--	-	-	-
comp1052202_c0_seq1	369	--	--	--	--	--	--	--	--	--	--	--	--	--	--	--	--	--	--	--	--	--	--	-	-	-
comp1052209_c0_seq1	213	--	--	--	--	--	--	--	--	--	--	--	--	--	--	--	--	--	--	--	--	--	--	-	-	-
comp1052216_c0_seq1	239	gi|301607881|ref|XP_002933531.1|	58.9	8e-08	PREDICTED: neuropeptide Y receptor type 2-like [Xenopus (Silurana) tropicalis]	--	--	--	--	--	--	--	--	--	--	--	--	--	K04205	8e-09	58.9	xtr:100498351	neuropeptide Y receptor type 2	-	-	-
comp105225_c0_seq1	234	--	--	--	--	--	--	--	--	--	--	--	--	--	--	--	--	--	--	--	--	--	--	-	-	-
comp1052277_c0_seq1	211	--	--	--	--	--	--	--	--	--	--	--	--	--	--	--	--	--	--	--	--	--	--	-	-	-
comp1052281_c0_seq1	225	--	--	--	--	--	--	--	--	--	--	--	--	--	--	--	--	--	--	--	--	--	--	-	-	-
comp1052302_c0_seq1	276	--	--	--	--	--	--	--	--	--	--	--	--	--	--	--	--	--	--	--	--	--	--	-	-	-
comp1052306_c0_seq1	278	--	--	--	--	--	--	--	--	--	--	--	--	--	--	--	--	--	--	--	--	--	--	-	-	-
comp1052337_c0_seq1	482	gi|465999127|gb|EMP40797.1|	193.7	2e-48	Pro-epidermal growth factor [Chelonia mydas]	--	--	--	--	sp|Q3SXY7|LRIT3_HUMAN	162	2e-40	Leucine-rich repeat, immunoglobulin-like domain and transmembrane domain-containing protein 3 OS=Homo sapiens GN=LRIT3 PE=2 SV=2	--	--	--	--	--	--	--	--	--	--	-	-	-
comp1052342_c0_seq1	589	gi|350535497|ref|NP_001233127.1|	92.8	1e-17	tudor domain-containing protein 10 [Sus scrofa] >gi|194400274|gb|ACF61023.1| TDRD10 [Sus scrofa]	--	--	--	--	sp|Q5VZ19|TDR10_HUMAN	76.6	3e-14	Tudor domain-containing protein 10 OS=Homo sapiens GN=TDRD10 PE=2 SV=3	--	--	--	--	--	--	--	--	--	--	-	GO:0097159//organic cyclic compound binding;GO:1901363	-
comp1052366_c0_seq1	323	--	--	--	--	--	--	--	--	--	--	--	--	--	--	--	--	--	--	--	--	--	--	-	-	-
comp1052405_c0_seq1	204	--	--	--	--	--	--	--	--	--	--	--	--	--	--	--	--	--	--	--	--	--	--	-	-	-
comp1052416_c0_seq1	212	--	--	--	--	--	--	--	--	--	--	--	--	--	--	--	--	--	--	--	--	--	--	-	-	-
comp1052449_c0_seq1	204	--	--	--	--	--	--	--	--	--	--	--	--	--	--	--	--	--	--	--	--	--	--	-	-	-
comp1052482_c0_seq1	400	--	--	--	--	--	--	--	--	--	--	--	--	--	--	--	--	--	--	--	--	--	--	-	-	-
comp1052489_c0_seq1	281	--	--	--	--	--	--	--	--	--	--	--	--	--	--	--	--	--	--	--	--	--	--	-	-	-
comp1052492_c0_seq1	214	--	--	--	--	--	--	--	--	--	--	--	--	--	--	--	--	--	--	--	--	--	--	-	-	-
comp1052496_c0_seq1	349	--	--	--	--	--	--	--	--	--	--	--	--	--	--	--	--	--	--	--	--	--	--	-	-	-
comp1052503_c0_seq1	209	--	--	--	--	--	--	--	--	--	--	--	--	--	--	--	--	--	--	--	--	--	--	-	-	-
comp1052519_c0_seq1	313	--	--	--	--	--	--	--	--	--	--	--	--	--	--	--	--	--	--	--	--	--	--	-	-	-
comp1052551_c0_seq1	228	--	--	--	--	--	--	--	--	--	--	--	--	--	--	--	--	--	--	--	--	--	--	-	-	-
comp1052552_c0_seq1	274	--	--	--	--	--	--	--	--	--	--	--	--	--	--	--	--	--	--	--	--	--	--	-	-	-
comp1052601_c0_seq1	502	--	--	--	--	--	--	--	--	--	--	--	--	--	--	--	--	--	--	--	--	--	--	-	-	-
comp1052603_c0_seq1	261	--	--	--	--	--	--	--	--	--	--	--	--	--	--	--	--	--	--	--	--	--	--	-	-	-
comp1052619_c0_seq1	272	--	--	--	--	--	--	--	--	--	--	--	--	--	--	--	--	--	--	--	--	--	--	-	-	-
comp1052745_c0_seq1	203	--	--	--	--	--	--	--	--	--	--	--	--	--	--	--	--	--	--	--	--	--	--	-	-	-
comp1052752_c0_seq1	216	--	--	--	--	--	--	--	--	--	--	--	--	--	--	--	--	--	--	--	--	--	--	-	-	-
comp1052780_c0_seq1	225	--	--	--	--	--	--	--	--	--	--	--	--	--	--	--	--	--	--	--	--	--	--	-	-	-
comp1052787_c0_seq1	305	--	--	--	--	--	--	--	--	--	--	--	--	--	--	--	--	--	--	--	--	--	--	-	-	-
comp1052869_c0_seq1	221	--	--	--	--	--	--	--	--	--	--	--	--	--	--	--	--	--	--	--	--	--	--	-	-	-
comp1052884_c0_seq1	452	--	--	--	--	--	--	--	--	--	--	--	--	--	--	--	--	--	--	--	--	--	--	-	-	-
comp1052887_c0_seq1	211	--	--	--	--	--	--	--	--	--	--	--	--	--	--	--	--	--	--	--	--	--	--	-	-	-
comp1052889_c0_seq1	334	--	--	--	--	--	--	--	--	--	--	--	--	--	--	--	--	--	--	--	--	--	--	-	-	-
comp1052914_c0_seq1	227	gi|2072953|gb|AAC51264.1|	54.3	2e-06	putative p150 [Homo sapiens]	--	--	--	--	sp|P11369|POL2_MOUSE	49.3	2e-06	Retrovirus-related Pol polyprotein LINE-1 OS=Mus musculus GN=Pol PE=1 SV=2	--	--	--	--	--	--	--	--	--	--	-	-	-
comp1052947_c0_seq1	205	--	--	--	--	--	--	--	--	--	--	--	--	--	--	--	--	--	--	--	--	--	--	-	-	-
comp105296_c0_seq1	206	--	--	--	--	--	--	--	--	--	--	--	--	--	--	--	--	--	--	--	--	--	--	-	-	-
comp1053001_c0_seq1	234	--	--	--	--	--	--	--	--	--	--	--	--	--	--	--	--	--	--	--	--	--	--	-	-	-
comp1053097_c0_seq1	241	--	--	--	--	--	--	--	--	--	--	--	--	--	--	--	--	--	--	--	--	--	--	-	-	-
comp105310_c0_seq1	212	--	--	--	--	--	--	--	--	--	--	--	--	--	--	--	--	--	--	--	--	--	--	-	-	-
comp1053110_c0_seq1	208	--	--	--	--	--	--	--	--	--	--	--	--	--	--	--	--	--	--	--	--	--	--	-	-	-
comp1053129_c0_seq1	213	--	--	--	--	--	--	--	--	--	--	--	--	--	--	--	--	--	--	--	--	--	--	-	-	-
comp1053138_c0_seq1	511	--	--	--	--	--	--	--	--	--	--	--	--	--	--	--	--	--	--	--	--	--	--	-	-	-
[truncated: 235,121+ more rows]
