# Supplementary material for: A Transcriptome for the Study of Early Processes of Retinal Regeneration in the Adult Newt, Cynops pyrrhogaster
Source: PLoS One. 2014 Oct 7;9(10):e109831. doi: 10.1371/journal.pone.0109831 (PMC4188609; doi:10.1371/journal.pone.0109831)
Supplement: Table S3 — COG classification. (XLSX) [file pone.0109831.s003.xlsx]

## Sheet: Eyeball-Unigene.fa.cog.class.an
Code	Functional-Categories	Count	IS-Transcripts
A	RNA processing and modification	235	comp379240_c0_seq16,COG5176	comp379240_c0_seq18,COG5176	comp379240_c0_seq19,COG5176	comp379240_c0_seq20,COG5176	comp379240_c0_seq21,COG5176	comp379240_c0_seq23,COG5176	comp379240_c0_seq24,COG5176	comp379240_c0_seq27,COG5176	comp379240_c0_seq28,COG5176	comp379240_c0_seq29,COG5176	comp379240_c0_seq30,COG5176	comp379240_c0_seq31,COG5176	comp379240_c0_seq34,COG5176	comp379240_c0_seq35,COG5176	comp379240_c0_seq37,COG5176	comp379240_c0_seq38,COG5176	comp379240_c0_seq39,COG5176	comp379240_c0_seq41,COG5176	comp379240_c0_seq42,COG5176	comp379820_c0_seq3,COG5107	comp379820_c0_seq4,COG5107	comp380709_c0_seq1,COG5176	comp380709_c0_seq2,COG5176	comp381002_c0_seq2,COG5178	comp381002_c0_seq3,COG5178	comp381109_c0_seq1,COG5178	comp381109_c0_seq2,COG5178	comp381109_c0_seq3,COG5178	comp381109_c0_seq5,COG5178	comp381109_c0_seq6,COG5178	comp381109_c0_seq9,COG5178	comp381332_c0_seq11,COG5178	comp381332_c0_seq13,COG5178	comp381332_c0_seq14,COG5178	comp381332_c0_seq18,COG5178	comp381332_c0_seq20,COG5178	comp381332_c0_seq24,COG5178	comp381399_c0_seq1,COG5147	comp381399_c0_seq2,COG5147	comp381399_c0_seq3,COG5147	comp381609_c1_seq11,COG5178	comp381609_c1_seq12,COG5178	comp382048_c0_seq14,COG5178	comp382048_c0_seq20,COG5178	comp382048_c0_seq22,COG5178	comp382048_c0_seq26,COG5178	comp382048_c0_seq44,COG5178
B	Chromatin structure and dynamics	530	comp379327_c0_seq1,COG2036	comp379327_c0_seq2,COG2036	comp379464_c0_seq1,COG5648	comp379464_c0_seq2,COG5648	comp379474_c0_seq1,COG5137	comp379474_c0_seq2,COG5137	comp379588_c0_seq1,COG5137	comp379588_c0_seq2,COG5137	comp379643_c0_seq2,COG5137	comp379725_c0_seq1,COG5531	comp380198_c0_seq1,COG5259	comp380198_c0_seq2,COG5259	comp380198_c0_seq3,COG5259	comp380198_c0_seq4,COG5259	comp380198_c0_seq5,COG5259	comp380198_c0_seq6,COG5259	comp380364_c1_seq1,COG5027	comp380364_c1_seq1,COG5137	comp380364_c1_seq2,COG5027	comp380364_c1_seq2,COG5137	comp380364_c1_seq3,COG5027	comp380364_c1_seq3,COG5137	comp380364_c1_seq4,COG5027	comp380364_c1_seq4,COG5137	comp380364_c1_seq5,COG5027	comp380364_c1_seq5,COG5137	comp380364_c1_seq6,COG5027	comp380364_c1_seq6,COG5137	comp380364_c1_seq7,COG5027	comp380364_c1_seq7,COG5137	comp380364_c1_seq8,COG5027	comp380364_c1_seq8,COG5137	comp380506_c1_seq1,COG5076	comp380506_c1_seq2,COG5076	comp380506_c1_seq3,COG5076	comp380570_c1_seq1,COG5531	comp380577_c0_seq1,COG5027	comp380577_c0_seq2,COG5027	comp380577_c0_seq3,COG5027	comp380577_c0_seq4,COG5027	comp380577_c0_seq5,COG5027	comp380577_c0_seq6,COG5027	comp380577_c0_seq7,COG5027	comp380577_c0_seq8,COG5027	comp380577_c0_seq9,COG5027	comp380577_c0_seq10,COG5027	comp380577_c0_seq11,COG5027
C	Energy production and conversion	615	comp379354_c0_seq2,COG1085	comp379354_c0_seq5,COG1085	comp379354_c0_seq6,COG1085	comp379354_c0_seq7,COG1085	comp379679_c0_seq1,COG1251	comp379679_c0_seq2,COG1251	comp379723_c0_seq1,COG1062	comp379900_c0_seq1,COG1622	comp380327_c0_seq1,COG1062	comp380327_c0_seq2,COG1062	comp380327_c0_seq3,COG1062	comp380327_c1_seq1,COG1062	comp380327_c1_seq2,COG1062	comp380364_c1_seq5,COG1150	comp380421_c0_seq1,COG0526	comp380483_c0_seq1,COG1301	comp380940_c1_seq1,COG0247	comp380952_c4_seq1,COG0543	comp380952_c4_seq1,COG2871	comp380952_c4_seq1,COG1018	comp381081_c0_seq2,COG0526	comp381081_c0_seq3,COG0526	comp381083_c3_seq1,COG2025	comp381194_c0_seq1,COG4656	comp381194_c0_seq2,COG4656	comp381223_c0_seq2,COG1155	comp381243_c0_seq1,COG1894	comp381342_c0_seq1,COG0584	comp381342_c0_seq2,COG0584	comp381342_c0_seq5,COG0584	comp381342_c0_seq6,COG0584	comp381342_c0_seq7,COG0584	comp381342_c0_seq8,COG0584	comp381342_c0_seq10,COG0584	comp381342_c0_seq11,COG0584	comp381435_c0_seq1,COG0584	comp381435_c0_seq4,COG0584	comp381435_c0_seq5,COG0584	comp381435_c0_seq6,COG0584	comp381435_c0_seq7,COG0584	comp381435_c0_seq8,COG0584	comp381445_c0_seq1,COG0667	comp381511_c0_seq1,COG0247	comp381511_c0_seq2,COG0247	comp381574_c0_seq1,COG0526	comp381574_c0_seq2,COG0526	comp381574_c0_seq3,COG0526
D	Cell cycle control, cell division, chromosome partitioning	3808	comp379245_c0_seq1,COG0455	comp379245_c0_seq1,COG3115	comp379245_c0_seq2,COG0455	comp379245_c0_seq2,COG3115	comp379245_c0_seq3,COG0455	comp379245_c0_seq3,COG3115	comp379245_c0_seq4,COG0455	comp379245_c0_seq4,COG3115	comp379437_c0_seq1,COG0455	comp379487_c0_seq1,COG4477	comp379487_c0_seq1,COG1196	comp379487_c1_seq1,COG1196	comp379560_c0_seq1,COG1196	comp379641_c0_seq1,COG1196	comp379643_c0_seq2,COG5189	comp379733_c0_seq1,COG5126	comp379733_c0_seq4,COG5126	comp379882_c0_seq2,COG0455	comp379899_c0_seq1,COG1196	comp379899_c1_seq1,COG1196	comp379959_c0_seq1,COG1196	comp379959_c0_seq1,COG5185	comp379972_c0_seq1,COG1674	comp380020_c0_seq1,COG1196	comp380142_c0_seq1,COG1196	comp380142_c0_seq2,COG1196	comp380142_c0_seq3,COG1196	comp380142_c0_seq4,COG1196	comp380169_c1_seq4,COG0455	comp380169_c1_seq6,COG0455	comp380169_c1_seq19,COG0455	comp380169_c1_seq20,COG0455	comp380169_c1_seq22,COG0455	comp380295_c1_seq1,COG0455	comp380295_c1_seq10,COG0455	comp380295_c1_seq11,COG0455	comp380295_c1_seq15,COG0455	comp380357_c0_seq1,COG1196	comp380357_c0_seq2,COG1196	comp380357_c0_seq3,COG1196	comp380357_c0_seq4,COG1196	comp380357_c0_seq5,COG1196	comp380357_c0_seq6,COG1196	comp380357_c0_seq7,COG1196	comp380357_c0_seq8,COG1196	comp380404_c0_seq1,COG5244	comp380404_c0_seq2,COG5244
E	Amino acid transport and metabolism	1024	comp379303_c0_seq1,COG0405	comp379331_c1_seq1,COG0477	comp379331_c1_seq2,COG0477	comp379331_c1_seq3,COG0477	comp379588_c0_seq2,COG2939	comp379600_c0_seq2,COG0436	comp379600_c0_seq4,COG0436	comp379600_c0_seq4,COG1167	comp379600_c0_seq5,COG0436	comp379600_c0_seq5,COG1167	comp379643_c0_seq2,COG2939	comp379692_c0_seq3,COG0747	comp379692_c0_seq4,COG0747	comp379817_c0_seq1,COG0477	comp379817_c0_seq4,COG0477	comp379817_c0_seq5,COG0477	comp379945_c0_seq2,COG0028	comp379945_c0_seq6,COG0028	comp379945_c0_seq9,COG1231	comp379945_c0_seq9,COG0493	comp379945_c0_seq11,COG1231	comp379950_c0_seq1,COG0145	comp379950_c0_seq2,COG0145	comp379950_c0_seq2,COG0146	comp379950_c0_seq3,COG0145	comp379950_c0_seq4,COG0145	comp379950_c0_seq4,COG0146	comp380049_c0_seq3,COG0665	comp380072_c1_seq1,COG0477	comp380072_c1_seq2,COG0477	comp380072_c1_seq3,COG0477	comp380072_c1_seq4,COG0477	comp380092_c0_seq1,COG0346	comp380092_c0_seq2,COG0346	comp380110_c0_seq1,COG0697	comp380317_c1_seq1,COG0520	comp380317_c1_seq1,COG1104	comp380550_c3_seq2,COG0747	comp380550_c3_seq4,COG0747	comp380550_c3_seq10,COG0747	comp380550_c3_seq14,COG0747	comp380652_c0_seq1,COG1003	comp380692_c0_seq1,COG1834	comp380692_c0_seq2,COG1834	comp380703_c0_seq1,COG0367	comp380703_c0_seq3,COG0367	comp380703_c0_seq4,COG0367
F	Nucleotide transport and metabolism	426	comp379483_c0_seq1,COG1957	comp379483_c0_seq2,COG1957	comp379483_c0_seq3,COG1957	comp379483_c0_seq4,COG1957	comp379931_c0_seq1,COG0046	comp379931_c0_seq1,COG0047	comp380192_c2_seq1,COG0044	comp380192_c2_seq2,COG0044	comp380288_c0_seq2,COG2131	comp380707_c0_seq1,COG2233	comp380707_c0_seq2,COG2233	comp380707_c0_seq3,COG2233	comp380707_c0_seq4,COG2233	comp380707_c0_seq5,COG2233	comp380757_c0_seq1,COG1051	comp380757_c0_seq2,COG1051	comp380874_c0_seq1,COG0167	comp380874_c0_seq2,COG0167	comp380874_c0_seq3,COG0167	comp380874_c0_seq4,COG0167	comp380926_c0_seq1,COG0516	comp380926_c0_seq2,COG0516	comp381489_c0_seq1,COG0044	comp381489_c0_seq2,COG0044	comp381563_c1_seq1,COG0194	comp381563_c1_seq4,COG0194	comp381659_c1_seq1,COG0005	comp381706_c0_seq15,COG0737	comp381706_c0_seq20,COG0737	comp381750_c0_seq2,COG2759	comp381750_c0_seq3,COG2759	comp381750_c0_seq5,COG2759	comp382048_c0_seq14,COG0737	comp382048_c0_seq20,COG0737	comp382048_c0_seq22,COG0737	comp382048_c0_seq26,COG0737	comp382048_c0_seq41,COG0737	comp382048_c0_seq44,COG0737	comp382048_c0_seq46,COG0737	comp382048_c0_seq48,COG0737	comp382048_c0_seq51,COG0737	comp382365_c0_seq1,COG4631	comp382365_c2_seq1,COG4631	comp382365_c4_seq1,COG4631	comp382603_c0_seq1,COG0034	comp382934_c1_seq1,COG0044	comp382934_c1_seq3,COG0044
G	Carbohydrate transport and metabolism	2257	comp379245_c0_seq1,COG2730	comp379245_c0_seq2,COG2730	comp379245_c0_seq3,COG2730	comp379245_c0_seq4,COG2730	comp379250_c0_seq1,COG5297	comp379250_c0_seq1,COG5309	comp379250_c0_seq1,COG2273	comp379250_c0_seq2,COG5297	comp379250_c0_seq2,COG2273	comp379250_c0_seq2,COG5309	comp379250_c0_seq3,COG5297	comp379250_c0_seq3,COG5309	comp379250_c0_seq3,COG2273	comp379250_c0_seq4,COG5297	comp379250_c0_seq4,COG5309	comp379250_c0_seq4,COG2273	comp379250_c0_seq5,COG5297	comp379250_c0_seq5,COG5309	comp379250_c0_seq5,COG2273	comp379250_c0_seq6,COG5297	comp379250_c0_seq6,COG5309	comp379250_c0_seq6,COG2273	comp379287_c0_seq2,COG5297	comp379331_c1_seq1,COG0477	comp379331_c1_seq2,COG0477	comp379331_c1_seq3,COG0477	comp379390_c0_seq1,COG0702	comp379390_c0_seq1,COG0451	comp379437_c0_seq1,COG2730	comp379437_c1_seq1,COG5297	comp379474_c0_seq1,COG5297	comp379474_c0_seq1,COG2273	comp379474_c0_seq1,COG5309	comp379474_c0_seq2,COG5297	comp379474_c0_seq2,COG2273	comp379474_c0_seq2,COG5309	comp379593_c0_seq1,COG5297	comp379593_c0_seq2,COG5297	comp379593_c0_seq3,COG5297	comp379593_c0_seq4,COG5297	comp379593_c0_seq5,COG5297	comp379593_c0_seq6,COG5297	comp379593_c0_seq7,COG5297	comp379593_c0_seq8,COG5297	comp379643_c0_seq2,COG5297	comp379643_c0_seq2,COG2273	comp379643_c0_seq2,COG5309
H	Coenzyme transport and metabolism	461	comp379417_c0_seq1,COG0476	comp379474_c0_seq1,COG0452	comp379474_c0_seq2,COG0452	comp379528_c0_seq1,COG0314	comp379528_c0_seq2,COG0314	comp379562_c0_seq1,COG1429	comp379588_c0_seq1,COG0452	comp379588_c0_seq2,COG0452	comp379643_c0_seq2,COG0452	comp379663_c0_seq1,COG0452	comp379663_c0_seq2,COG0452	comp379710_c0_seq2,COG1564	comp379710_c0_seq3,COG1564	comp379932_c0_seq1,COG2226	comp379945_c0_seq2,COG0028	comp379945_c0_seq6,COG0028	comp379945_c0_seq9,COG1232	comp379945_c0_seq11,COG1232	comp380743_c1_seq1,COG1057	comp380743_c1_seq2,COG1057	comp380743_c1_seq3,COG1057	comp380745_c0_seq1,COG0720	comp380745_c0_seq2,COG0720	comp380745_c0_seq3,COG0720	comp380745_c0_seq4,COG0720	comp380745_c0_seq5,COG0720	comp380745_c0_seq6,COG0720	comp380837_c0_seq1,COG5031	comp380837_c0_seq2,COG5031	comp380899_c0_seq1,COG0452	comp380899_c0_seq2,COG0452	comp380952_c4_seq1,COG0543	comp381332_c1_seq1,COG0142	comp381852_c0_seq1,COG0499	comp381918_c0_seq2,COG0262	comp381918_c0_seq3,COG0262	comp381918_c0_seq5,COG0262	comp382001_c0_seq1,COG0654	comp382017_c0_seq1,COG0028	comp382017_c0_seq2,COG0028	comp382101_c0_seq5,COG1429	comp382226_c0_seq1,COG0302	comp382259_c0_seq1,COG0476	comp382557_c0_seq1,COG1057	comp382731_c0_seq1,COG0259	comp382731_c0_seq2,COG0259	comp382731_c0_seq5,COG0259
I	Lipid transport and metabolism	1007	comp379427_c0_seq1,COG1028	comp379563_c0_seq1,COG1028	comp379590_c0_seq1,COG0615	comp379590_c0_seq2,COG0615	comp379605_c0_seq1,COG1597	comp379873_c0_seq1,COG1028	comp380221_c0_seq1,COG1028	comp380467_c0_seq1,COG2272	comp380467_c0_seq2,COG2272	comp380467_c0_seq3,COG2272	comp380467_c0_seq4,COG2272	comp380467_c1_seq10,COG2272	comp380519_c1_seq1,COG0671	comp380761_c1_seq1,COG1028	comp380832_c0_seq1,COG0671	comp380832_c0_seq3,COG0671	comp380832_c0_seq4,COG0671	comp380832_c0_seq5,COG0671	comp380832_c0_seq6,COG0671	comp380832_c0_seq8,COG0671	comp380832_c0_seq9,COG0671	comp380832_c0_seq10,COG0671	comp380870_c0_seq1,COG0183	comp380870_c0_seq2,COG0183	comp380883_c0_seq2,COG1024	comp380883_c0_seq4,COG1024	comp380887_c0_seq1,COG0304	comp380887_c0_seq2,COG0304	comp380887_c0_seq4,COG0304	comp381216_c1_seq1,COG0365	comp381216_c1_seq3,COG0365	comp381216_c1_seq4,COG0365	comp381226_c0_seq1,COG0365	comp381226_c0_seq2,COG0365	comp381405_c1_seq1,COG1022	comp381405_c1_seq2,COG1022	comp381510_c0_seq1,COG1028	comp381510_c0_seq2,COG1028	comp381510_c0_seq3,COG1028	comp381543_c0_seq1,COG0657	comp381543_c0_seq2,COG0657	comp381543_c0_seq3,COG0657	comp381543_c0_seq4,COG0657	comp381543_c0_seq6,COG0657	comp381543_c0_seq7,COG0657	comp381580_c0_seq1,COG0688	comp381580_c0_seq2,COG0688
J	Translation, ribosomal structure and biogenesis	2926	comp379258_c0_seq1,COG0513	comp379374_c0_seq1,COG0480	comp379429_c0_seq1,COG2265	comp379437_c1_seq1,COG1498	comp379442_c0_seq1,COG0009	comp379464_c0_seq1,COG0513	comp379464_c0_seq2,COG0513	comp379473_c0_seq1,COG0532	comp379473_c0_seq2,COG0532	comp379474_c0_seq1,COG1530	comp379474_c0_seq2,COG1530	comp379520_c0_seq1,COG5099	comp379576_c0_seq4,COG0532	comp379593_c0_seq1,COG5099	comp379593_c0_seq2,COG5099	comp379593_c0_seq3,COG5099	comp379593_c0_seq4,COG5099	comp379593_c0_seq5,COG5099	comp379593_c0_seq6,COG5099	comp379593_c0_seq7,COG5099	comp379593_c0_seq8,COG5099	comp379643_c0_seq2,COG1530	comp379736_c1_seq6,COG0532	comp379753_c0_seq2,COG0532	comp379753_c0_seq3,COG0532	comp379753_c0_seq5,COG0532	comp379753_c0_seq6,COG0532	comp379753_c0_seq7,COG0532	comp379753_c0_seq8,COG0532	comp379882_c0_seq2,COG0532	comp379953_c0_seq1,COG0621	comp379953_c0_seq2,COG0621	comp380020_c0_seq1,COG0532	comp380224_c0_seq1,COG0101	comp380295_c1_seq1,COG0532	comp380295_c1_seq9,COG0532	comp380295_c1_seq13,COG0532	comp380295_c1_seq14,COG0532	comp380295_c1_seq15,COG0532	comp380364_c1_seq2,COG0532	comp380364_c1_seq4,COG0532	comp380364_c1_seq6,COG0532	comp380364_c1_seq7,COG0532	comp380420_c3_seq4,COG1530	comp380424_c0_seq1,COG0532	comp380464_c0_seq1,COG1889	comp380464_c0_seq1,COG0532
K	Transcription	3824	comp379250_c0_seq1,COG5025	comp379250_c0_seq2,COG5025	comp379250_c0_seq3,COG5025	comp379250_c0_seq4,COG5025	comp379250_c0_seq5,COG5025	comp379250_c0_seq6,COG5025	comp379258_c0_seq1,COG0513	comp379290_c0_seq1,COG0515	comp379327_c0_seq1,COG5150	comp379327_c0_seq2,COG5150	comp379350_c0_seq1,COG0515	comp379382_c0_seq1,COG5576	comp379382_c0_seq2,COG5576	comp379382_c0_seq3,COG5576	comp379382_c0_seq4,COG5576	comp379386_c0_seq1,COG0515	comp379464_c0_seq1,COG0513	comp379464_c0_seq2,COG0513	comp379474_c0_seq1,COG5137	comp379474_c0_seq2,COG5137	comp379500_c0_seq1,COG0515	comp379508_c0_seq1,COG0515	comp379508_c0_seq2,COG0515	comp379508_c0_seq3,COG0515	comp379508_c0_seq4,COG0515	comp379508_c0_seq5,COG0515	comp379508_c0_seq6,COG0515	comp379508_c0_seq7,COG0515	comp379508_c0_seq8,COG0515	comp379508_c0_seq9,COG0515	comp379508_c0_seq10,COG0515	comp379508_c0_seq11,COG0515	comp379508_c0_seq12,COG0515	comp379508_c0_seq13,COG0515	comp379508_c0_seq14,COG0515	comp379508_c0_seq15,COG0515	comp379508_c0_seq16,COG0515	comp379508_c0_seq17,COG0515	comp379508_c0_seq18,COG0515	comp379508_c0_seq19,COG0515	comp379508_c0_seq20,COG0515	comp379508_c0_seq21,COG0515	comp379508_c0_seq22,COG0515	comp379508_c0_seq23,COG0515	comp379508_c0_seq24,COG0515	comp379508_c0_seq25,COG0515	comp379508_c0_seq26,COG0515
L	Replication, recombination and repair	6771	comp379244_c0_seq1,COG0415	comp379258_c0_seq1,COG0513	comp379262_c0_seq1,COG2801	comp379290_c0_seq1,COG0515	comp379305_c0_seq1,COG1112	comp379305_c0_seq2,COG1112	comp379314_c2_seq1,COG2801	comp379314_c2_seq2,COG2801	comp379350_c0_seq1,COG0515	comp379356_c1_seq1,COG0258	comp379356_c1_seq3,COG0258	comp379362_c0_seq1,COG2801	comp379362_c0_seq2,COG2801	comp379368_c0_seq1,COG2801	comp379368_c0_seq3,COG2801	comp379368_c0_seq4,COG2801	comp379368_c0_seq5,COG2801	comp379380_c0_seq2,COG0708	comp379386_c0_seq1,COG0515	comp379401_c0_seq1,COG2801	comp379415_c1_seq1,COG2801	comp379415_c1_seq3,COG2801	comp379415_c1_seq5,COG2801	comp379431_c0_seq4,COG2801	comp379464_c0_seq1,COG0513	comp379464_c0_seq2,COG0513	comp379473_c0_seq1,COG0419	comp379473_c0_seq2,COG0419	comp379487_c0_seq1,COG0419	comp379487_c0_seq1,COG0497	comp379487_c1_seq1,COG0419	comp379491_c0_seq1,COG0417	comp379500_c0_seq1,COG0515	comp379508_c0_seq1,COG0515	comp379508_c0_seq2,COG0515	comp379508_c0_seq3,COG0515	comp379508_c0_seq4,COG0515	comp379508_c0_seq5,COG0515	comp379508_c0_seq6,COG0515	comp379508_c0_seq7,COG0515	comp379508_c0_seq8,COG0515	comp379508_c0_seq9,COG0515	comp379508_c0_seq10,COG0515	comp379508_c0_seq11,COG0515	comp379508_c0_seq12,COG0515	comp379508_c0_seq13,COG0515	comp379508_c0_seq14,COG0515
M	Cell wall/membrane/envelope biogenesis	2237	comp379245_c0_seq1,COG0810	comp379245_c0_seq2,COG0810	comp379245_c0_seq3,COG0810	comp379245_c0_seq4,COG0810	comp379390_c0_seq1,COG0702	comp379390_c0_seq1,COG0451	comp379437_c1_seq1,COG0810	comp379464_c0_seq1,COG3064	comp379464_c0_seq1,COG3468	comp379464_c0_seq1,COG0739	comp379464_c0_seq2,COG3064	comp379464_c0_seq2,COG3468	comp379464_c0_seq2,COG0739	comp379590_c0_seq1,COG0615	comp379590_c0_seq2,COG0615	comp379641_c0_seq1,COG3064	comp379753_c0_seq2,COG3468	comp379753_c0_seq3,COG3468	comp379753_c0_seq5,COG3468	comp379753_c0_seq6,COG3468	comp379753_c0_seq7,COG3468	comp379753_c0_seq8,COG3468	comp379788_c0_seq1,COG3637	comp379788_c0_seq1,COG3206	comp379788_c0_seq2,COG3637	comp379788_c0_seq2,COG3206	comp379788_c0_seq3,COG3637	comp379788_c0_seq3,COG3206	comp379788_c0_seq4,COG3637	comp379788_c0_seq4,COG3206	comp379788_c0_seq5,COG3637	comp379788_c0_seq5,COG3206	comp379830_c0_seq1,COG5498	comp379830_c0_seq3,COG5498	comp379959_c0_seq1,COG3064	comp380020_c0_seq1,COG3064	comp380142_c0_seq1,COG0845	comp380142_c0_seq2,COG0845	comp380142_c0_seq3,COG0845	comp380142_c0_seq4,COG0845	comp380169_c1_seq4,COG0810	comp380169_c1_seq6,COG0810	comp380169_c1_seq19,COG0810	comp380169_c1_seq20,COG0810	comp380169_c1_seq22,COG0810	comp380295_c1_seq1,COG3206	comp380295_c1_seq1,COG3637
N	Cell motility	520	comp379250_c0_seq1,COG1705	comp379250_c0_seq2,COG1705	comp379250_c0_seq3,COG1705	comp379250_c0_seq4,COG1705	comp379250_c0_seq5,COG1705	comp379250_c0_seq6,COG1705	comp379287_c0_seq2,COG0630	comp379449_c1_seq1,COG5651	comp379473_c0_seq1,COG3351	comp379473_c0_seq2,COG3351	comp379643_c0_seq2,COG1317	comp379643_c0_seq2,COG1705	comp380169_c1_seq4,COG5651	comp380169_c1_seq6,COG5651	comp380169_c1_seq19,COG5651	comp380169_c1_seq20,COG5651	comp380169_c1_seq22,COG5651	comp380617_c0_seq1,COG0643	comp380617_c0_seq2,COG0643	comp381109_c0_seq1,COG3170	comp381109_c0_seq2,COG3170	comp381109_c0_seq3,COG3170	comp381109_c0_seq5,COG3170	comp381109_c0_seq6,COG3170	comp381109_c0_seq9,COG3170	comp381332_c0_seq3,COG5651	comp381332_c0_seq8,COG5651	comp381332_c0_seq12,COG5651	comp381332_c0_seq14,COG5651	comp381332_c0_seq15,COG5651	comp381332_c0_seq17,COG5651	comp381332_c0_seq18,COG5651	comp381332_c0_seq19,COG5651	comp381332_c0_seq23,COG5651	comp381561_c0_seq1,COG5651	comp381561_c0_seq1,COG1705	comp381870_c1_seq1,COG0840	comp381880_c0_seq1,COG5651	comp382267_c0_seq2,COG1705	comp382494_c0_seq1,COG1705	comp382961_c0_seq1,COG5651	comp382961_c0_seq5,COG5651	comp383372_c1_seq1,COG3170	comp383372_c1_seq5,COG3170	comp383437_c3_seq1,COG1317	comp383468_c2_seq1,COG1705	comp383468_c2_seq2,COG1705
O	Posttranslational modification, protein turnover, chaperones	2573	comp379243_c0_seq1,COG5061	comp379245_c0_seq1,COG1404	comp379245_c0_seq1,COG0443	comp379245_c0_seq2,COG1404	comp379245_c0_seq2,COG0443	comp379245_c0_seq3,COG1404	comp379245_c0_seq3,COG0443	comp379245_c0_seq4,COG1404	comp379245_c0_seq4,COG0443	comp379293_c0_seq1,COG5243	comp379293_c0_seq1,COG5540	comp379293_c0_seq2,COG5243	comp379293_c0_seq2,COG5540	comp379309_c0_seq1,COG0484	comp379309_c0_seq1,COG2214	comp379318_c0_seq1,COG5574	comp379318_c0_seq3,COG5574	comp379371_c0_seq2,COG0464	comp379371_c0_seq3,COG0464	comp379476_c2_seq1,COG0265	comp379476_c2_seq2,COG0265	comp379480_c0_seq1,COG0265	comp379489_c0_seq1,COG5596	comp379549_c1_seq1,COG5077	comp379562_c0_seq1,COG2371	comp379622_c0_seq1,COG1928	comp379692_c0_seq3,COG5021	comp379692_c0_seq4,COG5021	comp379692_c0_seq5,COG5021	comp379692_c0_seq7,COG5021	comp379696_c0_seq1,COG5540	comp379696_c0_seq1,COG5243	comp379696_c0_seq2,COG5540	comp379696_c0_seq2,COG5243	comp379698_c0_seq1,COG5549	comp379712_c1_seq1,COG5021	comp379851_c0_seq5,COG5560	comp379851_c0_seq5,COG5533	comp379851_c0_seq5,COG5077	comp379851_c0_seq6,COG5560	comp379851_c0_seq6,COG5533	comp379851_c0_seq6,COG5077	comp379851_c0_seq8,COG5560	comp379851_c0_seq8,COG5533	comp379851_c0_seq8,COG5207	comp379851_c0_seq8,COG5077	comp379895_c0_seq1,COG5640
P	Inorganic ion transport and metabolism	1084	comp379279_c0_seq1,COG0428	comp379331_c1_seq1,COG0477	comp379331_c1_seq2,COG0477	comp379331_c1_seq3,COG0477	comp379398_c0_seq2,COG1914	comp379398_c0_seq3,COG1914	comp379398_c0_seq4,COG1914	comp379398_c0_seq5,COG1914	comp379398_c0_seq6,COG1914	comp379398_c0_seq8,COG1914	comp379530_c0_seq1,COG0474	comp379530_c0_seq2,COG0474	comp379542_c2_seq1,COG0803	comp379542_c2_seq1,COG4531	comp379562_c0_seq1,COG4531	comp379562_c0_seq1,COG2217	comp379562_c0_seq1,COG1230	comp379562_c0_seq1,COG0803	comp379562_c0_seq2,COG0428	comp379692_c0_seq3,COG4531	comp379692_c0_seq4,COG4531	comp379692_c0_seq5,COG4531	comp379692_c0_seq7,COG4531	comp379786_c0_seq1,COG4531	comp379817_c0_seq1,COG0477	comp379817_c0_seq4,COG0477	comp379817_c0_seq5,COG0477	comp379894_c0_seq1,COG1528	comp380028_c0_seq1,COG0659	comp380028_c0_seq2,COG0659	comp380028_c0_seq3,COG0659	comp380072_c1_seq1,COG0477	comp380072_c1_seq2,COG0477	comp380072_c1_seq3,COG0477	comp380072_c1_seq4,COG0477	comp380128_c0_seq1,COG0474	comp380128_c0_seq2,COG0474	comp380128_c0_seq3,COG0474	comp380128_c0_seq4,COG0474	comp380128_c1_seq1,COG0474	comp380292_c0_seq1,COG0471	comp380292_c0_seq2,COG0471	comp380349_c0_seq1,COG1226	comp380353_c0_seq1,COG0530	comp380353_c0_seq2,COG0530	comp380353_c0_seq3,COG0530	comp380397_c0_seq1,COG1055
Q	Secondary metabolites biosynthesis, transport and catabolism	1415	comp379245_c0_seq1,COG2931	comp379245_c0_seq1,COG1463	comp379245_c0_seq2,COG2931	comp379245_c0_seq2,COG1463	comp379245_c0_seq3,COG2931	comp379245_c0_seq3,COG1463	comp379245_c0_seq4,COG2931	comp379245_c0_seq4,COG1463	comp379427_c0_seq1,COG1028	comp379563_c0_seq1,COG1028	comp379692_c0_seq3,COG2931	comp379692_c0_seq7,COG2931	comp379873_c0_seq1,COG1028	comp379882_c0_seq2,COG1463	comp379928_c0_seq2,COG0500	comp379928_c0_seq3,COG0500	comp379945_c0_seq9,COG1233	comp379945_c0_seq11,COG1233	comp379950_c0_seq1,COG0145	comp379950_c0_seq2,COG0145	comp379950_c0_seq2,COG0146	comp379950_c0_seq3,COG0145	comp379950_c0_seq4,COG0145	comp379950_c0_seq4,COG0146	comp379964_c0_seq1,COG2124	comp379964_c0_seq2,COG2124	comp379964_c0_seq4,COG2124	comp379964_c0_seq5,COG2124	comp379972_c0_seq1,COG2931	comp380004_c1_seq1,COG2124	comp380095_c0_seq1,COG2124	comp380095_c0_seq2,COG2124	comp380169_c1_seq4,COG1463	comp380169_c1_seq6,COG1463	comp380169_c1_seq19,COG1463	comp380169_c1_seq20,COG1463	comp380169_c1_seq22,COG1463	comp380221_c0_seq1,COG1028	comp380248_c0_seq1,COG1233	comp380248_c0_seq2,COG1233	comp380295_c1_seq1,COG2931	comp380295_c1_seq15,COG2931	comp380361_c1_seq7,COG2931	comp380361_c1_seq7,COG1463	comp380424_c0_seq1,COG2931	comp380464_c0_seq1,COG2931	comp380464_c0_seq6,COG2931
R	General function prediction only	9928	comp379245_c0_seq1,COG2319	comp379245_c0_seq2,COG2319	comp379245_c0_seq3,COG2319	comp379245_c0_seq4,COG2319	comp379247_c0_seq1,COG5048	comp379250_c0_seq1,COG0724	comp379250_c0_seq2,COG0724	comp379250_c0_seq3,COG0724	comp379250_c0_seq4,COG0724	comp379250_c0_seq4,COG3942	comp379250_c0_seq4,COG5307	comp379250_c0_seq5,COG0724	comp379250_c0_seq5,COG3942	comp379250_c0_seq6,COG0724	comp379253_c0_seq1,COG2319	comp379253_c0_seq2,COG2319	comp379253_c0_seq4,COG2319	comp379253_c0_seq5,COG2319	comp379255_c0_seq3,COG5084	comp379255_c0_seq6,COG5084	comp379255_c0_seq7,COG5084	comp379266_c0_seq1,COG2319	comp379280_c0_seq1,COG5271	comp379280_c0_seq1,COG5263	comp379280_c0_seq2,COG5271	comp379280_c0_seq2,COG5263	comp379290_c0_seq1,COG0515	comp379290_c1_seq1,COG0666	comp379331_c1_seq1,COG0477	comp379331_c1_seq2,COG0477	comp379331_c1_seq3,COG0477	comp379342_c0_seq1,COG0724	comp379342_c0_seq2,COG0724	comp379344_c0_seq1,COG0733	comp379350_c0_seq1,COG0515	comp379386_c0_seq1,COG0515	comp379390_c0_seq1,COG2910	comp379414_c0_seq1,COG2940	comp379427_c0_seq1,COG1028	comp379427_c0_seq1,COG4221	comp379440_c0_seq1,COG5048	comp379440_c3_seq2,COG5048	comp379440_c3_seq4,COG5048	comp379440_c3_seq5,COG5048	comp379440_c3_seq6,COG5048	comp379440_c3_seq7,COG5048	comp379440_c3_seq8,COG5048
S	Function unknown	3333	comp379245_c0_seq1,COG3501	comp379245_c0_seq1,COG1649	comp379245_c0_seq1,COG1714	comp379245_c0_seq2,COG3501	comp379245_c0_seq2,COG1649	comp379245_c0_seq2,COG1714	comp379245_c0_seq3,COG3501	comp379245_c0_seq3,COG1649	comp379245_c0_seq3,COG1714	comp379245_c0_seq4,COG3501	comp379245_c0_seq4,COG1649	comp379245_c0_seq4,COG1714	comp379250_c0_seq4,COG3883	comp379250_c0_seq5,COG3883	comp379297_c0_seq1,COG3391	comp379297_c0_seq2,COG3391	comp379349_c1_seq1,COG4886	comp379401_c0_seq1,COG4886	comp379401_c2_seq1,COG4886	comp379437_c0_seq1,COG3501	comp379437_c1_seq1,COG3501	comp379457_c0_seq1,COG3735	comp379487_c0_seq1,COG4487	comp379487_c0_seq1,COG5493	comp379487_c0_seq1,COG1340	comp379541_c1_seq1,COG3603	comp379594_c0_seq1,COG4286	comp379594_c0_seq2,COG4286	comp379641_c0_seq1,COG1340	comp379643_c0_seq2,COG4530	comp379674_c0_seq1,COG3501	comp379676_c0_seq1,COG3883	comp379676_c0_seq2,COG3883	comp379692_c0_seq3,COG3501	comp379692_c0_seq3,COG2340	comp379692_c0_seq3,COG5412	comp379692_c0_seq4,COG3501	comp379692_c0_seq4,COG2340	comp379692_c0_seq4,COG5412	comp379692_c0_seq5,COG3501	comp379692_c0_seq5,COG2340	comp379692_c0_seq5,COG5412	comp379692_c0_seq7,COG3501	comp379692_c0_seq7,COG2340	comp379692_c0_seq7,COG5412	comp379696_c0_seq1,COG1357	comp379696_c0_seq2,COG1357
T	Signal transduction mechanisms	3032	comp379290_c0_seq1,COG0515	comp379350_c0_seq1,COG0515	comp379352_c0_seq1,COG5432	comp379386_c0_seq1,COG0515	comp379500_c0_seq1,COG0515	comp379508_c0_seq1,COG0515	comp379508_c0_seq2,COG0515	comp379508_c0_seq3,COG0515	comp379508_c0_seq4,COG0515	comp379508_c0_seq5,COG0515	comp379508_c0_seq6,COG0515	comp379508_c0_seq7,COG0515	comp379508_c0_seq8,COG0515	comp379508_c0_seq9,COG0515	comp379508_c0_seq10,COG0515	comp379508_c0_seq11,COG0515	comp379508_c0_seq12,COG0515	comp379508_c0_seq13,COG0515	comp379508_c0_seq14,COG0515	comp379508_c0_seq15,COG0515	comp379508_c0_seq16,COG0515	comp379508_c0_seq17,COG0515	comp379508_c0_seq18,COG0515	comp379508_c0_seq19,COG0515	comp379508_c0_seq20,COG0515	comp379508_c0_seq21,COG0515	comp379508_c0_seq22,COG0515	comp379508_c0_seq23,COG0515	comp379508_c0_seq24,COG0515	comp379508_c0_seq25,COG0515	comp379508_c0_seq26,COG0515	comp379508_c0_seq27,COG0515	comp379508_c0_seq28,COG0515	comp379508_c0_seq29,COG0515	comp379508_c0_seq30,COG0515	comp379508_c0_seq31,COG0515	comp379508_c0_seq32,COG0515	comp379508_c0_seq33,COG0515	comp379508_c0_seq34,COG0515	comp379588_c0_seq5,COG0515	comp379659_c0_seq1,COG0515	comp379733_c0_seq1,COG5126	comp379733_c0_seq4,COG5126	comp379845_c0_seq1,COG0515	comp379845_c0_seq2,COG0515	comp380008_c0_seq1,COG5040	comp380051_c1_seq2,COG0515
U	Intracellular trafficking, secretion, and vesicular transport	1712	comp379243_c0_seq1,COG5061	comp379250_c0_seq1,COG1705	comp379250_c0_seq2,COG1705	comp379250_c0_seq3,COG1705	comp379250_c0_seq4,COG1705	comp379250_c0_seq5,COG1705	comp379250_c0_seq6,COG1705	comp379287_c0_seq2,COG0630	comp379464_c0_seq1,COG3468	comp379464_c0_seq2,COG3468	comp379643_c0_seq2,COG1317	comp379643_c0_seq2,COG1705	comp379753_c0_seq2,COG3468	comp379753_c0_seq3,COG3468	comp379753_c0_seq5,COG3468	comp379753_c0_seq6,COG3468	comp379753_c0_seq7,COG3468	comp379753_c0_seq8,COG3468	comp379882_c0_seq1,COG4796	comp379882_c0_seq2,COG4796	comp379907_c0_seq1,COG5347	comp379923_c0_seq1,COG0681	comp380020_c0_seq1,COG3210	comp380364_c1_seq2,COG3468	comp380364_c1_seq4,COG3468	comp380364_c1_seq6,COG3468	comp380364_c1_seq7,COG3468	comp380453_c0_seq1,COG5347	comp380453_c0_seq2,COG5347	comp380453_c0_seq3,COG5347	comp380617_c0_seq1,COG3468	comp380617_c0_seq2,COG3468	comp380688_c0_seq1,COG5052	comp380729_c1_seq1,COG5173	comp380729_c1_seq2,COG5173	comp380731_c0_seq1,COG3468	comp380731_c0_seq2,COG3468	comp380839_c1_seq2,COG5347	comp380839_c1_seq4,COG5347	comp380877_c0_seq1,COG5058	comp380877_c0_seq2,COG5058	comp380940_c1_seq1,COG4796	comp381002_c0_seq1,COG4796	comp381002_c0_seq2,COG4796	comp381002_c0_seq4,COG4796	comp381016_c0_seq1,COG5308	comp381016_c0_seq4,COG5308
V	Defense mechanisms	252	comp379647_c0_seq1,COG0534	comp380826_c0_seq1,COG1131	comp380826_c0_seq1,COG1136	comp380826_c0_seq2,COG1131	comp380826_c0_seq2,COG1136	comp380918_c0_seq1,COG1132	comp381706_c0_seq6,COG2720	comp381706_c0_seq15,COG2720	comp381706_c0_seq17,COG2720	comp381706_c0_seq20,COG2720	comp381882_c0_seq1,COG1132	comp381882_c0_seq2,COG1132	comp383137_c0_seq2,COG1132	comp384453_c2_seq2,COG0534	comp384453_c2_seq4,COG0534	comp384453_c2_seq5,COG0534	comp384453_c2_seq6,COG0534	comp384453_c2_seq7,COG0534	comp384453_c2_seq8,COG0534	comp384453_c2_seq9,COG0534	comp384453_c2_seq10,COG0534	comp384453_c2_seq11,COG0534	comp384453_c2_seq12,COG0534	comp384453_c2_seq13,COG0534	comp384453_c2_seq14,COG0534	comp384453_c2_seq16,COG0534	comp384453_c2_seq20,COG0534	comp384614_c0_seq4,COG3440	comp384614_c0_seq5,COG3440	comp384614_c0_seq7,COG3440	comp384614_c0_seq13,COG3440	comp384704_c0_seq1,COG1132	comp384704_c0_seq2,COG1132	comp384704_c0_seq2,COG2274	comp384704_c0_seq3,COG1132	comp385996_c1_seq1,COG3440	comp386487_c0_seq1,COG1132	comp386487_c0_seq2,COG1132	comp386487_c0_seq3,COG1132	comp386487_c0_seq4,COG1132	comp387420_c0_seq1,COG1132	comp387612_c0_seq1,COG1132	comp387612_c0_seq2,COG1132	comp387612_c0_seq3,COG1132	comp387612_c0_seq4,COG1132	comp387998_c0_seq3,COG2720	comp388244_c1_seq1,COG1132
W	Extracellular structures	82	comp385693_c0_seq1,COG5295	comp385693_c0_seq2,COG5295	comp385693_c0_seq4,COG5295	comp385693_c0_seq5,COG5295	comp385693_c0_seq6,COG5295	comp385693_c0_seq8,COG5295	comp385693_c0_seq9,COG5295	comp385693_c0_seq11,COG5295	comp385693_c0_seq13,COG5295	comp385693_c0_seq15,COG5295	comp385693_c0_seq17,COG5295	comp385693_c0_seq18,COG5295	comp385893_c1_seq1,COG5295	comp386143_c1_seq1,COG5295	comp387069_c0_seq1,COG5295	comp387966_c0_seq1,COG5295	comp388133_c0_seq2,COG5295	comp388133_c0_seq4,COG5295	comp388133_c0_seq5,COG5295	comp388133_c0_seq6,COG5295	comp388133_c0_seq7,COG5295	comp388133_c0_seq8,COG5295	comp388657_c0_seq1,COG5295	comp388657_c0_seq2,COG5295	comp388657_c0_seq3,COG5295	comp388657_c0_seq4,COG5295	comp388657_c0_seq5,COG5295	comp388657_c0_seq8,COG5295	comp389840_c1_seq1,COG5295	comp389840_c1_seq2,COG5295	comp390087_c0_seq6,COG5295	comp390087_c0_seq11,COG5295	comp390421_c3_seq1,COG5295	comp392477_c0_seq2,COG5295	comp392477_c0_seq3,COG5295	comp392477_c0_seq4,COG5295	comp392477_c0_seq6,COG5295	comp392477_c0_seq7,COG5295	comp392477_c0_seq8,COG5295	comp392477_c0_seq9,COG5295	comp392477_c0_seq10,COG5295	comp392477_c0_seq11,COG5295	comp392610_c1_seq1,COG5295	comp392610_c1_seq2,COG5295	comp392610_c1_seq3,COG5295	comp392610_c1_seq5,COG5295	comp392610_c1_seq6,COG5295
Y	Nuclear structure	12	comp382547_c0_seq1,COG5101	comp382547_c0_seq2,COG5101	comp385830_c0_seq1,COG5101	comp385830_c0_seq3,COG5101	comp385830_c0_seq6,COG5101	comp385830_c0_seq7,COG5101	comp389764_c0_seq2,COG5100	comp390284_c0_seq3,COG5101	comp392942_c0_seq11,COG5101	comp285615_c0_seq1,COG5101	comp374293_c0_seq1,COG5101	comp374293_c0_seq2,COG5101
Z	Cytoskeleton	1856	comp379487_c0_seq1,COG5022	comp379487_c1_seq1,COG5059	comp379537_c0_seq1,COG5059	comp379537_c0_seq2,COG5059	comp379641_c0_seq1,COG5059	comp379733_c0_seq1,COG5126	comp379733_c0_seq4,COG5126	comp379899_c1_seq1,COG5022	comp379959_c0_seq1,COG5022	comp380460_c0_seq3,COG5059	comp380463_c0_seq1,COG5022	comp380463_c0_seq2,COG5022	comp380480_c0_seq7,COG5184	comp380555_c1_seq1,COG5022	comp380555_c1_seq3,COG5022	comp380555_c1_seq4,COG5022	comp380555_c1_seq5,COG5022	comp380731_c0_seq1,COG5022	comp380731_c0_seq2,COG5022	comp380919_c0_seq1,COG5022	comp380919_c0_seq1,COG5059	comp380919_c0_seq2,COG5022	comp380919_c0_seq3,COG5022	comp380919_c0_seq4,COG5022	comp380919_c0_seq4,COG5059	comp380919_c0_seq5,COG5022	comp380919_c0_seq6,COG5022	comp380919_c0_seq6,COG5059	comp380919_c0_seq7,COG5022	comp380919_c0_seq7,COG5059	comp380919_c0_seq8,COG5022	comp381026_c0_seq2,COG5022	comp381047_c0_seq1,COG5022	comp381047_c0_seq2,COG5022	comp381047_c0_seq3,COG5022	comp381047_c0_seq4,COG5022	comp381047_c0_seq5,COG5022	comp381047_c0_seq6,COG5022	comp381047_c0_seq7,COG5022	comp381047_c0_seq8,COG5022	comp381047_c0_seq9,COG5022	comp381047_c0_seq10,COG5022	comp381047_c0_seq11,COG5022	comp381047_c0_seq12,COG5022	comp381143_c0_seq1,COG5022	comp381194_c0_seq1,COG5022	comp381194_c0_seq2,COG5022
[truncated: 5,000 more columns]
