# Supplementary material for: A Transcriptome for the Study of Early Processes of Retinal Regeneration in the Adult Newt, Cynops pyrrhogaster
Source: PLoS One. 2014 Oct 7;9(10):e109831. doi: 10.1371/journal.pone.0109831 (PMC4188609; doi:10.1371/journal.pone.0109831)
Supplement: Table S4 — KEGG classification. (XLSX) [file pone.0109831.s004.xlsx]

## Sheet: KEGG term
#Pathway	Count (59106)	Pathway ID	IS-Transcripts	KOs
Metabolic pathways	5397	ko01100	comp1005241_c0_seq1;comp1016233_c0_seq1;comp1020440_c0_seq1;comp1033489_c0_seq1;comp1037064_c0_seq1;comp1039090_c0_seq1;comp1040953_c0_seq1;comp1047709_c0_seq1;comp1056435_c0_seq1;comp1059688_c0_seq1;comp1060710_c0_seq1;comp1062840_c0_seq1;comp1075890_c0_	K02350+K05857+K02370+K03010+K02684+K05305+K00560+K07413+K10157+K00486+K07411+K00814+K00541+K00457+K01950+K12316+K01109+K02327+K00025+K14073+K00815+K03479+K11517+K00901+K01689+K07971+K07819+K14454+K00854+K00472+K13240+K00681+K07418+K00070+K01590+K14163+K11154+K13369+K00747+K00710+K01640+K12408+K07748+K01886+K01080+K01466+K00804+K05858+K01641+K00461+K00129+K00128+K01081+K00543+K01897+K01047+K01594+…
Ubiquitin mediated proteolysis	4269	ko04120	comp100693_c0_seq1;comp1011092_c0_seq1;comp1015046_c0_seq1;comp1018003_c0_seq1;comp1018407_c0_seq1;comp1031897_c0_seq1;comp1034293_c0_seq1;comp1040882_c0_seq1;comp1044768_c0_seq1;comp1045871_c0_seq1;comp1048173_c0_seq1;comp1049892_c0_seq1;comp1049906_c0_s	K10592+K03364+K10601+K03178+K10447+K10456+K10597+K04707+K10591+K16061+K04678+K10602+K03869+K02207+K10577+K10291+K05633+K06688+K03870+K10599+K10580+K10611+K03357+K06689+K03352+K10583+K10143+K10573+K10260+K03362+K10606+K10582+K10612+K10685+K10590+K03353+K03872+K08285+K10585+K10615+K10099+K10575+K10687+K10686+K03363+K16060+K03359+K03350+K10570+K03351+K10688+K10600+K04694+K10579+K04552+K03355+K04649+…
Fc gamma R-mediated phagocytosis	3353	ko04666	comp1002053_c0_seq1;comp1002366_c0_seq1;comp1005241_c0_seq1;comp1018407_c0_seq1;comp1020448_c0_seq1;comp1027503_c0_seq1;comp1031298_c0_seq1;comp1031308_c0_seq1;comp1031544_c0_seq1;comp1032257_c0_seq1;comp1033371_c0_seq1;comp1033902_c0_seq1;comp1034807_c0_	K06478+K04456+K05747+K02677+K01080+K12559+K01047+K08893+K06083+K05753+K07860+K05748+K04366+K04438+K05765+K04688+K02649+K12562+K04393+K06274+K06856+K00889+K05768+K06068+K06498+K05757+K13536+K12561+K07941+K05854+K05855+K01116+K05859+K05730+K01115+K05755+K04392+K05758+K01528+K05744+K15909+K12488+K08011+K04371+K04409+K07362+K04718+K05743+K03084+K05754+K00922+K12367+K08091+K04368+K05756
Huntington's disease	3240	ko05016	comp1000496_c0_seq1;comp1004940_c0_seq1;comp1005241_c0_seq1;comp1006889_c0_seq1;comp1008008_c0_seq1;comp1020440_c0_seq1;comp1027503_c0_seq1;comp1031885_c0_seq1;comp1032257_c0_seq1;comp1032514_c0_seq1;comp1033125_c0_seq1;comp1033242_c0_seq1;comp1033489_c0_	K04559+K03129+K03010+K02084+K10408+K05210+K11143+K09047+K11831+K00432+K05858+K04498+K10411+K03006+K04533+K10410+K04604+K03017+K02270+K03011+K11353+K00235+K03958+K03945+K02263+K02273+K09565+K09222+K02128+K15040+K03939+K02271+K03940+K02267+K00237+K03009+K00415+K03962+K03937+K00420+K03960+K04638+K03946+K03947+K11644+K11352+K03938+K02132+K06067+K04398+K02272+K02135+K05863+K03955+K00419+K05862+K03957+…
Cell adhesion molecules (CAMs)	3139	ko04514	comp1002053_c0_seq1;comp1002366_c0_seq1;comp1005241_c0_seq1;comp1011028_c0_seq1;comp1020448_c0_seq1;comp1027503_c0_seq1;comp1031298_c0_seq1;comp1031308_c0_seq1;comp1031544_c0_seq1;comp1031885_c0_seq1;comp1032257_c0_seq1;comp1033371_c0_seq1;comp1033902_c0_	K06478+K07380+K06467+K06797+K06087+K06757+K06491+K06766+K07379+K06456+K07378+K06496+K06471+K06771+K06779+K06527+K07377+K06531+K06081+K06759+K06550+K06548+K06477+K06796+K10784+K06494+K06584+K10785+K03160+K06751+K06257+K06461+K06538+K06780+K05689+K06744+K06816+K06756+K06793+K06752+K06736+K06713+K06760+K06567+K06745+K06746+K06454+K06770+K06710+K06785+K06474+K06492+K06544+K06449+K05695+K06590+K06088+…
T cell receptor signaling pathway	3056	ko04660	comp1002053_c0_seq1;comp1002366_c0_seq1;comp1005241_c0_seq1;comp1018407_c0_seq1;comp1020448_c0_seq1;comp1027503_c0_seq1;comp1031298_c0_seq1;comp1031308_c0_seq1;comp1031544_c0_seq1;comp1032257_c0_seq1;comp1033371_c0_seq1;comp1033902_c0_seq1;comp1034807_c0_	K06478+K04456+K04364+K03083+K04446+K04707+K06451+K04513+K06268+K04431+K03099+K04441+K04366+K02649+K07365+K04393+K05734+K10784+K07369+K07364+K06068+K10785+K04448+K06452+K06450+K04348+K06453+K07360+K01116+K06538+K07367+K05730+K04440+K06744+K07366+K04467+K07209+K04687+K02581+K06713+K07210+K03156+K07368+K04735+K07827+K02833+K04734+K05697+K05736+K04371+K06454+K04350+K04427+K02089+K04379+K07828+K05856+…
Herpes simplex infection	2625	ko05168	comp1000486_c0_seq1;comp1004940_c0_seq1;comp100693_c0_seq1;comp1008008_c0_seq1;comp1018407_c0_seq1;comp1033242_c0_seq1;comp1038598_c0_seq1;comp1042018_c0_seq1;comp1045381_c0_seq1;comp1045871_c0_seq1;comp1047763_c0_seq1;comp1049892_c0_seq1;comp1050923_c0_s	K12893+K03129+K08860+K10159+K03990+K03994+K04389+K05654+K04498+K09364+K03006+K03130+K02633+K07293+K02296+K02207+K12886+K11299+K15410+K03127+K06269+K02087+K03097+K06531+K06081+K14284+K10161+K03115+K14966+K14840+K04398+K03237+K05405+K12896+K05401+K02223+K05425+K12892+K03121+K04448+K14650+K15411+K05152+K05842+K06751+K04451+K12891+K04729+K04440+K02187+K04519+K11838+K04467+K07209+K04687+K03134+K04696+…
Purine metabolism	2599	ko00230	comp1000496_c0_seq1;comp1008636_c0_seq1;comp1020440_c0_seq1;comp102238_c0_seq1;comp1033489_c0_seq1;comp1034501_c0_seq1;comp1037571_c0_seq1;comp1039525_c0_seq1;comp1042378_c0_seq1;comp1042402_c0_seq1;comp1043971_c0_seq1;comp1044746_c0_seq1;comp1045840_c0_s	K13755+K01120+K03010+K02684+K13761+K02327+K12323+K01514+K13298+K08041+K01517+K01509+K01466+K08045+K12324+K01081+K01490+K08042+K03006+K03002+K12321+K14721+K00364+K03017+K03020+K00088+K03011+K00940+K03009+K01769+K15779+K10808+K00962+K01939+K03014+K03012+K01768+K03015+K00948+K01487+K13485+K00939+K01587+K12305+K13811+K03783+K00760+K01951+K00856+K00873+K03016+K02326+K13988+K01239+K00106+K03506+K03008+…
Primary immunodeficiency	2435	ko05340	comp1002053_c0_seq1;comp1002366_c0_seq1;comp1005241_c0_seq1;comp1020448_c0_seq1;comp1027503_c0_seq1;comp1031298_c0_seq1;comp1031308_c0_seq1;comp1031544_c0_seq1;comp1032257_c0_seq1;comp1033371_c0_seq1;comp1033902_c0_seq1;comp1034807_c0_seq1;comp1035638_c0_	K06478+K08060+K05654+K06451+K10989+K07371+K06856+K05150+K06554+K16056+K03160+K06450+K07360+K01488+K06713+K07210+K05070+K05072+K10887+K06454+K05856+K06506+K11218+K03648+K08062+K07370+K08061+K03161+K06458+K05653
Focal adhesion	2347	ko04510	comp1018407_c0_seq1;comp1034987_c0_seq1;comp1037064_c0_seq1;comp1045871_c0_seq1;comp1049061_c0_seq1;comp1050916_c0_seq1;comp1053782_c0_seq1;comp1055316_c0_seq1;comp1085314_c0_seq1;comp1108080_c0_seq1;comp1109587_c0_seq1;comp1110277_c0_seq1;comp1112635_c0_	K04456+K06276+K06480+K05098+K06253+K04364+K06236+K06249+K04659+K03900+K06252+K03083+K05692+K05097+K06238+K02677+K06247+K06279+K04349+K06240+K04503+K04357+K06237+K05635+K00907+K05740+K05637+K05459+K06270+K05760+K04513+K05096+K06269+K04353+K06251+K07860+K06248+K03099+K04366+K04438+K06271+K12757+K02649+K06250+K12756+K10351+K04393+K05734+K06586+K04514+K06274+K05449+K05717+K06584+K00889+K04375+K05636+…
Epstein-Barr virus infection	2286	ko05169	comp100693_c0_seq1;comp1018407_c0_seq1;comp1020440_c0_seq1;comp1033489_c0_seq1;comp1036669_c0_seq1;comp1045871_c0_seq1;comp1049892_c0_seq1;comp1050916_c0_seq1;comp1055316_c0_seq1;comp1061369_c0_seq1;comp1083128_c0_seq1;comp1109587_c0_seq1;comp1110277_c0_s	K08860+K04456+K03010+K06468+K03083+K04012+K04498+K10591+K03006+K14721+K06627+K02861+K03017+K03020+K06624+K03011+K06630+K07936+K03037+K03009+K03031+K02087+K03097+K04431+K03115+K03283+K04441+K03066+K06067+K03029+K03035+K13784+K04450+K02649+K14290+K03065+K03014+K03012+K07606+K03036+K04432+K03015+K06477+K14317+K06856+K10881+K04448+K03160+K06751+K03016+K15979+K04451+K03008+K05854+K03061+K05855+K01116+…
Pathways in cancer	2241	ko05200	comp1018407_c0_seq1;comp1038915_c0_seq1;comp1045243_c0_seq1;comp1045871_c0_seq1;comp1050916_c0_seq1;comp1055316_c0_seq1;comp1109587_c0_seq1;comp1110277_c0_seq1;comp1116804_c0_seq1;comp1128562_c0_seq1;comp1137283_c0_seq1;comp1172771_c0_seq1;comp1181156_c0_	K04456+K06225+K11101+K02085+K04364+K00182+K03176+K06765+K05126+K04662+K03083+K04358+K04462+K04389+K08524+K02677+K06247+K06231+K09293+K06240+K04503+K05093+K04362+K04357+K04498+K06237+K04707+K06230+K02353+K08775+K05635+K10053+K05637+K16061+K05459+K02842+K04079+K00714+K06627+K06624+K04513+K00799+K09290+K02219+K07860+K08878+K08525+K03099+K03870+K04366+K04438+K06067+K04398+K02649+K05405+K02375+K09848+…
Neuroactive ligand-receptor interaction	2203	ko04080	comp1011092_c0_seq1;comp1031734_c0_seq1;comp1031897_c0_seq1;comp1034780_c0_seq1;comp1036912_c0_seq1;comp1037064_c0_seq1;comp1044515_c0_seq1;comp1048173_c0_seq1;comp1050453_c0_seq1;comp1051851_c0_seq1;comp1052216_c0_seq1;comp1055004_c0_seq1;comp105716_c0_s	K04228+K04204+K05195+K05053+K04130+K04322+K04303+K04205+K04161+K04202+K04150+K04818+K04240+K05193+K04809+K04169+K04282+K05202+K05210+K04314+K04203+K04306+K04588+K05209+K05212+K04587+K04607+K04320+K05175+K04262+K04166+K04605+K05207+K01312+K04218+K04136+K05181+K04608+K04213+K05439+K04140+K04585+K04144+K05211+K05216+K04210+K04207+K04296+K05205+K04249+K04241+K04807+K04266+K04153+K05080+K04615+K05052+…
Regulation of actin cytoskeleton	2201	ko04810	comp1037064_c0_seq1;comp1044515_c0_seq1;comp1045243_c0_seq1;comp1049061_c0_seq1;comp1167674_c0_seq1;comp1228441_c0_seq1;comp1249595_c0_seq1;comp1310912_c0_seq1;comp1318590_c0_seq1;comp1319921_c0_seq1;comp1334003_c0_seq1;comp1361859_c0_seq1;comp1367757_c0_	K06480+K04130+K02085+K10352+K04358+K05692+K05747+K05746+K05093+K04362+K04357+K00907+K05740+K05095+K00921+K06270+K05760+K04513+K06269+K05753+K07860+K03099+K05748+K04366+K04438+K05762+K05765+K05764+K12757+K05759+K02649+K12756+K10351+K04393+K05766+K05734+K06586+K04514+K05717+K06584+K00889+K05731+K05768+K05699+K04129+K04639+K05757+K05627+K07830+K06461+K06462+K06594+K05730+K01313+K05767+K04347+K07532+…
Calcium signaling pathway	2135	ko04020	comp1000496_c0_seq1;comp1007528_c0_seq1;comp1012760_c0_seq1;comp1016233_c0_seq1;comp1034501_c0_seq1;comp1035453_c0_seq1;comp1037571_c0_seq1;comp1038607_c0_seq1;comp1039525_c0_seq1;comp1040034_c0_seq1;comp1041743_c0_seq1;comp1042378_c0_seq1;comp1042402_c0_	K13755+K04856+K04853+K05857+K04850+K05849+K04130+K04962+K04963+K04851+K04322+K04161+K04150+K04809+K04169+K04282+K04515+K05209+K05212+K04961+K04262+K04855+K13240+K04166+K08041+K04849+K02677+K04136+K00871+K04344+K04144+K05211+K05216+K05858+K08042+K00907+K04266+K04163+K04211+K04604+K04852+K05860+K09565+K15040+K06268+K12042+K05853+K04135+K04149+K05217+K13242+K05085+K04157+K04258+K02183+K05863+K05862+…
Progesterone-mediated oocyte maturation	1927	ko04914	comp1011092_c0_seq1;comp1018407_c0_seq1;comp1031897_c0_seq1;comp1044768_c0_seq1;comp1045871_c0_seq1;comp1048173_c0_seq1;comp1049906_c0_seq1;comp1050916_c0_seq1;comp1053782_c0_seq1;comp1055316_c0_seq1;comp1066455_c0_seq1;comp1069480_c0_seq1;comp1077114_c0_	K03364+K04456+K08041+K04373+K08045+K04630+K08042+K05459+K05868+K02537+K04079+K06627+K08556+K02087+K04441+K04366+K02649+K03357+K03352+K03353+K06633+K03359+K04440+K03350+K03351+K03355+K05867+K02206+K08048+K03354+K04345+K07827+K04365+K02602+K04371+K12456+K03358+K02178+K08845+K11481+K06631+K06645+K08043+K08047+K00922+K06638+K03348+K03349+K05866+K05087+K13296+K08044+K13728+K04368+K08046+K08049
MAPK signaling pathway	1875	ko04010	comp1007528_c0_seq1;comp1012760_c0_seq1;comp1018407_c0_seq1;comp1035453_c0_seq1;comp1038607_c0_seq1;comp1039696_c0_seq1;comp1040034_c0_seq1;comp1045871_c0_seq1;comp1047987_c0_seq1;comp1049679_c0_seq1;comp1050916_c0_seq1;comp1055316_c0_seq1;comp1109587_c0_	K04856+K04853+K04456+K04850+K08018+K04851+K04458+K04364+K03176+K04862+K04855+K04859+K04868+K04358+K04871+K04462+K04849+K04373+K04389+K02677+K04446+K12326+K04349+K04344+K04860+K05093+K04362+K04357+K01047+K04869+K04872+K04407+K04435+K05095+K04386+K04405+K04852+K04353+K06268+K04381+K07860+K04431+K03099+K03283+K04441+K04366+K04438+K04460+K04450+K04870+K04393+K04432+K04402+K08053+K04865+K04459+K04858+…
Tight junction	1834	ko04530	comp1018407_c0_seq1;comp1045871_c0_seq1;comp1050792_c0_seq1;comp1050916_c0_seq1;comp1055316_c0_seq1;comp1063829_c0_seq1;comp1067815_c0_seq1;comp1099783_c0_seq1;comp1108598_c0_seq1;comp1109587_c0_seq1;comp1110277_c0_seq1;comp1123166_c0_seq1;comp1128562_c0_	K04456+K06087+K06115+K06095+K05702+K10352+K05692+K06105+K02677+K04630+K06107+K06094+K06786+K06092+K06102+K04513+K04382+K03097+K03115+K12757+K12756+K10351+K04393+K06110+K06112+K05631+K05629+K06106+K06068+K05699+K04354+K06096+K06098+K07830+K01110+K06114+K03456+K06103+K02105+K05691+K06099+K04237+K06100+K05701+K05705+K06093+K07827+K02833+K06091+K06101+K12755+K06108+K07831+K02089+K06785+K07828+K06090+…
Ribosome biogenesis in eukaryotes	1759	ko03008	comp1018407_c0_seq1;comp1033957_c0_seq1;comp1035804_c0_seq1;comp1067972_c0_seq1;comp1081367_c0_seq1;comp1116005_c0_seq1;comp1117811_c0_seq1;comp1121203_c0_seq1;comp1125631_c0_seq1;comp1128232_c0_seq1;comp1134196_c0_seq1;comp1202833_c0_seq1;comp1205858_c0_	K14572+K14570+K03685+K14557+K14574+K14525+K12619+K07936+K12845+K03097+K14284+K03115+K14523+K14565+K11130+K14555+K14290+K14566+K11128+K14545+K14535+K03264+K13288+K14556+K14573+K14562+K14569+K14564+K14527+K14285+K11131+K11108+K14538+K14537+K03539+K14536+K14575+K06943+K07562+K03537+K14546+K07179+K14563+K14561+K14559+K14553+K14521+K14567+K03538+K11883+K14554+K14558+K14548+K14552+K14571+K14549+K14550+…
Endocytosis	1754	ko04144	comp1037064_c0_seq1;comp1053782_c0_seq1;comp1077114_c0_seq1;comp1097600_c0_seq1;comp1108027_c0_seq1;comp1108231_c0_seq1;comp1110801_c0_seq1;comp1110810_c0_seq1;comp1111672_c0_seq1;comp1134626_c0_seq1;comp1147018_c0_seq1;comp1153188_c0_seq1;comp1172771_c0_	K05098+K04180+K00909+K03176+K05126+K12495+K13649+K11839+K05093+K04357+K12494+K04707+K10591+K12478+K04678+K12474+K05095+K11981+K07887+K12198+K04513+K05096+K04679+K05633+K05085+K12200+K12484+K03283+K04677+K07897+K12196+K12199+K12479+K12471+K12183+K04393+K12189+K00889+K12185+K12475+K12482+K06751+K11825+K11248+K07888+K07905+K07941+K12184+K04142+K04644+K12182+K13375+K11824+K01115+K04237+K12483+K11247+…
Influenza A	1752	ko05164	comp100693_c0_seq1;comp1018407_c0_seq1;comp1045871_c0_seq1;comp1049892_c0_seq1;comp1050916_c0_seq1;comp1053782_c0_seq1;comp1055316_c0_seq1;comp1061369_c0_seq1;comp1083128_c0_seq1;comp1106068_c0_seq1;comp1108218_c0_seq1;comp1109587_c0_seq1;comp1110277_c0_s	K08860+K04456+K15043+K08060+K03083+K05692+K04389+K02677+K01312+K04498+K12800+K15047+K12968+K05404+K04431+K14284+K03283+K15046+K04441+K04366+K12799+K05863+K14396+K04450+K02649+K14298+K03237+K14290+K05405+K05862+K04432+K12812+K05401+K05425+K14404+K09635+K04448+K09633+K05842+K04729+K14285+K04440+K04519+K15042+K04733+K07209+K04687+K12671+K05482+K04721+K04696+K01165+K10652+K06752+K02581+K15044+K09523+…
Transcriptional misregulation in cancer	1710	ko05202	comp1037850_c0_seq1;comp1040882_c0_seq1;comp1108885_c0_seq1;comp1109360_c0_seq1;comp1113909_c0_seq1;comp1127216_c0_seq1;comp1128577_c0_seq1;comp1129985_c0_seq1;comp1130128_c0_seq1;comp1157280_c0_seq1;comp1167674_c0_seq1;comp1172771_c0_seq1;comp1199996_c0_seq1;comp1220710_c0_seq1;comp1251688_c0_seq1;comp1310912_c0_seq1;comp1327352_c0_seq1;comp1349631_c0_seq1;comp1385913_c0_seq1;comp1436263_c0_seq1…	K11447+K15614+K01327+K15187+K15619+K09254+K03176+K08524+K11253+K09293+K15616+K10053+K02633+K09035+K05459+K15621+K14970+K06627+K06624+K05096+K08559+K15623+K15605+K15612+K01343+K01348+K08525+K11644+K15626+K06067+K15620+K12823+K05405+K09105+K09381+K14242+K04459+K09383+K10784+K06856+K13098+K04453+K10785+K14651+K09633+K15624+K15625+K03160+K04676+K06498+K02211+K16060+K04451+K04680+K03211+K15613+K15622+…
Cell cycle	1663	ko04110	comp1011092_c0_seq1;comp1031897_c0_seq1;comp1044768_c0_seq1;comp1048173_c0_seq1;comp1049906_c0_seq1;comp1053782_c0_seq1;comp1066455_c0_seq1;comp1069480_c0_seq1;comp1077114_c0_seq1;comp1081585_c0_seq1;comp1097600_c0_seq1;comp1106068_c0_seq1;comp1108027_c0_seq1;comp1109527_c0_seq1;comp1110759_c0_seq1;comp1110801_c0_seq1;comp1110810_c0_seq1;comp1111672_c0_seq1;comp1114647_c0_seq1;comp1114998_c0_seq1…	K03364+K06669+K03083+K04503+K04498+K06640+K02365+K05868+K02537+K06627+K06624+K09993+K06630+K06636+K02087+K02606+K06634+K06067+K03357+K03352+K04682+K04402+K06635+K03353+K04802+K06633+K06626+K02212+K02604+K03363+K04451+K02540+K04501+K03359+K06619+K13375+K10500+K02603+K02216+K03350+K02213+K03351+K02608+K10151+K02607+K03355+K05867+K02202+K04500+K02206+K06671+K04683+K13376+K03354+K03094+K09389+K06625+…
Amoebiasis	1623	ko05146	comp1042221_c0_seq1;comp1045381_c0_seq1;comp1111471_c0_seq1;comp1127587_c0_seq1;comp1134531_c0_seq1;comp1137218_c0_seq1;comp1332643_c0_seq1;comp1368552_c0_seq1;comp1390772_c0_seq1;comp1394807_c0_seq1;comp1522620_c0_seq1;comp1525174_c0_seq1;comp1526217_c0_seq1;comp1537770_c0_seq1;comp1623813_c0_seq1;comp1693058_c0_seq1;comp173151_c0_seq1;comp1736012_c0_seq1;comp176209_c0_seq1;comp178370_c0_seq1;co…	K10955+K10159+K06236+K08041+K02677+K06247+K06240+K05858+K06237+K05635+K05637+K03999+K04386+K13963+K07887+K02649+K07897+K05405+K04632+K04633+K05717+K05425+K06856+K03998+K05636+K05699+K06245+K07888+K13375+K06461+K02187+K04519+K04455+K04687+K04000+K04636+K05700+K03156+K13376+K04345+K04735+K13241+K05725+K06244+K04387+K10160+K04637+K05443+K10030+K00922+K06243+K04634+K06464+K07898+K06246+K06241+K01476+…
Protein processing in endoplasmic reticulum	1554	ko04141	comp100693_c0_seq1;comp1018407_c0_seq1;comp1031800_c0_seq1;comp1041886_c0_seq1;comp1045871_c0_seq1;comp1049892_c0_seq1;comp1055316_c0_seq1;comp1061369_c0_seq1;comp1083128_c0_seq1;comp1109587_c0_seq1;comp1110277_c0_seq1;comp1128562_c0_seq1;comp1140346_c0_seq1;comp1205898_c0_seq1;comp1217591_c0_seq1;comp1219707_c0_seq1;comp1230918_c0_seq1;comp1241924_c0_seq1;comp1242034_c0_seq1;comp1325146_c0_seq1;…	K08860+K14005+K09485+K10601+K10597+K14007+K08057+K14001+K04079+K14025+K09481+K09586+K14006+K04431+K09521+K03283+K09517+K07151+K13989+K14000+K06689+K03237+K14018+K10084+K09582+K10085+K05546+K13984+K09584+K10088+K12668+K08054+K14012+K10100+K12667+K10099+K09502+K10661+K10575+K11718+K09555+K11863+K09580+K08056+K01367+K04523+K09542+K12669+K09490+K13525+K14009+K09562+K04440+K14016+K08653+K02159+K13251+…
HTLV-I infection	1515	ko05166	comp1018407_c0_seq1;comp1045243_c0_seq1;comp1045871_c0_seq1;comp1050916_c0_seq1;comp1055316_c0_seq1;comp1109587_c0_seq1;comp1110277_c0_seq1;comp1111222_c0_seq1;comp1120720_c0_seq1;comp1128562_c0_seq1;comp1137283_c0_seq1;comp1161391_c0_seq1;comp1205898_c0_seq1;comp1228441_c0_seq1;comp1242034_c0_seq1;comp1325146_c0_seq1;comp1325557_c0_seq1;comp1332286_c0_seq1;comp1382988_c0_seq1;comp1394807_c0_seq1…	K04456+K02085+K15309+K09341+K00182+K02327+K03083+K08041+K04446+K04503+K08045+K09421+K04498+K02353+K08042+K06640+K06527+K08057+K04386+K05868+K02537+K02842+K00714+K06451+K15308+K15040+K07936+K06268+K06724+K09052+K06271+K05863+K04450+K02649+K03357+K02330+K14290+K05405+K05862+K02375+K03352+K02678+K06635+K10784+K02432+K03353+K04802+K04375+K08054+K10785+K04448+K15041+K03160+K00312+K12496+K08065+K06751+…
Morphine addiction	1507	ko05032	comp1000496_c0_seq1;comp1008636_c0_seq1;comp1034501_c0_seq1;comp1037571_c0_seq1;comp1039525_c0_seq1;comp1042378_c0_seq1;comp1042402_c0_seq1;comp1043971_c0_seq1;comp1048272_c0_seq1;comp1053199_c0_seq1;comp1065004_c0_seq1;comp1065760_c0_seq1;comp1068572_c0_seq1;comp1078440_c0_seq1;comp1081425_c0_seq1;comp1088374_c0_seq1;comp1108339_c0_seq1;comp1112387_c0_seq1;comp1117771_c0_seq1;comp1119079_c0_seq1…	K13755+K01120+K04999+K05175+K13298+K08041+K05000+K04849+K02677+K05181+K04344+K04144+K08045+K04534+K04630+K08042+K04615+K05190+K05185+K05189+K04544+K05186+K04542+K05002+K04632+K04997+K04265+K04538+K04347+K04545+K04547+K04539+K07825+K08291+K08048+K04345+K04540+K04548+K04546+K04537+K04536+K04549+K15015+K08043+K00910+K08047+K07826+K04439+K13296+K08044+K08046+K04543+K08049
Vasopressin-regulated water reabsorption	1482	ko04962	comp1011092_c0_seq1;comp1031897_c0_seq1;comp1034780_c0_seq1;comp1048173_c0_seq1;comp1060369_c0_seq1;comp1068369_c0_seq1;comp1077114_c0_seq1;comp1081585_c0_seq1;comp1108027_c0_seq1;comp1110759_c0_seq1;comp1110801_c0_seq1;comp1110810_c0_seq1;comp1111672_c0_seq1;comp1114675_c0_seq1;comp1114998_c0_seq1;comp1115035_c0_seq1;comp1122028_c0_seq1;comp1134626_c0_seq1;comp1147018_c0_seq1;comp1153188_c0_seq1…	K04228+K09047+K10414+K10415+K07887+K10418+K04648+K10413+K04632+K10428+K10416+K12462+K10427+K07888+K07905+K13504+K10417+K04345+K07904+K09048+K09876+K05870+K09865+K08043+K10426+K06027+K09866+K10424+K07889+K08046+K13502+K08049
Dilated cardiomyopathy	1466	ko05414	comp1012760_c0_seq1;comp1035453_c0_seq1;comp1037064_c0_seq1;comp1040034_c0_seq1;comp1041743_c0_seq1;comp1047581_c0_seq1;comp1047987_c0_seq1;comp1049061_c0_seq1;comp1073517_c0_seq1;comp1109808_c0_seq1;comp1111361_c0_seq1;comp1128725_c0_seq1;comp1134609_c0_seq1;comp1139408_c0_seq1;comp1148509_c0_seq1;comp1167674_c0_seq1;comp1172974_c0_seq1;comp1198941_c0_seq1;comp1205847_c0_seq1;comp1214303_c0_seq1…	K04853+K04850+K06480+K05849+K04962+K04851+K12567+K12563+K04862+K10352+K10366+K04859+K04868+K04871+K08041+K05692+K12568+K04860+K08045+K04869+K04872+K08042+K05637+K12045+K12044+K05459+K09290+K05853+K12314+K06265+K04870+K05865+K10351+K07610+K04865+K06586+K04632+K04858+K04866+K06856+K06584+K04867+K12641+K10373+K10375+K12564+K13375+K12565+K03156+K13376+K08048+K04345+K04141+K10374+K12569+K12566+K06587+…
Vascular smooth muscle contraction	1458	ko04270	comp1012760_c0_seq1;comp1035453_c0_seq1;comp1040034_c0_seq1;comp1047987_c0_seq1;comp1190372_c0_seq1;comp1202342_c0_seq1;comp1219881_c0_seq1;comp1227183_c0_seq1;comp1285692_c0_seq1;comp1318590_c0_seq1;comp1358097_c0_seq1;comp1358173_c0_seq1;comp1394807_c0_seq1;comp1459731_c0_seq1;comp1522266_c0_seq1;comp1525174_c0_seq1;comp1526217_c0_seq1;comp1539233_c0_seq1;comp1686936_c0_seq1;comp172476_c0_seq1;…	K04853+K04850+K04851+K12327+K04939+K12751+K12329+K12323+K10352+K04166+K08041+K02677+K04136+K05858+K08045+K12324+K01047+K08042+K00907+K04266+K06270+K04513+K06269+K04135+K02183+K04366+K12313+K12315+K07376+K12337+K04514+K04632+K04938+K04137+K06068+K04936+K04639+K12331+K07532+K07425+K08448+K12328+K04937+K04941+K08048+K04345+K04577+K04365+K12755+K04371+K12319+K04197+K08845+K08449+K08043+K12330+K04960+…
Lysine degradation	1440	ko00310	comp1000496_c0_seq1;comp1032514_c0_seq1;comp1039525_c0_seq1;comp1040756_c0_seq1;comp1042402_c0_seq1;comp1047620_c0_seq1;comp1053199_c0_seq1;comp1065004_c0_seq1;comp1065760_c0_seq1;comp1068572_c0_seq1;comp1078440_c0_seq1;comp1081425_c0_seq1;comp1108339_c0_seq1;comp1117771_c0_seq1;comp1118184_c0_seq1;comp1119079_c0_seq1;comp1124431_c0_seq1;comp1132751_c0_seq1;comp1137283_c0_seq1;comp1148602_c0_seq1…	K13645+K14959+K11429+K09187+K00474+K00128+K09188+K11422+K00626+K00658+K00022+K07515+K09189+K00149+K11420+K11423+K11419+K14085+K00471+K07511+K07514+K00252+K01423+K11421+K09186+K11703+K11427+K06101+K11428+K00306+K00825+K14157+K15588+K11433+K00164+K11425+K00473+K13646+K11424+K11431
Measles	1421	ko05162	comp100693_c0_seq1;comp1018407_c0_seq1;comp1045381_c0_seq1;comp1045871_c0_seq1;comp1049892_c0_seq1;comp1050916_c0_seq1;comp1055316_c0_seq1;comp1061369_c0_seq1;comp1083128_c0_seq1;comp1109587_c0_seq1;comp1110277_c0_seq1;comp1128562_c0_seq1;comp1140346_c0_seq1;comp1205898_c0_seq1;comp1217591_c0_seq1;comp1219707_c0_seq1;comp1230918_c0_seq1;comp1242034_c0_seq1;comp1325146_c0_seq1;comp1325557_c0_seq1;…	K08860+K04456+K10159+K03083+K04389+K04503+K04707+K10148+K06563+K06451+K06624+K03247+K12968+K03097+K05404+K10161+K03115+K03283+K02649+K03237+K05405+K14753+K04222+K10784+K05425+K06856+K07990+K06068+K10785+K06626+K14752+K04451+K04729+K06452+K06450+K04007+K04519+K11224+K04733+K04467+K04687+K10151+K05069+K04721+K10144+K02581+K02206+K05070+K04735+K04734+K11219+K04447+K04404+K04427+K02089+K14216+K02091+…
B cell receptor signaling pathway	1420	ko04662	comp1018407_c0_seq1;comp1031885_c0_seq1;comp1034501_c0_seq1;comp1042378_c0_seq1;comp1045871_c0_seq1;comp1050236_c0_seq1;comp1050916_c0_seq1;comp1055316_c0_seq1;comp1059688_c0_seq1;comp1075890_c0_seq1;comp1088412_c0_seq1;comp1109587_c0_seq1;comp1110277_c0_seq1;comp1110327_c0_seq1;comp1111686_c0_seq1;comp1112994_c0_seq1;comp1116804_c0_seq1;comp1117189_c0_seq1;comp1124282_c0_seq1;comp1125046_c0_seq1…	K04456+K06467+K04364+K03083+K02677+K04446+K04012+K06566+K06268+K07860+K03099+K04366+K02649+K06508+K07371+K06856+K07369+K04448+K06512+K05854+K04348+K05855+K05859+K07367+K05730+K04467+K07209+K06507+K04392+K02581+K06504+K12230+K07210+K15909+K07368+K04735+K07827+K02833+K04734+K05697+K04371+K12362+K04379+K07828+K06506+K12229+K03084+K00922+K07370+K04369+K05872+K04368+K02580
Alzheimer's disease	1414	ko05010	comp100693_c0_seq1;comp1012760_c0_seq1;comp1018407_c0_seq1;comp1035453_c0_seq1;comp1036937_c0_seq1;comp1040034_c0_seq1;comp1045871_c0_seq1;comp1047968_c0_seq1;comp1047987_c0_seq1;comp1049892_c0_seq1;comp1055316_c0_seq1;comp1061369_c0_seq1;comp1080157_c0_seq1;comp1083128_c0_seq1;comp1109587_c0_seq1;comp1110277_c0_seq1;comp1128562_c0_seq1;comp1132685_c0_seq1;comp1140346_c0_seq1;comp1205898_c0_seq1;…	K08860+K04853+K04850+K02084+K04963+K04851+K05210+K05209+K05212+K03083+K13240+K11716+K04550+K05211+K05858+K02270+K11353+K00235+K03958+K03945+K02263+K02273+K02128+K03939+K02271+K06268+K03940+K02267+K00237+K05853+K00415+K03962+K03937+K00420+K03960+K03946+K03947+K11352+K02183+K03938+K02132+K04398+K02272+K02135+K03955+K00419+K03957+K04528+K08683+K04522+K02133+K02134+K03952+K03968+K00416+K02136+K02127+…
Chemokine signaling pathway	1399	ko04062	comp1018407_c0_seq1;comp1045871_c0_seq1;comp1050916_c0_seq1;comp1055316_c0_seq1;comp1077114_c0_seq1;comp1097600_c0_seq1;comp1108027_c0_seq1;comp1108231_c0_seq1;comp1109587_c0_seq1;comp1110277_c0_seq1;comp1110801_c0_seq1;comp1110810_c0_seq1;comp1111672_c0_seq1;comp1116804_c0_seq1;comp1128562_c0_seq1;comp1147018_c0_seq1;comp1153188_c0_seq1;comp1205898_c0_seq1;comp1229250_c0_seq1;comp1235755_c0_seq1…	K04456+K04180+K00909+K04364+K04190+K03083+K05514+K05509+K08041+K05747+K02677+K06279+K05858+K08045+K04630+K08042+K08893+K04193+K04544+K14625+K05760+K04513+K04542+K04353+K07860+K03099+K04191+K04366+K04438+K02649+K04393+K05512+K04514+K12365+K04538+K05731+K13072+K06068+K08822+K05854+K10033+K05730+K04183+K04179+K04177+K04192+K04176+K04347+K04545+K11224+K05507+K04237+K04467+K07209+K12671+K05416+K04547+…
Bile secretion	1387	ko04976	comp1020440_c0_seq1;comp1033489_c0_seq1;comp1035148_c0_seq1;comp1036045_c0_seq1;comp1039287_c0_seq1;comp1039892_c0_seq1;comp1044697_c0_seq1;comp1072178_c0_seq1;comp1107431_c0_seq1;comp1108598_c0_seq1;comp110870_c0_seq1;comp1111660_c0_seq1;comp1121203_c0_seq1;comp1125075_c0_seq1;comp1125727_c0_seq1;comp1165674_c0_seq1;comp1168359_c0_seq1;comp1193892_c0_seq1;comp1200593_c0_seq1;comp1202984_c0_seq1;…	K05658+K04943+K08204+K01672+K05031+K04588+K13857+K13575+K14342+K08041+K08524+K08045+K08042+K05681+K09869+K00699+K08198+K01539+K08205+K04632+K14361+K14158+K01540+K05684+K00489+K01253+K05673+K07424+K11822+K00659+K08048+K04345+K05043+K12040+K14360+K03460+K13855+K05666+K05659+K09877+K08043+K12473+K08047+K05667+K09866+K08537+K13885+K07299+K08044+K09864+K08046+K05742+K14349+K00021+K08049
Hypertrophic cardiomyopathy (HCM)	1373	ko05410	comp1012760_c0_seq1;comp1035453_c0_seq1;comp1037064_c0_seq1;comp1040034_c0_seq1;comp1041743_c0_seq1;comp1047581_c0_seq1;comp1047987_c0_seq1;comp1049061_c0_seq1;comp1073517_c0_seq1;comp1109808_c0_seq1;comp1111361_c0_seq1;comp1128725_c0_seq1;comp1134609_c0_seq1;comp1139408_c0_seq1;comp1148509_c0_seq1;comp1167674_c0_seq1;comp1172974_c0_seq1;comp1198941_c0_seq1;comp1205847_c0_seq1;comp1214303_c0_seq1…	K04853+K04850+K06480+K05849+K04962+K04851+K12567+K12563+K04862+K10352+K10366+K04859+K04868+K04871+K05692+K12568+K04860+K04869+K04872+K05637+K12045+K12044+K05459+K09290+K05853+K07198+K12314+K06265+K05405+K04870+K05865+K10351+K07610+K04865+K06586+K04858+K04866+K06584+K04867+K12641+K10373+K10375+K07199+K12564+K13375+K01283+K12565+K03156+K13376+K10374+K12569+K12566+K06587+K07200+K12749+K04863+K06588+…
Tuberculosis	1353	ko05152	comp1018407_c0_seq1;comp1035606_c0_seq1;comp1036669_c0_seq1;comp1036937_c0_seq1;comp1045381_c0_seq1;comp1045871_c0_seq1;comp1050916_c0_seq1;comp1055316_c0_seq1;comp1080157_c0_seq1;comp1109587_c0_seq1;comp1110277_c0_seq1;comp1118369_c0_seq1;comp1128562_c0_seq1;comp1141815_c0_seq1;comp1148550_c0_seq1;comp1152601_c0_seq1;comp1205898_c0_seq1;comp1242034_c0_seq1;comp1325557_c0_seq1;comp1332286_c0_seq1…	K04456+K10169+K05398+K06560+K02084+K10159+K08060+K04515+K03990+K04498+K12478+K06563+K07887+K04513+K06268+K04011+K04043+K03662+K10161+K04441+K02183+K04366+K01368+K04398+K02155+K13882+K06528+K07897+K05405+K02144+K10074+K10165+K05403+K05425+K06856+K07369+K00914+K06498+K08065+K07888+K04729+K04348+K05855+K13375+K06461+K06462+K04440+K04077+K02187+K04519+K02159+K08862+K04733+K07532+K04687+K05482+K06752+…
ABC transporters	1337	ko02010	comp1012760_c0_seq1;comp1020440_c0_seq1;comp1033489_c0_seq1;comp1039287_c0_seq1;comp1044388_c0_seq1;comp1044697_c0_seq1;comp1072178_c0_seq1;comp1107431_c0_seq1;comp1108598_c0_seq1;comp110870_c0_seq1;comp1111660_c0_seq1;comp1121203_c0_seq1;comp1125075_c0_seq1;comp1125727_c0_seq1;comp1165674_c0_seq1;comp1168359_c0_seq1;comp1193892_c0_seq1;comp1200593_c0_seq1;comp1202984_c0_seq1;comp1208400_c0_seq1;…	K05668+K05658+K05032+K05031+K05676+K05654+K05656+K05646+K05681+K05033+K05647+K05675+K05674+K05677+K05684+K05679+K05673+K05662+K05643+K05666+K05659+K05680+K05657+K05667+K05655+K05678+K05660+K05642+K05672+K05648+K05661+K05644+K05641+K05665+K05652+K05651+K05653
Hepatitis C	1332	ko05160	comp100693_c0_seq1;comp1018407_c0_seq1;comp1045871_c0_seq1;comp1049892_c0_seq1;comp1050792_c0_seq1;comp1050916_c0_seq1;comp1055316_c0_seq1;comp1061369_c0_seq1;comp1063829_c0_seq1;comp1067815_c0_seq1;comp1083128_c0_seq1;comp1109587_c0_seq1;comp1110277_c0_seq1;comp1116804_c0_seq1;comp1128562_c0_seq1;comp1140346_c0_seq1;comp1205898_c0_seq1;comp1217591_c0_seq1;comp1219707_c0_seq1;comp1230918_c0_seq1;…	K08860+K04456+K06087+K04364+K03083+K08524+K04357+K02861+K03250+K04382+K03099+K04441+K04366+K02649+K03237+K06508+K05401+K06698+K04354+K05842+K04451+K04440+K03456+K04467+K07209+K09444+K04696+K01165+K07210+K03173+K03156+K04735+K07827+K02833+K06625+K04734+K04365+K04371+K11219+K08536+K07828+K14216+K04706+K08845+K12473+K11220+K06088+K04361+K05410+K10030+K00922+K13885+K03158+K11217+K14217+K12077+K05131+…
Olfactory transduction	1268	ko04740	comp1000483_c0_seq1;comp1000496_c0_seq1;comp1034501_c0_seq1;comp1037571_c0_seq1;comp1039525_c0_seq1;comp1041533_c0_seq1;comp1042378_c0_seq1;comp1042402_c0_seq1;comp1042965_c0_seq1;comp1053199_c0_seq1;comp1065004_c0_seq1;comp1065760_c0_seq1;comp1068572_c0_seq1;comp1078440_c0_seq1;comp1081425_c0_seq1;comp1108339_c0_seq1;comp1112387_c0_seq1;comp1117771_c0_seq1;comp1119079_c0_seq1;comp1124431_c0_seq1…	K04952+K13755+K04257+K04515+K05030+K12321+K02183+K04951+K08328+K07376+K04633+K08327+K05028+K05027+K04345+K04950+K08043+K00910+K04439+K05029
Insulin signaling pathway	1234	ko04910	comp1018407_c0_seq1;comp1034987_c0_seq1;comp1045871_c0_seq1;comp1050916_c0_seq1;comp1055316_c0_seq1;comp1085314_c0_seq1;comp1109587_c0_seq1;comp1110277_c0_seq1;comp1112635_c0_seq1;comp1116804_c0_seq1;comp1118906_c0_seq1;comp1128562_c0_seq1;comp1205898_c0_seq1;comp1242034_c0_seq1;comp1302172_c0_seq1;comp1325146_c0_seq1;comp1325557_c0_seq1;comp1332286_c0_seq1;comp1382988_c0_seq1;comp1410456_c0_seq1…	K04456+K06276+K04364+K07189+K03083+K06279+K00871+K04707+K00665+K07187+K04739+K06269+K01596+K00688+K03099+K07198+K02183+K04366+K04438+K04688+K02649+K07205+K01106+K07190+K07192+K02991+K04375+K03841+K07199+K03259+K04440+K04695+K04694+K07209+K06086+K12406+K04696+K04372+K00693+K15909+K04345+K07827+K02833+K07206+K04365+K07208+K04371+K07200+K05696+K07828+K07202+K08845+K07201+K07194+K07195+K05695+K06277+…
Viral myocarditis	1205	ko05416	comp1082527_c0_seq1;comp1096123_c0_seq1;comp1106068_c0_seq1;comp1108218_c0_seq1;comp1119428_c0_seq1;comp1148509_c0_seq1;comp117481_c0_seq1;comp1182361_c0_seq1;comp1318590_c0_seq1;comp1327764_c0_seq1;comp1348818_c0_seq1;comp1378068_c0_seq1;comp1418518_c0_seq1;comp1522266_c0_seq1;comp1686936_c0_seq1;comp1694085_c0_seq1;comp1724122_c0_seq1;comp173393_c0_seq1;comp173393_c0_seq2;comp175171_c0_seq1;com…	K04006+K12563+K10352+K10366+K05692+K04503+K05637+K07860+K04398+K06265+K03260+K10784+K06856+K10785+K03160+K06751+K06788+K12564+K06619+K08887+K02187+K04392+K06752+K12565+K04726+K12566+K06278+K06470+K05413+K05718+K07818+K06464+K04399+K03161+K05703+K08738
Spliceosome	1165	ko03040	comp1000486_c0_seq1;comp1118255_c0_seq1;comp1129889_c0_seq1;comp1198463_c0_seq1;comp1206199_c0_seq1;comp1325146_c0_seq1;comp1715102_c0_seq1;comp172093_c0_seq1;comp1730138_c0_seq1;comp177629_c0_seq1;comp179043_c0_seq1;comp185203_c0_seq1;comp187606_c0_seq1;comp193493_c0_seq1;comp194206_c0_seq2;comp194960_c0_seq1;comp195911_c0_seq1;comp197502_c0_seq1;comp200048_c0_seq1;comp200206_c0_seq1;comp200867_…	K12893+K12897+K12849+K12848+K11984+K12822+K11093+K12831+K12824+K12826+K12821+K12839+K12841+K12858+K12811+K13025+K12662+K12886+K12884+K12741+K12868+K12873+K09564+K11091+K11088+K11096+K12845+K11086+K11092+K12871+K03283+K10599+K12883+K12859+K12817+K11098+K12823+K12896+K12850+K12627+K12888+K12865+K12835+K12866+K12877+K12830+K12844+K12625+K12812+K12624+K12857+K12820+K12842+K12818+K12892+K11099+K09567+…
Toxoplasmosis	1148	ko05145	comp1018407_c0_seq1;comp1045381_c0_seq1;comp1045871_c0_seq1;comp1050916_c0_seq1;comp1055316_c0_seq1;comp1077114_c0_seq1;comp1097600_c0_seq1;comp1108027_c0_seq1;comp1109587_c0_seq1;comp1110277_c0_seq1;comp1110801_c0_seq1;comp1110810_c0_seq1;comp1111672_c0_seq1;comp1128562_c0_seq1;comp1141815_c0_seq1;comp1147018_c0_seq1;comp1153188_c0_seq1;comp1205898_c0_seq1;comp1229250_c0_seq1;comp1235755_c0_seq1…	K04456+K10159+K04180+K08060+K06247+K06240+K00461+K04534+K04630+K01047+K05635+K05637+K16061+K09565+K14142+K03283+K04441+K04398+K02649+K04432+K05425+K14139+K14140+K05636+K03160+K06245+K16060+K04729+K13375+K04440+K02187+K04733+K04694+K04467+K07209+K04687+K06752+K02581+K04403+K04570+K07210+K03156+K13376+K04735+K13241+K04734+K04371+K11219+K04447+K04404+K04427+K06244+K10160+K12473+K11220+K05443+K04725+…
Hematopoietic cell lineage	1131	ko04640	comp1031885_c0_seq1;comp1034501_c0_seq1;comp1036669_c0_seq1;comp1037064_c0_seq1;comp1042378_c0_seq1;comp1042569_c0_seq1;comp1049061_c0_seq1;comp1050236_c0_seq1;comp1059688_c0_seq1;comp1075890_c0_seq1;comp1082527_c0_seq1;comp1088412_c0_seq1;comp1096123_c0_seq1;comp1106068_c0_seq1;comp1108218_c0_seq1;comp1110327_c0_seq1;comp1111686_c0_seq1;comp1112994_c0_seq1;comp1117189_c0_seq1;comp1119428_c0_seq1…	K06467+K06468+K06480+K05437+K04006+K04012+K06261+K06260+K06262+K06263+K04386+K06451+K04011+K06466+K06460+K05405+K05454+K05066+K05067+K11140+K06856+K06498+K06452+K06450+K06461+K04519+K01242+K05092+K06752+K06256+K03156+K00431+K05431+K04008+K05072+K06454+K05417+K06473+K06474+K06455+K05055+K00965+K05056+K04387+K06449+K06503+K06481+K06482+K06493+K05423+K06484+K06485+K05091+K01389+K06476+K06457+K05090+…
Vibrio cholerae infection	1107	ko05110	comp1042221_c0_seq1;comp1107431_c0_seq1;comp1111471_c0_seq1;comp1111660_c0_seq1;comp1134531_c0_seq1;comp1368552_c0_seq1;comp1390772_c0_seq1;comp1418518_c0_seq1;comp1522620_c0_seq1;comp1525174_c0_seq1;comp1623813_c0_seq1;comp1736012_c0_seq1;comp176058_c0_seq1;comp178370_c0_seq1;comp179300_c0_seq1;comp179597_c0_seq1;comp1801226_c0_seq1;comp182182_c0_seq1;comp183862_c0_seq2;comp184874_c0_seq1;comp18…	K10955+K05031+K05692+K02677+K09481+K02148+K02150+K10949+K03662+K02155+K02153+K02144+K09582+K02149+K04632+K02152+K10951+K06098+K07937+K01116+K05859+K02145+K05701+K04345+K02154+K02147+K10956+K10950+K04926+K08043+K02146+K03661+K08049+K07342+K02151
Dopaminergic synapse	1085	ko04728	comp1016647_c0_seq1;comp1018407_c0_seq1;comp1035453_c0_seq1;comp1040034_c0_seq1;comp1045871_c0_seq1;comp1047987_c0_seq1;comp1048272_c0_seq1;comp1050916_c0_seq1;comp1055316_c0_seq1;comp1109587_c0_seq1;comp1110277_c0_seq1;comp1128562_c0_seq1;comp1132685_c0_seq1;comp1148550_c0_seq1;comp1205898_c0_seq1;comp1213744_c0_seq1;comp1242034_c0_seq1;comp1285095_c0_seq1;comp1325146_c0_seq1;comp1325557_c0_seq1…	K04833+K04456+K04850+K04851+K04999+K05210+K04515+K05209+K03083+K09047+K05000+K04849+K02677+K04344+K04144+K05858+K08045+K04534+K04630+K00501+K04544+K02296+K04542+K06269+K04382+K05002+K04441+K02183+K04450+K11584+K08155+K04632+K04633+K02223+K04997+K05197+K10396+K04538+K05200+K04354+K08822+K04348+K00274+K04440+K03456+K04347+K04545+K04547+K04539+K07825+K04147+K05199+K04345+K04540+K00545+K04374+K11583+…
Taste transduction	1066	ko04742	comp1000496_c0_seq1;comp1034501_c0_seq1;comp1037571_c0_seq1;comp1039525_c0_seq1;comp1042378_c0_seq1;comp1042402_c0_seq1;comp1053199_c0_seq1;comp1065004_c0_seq1;comp1065760_c0_seq1;comp1067049_c0_seq1;comp1068572_c0_seq1;comp1078440_c0_seq1;comp1081425_c0_seq1;comp1108339_c0_seq1;comp1112387_c0_seq1;comp1117771_c0_seq1;comp1119079_c0_seq1;comp1124431_c0_seq1;comp1137283_c0_seq1;comp1148602_c0_seq1…	K13755+K04825+K04607+K04849+K04885+K04344+K08474+K05858+K04828+K04631+K04632+K04547+K07825+K08048+K04345+K04540+K04626+K04536+K04960+K04824+K08044+K08046
Salmonella infection	1029	ko05132	comp1318590_c0_seq1;comp1418518_c0_seq1;comp1470167_c0_seq1;comp1491402_c0_seq1;comp1522266_c0_seq1;comp1686936_c0_seq1;comp173393_c0_seq1;comp173393_c0_seq2;comp184120_c0_seq1;comp184784_c1_seq1;comp195231_c0_seq1;comp198933_c0_seq1;comp232412_c0_seq1;comp233888_c0_seq1;comp233888_c0_seq2;comp2391041_c0_seq1;comp239743_c0_seq1;comp2417211_c0_seq1;comp2425902_c0_seq1;comp248815_c0_seq1;comp257960…	K10352+K05692+K10414+K05747+K10415+K05753+K05748+K04441+K12799+K05759+K07897+K05405+K04393+K10168+K10413+K04514+K10416+K06071+K04448+K10407+K05757+K04729+K04437+K04440+K04519+K04687+K05755+K04392+K05482+K05758+K05701+K05399+K15348+K04735+K13241+K07863+K13883+K12805+K04371+K01370+K04379+K05408+K12964+K10160+K10030+K05754+K07898+K05132+K02580+K05133+K05756
Basal transcription factors	1016	ko03022	comp1004940_c0_seq1;comp1008008_c0_seq1;comp1033242_c0_seq1;comp1038598_c0_seq1;comp1042018_c0_seq1;comp1047763_c0_seq1;comp1050923_c0_seq1;comp1068701_c0_seq1;comp1075682_c0_seq1;comp1095920_c0_seq1;comp1110181_c0_seq1;comp1114597_c0_seq1;comp1127189_c0_seq1;comp1147447_c0_seq1;comp1168442_c0_seq1;comp1173072_c0_seq1;comp1180667_c0_seq1;comp1198679_c0_seq1;comp1198877_c0_seq1;comp1207856_c0_seq1…	K03129+K03130+K03138+K03127+K10842+K06634+K10843+K14535+K10845+K03121+K14651+K14650+K03128+K03134+K02202+K03123+K03141+K03120+K03131+K03132+K03139+K03135+K03143+K03122+K14649+K10844+K03125+K03126+K03137+K03142+K03136+K03144+K03124
Neurotrophin signaling pathway	990	ko04722	comp1018407_c0_seq1;comp1045871_c0_seq1;comp1050916_c0_seq1;comp1055316_c0_seq1;comp1109587_c0_seq1;comp1110277_c0_seq1;comp1116804_c0_seq1;comp1128562_c0_seq1;comp1148550_c0_seq1;comp1172771_c0_seq1;comp1205898_c0_seq1;comp1242034_c0_seq1;comp1325146_c0_seq1;comp1325557_c0_seq1;comp1328901_c0_seq1;comp1332286_c0_seq1;comp1382988_c0_seq1;comp1410456_c0_seq1;comp1475966_c0_seq1;comp1479914_c0_seq1…	K04456+K04364+K04515+K03176+K03083+K12458+K04373+K04389+K06279+K07187+K10148+K07293+K06630+K04513+K04353+K04431+K03099+K04441+K02183+K04366+K04438+K02649+K04393+K12461+K04522+K05101+K04355+K12463+K12462+K06068+K04448+K12388+K12457+K12460+K09593+K04451+K04464+K06619+K01116+K05859+K04440+K04356+K02159+K04733+K07209+K04392+K07836+K04443+K02581+K04360+K08846+K02582+K04735+K07827+K02833+K04374+K04734+…
RNA transport	984	ko03013	comp1002453_c0_seq1;comp1127216_c0_seq1;comp1166597_c0_seq1;comp1190372_c0_seq1;comp187104_c0_seq1;comp1959656_c0_seq1;comp202643_c0_seq1;comp2033375_c0_seq1;comp206554_c0_seq1;comp207917_c0_seq1;comp2126453_c0_seq1;comp218954_c0_seq1;comp224028_c0_seq1;comp226523_c0_seq1;comp231026_c0_seq1;comp232093_c0_seq1;comp234686_c0_seq1;comp235135_c0_seq1;comp235275_c0_seq1;comp236277_c0_seq1;comp237352_c…	K13137+K03243+K14328+K03245+K13171+K03231+K14293+K03254+K14314+K03257+K13025+K14525+K13126+K13114+K13151+K03238+K03250+K03247+K10577+K03252+K07936+K13136+K03249+K14313+K03680+K15516+K14284+K14523+K12883+K14298+K03237+K14290+K03251+K14322+K14303+K12877+K07205+K12812+K03540+K14325+K03260+K14317+K09291+K14326+K03258+K14323+K13176+K13134+K03242+K13130+K14300+K05019+K12160+K03259+K14321+K14304+K03241+…
Cholinergic synapse	982	ko04725	comp1012760_c0_seq1;comp1018407_c0_seq1;comp1035453_c0_seq1;comp1036028_c0_seq1;comp1040034_c0_seq1;comp1044515_c0_seq1;comp1045871_c0_seq1;comp1047987_c0_seq1;comp1050916_c0_seq1;comp1055316_c0_seq1;comp1109587_c0_seq1;comp1110277_c0_seq1;comp1115905_c0_seq1;comp1128562_c0_seq1;comp1148550_c0_seq1;comp1205898_c0_seq1;comp1242034_c0_seq1;comp1324199_c0_seq1;comp1325557_c0_seq1;comp1332286_c0_seq1…	K04853+K04456+K04850+K14387+K04130+K04851+K04809+K04515+K04928+K09047+K08041+K05000+K04849+K14636+K02677+K04344+K05858+K08045+K04534+K04630+K08042+K04930+K04813+K04544+K04542+K04806+K02649+K04997+K04538+K05007+K04129+K04347+K04545+K04547+K04132+K05005+K04539+K07825+K08048+K04345+K04540+K07827+K02833+K04374+K04131+K04548+K04546+K04537+K04536+K04371+K04447+K09048+K04549+K04379+K07828+K05869+K05870+…
Axon guidance	966	ko04360	comp1005391_c0_seq1;comp1047337_c0_seq1;comp1061770_c0_seq1;comp1109788_c0_seq1;comp1113934_c0_seq1;comp1116632_c0_seq1;comp1117059_c0_seq1;comp1125667_c0_seq1;comp1181156_c0_seq1;comp1214021_c0_seq1;comp1278625_c0_seq1;comp1325146_c0_seq1;comp1328994_c0_seq1;comp1333551_c0_seq1;comp151732_c0_seq1;comp1536297_c0_seq1;comp1628309_c0_seq1;comp165977_c0_seq1;comp1679925_c0_seq1;comp1681702_c0_seq1;c…	K06753+K07524+K06755+K06850+K07523+K06754+K07521+K06529+K06521+K06840+K06765+K05110+K03083+K04446+K05108+K05109+K06839+K05106+K04630+K06838+K04513+K06268+K05107+K07860+K07528+K07525+K06843+K06724+K05765+K07365+K04393+K06550+K05734+K06821+K04514+K06841+K07526+K05462+K05103+K04348+K06619+K05112+K05102+K07532+K04392+K06820+K05744+K07520+K07522+K07827+K02833+K05736+K04371+K05111+K05725+K07530+K05105+…
Adherens junction	953	ko04520	comp1123166_c0_seq1;comp1177157_c0_seq1;comp1418518_c0_seq1;comp1491402_c0_seq1;comp1624627_c0_seq1;comp172476_c0_seq1;comp1762677_c0_seq1;comp176296_c0_seq1;comp177629_c0_seq1;comp1787121_c0_seq1;comp198217_c0_seq1;comp200417_c0_seq1;comp222558_c0_seq1;comp233888_c0_seq1;comp233888_c0_seq2;comp235591_c0_seq1;comp2391041_c0_seq1;comp2425902_c0_seq1;comp247538_c0_seq1;comp247538_c0_seq2;comp248815…	K05702+K06084+K05692+K05747+K05694+K06085+K04362+K04498+K06083+K04513+K03097+K05753+K07860+K06531+K06081+K05748+K03115+K04393+K06082+K14394+K05699+K05627+K05698+K04501+K05767+K05689+K02105+K05691+K04237+K04392+K06086+K05701+K05705+K04500+K05700+K08889+K05697+K04371+K05706+K04427+K05696+K05690+K05695+K04361+K04468+K04492+K04491+K04388+K06592+K04490+K05083+K02620+K05087+K05099+K05693+K05704+K05703+…
Phagosome	951	ko04145	comp1035606_c0_seq1;comp1036669_c0_seq1;comp1045381_c0_seq1;comp1051038_c0_seq1;comp1118369_c0_seq1;comp1144661_c0_seq1;comp1152601_c0_seq1;comp1183946_c0_seq1;comp1214658_c0_seq1;comp1264598_c0_seq1;comp1332052_c0_seq1;comp1342336_c0_seq1;comp1348246_c0_seq1;comp1367967_c0_seq1;comp1418518_c0_seq1;comp1454385_c0_seq1;comp1470167_c0_seq1;comp1525818_c0_seq1;comp1684309_c0_seq1;comp1688996_c0_seq1…	K10169+K06560+K10159+K01330+K07374+K03990+K04659+K10068+K13240+K05692+K10414+K05654+K12478+K10415+K03991+K08057+K00921+K06563+K06558+K07887+K09481+K02148+K02150+K03662+K01368+K02155+K13882+K06528+K07897+K02153+K02144+K10074+K07375+K02149+K10413+K06856+K10416+K10062+K08010+K08054+K08008+K02152+K13505+K01365+K08492+K00914+K06498+K06751+K07888+K12182+K06461+K02145+K04392+K08488+K06752+K02154+K08012+…
Cytokine-cytokine receptor interaction	951	ko04060	comp1037064_c0_seq1;comp1042569_c0_seq1;comp1053782_c0_seq1;comp1077114_c0_seq1;comp1097600_c0_seq1;comp1108027_c0_seq1;comp1110801_c0_seq1;comp1110810_c0_seq1;comp1111672_c0_seq1;comp1134626_c0_seq1;comp1147018_c0_seq1;comp1153188_c0_seq1;comp1162710_c0_seq1;comp1199245_c0_seq1;comp1229250_c0_seq1;comp1235755_c0_seq1;comp1238085_c0_seq1;comp1246847_c0_seq1;comp1249708_c0_seq1;comp1255506_c0_seq1…	K05098+K05437+K04180+K04664+K04190+K05160+K04662+K05514+K05509+K05444+K05097+K04389+K04663+K05490+K05173+K05439+K04357+K05063+K05064+K05080+K04193+K05065+K04386+K04723+K05148+K14625+K05060+K05096+K05081+K05447+K05473+K05165+K05156+K04191+K05405+K05512+K05454+K05082+K05145+K05066+K05067+K05449+K05425+K05150+K13072+K05147+K13567+K05152+K03160+K05419+K05163+K05155+K04304+K05421+K10033+K13375+K04665+…
ECM-receptor interaction	933	ko04512	comp1037064_c0_seq1;comp1042221_c0_seq1;comp1049061_c0_seq1;comp1108080_c0_seq1;comp1127587_c0_seq1;comp1137218_c0_seq1;comp1167674_c0_seq1;comp1206014_c0_seq1;comp1214658_c0_seq1;comp1235185_c0_seq1;comp1249595_c0_seq1;comp1252027_c0_seq1;comp1295877_c0_seq1;comp1310912_c0_seq1;comp1319921_c0_seq1;comp1332643_c0_seq1;comp1334003_c0_seq1;comp1361859_c0_seq1;comp1364756_c0_seq1;comp1477857_c0_seq1…	K06480+K06254+K06253+K06236+K06249+K04659+K03900+K06252+K06238+K06258+K06247+K06261+K06240+K06260+K06237+K05635+K06262+K06263+K05637+K06255+K06251+K06248+K06265+K06250+K06586+K06824+K05717+K06584+K05636+K06267+K06245+K06257+K06256+K06587+K06244+K06588+K06590+K06481+K06482+K06493+K06243+K06484+K06487+K06525+K06264+K06246+K06485+K06241+K06476+K06483+K06585+K06583+K06591+K06589+K05719
VEGF signaling pathway	915	ko04370	comp1018407_c0_seq1;comp1037064_c0_seq1;comp1045871_c0_seq1;comp1050916_c0_seq1;comp1053782_c0_seq1;comp1055316_c0_seq1;comp1109587_c0_seq1;comp1110277_c0_seq1;comp1128562_c0_seq1;comp1134626_c0_seq1;comp1199245_c0_seq1;comp1205898_c0_seq1;comp1242034_c0_seq1;comp1255506_c0_seq1;comp1325557_c0_seq1;comp1331160_c0_seq1;comp1332286_c0_seq1;comp1382988_c0_seq1;comp1410456_c0_seq1;comp1439553_c0_seq1…	K04456+K05098+K02677+K04446+K06279+K01047+K05760+K06268+K07860+K13242+K04441+K04366+K02649+K04393+K08273+K04348+K01116+K05859+K04455+K04392+K04443+K11987+K07827+K02833+K04371+K05725+K07828+K04718+K05448+K00922+K04369+K04444+K04399+K04368+K05704
Osteoclast differentiation	894	ko04380	comp1018407_c0_seq1;comp1045871_c0_seq1;comp1050916_c0_seq1;comp1055316_c0_seq1;comp1109587_c0_seq1;comp1110277_c0_seq1;comp1116804_c0_seq1;comp1128562_c0_seq1;comp1205898_c0_seq1;comp1242034_c0_seq1;comp1325557_c0_seq1;comp1332286_c0_seq1;comp1335525_c0_seq1;comp1382988_c0_seq1;comp1410456_c0_seq1;comp1527575_c0_seq1;comp1532904_c0_seq1;comp1536297_c0_seq1;comp1614472_c0_seq1;comp1630028_c0_seq1…	K04456+K04364+K06551+K04446+K04386+K05148+K14380+K06268+K04431+K05473+K04441+K09029+K02649+K07371+K05147+K07364+K08010+K08008+K04448+K06512+K06498+K04348+K05855+K13375+K05859+K04449+K09028+K04440+K07992+K04519+K04694+K04467+K07209+K04687+K04392+K04696+K04403+K04469+K07210+K03173+K03156+K13376+K08530+K04735+K08012+K09253+K04734+K08011+K01371+K04371+K11219+K08601+K04404+K04427+K04379+K05869+K05856+…
Pyrimidine metabolism	864	ko00240	comp1020440_c0_seq1;comp1033489_c0_seq1;comp1040953_c0_seq1;comp1121203_c0_seq1;comp1125727_c0_seq1;comp1161391_c0_seq1;comp1200593_c0_seq1;comp1250508_c0_seq1;comp1262399_c0_seq1;comp1324624_c0_seq1;comp1365684_c0_seq1;comp1400010_c0_seq1;comp1409656_c0_seq1;comp1502378_c0_seq1;comp1504318_c0_seq1;comp1514181_c0_seq1;comp1703333_c0_seq1;comp175903_c0_seq1;comp179043_c0_seq1;comp182117_c0_seq1;co…	K03010+K02684+K00560+K02327+K01081+K03006+K03002+K01520+K14721+K01718+K03017+K03020+K00761+K03011+K00940+K03009+K13421+K00758+K00943+K10808+K00962+K03014+K03012+K03015+K00857+K01464+K12305+K03783+K03016+K02326+K03506+K03008+K03004+K01493+K01489+K00944+K00876+K00893+K02325+K00526+K01518+K03007+K03022+K02328+K12304+K03000+K01431+K03026+K01519+K03023+K01510+K16066+K01511+K03024+K03019+K02320+K03005+…
Lysosome	863	ko04142	comp1075598_c0_seq1;comp1082205_c0_seq1;comp1137153_c0_seq1;comp1232336_c0_seq1;comp1246303_c0_seq1;comp1332373_c0_seq1;comp1496441_c0_seq1;comp1507342_c0_seq1;comp1569772_c0_seq1;comp1617102_c0_seq1;comp1662715_c0_seq1;comp1688996_c0_seq1;comp173116_c0_seq1;comp173272_c0_seq1;comp173272_c0_seq2;comp174940_c0_seq1;comp176993_c0_seq1;comp1783718_c0_seq1;comp1857089_c0_seq1;comp186807_c0_seq1;comp1…	K06564+K12316+K01125+K01382+K05656+K06546+K12397+K14410+K12309+K13443+K01217+K03662+K08239+K12348+K01368+K02155+K10087+K06528+K01444+K02144+K12398+K10532+K04992+K12387+K12305+K01366+K01365+K12388+K01158+K12385+K08568+K12399+K12392+K12373+K12396+K04644+K06497+K01197+K06562+K01369+K12391+K01135+K12401+K12400+K13444+K01136+K04645+K01134+K02154+K04646+K12393+K12382+K12347+K12311+K12394+K01371+K14379+…
Cardiac muscle contraction	856	ko04260	comp1012760_c0_seq1;comp1035453_c0_seq1;comp1040034_c0_seq1;comp1041743_c0_seq1;comp1047581_c0_seq1;comp1047987_c0_seq1;comp1109808_c0_seq1;comp1111361_c0_seq1;comp1134609_c0_seq1;comp1172974_c0_seq1;comp1256421_c0_seq1;comp1318590_c0_seq1;comp1331553_c0_seq1;comp1338320_c0_seq1;comp1344274_c0_seq1;comp1358097_c0_seq1;comp1369589_c0_seq1;comp1459731_c0_seq1;comp1488174_c0_seq1;comp1522266_c0_seq1…	K04853+K04850+K05849+K04962+K04851+K04862+K10352+K04859+K04868+K04871+K04860+K04869+K04872+K12045+K12044+K02270+K02263+K02273+K02271+K02267+K09290+K05853+K00415+K00420+K12314+K02272+K00419+K04870+K05865+K10351+K01539+K04865+K04858+K04866+K04867+K10373+K10375+K00416+K01540+K02264+K10374+K00411+K02265+K00414+K12749+K04863+K04864+K04861+K02262+K12041+K04857+K00413+K05742+K02256+K02268+K02266+K00418+…
Prostate cancer	841	ko05215	comp1018407_c0_seq1;comp1034987_c0_seq1;comp1045871_c0_seq1;comp1050916_c0_seq1;comp1055316_c0_seq1;comp1085314_c0_seq1;comp1109587_c0_seq1;comp1110277_c0_seq1;comp1112635_c0_seq1;comp1116804_c0_seq1;comp1118906_c0_seq1;comp1128562_c0_seq1;comp1205898_c0_seq1;comp1242034_c0_seq1;comp1322414_c0_seq1;comp1325146_c0_seq1;comp1325557_c0_seq1;comp1332286_c0_seq1;comp1367854_c0_seq1;comp1382988_c0_seq1…	K04456+K06276+K04364+K12344+K03083+K09047+K04503+K05093+K04362+K04357+K04498+K05459+K04079+K06624+K00799+K03099+K04366+K02649+K09348+K06626+K04451+K01110+K02105+K04467+K08557+K07209+K02206+K07210+K04735+K07827+K02833+K04374+K09389+K06625+K04734+K04365+K04371+K06618+K09048+K07828+K08845+K05870+K07201+K06620+K04361+K04359+K09487+K05450+K00922+K04492+K04491+K05089+K04490+K06643+K05083+K02620+K05087+…
ErbB signaling pathway	829	ko04012	comp1018407_c0_seq1;comp1045871_c0_seq1;comp1050916_c0_seq1;comp1055316_c0_seq1;comp1109587_c0_seq1;comp1110277_c0_seq1;comp1116804_c0_seq1;comp1128562_c0_seq1;comp1148550_c0_seq1;comp1205898_c0_seq1;comp1242034_c0_seq1;comp1325146_c0_seq1;comp1325557_c0_seq1;comp1332286_c0_seq1;comp1382988_c0_seq1;comp1410456_c0_seq1;comp1525174_c0_seq1;comp1527575_c0_seq1;comp1532904_c0_seq1;comp1614472_c0_seq1…	K04456+K04364+K04515+K03083+K02677+K06279+K04357+K04707+K06624+K04431+K05085+K03099+K04366+K04438+K04688+K02649+K07365+K07205+K05734+K04375+K04448+K09593+K06619+K08887+K01116+K05859+K04440+K11224+K05084+K08523+K07827+K02833+K06625+K04365+K05736+K04371+K05725+K05455+K04377+K07828+K04409+K08845+K04361+K05735+K00922+K09782+K05083+K05458+K04369+K09784+K08774+K04368+K05704+K09783+K04430+K04410+K05733+…
Chagas disease (American trypanosomiasis)	821	ko05142	comp1018407_c0_seq1;comp1035606_c0_seq1;comp1045381_c0_seq1;comp1045871_c0_seq1;comp1050916_c0_seq1;comp1055316_c0_seq1;comp1109587_c0_seq1;comp1110277_c0_seq1;comp1128562_c0_seq1;comp1152601_c0_seq1;comp1205898_c0_seq1;comp1242034_c0_seq1;comp1279873_c0_seq1;comp1325557_c0_seq1;comp1332286_c0_seq1;comp1382988_c0_seq1;comp1394807_c0_seq1;comp1410456_c0_seq1;comp1454385_c0_seq1;comp1479914_c0_seq1…	K04456+K10169+K10159+K03990+K03987+K08041+K04389+K03988+K05858+K04534+K04630+K08057+K06451+K03986+K04382+K10161+K04441+K04398+K02649+K05405+K04632+K04633+K10784+K05425+K10785+K04448+K04354+K05842+K03982+K04729+K06452+K06450+K06453+K13375+K04440+K03456+K01283+K04519+K04733+K04467+K07209+K04687+K04500+K04636+K07210+K03156+K13376+K04735+K13241+K04734+K04371+K04379+K03916+K05408+K12499+K10160+K04390+…
Fc epsilon RI signaling pathway	814	ko04664	comp1018407_c0_seq1;comp1045871_c0_seq1;comp1050916_c0_seq1;comp1055316_c0_seq1;comp1109587_c0_seq1;comp1110277_c0_seq1;comp1116804_c0_seq1;comp1128562_c0_seq1;comp1205898_c0_seq1;comp1242034_c0_seq1;comp1325557_c0_seq1;comp1332286_c0_seq1;comp1382988_c0_seq1;comp1410456_c0_seq1;comp1525174_c0_seq1;comp1527575_c0_seq1;comp1532904_c0_seq1;comp1614472_c0_seq1;comp1630028_c0_seq1;comp1641352_c0_seq1…	K04456+K04364+K02677+K01047+K07860+K04431+K03099+K04441+K04366+K08090+K02649+K04432+K06856+K06068+K08089+K05854+K05855+K01116+K05859+K05730+K04440+K04392+K03156+K07827+K02833+K04371+K07828+K07362+K03084+K00922+K07370+K12077+K07361+K04433+K08091+K04369+K04368+K05703+K07983+K04430
Wnt signaling pathway	806	ko04310	comp1045243_c0_seq1;comp1137283_c0_seq1;comp1148550_c0_seq1;comp1228441_c0_seq1;comp1325146_c0_seq1;comp1525174_c0_seq1;comp1536297_c0_seq1;comp1717877_c0_seq1;comp1736012_c0_seq1;comp1749119_c0_seq1;comp175171_c0_seq1;comp176209_c0_seq1;comp177596_c0_seq1;comp177629_c0_seq1;comp184156_c0_seq1;comp184156_c1_seq1;comp184626_c0_seq1;comp187124_c0_seq1;comp188170_c0_seq1;comp189194_c0_seq1;comp19268…	K02085+K00182+K04515+K03083+K02677+K04446+K04503+K05858+K04498+K01691+K02353+K02165+K03344+K02842+K00714+K01645+K04513+K06268+K04382+K03097+K07860+K03115+K04497+K04512+K02375+K04511+K11584+K01397+K04508+K03362+K04514+K02432+K02176+K02222+K04448+K00312+K04451+K04348+K04501+K04440+K03456+K02105+K03068+K04392+K10151+K04496+K04500+K03213+K04345+K03094+K02157+K02376+K04499+K04505+K08960+K03347+K02354+…
Small cell lung cancer	804	ko05222	comp1018407_c0_seq1;comp1036937_c0_seq1;comp1045871_c0_seq1;comp1050916_c0_seq1;comp1055316_c0_seq1;comp1080157_c0_seq1;comp1109587_c0_seq1;comp1110277_c0_seq1;comp1128562_c0_seq1;comp1205898_c0_seq1;comp1242034_c0_seq1;comp1325557_c0_seq1;comp1332286_c0_seq1;comp1382988_c0_seq1;comp1410456_c0_seq1;comp1500757_c0_seq1;comp1527575_c0_seq1;comp1532904_c0_seq1;comp1537770_c0_seq1;comp1614472_c0_seq1…	K04456+K02084+K08524+K06247+K06240+K04503+K06237+K05635+K05637+K16061+K06624+K02219+K08525+K02649+K09848+K05717+K04453+K05636+K06626+K06245+K16060+K04451+K01110+K04467+K07209+K02206+K04570+K11987+K07210+K03172+K03173+K04735+K13241+K09389+K04734+K08528+K05725+K06618+K04377+K02089+K01522+K06244+K06620+K02091+K16063+K04725+K09849+K06481+K00922+K06482+K06243+K03875+K03174+K06487+K06246+K06485+K06241+…
Jak-STAT signaling pathway	800	ko04630	comp1018407_c0_seq1;comp1042569_c0_seq1;comp1045871_c0_seq1;comp1050916_c0_seq1;comp1055316_c0_seq1;comp1109587_c0_seq1;comp1110277_c0_seq1;comp1116804_c0_seq1;comp1128562_c0_seq1;comp1205898_c0_seq1;comp1242034_c0_seq1;comp1325557_c0_seq1;comp1332286_c0_seq1;comp1368150_c0_seq1;comp1382988_c0_seq1;comp1410456_c0_seq1;comp1527575_c0_seq1;comp1532904_c0_seq1;comp1614472_c0_seq1;comp1630028_c0_seq1…	K04456+K05437+K04364+K05444+K05439+K04503+K04498+K04707+K05063+K05064+K05080+K05065+K07293+K04703+K05077+K05060+K04701+K05081+K05447+K03099+K02649+K05405+K04704+K05082+K04700+K05066+K05067+K05425+K05419+K04698+K04702+K05421+K04695+K11224+K11222+K04694+K04705+K04687+K10151+K05069+K04696+K05138+K04570+K05070+K00431+K05431+K05072+K05074+K05059+K05697+K11219+K05422+K04447+K05417+K11225+K04377+K04706+…
Apoptosis	781	ko04210	comp1018407_c0_seq1;comp1036937_c0_seq1;comp1045871_c0_seq1;comp1050916_c0_seq1;comp1055316_c0_seq1;comp1080157_c0_seq1;comp1109587_c0_seq1;comp1110277_c0_seq1;comp1128562_c0_seq1;comp1172771_c0_seq1;comp1205898_c0_seq1;comp1242034_c0_seq1;comp1325557_c0_seq1;comp1332286_c0_seq1;comp1382988_c0_seq1;comp1410456_c0_seq1;comp1479914_c0_seq1;comp1527575_c0_seq1;comp1532904_c0_seq1;comp1614472_c0_seq1…	K04456+K02084+K03176+K04389+K16061+K04739+K04386+K04723+K02861+K06268+K04398+K02649+K01367+K16060+K04451+K02311+K02310+K04729+K04348+K04397+K02187+K04727+K04519+K02159+K04733+K04467+K07209+K04721+K04570+K07210+K04726+K03173+K03156+K04345+K02582+K04735+K04734+K04400+K04390+K04725+K04396+K00922+K03158+K04731+K01173+K04738+K04730+K04399+K04466+K02373+K04724+K03853+K02580+K02161+K04722+K04728+K03171+…
Salivary secretion	764	ko04970	comp1047968_c0_seq1;comp1119360_c0_seq1;comp1134531_c0_seq1;comp1253884_c0_seq1;comp1342336_c0_seq1;comp1390772_c0_seq1;comp1394807_c0_seq1;comp1525174_c0_seq1;comp1526217_c0_seq1;comp1539233_c0_seq1;comp1684309_c0_seq1;comp1736012_c0_seq1;comp176209_c0_seq1;comp176283_c0_seq1;comp178350_c0_seq1;comp179300_c0_seq1;comp179754_c0_seq1;comp183862_c0_seq2;comp184065_c0_seq1;comp192548_c0_seq1;comp192…	K04963+K04975+K13908+K13240+K08041+K02677+K04136+K05858+K08045+K13909+K08042+K13911+K13912+K04135+K02183+K13915+K01539+K07376+K04632+K04137+K05850+K01176+K13899+K01540+K04936+K10951+K04142+K13504+K12550+K01242+K08048+K04345+K13916+K04141+K04131+K13855+K13879+K12319+K09867+K08043+K04960+K08047+K12318+K04634+K08044+K08046+K04959+K04945+K04958+K05742+K08049
Glioma	746	ko05214	comp1018407_c0_seq1;comp1045871_c0_seq1;comp1050916_c0_seq1;comp1055316_c0_seq1;comp1109587_c0_seq1;comp1110277_c0_seq1;comp1116804_c0_seq1;comp1128562_c0_seq1;comp1148550_c0_seq1;comp1205898_c0_seq1;comp1242034_c0_seq1;comp1325557_c0_seq1;comp1332286_c0_seq1;comp1382988_c0_seq1;comp1410456_c0_seq1;comp1525174_c0_seq1;comp1527575_c0_seq1;comp1532904_c0_seq1;comp1614472_c0_seq1;comp1630028_c0_seq1…	K04456+K04364+K04515+K02677+K06279+K04503+K04357+K05459+K03099+K02183+K04366+K02649+K04451+K01110+K01116+K05859+K07827+K02833+K09389+K06625+K04365+K04371+K06618+K02089+K07828+K08845+K06620+K02091+K04361+K04359+K00922+K05089+K06643+K05087+K04369+K08774+K04368+K04363+K06621+K07203
Chronic myeloid leukemia	745	ko05220	comp1018407_c0_seq1;comp1045871_c0_seq1;comp1050916_c0_seq1;comp1055316_c0_seq1;comp1109587_c0_seq1;comp1110277_c0_seq1;comp1116804_c0_seq1;comp1128562_c0_seq1;comp1205898_c0_seq1;comp1242034_c0_seq1;comp1325557_c0_seq1;comp1332286_c0_seq1;comp1382988_c0_seq1;comp1410456_c0_seq1;comp1414382_c0_seq1;comp1527575_c0_seq1;comp1532904_c0_seq1;comp1614472_c0_seq1;comp1630028_c0_seq1;comp1641352_c0_seq1…	K04456+K04364+K04462+K06279+K04503+K04707+K07293+K06624+K08878+K03099+K04366+K04438+K06067+K02649+K04451+K04501+K06619+K13375+K11224+K04467+K07209+K04496+K04500+K04570+K07210+K13376+K04735+K07827+K02833+K09389+K06625+K04734+K04365+K04371+K06618+K04377+K02089+K07828+K08845+K06620+K02091+K08367+K00922+K04388+K06643+K08091+K04369+K13377+K04368+K02580+K06621+K04674
Toll-like receptor signaling pathway	736	ko04620	comp1018407_c0_seq1;comp1035606_c0_seq1;comp1045381_c0_seq1;comp1045871_c0_seq1;comp1050916_c0_seq1;comp1055316_c0_seq1;comp1109587_c0_seq1;comp1110277_c0_seq1;comp1128562_c0_seq1;comp1205898_c0_seq1;comp1242034_c0_seq1;comp1325557_c0_seq1;comp1332286_c0_seq1;comp1382988_c0_seq1;comp1410456_c0_seq1;comp1527575_c0_seq1;comp1532904_c0_seq1;comp1614472_c0_seq1;comp1630028_c0_seq1;comp1641352_c0_seq1…	K04456+K10169+K05398+K10159+K10170+K02861+K05404+K04431+K10161+K04441+K04398+K02649+K06250+K05405+K04432+K10168+K05401+K05403+K05425+K04448+K03160+K05842+K04729+K04440+K05409+K04519+K04733+K04467+K07209+K12671+K05416+K04392+K05399+K04403+K07210+K03156+K04735+K04734+K01371+K04371+K04404+K04427+K04379+K05408+K12964+K12499+K10160+K11220+K05413+K05410+K10030+K09446+K04415+K00922+K05131+K07211+K03174+…
Adipocytokine signaling pathway	698	ko04920	comp1018407_c0_seq1;comp1045871_c0_seq1;comp1050916_c0_seq1;comp1055316_c0_seq1;comp1109587_c0_seq1;comp1110277_c0_seq1;comp1125935_c0_seq1;comp1128562_c0_seq1;comp1143963_c0_seq1;comp1205898_c0_seq1;comp1209817_c0_seq1;comp1242034_c0_seq1;comp1308874_c0_seq1;comp1325557_c0_seq1;comp1332286_c0_seq1;comp1382988_c0_seq1;comp1410456_c0_seq1;comp1500757_c0_seq1;comp1527575_c0_seq1;comp1532904_c0_seq1…	K04456+K05228+K07296+K08524+K01897+K05232+K07187+K07293+K01596+K08525+K07198+K15013+K07297+K06068+K07199+K07359+K04440+K07298+K04467+K07209+K08765+K04696+K02581+K07210+K03173+K03156+K04735+K04734+K05141+K04447+K07200+K07202+K01084+K03158+K07299+K07294+K07191+K11262+K05872+K04692+K02580+K07203+K03171+K05424
Protein digestion and absorption	695	ko04974	comp1041743_c0_seq1;comp1043120_c0_seq1;comp1050164_c0_seq1;comp1109808_c0_seq1;comp1110181_c0_seq1;comp1111361_c0_seq1;comp1127587_c0_seq1;comp1134609_c0_seq1;comp1137218_c0_seq1;comp1145_c0_seq1;comp1147447_c0_seq1;comp1172974_c0_seq1;comp1210499_c0_seq1;comp1220406_c0_seq1;comp1221681_c0_seq1;comp1325374_c0_seq1;comp1331553_c0_seq1;comp1332643_c0_seq1;comp1342032_c0_seq1;comp1343110_c0_seq1;co…	K05849+K01278+K08132+K14209+K06236+K06238+K01312+K08133+K06237+K08606+K14206+K01310+K06002+K14207+K01539+K13867+K01395+K08131+K04897+K01540+K05334+K08780+K13781+K06823+K14211+K07603+K13868+K14208+K12040+K05612+K04926+K06519+K08187+K14210+K05616+K01389+K01345+K04916+K04945+K09708+K01285+K05006
Gastric acid secretion	693	ko04971	comp1039892_c0_seq1;comp1062464_c0_seq1;comp1107431_c0_seq1;comp1111660_c0_seq1;comp1148550_c0_seq1;comp1174155_c0_seq1;comp1394807_c0_seq1;comp1418518_c0_seq1;comp1525174_c0_seq1;comp1526217_c0_seq1;comp1535890_c0_seq1;comp1736012_c0_seq1;comp176058_c0_seq1;comp176209_c0_seq1;comp176283_c0_seq1;comp177117_c0_seq1;comp179597_c0_seq1;comp183113_c0_seq1;comp190146_c0_seq1;comp192548_c0_seq1;comp192…	K01672+K04150+K05031+K04515+K04896+K08041+K05692+K02677+K04218+K05858+K08045+K04630+K04920+K08042+K00907+K05003+K02183+K01539+K04632+K04913+K01540+K13768+K08048+K04345+K05009+K04131+K05237+K13855+K01542+K13962+K04926+K08043+K05008+K04960+K08047+K08007+K13961+K04634+K04996+K08044+K08046+K04959+K04958+K05742+K08049
mTOR signaling pathway	687	ko04150	comp1018407_c0_seq1;comp1034987_c0_seq1;comp1045871_c0_seq1;comp1050916_c0_seq1;comp1055316_c0_seq1;comp1085314_c0_seq1;comp1109587_c0_seq1;comp1110277_c0_seq1;comp1112635_c0_seq1;comp1118906_c0_seq1;comp1128562_c0_seq1;comp1205898_c0_seq1;comp1242034_c0_seq1;comp1325557_c0_seq1;comp1332286_c0_seq1;comp1382988_c0_seq1;comp1410456_c0_seq1;comp1475966_c0_seq1;comp1527575_c0_seq1;comp1532904_c0_seq1…	K04456+K06276+K04373+K08270+K05459+K07198+K04688+K02649+K07205+K08266+K03258+K05449+K02991+K03259+K07298+K08271+K08272+K07206+K04365+K07208+K04371+K08269+K08267+K08268+K07207+K05448+K07204+K00922+K07203
Endometrial cancer	677	ko05213	comp1018407_c0_seq1;comp1034987_c0_seq1;comp1045243_c0_seq1;comp1045871_c0_seq1;comp1050916_c0_seq1;comp1055316_c0_seq1;comp1085314_c0_seq1;comp1109587_c0_seq1;comp1110277_c0_seq1;comp1112635_c0_seq1;comp1116804_c0_seq1;comp1118906_c0_seq1;comp1128562_c0_seq1;comp1205898_c0_seq1;comp1228441_c0_seq1;comp1242034_c0_seq1;comp1325146_c0_seq1;comp1325557_c0_seq1;comp1332286_c0_seq1;comp1382988_c0_seq1…	K04456+K06276+K02085+K04364+K03083+K04503+K04357+K03099+K04366+K02649+K04375+K04451+K01110+K05689+K02105+K05691+K07827+K02833+K02157+K04365+K04371+K06272+K04377+K07828+K08845+K04385+K04361+K08734+K00922+K04492+K04491+K04490+K09408+K05083+K02620+K04369+K04399+K04368
Leukocyte transendothelial migration	676	ko04670	comp1050792_c0_seq1;comp1063829_c0_seq1;comp1067815_c0_seq1;comp1123166_c0_seq1;comp1333063_c0_seq1;comp1418518_c0_seq1;comp1525174_c0_seq1;comp1736012_c0_seq1;comp179957_c0_seq1;comp183113_c0_seq1;comp185580_c0_seq1;comp193255_c0_seq1;comp202265_c0_seq1;comp204569_c1_seq1;comp211196_c0_seq1;comp211196_c0_seq2;comp212253_c0_seq1;comp217608_c0_seq1;comp232750_c0_seq1;comp235591_c0_seq1;comp237710_…	K06087+K05702+K05692+K02677+K06471+K04630+K06527+K07293+K05760+K04513+K04353+K07860+K08013+K04441+K12757+K02649+K12756+K10351+K04393+K08015+K04514+K06274+K08010+K08008+K05699+K08014+K13709+K06461+K01116+K05859+K05730+K02105+K05691+K04392+K07836+K05700+K08012+K08011+K12755+K05732+K05725+K06785+K05726+K05690+K06088+K07363+K06533+K07873+K00922+K05718+K05763+K08007+K01403+K04351+K06520+K06464+K06735+…
Steroid hormone biosynthesis	673	ko00140	comp1000496_c0_seq1;comp1042402_c0_seq1;comp1047620_c0_seq1;comp1068572_c0_seq1;comp1111334_c0_seq1;comp1117771_c0_seq1;comp1119079_c0_seq1;comp1132470_c0_seq1;comp1137283_c0_seq1;comp1200107_c0_seq1;comp1208388_c0_seq1;comp1214053_c0_seq1;comp1219014_c0_seq1;comp1224029_c0_seq1;comp1244555_c0_seq1;comp1250149_c0_seq1;comp1262393_c0_seq1;comp1263212_c0_seq1;comp1304481_c0_seq1;comp1321303_c0_seq1…	K07430+K01015+K01016+K12344+K00070+K13369+K00044+K00512+K00699+K00089+K00037+K07408+K00489+K12343+K10207+K00251+K07424+K12345+K00545+K15680+K00071+K05295+K07410+K00498+K13370+K13368+K01131+K13373
Pancreatic cancer	671	ko05212	comp1018407_c0_seq1;comp1045871_c0_seq1;comp1050916_c0_seq1;comp1055316_c0_seq1;comp1109587_c0_seq1;comp1110277_c0_seq1;comp1128562_c0_seq1;comp1205898_c0_seq1;comp1242034_c0_seq1;comp1325557_c0_seq1;comp1332286_c0_seq1;comp1382988_c0_seq1;comp1410456_c0_seq1;comp1527575_c0_seq1;comp1532904_c0_seq1;comp1614472_c0_seq1;comp1630028_c0_seq1;comp1641352_c0_seq1;comp172023_c0_seq1;comp173451_c0_seq1;c…	K04456+K04503+K04357+K08775+K07860+K04366+K02649+K04393+K07834+K05449+K04451+K08773+K04501+K13375+K04440+K01115+K04467+K07209+K04392+K04500+K04570+K07210+K13376+K04735+K07827+K08732+K09389+K04365+K04371+K06618+K02089+K05729+K08845+K06620+K02091+K11220+K04361+K05448+K00922+K07835+K04388+K11217+K05083+K04399+K13377+K08774+K04368+K04692+K02580+K06621+K04674+K04482
Renal cell carcinoma	668	ko05211	comp1018407_c0_seq1;comp1045871_c0_seq1;comp1050916_c0_seq1;comp1055316_c0_seq1;comp1109587_c0_seq1;comp1110277_c0_seq1;comp1116804_c0_seq1;comp1128562_c0_seq1;comp1205898_c0_seq1;comp1242034_c0_seq1;comp1325557_c0_seq1;comp1332286_c0_seq1;comp1382988_c0_seq1;comp1410456_c0_seq1;comp1527575_c0_seq1;comp1532904_c0_seq1;comp1614472_c0_seq1;comp1630028_c0_seq1;comp1641352_c0_seq1;comp172023_c0_seq1;…	K04456+K04364+K04498+K07293+K04353+K03099+K03870+K04366+K04438+K02649+K04393+K05734+K02678+K05449+K03872+K04448+K09593+K09594+K13375+K09095+K04392+K07836+K01679+K09592+K13376+K07827+K02833+K04365+K05736+K04371+K05460+K07828+K04409+K08845+K06277+K08268+K05448+K05735+K04359+K00922+K07299+K05099+K09097+K04369+K15589+K13377+K08774+K04368+K04410+K05733+K03868+K03873+K03871
Colorectal cancer	668	ko05210	comp1018407_c0_seq1;comp1045243_c0_seq1;comp1045871_c0_seq1;comp1050916_c0_seq1;comp1055316_c0_seq1;comp1109587_c0_seq1;comp1110277_c0_seq1;comp1128562_c0_seq1;comp1181156_c0_seq1;comp1205898_c0_seq1;comp1228441_c0_seq1;comp1242034_c0_seq1;comp1325146_c0_seq1;comp1325557_c0_seq1;comp1332286_c0_seq1;comp1382988_c0_seq1;comp1410456_c0_seq1;comp151732_c0_seq1;comp1527575_c0_seq1;comp1532904_c0_seq1;…	K04456+K02085+K06765+K03083+K04503+K04513+K07860+K04366+K02649+K04448+K04451+K04501+K13375+K04440+K02187+K02105+K02159+K04392+K08731+K04500+K13376+K07827+K08732+K02157+K04365+K04371+K04377+K04379+K08845+K04385+K08735+K08733+K08734+K08736+K00922+K04492+K04491+K04388+K04490+K02620+K04399+K08737+K13377+K04368+K02161+K04674+K08738
Non-small cell lung cancer	665	ko05223	comp1018407_c0_seq1;comp1034987_c0_seq1;comp1045871_c0_seq1;comp1050916_c0_seq1;comp1055316_c0_seq1;comp1085314_c0_seq1;comp1109587_c0_seq1;comp1110277_c0_seq1;comp1112635_c0_seq1;comp1116804_c0_seq1;comp1118906_c0_seq1;comp1128562_c0_seq1;comp1205898_c0_seq1;comp1242034_c0_seq1;comp1325557_c0_seq1;comp1332286_c0_seq1;comp1382988_c0_seq1;comp1410456_c0_seq1;comp1500757_c0_seq1;comp1525174_c0_seq1…	K04456+K06276+K04364+K08524+K02677+K04503+K04357+K08525+K03099+K04366+K02649+K08015+K04411+K04451+K01116+K05859+K09850+K07827+K02833+K09389+K04365+K04371+K08528+K06618+K02089+K01522+K07828+K08845+K06620+K02091+K04361+K00922+K09408+K05083+K04369+K04399+K08774+K04368+K06621
Serotonergic synapse	647	ko04726	comp1012760_c0_seq1;comp1035148_c0_seq1;comp1035453_c0_seq1;comp1040034_c0_seq1;comp1047709_c0_seq1;comp1047987_c0_seq1;comp1048272_c0_seq1;comp1055004_c0_seq1;comp1130203_c0_seq1;comp1358097_c0_seq1;comp1372750_c0_seq1;comp1435917_c0_seq1;comp1459731_c0_seq1;comp1469220_c0_seq1;comp1525174_c0_seq1;comp1548331_c0_seq1;comp171913_c0_seq1;comp1736012_c0_seq1;comp173858_c0_seq1;comp176209_c0_seq1;co…	K04853+K04943+K04850+K07413+K07414+K04851+K04999+K04161+K07418+K05000+K04849+K02677+K05181+K04344+K05858+K08045+K00461+K05037+K04534+K04630+K01047+K04153+K04163+K04544+K04542+K05002+K04157+K04366+K04459+K08155+K04632+K04997+K04162+K04538+K08014+K08022+K00509+K00274+K02187+K04347+K04545+K04892+K04547+K04539+K07825+K11987+K04520+K04345+K08021+K04540+K07827+K02833+K04548+K04546+K04537+K04536+K04365+…
Staphylococcus aureus infection	634	ko05150	comp1009835_c0_seq1;comp1045535_c0_seq1;comp1050923_c0_seq1;comp1051038_c0_seq1;comp1085810_c0_seq1;comp1113438_c0_seq1;comp1119727_c0_seq1;comp1121362_c0_seq1;comp1125595_c0_seq1;comp1152601_c0_seq1;comp1183369_c0_seq1;comp1183946_c0_seq1;comp1257530_c0_seq1;comp1264598_c0_seq1;comp1279873_c0_seq1;comp1315694_c0_seq1;comp1329267_c0_seq1;comp1376853_c0_seq1;comp1384142_c0_seq1;comp1406335_c0_seq1…	K07596+K03989+K01330+K03993+K07604+K03990+K03987+K03992+K01335+K03994+K01332+K06496+K04004+K03988+K03991+K03986+K03905+K10784+K06856+K10785+K06498+K01331+K06461+K04279+K04173+K04010+K06752+K06544+K05443+K01333+K05718+K04009+K01334+K06464
Acute myeloid leukemia	631	ko05221	comp1018407_c0_seq1;comp1045871_c0_seq1;comp1050916_c0_seq1;comp1055316_c0_seq1;comp1109587_c0_seq1;comp1110277_c0_seq1;comp1116804_c0_seq1;comp1128562_c0_seq1;comp1205898_c0_seq1;comp1242034_c0_seq1;comp1325557_c0_seq1;comp1332286_c0_seq1;comp1382988_c0_seq1;comp1410456_c0_seq1;comp1527575_c0_seq1;comp1532904_c0_seq1;comp1614472_c0_seq1;comp1630028_c0_seq1;comp1641352_c0_seq1;comp172023_c0_seq1;…	K04456+K04364+K04503+K10053+K06627+K03099+K04366+K04688+K02649+K07205+K04702+K10055+K11224+K04467+K07209+K05092+K07210+K04735+K07827+K02833+K04365+K04371+K04377+K07828+K08845+K08367+K09438+K09055+K10054+K00922+K04492+K04491+K10056+K04490+K08527+K02620+K04369+K05091+K04504+K04368+K04692+K02580+K07203
NF-kappa B signaling pathway	627	ko04064	comp1329050_c0_seq1;comp1525174_c0_seq1;comp1736012_c0_seq1;comp193255_c0_seq1;comp202265_c0_seq1;comp204569_c1_seq1;comp2113955_c0_seq1;comp2167099_c0_seq1;comp2168965_c0_seq1;comp227586_c0_seq1;comp237352_c0_seq1;comp247538_c0_seq1;comp247538_c0_seq2;comp2509848_c0_seq1;comp254526_c1_seq1;comp274116_c0_seq1;comp278994_c0_seq1;comp288745_c0_seq1;comp288766_c0_seq1;comp293872_c0_seq1;comp318195_c…	K05509+K02677+K06527+K04386+K16072+K10130+K02861+K10577+K03097+K01348+K05473+K03115+K05512+K04402+K07371+K05403+K10784+K06856+K05147+K07369+K06068+K10785+K03160+K05842+K16060+K04729+K05854+K05855+K07360+K01116+K05859+K03159+K07367+K05409+K04519+K04733+K04467+K07209+K03157+K10652+K05399+K04403+K04469+K04570+K11987+K07210+K03172+K03173+K03156+K07368+K04735+K10798+K09253+K04734+K05476+K04404+K04427+…
Complement and coagulation cascades	622	ko04610	comp1045535_c0_seq1;comp1048442_c0_seq1;comp1051038_c0_seq1;comp1082527_c0_seq1;comp1096123_c0_seq1;comp1106068_c0_seq1;comp1108218_c0_seq1;comp1111965_c0_seq1;comp1119428_c0_seq1;comp1152601_c0_seq1;comp117481_c0_seq1;comp1182361_c0_seq1;comp1183946_c0_seq1;comp1235185_c0_seq1;comp1249327_c0_seq1;comp1264598_c0_seq1;comp1279873_c0_seq1;comp1315694_c0_seq1;comp1329267_c0_seq1;comp1348818_c0_seq1;…	K03989+K03910+K01330+K03993+K01344+K04006+K03990+K03900+K03987+K03992+K01335+K03994+K01324+K01332+K04002+K04004+K04012+K03984+K03913+K03988+K03899+K03991+K03902+K03999+K04005+K01328+K01314+K03986+K04011+K01343+K01348+K03985+K03908+K03996+K03917+K01320+K01321+K03995+K03905+K03998+K03903+K03982+K03909+K01331+K04007+K01323+K01313+K04000+K04010+K04008+K04001+K03916+K03983+K01333+K04009+K03901+K01334+…
Phosphatidylinositol signaling system	617	ko04070	comp1016233_c0_seq1;comp1160685_c0_seq1;comp1261924_c0_seq1;comp1525174_c0_seq1;comp1736012_c0_seq1;comp176209_c0_seq1;comp190969_c0_seq1;comp193255_c0_seq1;comp204569_c1_seq1;comp206729_c0_seq1;comp214842_c0_seq1;comp221471_c0_seq1;comp235364_c0_seq1;comp245175_c0_seq1;comp246276_c0_seq1;comp266412_c0_seq1;comp268401_c0_seq1;comp278269_c0_seq1;comp283401_c0_seq1;comp284555_c0_seq1;comp285239_c0_…	K05857+K01109+K00901+K02677+K05858+K05860+K00921+K00923+K01099+K02183+K02649+K01106+K05861+K15759+K00889+K00911+K00914+K00981+K01110+K01116+K05859+K00913+K01092+K00888+K15909+K13711+K00920+K01108+K04960+K03084+K00922+K01107+K10572+K00999+K04959+K04958
RNA polymerase	617	ko03020	comp1020440_c0_seq1;comp1033489_c0_seq1;comp1121203_c0_seq1;comp1125727_c0_seq1;comp1200593_c0_seq1;comp1250508_c0_seq1;comp1262399_c0_seq1;comp1324624_c0_seq1;comp1365684_c0_seq1;comp1400010_c0_seq1;comp1409656_c0_seq1;comp1502378_c0_seq1;comp1504318_c0_seq1;comp1514181_c0_seq1;comp1703333_c0_seq1;comp175903_c0_seq1;comp179043_c0_seq1;comp1827504_c0_seq1;comp183409_c0_seq1;comp1837131_c0_seq1;co…	K03010+K03006+K03002+K14721+K03017+K03020+K03011+K03009+K03014+K03012+K03015+K03016+K03008+K03004+K03007+K03022+K03000+K03026+K03023+K03024+K03019+K03005+K03021+K03018+K03027+K03025+K02999+K03013
Melanoma	613	ko05218	comp1018407_c0_seq1;comp1045871_c0_seq1;comp1050916_c0_seq1;comp1055316_c0_seq1;comp1109587_c0_seq1;comp1110277_c0_seq1;comp1128562_c0_seq1;comp1205898_c0_seq1;comp1242034_c0_seq1;comp1325557_c0_seq1;comp1332286_c0_seq1;comp1367757_c0_seq1;comp1382988_c0_seq1;comp1410456_c0_seq1;comp1421996_c0_seq1;comp1527575_c0_seq1;comp1532904_c0_seq1;comp1614472_c0_seq1;comp1630028_c0_seq1;comp1641352_c0_seq1…	K04456+K04358+K04503+K04362+K04357+K05459+K04366+K02649+K04451+K01110+K05689+K07827+K02833+K09389+K06625+K04365+K04371+K06618+K05460+K02089+K07828+K08845+K06620+K02091+K04361+K04359+K05450+K00922+K05089+K09455+K06643+K05087+K05099+K04369+K04368+K04363+K06621
Carbohydrate digestion and absorption	609	ko04973	comp1018407_c0_seq1;comp1045871_c0_seq1;comp1047987_c0_seq1;comp1050916_c0_seq1;comp1055316_c0_seq1;comp1109587_c0_seq1;comp1110277_c0_seq1;comp1128562_c0_seq1;comp1205898_c0_seq1;comp1242034_c0_seq1;comp1325557_c0_seq1;comp1332286_c0_seq1;comp1358097_c0_seq1;comp1382988_c0_seq1;comp1410456_c0_seq1;comp1525174_c0_seq1;comp1527575_c0_seq1;comp1532904_c0_seq1;comp1614472_c0_seq1;comp1630028_c0_seq1…	K04456+K04851+K02677+K05858+K04631+K01229+K02649+K01539+K08143+K14158+K01176+K01540+K04626+K00844+K01084+K00922+K08171+K07593+K12047
Glutamatergic synapse	609	ko04724	comp101314_c0_seq1;comp1020230_c0_seq1;comp1035453_c0_seq1;comp1040034_c0_seq1;comp1040073_c0_seq1;comp1047987_c0_seq1;comp1078254_c0_seq1;comp1126213_c0_seq1;comp1132685_c0_seq1;comp1145830_c0_seq1;comp1172795_c0_seq1;comp1200209_c0_seq1;comp1213744_c0_seq1;comp1220217_c0_seq1;comp1220290_c0_seq1;comp1250808_c0_seq1;comp1255542_c0_seq1;comp1285095_c0_seq1;comp1318623_c0_seq1;comp1340219_c0_seq1;…	K15009+K15008+K04850+K04851+K05202+K05210+K12302+K05209+K05212+K04607+K04605+K08041+K02677+K04608+K04344+K05211+K05858+K08045+K05618+K04534+K04630+K05205+K01047+K08042+K04604+K05214+K05213+K04544+K04542+K06268+K05203+K13576+K14207+K04632+K04997+K01425+K05197+K04538+K05200+K04348+K05614+K15010+K01115+K04347+K04545+K04547+K04539+K07825+K05199+K08048+K04345+K04540+K14990+K04548+K04546+K04537+K04536+…
Primary bile acid biosynthesis	602	ko00120	comp1000496_c0_seq1;comp1042402_c0_seq1;comp1047620_c0_seq1;comp1068572_c0_seq1;comp1111334_c0_seq1;comp1117771_c0_seq1;comp1119079_c0_seq1;comp1132470_c0_seq1;comp1137283_c0_seq1;comp1200107_c0_seq1;comp1208388_c0_seq1;comp1219014_c0_seq1;comp1224029_c0_seq1;comp1244555_c0_seq1;comp1250149_c0_seq1;comp1262393_c0_seq1;comp1263212_c0_seq1;comp1304481_c0_seq1;comp1321303_c0_seq1;comp1326154_c0_seq1…	K07430+K12408+K08764+K00089+K00037+K10223+K01796+K07431+K00489+K00251+K12405+K00488+K00659+K10214+K07439+K07440+K11992
Arrhythmogenic right ventricular cardiomyopathy (ARVC)	596	ko05412	comp1012760_c0_seq1;comp1035453_c0_seq1;comp1037064_c0_seq1;comp1040034_c0_seq1;comp1041743_c0_seq1;comp1047581_c0_seq1;comp1047987_c0_seq1;comp1049061_c0_seq1;comp1109808_c0_seq1;comp1111361_c0_seq1;comp1134609_c0_seq1;comp1148509_c0_seq1;comp1167674_c0_seq1;comp1172974_c0_seq1;comp1249595_c0_seq1;comp1256421_c0_seq1;comp1310912_c0_seq1;comp1319921_c0_seq1;comp1327764_c0_seq1;comp1331553_c0_seq1…	K04853+K04850+K06480+K05849+K04962+K04851+K12563+K04862+K10366+K04859+K04868+K04871+K05692+K04860+K04869+K04872+K05637+K05853+K10381+K06265+K04870+K07610+K04865+K06586+K04858+K04866+K06584+K04867+K12641+K05699+K12564+K02105+K05691+K12642+K12565+K06736+K12569+K12566+K06587+K04863+K06588+K04864+K06590+K06481+K06482+K04492+K04491+K10056+K04490+K06493+K06484+K02620+K04861+K06487+K07372+K07601+K06525+…
Pathogenic Escherichia coli infection	584	ko05130	comp1050792_c0_seq1;comp1063829_c0_seq1;comp1067815_c0_seq1;comp1113438_c0_seq1;comp1144661_c0_seq1;comp1333063_c0_seq1;comp1418518_c0_seq1;comp1491402_c0_seq1;comp1525174_c0_seq1;comp1554792_c0_seq1;comp1736012_c0_seq1;comp1818118_c0_seq1;comp185580_c0_seq1;comp1857089_c0_seq1;comp190898_c0_seq1;comp193255_c0_seq1;comp204569_c1_seq1;comp207122_c0_seq1;comp207122_c1_seq1;comp212253_c0_seq1;comp21…	K06087+K07604+K07374+K05692+K05747+K02677+K11294+K06630+K04513+K07365+K04393+K07375+K10168+K04514+K06106+K05757+K06619+K05689+K02105+K05755+K05758+K10160+K12791+K06088+K05754+K08007+K05703+K05756+K05719+K05400
mRNA surveillance pathway	577	ko03015	comp1166597_c0_seq1;comp187104_c0_seq1;comp201143_c0_seq1;comp206554_c0_seq1;comp218954_c0_seq1;comp226523_c0_seq1;comp231026_c0_seq1;comp236277_c0_seq1;comp237233_c0_seq1;comp238398_c0_seq1;comp238398_c1_seq1;comp242810_c0_seq1;comp248247_c0_seq1;comp250730_c0_seq1;comp265003_c0_seq1;comp266082_c0_seq1;comp284088_c0_seq1;comp284088_c0_seq2;comp284281_c0_seq1;comp285053_c0_seq1;comp285053_c0_seq2…	K14328+K13171+K15542+K13025+K13126+K13114+K06269+K04382+K14407+K14398+K14416+K14284+K13917+K12883+K14396+K11584+K03267+K12877+K14402+K12812+K14325+K06965+K14326+K14323+K14404+K04354+K14397+K14399+K14405+K14408+K15544+K14411+K14285+K03456+K12882+K14376+K14401+K06100+K14327+K12875+K03265+K14324+K14294+K12881+K11583+K14406+K14400+K11124+K14962+K14409+K00565+K11125+K08873+K12876+K14403
Fanconi anemia pathway	571	ko03460	comp1005241_c0_seq1;comp1059688_c0_seq1;comp1062840_c0_seq1;comp1075890_c0_seq1;comp1112994_c0_seq1;comp1125227_c0_seq1;comp1145846_c0_seq1;comp1152652_c0_seq1;comp1153856_c0_seq1;comp1155993_c0_seq1;comp1191930_c0_seq1;comp1222345_c0_seq1;comp1240592_c0_seq1;comp127634_c0_seq1;comp1324632_c0_seq1;comp1334216_c0_seq1;comp1334218_c0_seq1;comp1349631_c0_seq1;comp1401383_c0_seq1;comp1418791_c0_seq1;…	K02350+K08775+K06640+K10990+K03511+K11511+K11137+K10848+K03510+K10606+K10484+K15361+K10897+K06054+K15078+K10849+K10882+K10870+K10896+K03165+K10889+K13960+K10739+K15360+K10858+K10905+K10894+K10605+K10883+K15363+K07466+K08734+K08991+K10898+K11832+K10892+K15365+K10890+K10901+K10895+K10891+K03515+K15362+K10993+K10893+K10888+K03509+K10740+K04482
Glycosaminoglycan biosynthesis - heparan sulfate	564	ko00534	comp1020440_c0_seq1;comp1033489_c0_seq1;comp1037064_c0_seq1;comp1056435_c0_seq1;comp1121203_c0_seq1;comp1125727_c0_seq1;comp1208400_c0_seq1;comp1262399_c0_seq1;comp1322653_c0_seq1;comp1334003_c0_seq1;comp1365684_c0_seq1;comp1400010_c0_seq1;comp1502378_c0_seq1;comp1504318_c0_seq1;comp1514181_c0_seq1;comp1515786_c0_seq1;comp1518603_c0_seq1;comp1587868_c0_seq1;comp1663574_c0_seq1;comp1703333_c0_seq1…	K02370+K10157+K02366+K08104+K02579+K10158+K00771+K07808+K07809+K02578+K01024+K02367+K00733+K02514+K00735+K02369+K02513+K00734+K08102+K01793+K02576
Natural killer cell mediated cytotoxicity	555	ko04650	comp1036669_c0_seq1;comp1116804_c0_seq1;comp1479914_c0_seq1;comp1525174_c0_seq1;comp1536297_c0_seq1;comp1571784_c0_seq1;comp1660029_c0_seq1;comp1731448_c0_seq1;comp1736012_c0_seq1;comp182017_c0_seq1;comp193255_c0_seq1;comp199426_c0_seq1;comp200855_c0_seq1;comp204569_c1_seq1;comp205363_c0_seq1;comp211196_c0_seq1;comp211196_c0_seq2;comp226419_c0_seq1;comp238140_c0_seq1;comp249464_c0_seq1;comp252098…	K06728+K04364+K04389+K02677+K04446+K06743+K06279+K07293+K06268+K07860+K06543+K03099+K04366+K02649+K07987+K07989+K06856+K07990+K06751+K04348+K06453+K05855+K07360+K01116+K05859+K05730+K07992+K02187+K04687+K04392+K04721+K06479+K04726+K03156+K07827+K02833+K05697+K04365+K04371+K07984+K07828+K05856+K04409+K08845+K01353+K07362+K04390+K00922+K06523+K05718+K06742+K05131+K07361+K07818+K06464+K04369+K07981+…
Retrograde endocannabinoid signaling	550	ko04723	comp1012760_c0_seq1;comp1035453_c0_seq1;comp1040034_c0_seq1;comp1047987_c0_seq1;comp1048272_c0_seq1;comp1172795_c0_seq1;comp1331175_c0_seq1;comp1358097_c0_seq1;comp1394807_c0_seq1;comp1435917_c0_seq1;comp1459731_c0_seq1;comp1469220_c0_seq1;comp1525174_c0_seq1;comp1526217_c0_seq1;comp1548331_c0_seq1;comp171913_c0_seq1;comp1736012_c0_seq1;comp173858_c0_seq1;comp174967_c0_seq1;comp176209_c0_seq1;com…	K04853+K04850+K04851+K04999+K12302+K05175+K08041+K05000+K04849+K02677+K05181+K04344+K05858+K08045+K04534+K04630+K15291+K08042+K15528+K04604+K05190+K05185+K05189+K04544+K05186+K04542+K05002+K04441+K04277+K04997+K05197+K04538+K05200+K04440+K04347+K04545+K04547+K04539+K07825+K11987+K05199+K08048+K04345+K04540+K04548+K04546+K13985+K04537+K04536+K04371+K04549+K15015+K08043+K04960+K08047+K07826+K05198+…
Bacterial invasion of epithelial cells	537	ko05100	comp1418518_c0_seq1;comp1491402_c0_seq1;comp1660029_c0_seq1;comp179300_c0_seq1;comp182017_c0_seq1;comp189050_c0_seq1;comp200855_c0_seq1;comp205363_c0_seq1;comp232750_c0_seq1;comp233888_c0_seq1;comp233888_c0_seq2;comp235591_c0_seq1;comp2391041_c0_seq1;comp2425902_c0_seq1;comp248815_c0_seq1;comp257712_c0_seq1;comp257712_c1_seq1;comp257960_c0_seq1;comp261351_c0_seq1;comp262783_c0_seq1;comp2753476_c0…	K05692+K05747+K06279+K04707+K13736+K05760+K04513+K05753+K05748+K04438+K02649+K04393+K05717+K06106+K13737+K13744+K09593+K05757+K04644+K05689+K02105+K05691+K12959+K05755+K04392+K05758+K01528+K04645+K05700+K13708+K13738+K12366+K04646+K07863+K12958+K05725+K06272+K05726+K06278+K05754+K00922+K06484+K05099+K13728+K05704+K05756+K05719
GnRH signaling pathway	537	ko04912	comp1012760_c0_seq1;comp1035453_c0_seq1;comp1040034_c0_seq1;comp1047987_c0_seq1;comp1116804_c0_seq1;comp1148550_c0_seq1;comp1358097_c0_seq1;comp1394807_c0_seq1;comp1459731_c0_seq1;comp1525174_c0_seq1;comp1526217_c0_seq1;comp1736012_c0_seq1;comp176209_c0_seq1;comp176283_c0_seq1;comp1777048_c0_seq1;comp178169_c0_seq1;comp185773_c0_seq1;comp192548_c0_seq1;comp192548_c0_seq2;comp193255_c0_seq1;comp19…	K04853+K04850+K04851+K04364+K04515+K08041+K02677+K05858+K08045+K01047+K08042+K04431+K03099+K04441+K02183+K04366+K04393+K04432+K04280+K04632+K06068+K04375+K04448+K04464+K04440+K01115+K08521+K05250+K08523+K08048+K04345+K07827+K02833+K04374+K04371+K04416+K07828+K04428+K04421+K08043+K04361+K04960+K08047+K07763+K04420+K04634+K04433+K01398+K04369+K05871+K08044+K04368+K05704+K04857+K08046+K04959+K04958+…
Melanogenesis	526	ko04916	comp1125935_c0_seq1;comp1137283_c0_seq1;comp1148550_c0_seq1;comp1308874_c0_seq1;comp1325146_c0_seq1;comp1394807_c0_seq1;comp1525174_c0_seq1;comp1526217_c0_seq1;comp1736012_c0_seq1;comp1749119_c0_seq1;comp176209_c0_seq1;comp176283_c0_seq1;comp177629_c0_seq1;comp183113_c0_seq1;comp187124_c0_seq1;comp188170_c0_seq1;comp192548_c0_seq1;comp192548_c0_seq2;comp193255_c0_seq1;comp204569_c1_seq1;comp21693…	K05228+K00182+K04515+K03083+K08041+K02677+K05858+K08045+K04498+K04534+K04630+K02353+K08042+K02842+K00714+K02183+K04366+K02375+K04632+K02432+K00312+K05227+K08725+K02105+K08048+K04345+K07827+K02833+K00505+K02376+K04371+K00506+K09048+K02354+K07828+K04198+K00444+K05870+K08043+K08047+K01827+K01064+K04492+K04491+K00408+K04490+K09455+K04634+K02620+K04369+K00572+K02235+K05091+K01357+K08044+K04368+K00445+…
Amyotrophic lateral sclerosis (ALS)	525	ko05014	comp1036937_c0_seq1;comp1080157_c0_seq1;comp1124895_c0_seq1;comp1127216_c0_seq1;comp1132685_c0_seq1;comp1213744_c0_seq1;comp1220217_c0_seq1;comp1285095_c0_seq1;comp1340219_c0_seq1;comp1342336_c0_seq1;comp1679831_c0_seq1;comp1684309_c0_seq1;comp1688469_c0_seq1;comp172384_c0_seq1;comp173701_c0_seq1;comp1751920_c0_seq1;comp175717_c0_seq1;comp184065_c0_seq1;comp186762_c0_seq1;comp186829_c0_seq1;comp1…	K02084+K04575+K04572+K05210+K05209+K05212+K13240+K00432+K04574+K05211+K07887+K06268+K04441+K04432+K05197+K04565+K04573+K04451+K04348+K03781+K02187+K02159+K04392+K04570+K04726+K03156+K07607+K05141+K01370+K11518+K05208+K04426+K04569+K11519+K05613+K03158+K02308+K05198+K04433+K04399+K02161+K08738
Oocyte meiosis	524	ko04114	comp1148550_c0_seq1;comp1318590_c0_seq1;comp1394807_c0_seq1;comp1473639_c0_seq1;comp1475966_c0_seq1;comp1526217_c0_seq1;comp172842_c0_seq1;comp176283_c0_seq1;comp178586_c0_seq1;comp192548_c0_seq1;comp192548_c0_seq2;comp206891_c0_seq1;comp207118_c0_seq1;comp2163968_c0_seq1;comp216614_c0_seq1;comp216744_c0_seq1;comp235014_c0_seq1;comp237233_c0_seq1;comp238140_c0_seq1;comp238398_c0_seq1;comp238398_c…	K04515+K06669+K08041+K08836+K04373+K08045+K08042+K05459+K02365+K05868+K02537+K06630+K06269+K06268+K04382+K06636+K08556+K02087+K04441+K02183+K03357+K13056+K03352+K11584+K05861+K03362+K06635+K03353+K06633+K06626+K03363+K04348+K03359+K03456+K03350+K03351+K08557+K03355+K05867+K02206+K08048+K03354+K04345+K03094+K02602+K04371+K03347+K12456+K03358+K02178+K11481+K06631+K08043+K10292+K04960+K08047+K11580+…
Long-term potentiation	510	ko04720	comp1035453_c0_seq1;comp1040034_c0_seq1;comp1132685_c0_seq1;comp1148550_c0_seq1;comp1213744_c0_seq1;comp1220217_c0_seq1;comp1285095_c0_seq1;comp1340219_c0_seq1;comp1394807_c0_seq1;comp1475966_c0_seq1;comp1525174_c0_seq1;comp1526217_c0_seq1;comp172842_c0_seq1;comp1736012_c0_seq1;comp1751920_c0_seq1;comp176209_c0_seq1;comp177629_c0_seq1;comp1777048_c0_seq1;comp178169_c0_seq1;comp178586_c0_seq1;comp…	K04850+K05210+K04515+K05209+K05212+K08041+K04373+K02677+K05211+K05858+K04498+K04604+K06270+K06269+K04353+K06268+K02183+K04366+K05197+K08014+K04348+K07836+K08048+K04345+K07827+K02833+K04374+K04365+K04371+K07828+K05869+K08845+K05208+K04960+K08050+K05198+K04634+K04369+K04368+K04959+K04958
Pertussis	501	ko05133	comp1045535_c0_seq1;comp1051038_c0_seq1;comp1152601_c0_seq1;comp1183946_c0_seq1;comp1264598_c0_seq1;comp1279873_c0_seq1;comp1384142_c0_seq1;comp1454385_c0_seq1;comp1525818_c0_seq1;comp1689288_c0_seq1;comp1722870_c0_seq1;comp1724122_c0_seq1;comp172708_c0_seq1;comp174002_c0_seq1;comp1821868_c0_seq1;comp183113_c0_seq1;comp195661_c0_seq1;comp199068_c0_seq1;comp199426_c0_seq1;comp209278_c0_seq1;comp20…	K03989+K01330+K03990+K03987+K03994+K01332+K04002+K03988+K04630+K12800+K03986+K04513+K04441+K02183+K12799+K05765+K05405+K05403+K05425+K04448+K05842+K04729+K01331+K06461+K04440+K05409+K04397+K02187+K04519+K08727+K04733+K09444+K03156+K04735+K13241+K04371+K01370+K04001+K04379+K10160+K05443+K10030+K06484+K10155+K06464+K04730+K02580+K03175+K05719+K05400+K04003
Shigellosis	493	ko05131	comp1418518_c0_seq1;comp1491402_c0_seq1;comp1963559_c0_seq1;comp233888_c0_seq1;comp233888_c0_seq2;comp2391041_c0_seq1;comp2425902_c0_seq1;comp248815_c0_seq1;comp257960_c0_seq1;comp261351_c0_seq1;comp262783_c0_seq1;comp2753476_c0_seq1;comp279833_c0_seq1;comp283582_c0_seq1;comp283601_c0_seq1;comp283735_c0_seq1;comp284290_c0_seq1;comp285191_c0_seq1;comp285406_c0_seq1;comp285996_c0_seq1;comp288468_c0…	K05692+K05747+K05740+K05753+K05748+K04441+K04438+K05759+K06689+K04393+K10165+K03362+K04514+K06106+K08339+K05757+K06619+K04440+K08727+K04467+K07209+K05755+K04392+K05758+K02581+K12836+K07210+K05700+K06256+K08846+K13708+K04735+K12366+K04734+K07863+K04371+K10030+K05754+K06484+K13728+K05704+K02580+K05756+K05719
Systemic lupus erythematosus	472	ko05322	comp1045535_c0_seq1;comp1051038_c0_seq1;comp1113909_c0_seq1;comp1132685_c0_seq1;comp1152601_c0_seq1;comp1183946_c0_seq1;comp1213744_c0_seq1;comp1264598_c0_seq1;comp1279873_c0_seq1;comp1285095_c0_seq1;comp1340219_c0_seq1;comp1384142_c0_seq1;comp1454385_c0_seq1;comp1525818_c0_seq1;comp1597457_c0_seq1;comp1602978_c0_seq1;comp1689288_c0_seq1;comp1722870_c0_seq1;comp172708_c0_seq1;comp174002_c0_seq1;c…	K03989+K01330+K01327+K05210+K03990+K05209+K03987+K03994+K11252+K11253+K01332+K03988+K11251+K03999+K10651+K03986+K11088+K11086+K03996+K03995+K10784+K06856+K03998+K10785+K05699+K11090+K03160+K06498+K01331+K04687+K04000+K11254+K06752+K03156+K06470+K05413+K05443+K11089+K03161+K11087+K01319
Alcoholism	468	ko05034	comp1116804_c0_seq1;comp1132685_c0_seq1;comp1213744_c0_seq1;comp1220217_c0_seq1;comp1285095_c0_seq1;comp1340219_c0_seq1;comp1367854_c0_seq1;comp1536297_c0_seq1;comp1597457_c0_seq1;comp1602978_c0_seq1;comp1660029_c0_seq1;comp173272_c0_seq2;comp173898_c0_seq1;comp1751920_c0_seq1;comp175478_c0_seq1;comp176283_c0_seq1;comp182017_c0_seq1;comp183113_c0_seq1;comp186762_c0_seq1;comp186829_c0_seq1;comp186…	K04364+K05210+K05209+K05212+K09047+K11252+K11253+K06279+K04144+K05211+K11251+K08045+K04534+K04630+K05232+K04266+K00501+K11405+K15840+K05214+K05213+K04544+K15985+K04542+K06269+K03099+K02183+K04366+K09029+K06067+K04450+K08155+K04632+K04355+K04538+K07359+K00274+K04347+K04545+K04547+K04539+K07825+K11254+K04360+K04345+K04540+K07827+K02833+K04374+K04548+K04546+K11404+K04537+K04536+K15014+K04365+K11408+…
Amphetamine addiction	460	ko05031	comp1035453_c0_seq1;comp1040034_c0_seq1;comp1047987_c0_seq1;comp1132685_c0_seq1;comp1148550_c0_seq1;comp1213744_c0_seq1;comp1220217_c0_seq1;comp1285095_c0_seq1;comp1340219_c0_seq1;comp1358097_c0_seq1;comp1367854_c0_seq1;comp1525174_c0_seq1;comp1536297_c0_seq1;comp173272_c0_seq2;comp1736012_c0_seq1;comp173898_c0_seq1;comp1751920_c0_seq1;comp176283_c0_seq1;comp1777048_c0_seq1;comp178169_c0_seq1;com…	K04850+K04851+K05210+K04515+K05209+K05212+K09047+K02677+K04144+K05211+K08045+K00501+K15840+K05214+K05213+K06269+K06268+K02183+K09029+K06067+K04450+K15867+K08155+K04632+K05197+K04448+K05200+K04560+K11411+K04348+K00274+K05199+K04345+K04374+K09048+K04379+K05869+K05870+K05208+K09049+K05198+K15494+K01593
Pancreatic secretion	449	ko04972	comp1039892_c0_seq1;comp1047581_c0_seq1;comp1107431_c0_seq1;comp1111660_c0_seq1;comp1207937_c0_seq1;comp1213132_c0_seq1;comp1320022_c0_seq1;comp1394807_c0_seq1;comp1525174_c0_seq1;comp1526217_c0_seq1;comp1528174_c0_seq1;comp1736012_c0_seq1;comp176058_c0_seq1;comp176209_c0_seq1;comp176283_c0_seq1;comp177117_c0_seq1;comp179597_c0_seq1;comp183862_c0_seq2;comp185773_c0_seq1;comp186771_c0_seq1;comp192…	K01672+K04962+K05031+K04588+K14073+K13575+K08041+K02677+K01312+K05858+K08045+K05030+K01047+K08042+K14078+K01310+K04513+K04353+K05853+K12298+K14074+K07901+K01539+K04194+K04632+K14077+K05850+K01176+K01540+K04936+K08780+K10951+K05028+K05027+K01242+K04392+K07836+K08048+K04131+K13855+K07904+K07884+K04926+K08043+K04964+K04960+K08047+K04634+K08044+K01345+K08046+K04959+K04958+K05742+K08049+K07886+K05029
NOD-like receptor signaling pathway	447	ko04621	comp1597462_c0_seq1;comp171454_c0_seq1;comp201532_c0_seq1;comp210304_c0_seq1;comp219626_c0_seq1;comp236966_c0_seq1;comp252796_c0_seq1;comp279833_c0_seq1;comp282665_c0_seq1;comp283852_c0_seq1;comp284329_c0_seq1;comp284329_c0_seq2;comp285575_c0_seq1;comp285575_c0_seq2;comp285848_c0_seq1;comp286247_c0_seq1;comp286247_c0_seq2;comp287810_c0_seq1;comp287810_c0_seq2;comp293872_c0_seq1;comp297669_c0_seq1…	K12797+K12807+K12800+K04079+K12795+K04441+K12799+K04398+K12792+K05405+K12796+K10165+K16060+K12803+K04440+K04519+K08727+K04467+K07209+K12804+K05482+K02581+K04403+K07210+K08846+K03156+K04735+K04734+K12794+K12805+K04371+K01370+K04404+K04427+K12499+K12798+K10030+K09487+K02580+K03175+K11859
GABAergic synapse	446	ko04727	comp1012760_c0_seq1;comp1035453_c0_seq1;comp1040034_c0_seq1;comp1047987_c0_seq1;comp1331175_c0_seq1;comp1358097_c0_seq1;comp1394807_c0_seq1;comp1435917_c0_seq1;comp1459731_c0_seq1;comp1469220_c0_seq1;comp1525174_c0_seq1;comp1526217_c0_seq1;comp1548331_c0_seq1;comp1679104_c0_seq1;comp171913_c0_seq1;comp1736012_c0_seq1;comp173858_c0_seq1;comp174967_c0_seq1;comp176283_c0_seq1;comp1777048_c0_seq1;com…	K04853+K04850+K04851+K05175+K08041+K05000+K04849+K02677+K05181+K05039+K04344+K08045+K04534+K04630+K08042+K15375+K04615+K05190+K05185+K05189+K04544+K05186+K04542+K13576+K14207+K08341+K01580+K01425+K04538+K05034+K15376+K04347+K04545+K04547+K04539+K07825+K08048+K14427+K04345+K04540+K14990+K04548+K04546+K04537+K04536+K04549+K15015+K08043+K06027+K01915+K08047+K07826+K15374+K08044+K05704+K04857+K08046+…
Maturity onset diabetes of the young	441	ko04950	comp1000496_c0_seq1;comp1032514_c0_seq1;comp1047620_c0_seq1;comp1065004_c0_seq1;comp1068572_c0_seq1;comp1117771_c0_seq1;comp1119079_c0_seq1;comp1175442_c0_seq1;comp1200107_c0_seq1;comp1219014_c0_seq1;comp1224029_c0_seq1;comp1262393_c0_seq1;comp1278442_c0_seq1;comp1331758_c0_seq1;comp1344225_c0_seq1;comp1529088_c0_seq1;comp1546329_c0_seq1;comp1551741_c0_seq1;comp1682521_c0_seq1;comp171650_c0_seq1;…	K08027+K07292+K08035+K08040+K06054+K08026+K12406+K08024+K08031+K07593+K08033+K08028+K08036+K08034
p53 signaling pathway	440	ko04115	comp1036937_c0_seq1;comp1080157_c0_seq1;comp1214658_c0_seq1;comp175171_c0_seq1;comp177596_c0_seq1;comp194548_c0_seq1;comp204999_c0_seq1;comp206891_c0_seq1;comp209437_c0_seq1;comp210565_c0_seq1;comp216614_c0_seq1;comp2168965_c0_seq1;comp236105_c0_seq1;comp244873_c0_seq1;comp245350_c0_seq1;comp248553_c0_seq1;comp283679_c0_seq1;comp284329_c0_seq1;comp284329_c0_seq2;comp285680_c0_seq1;comp288563_c0_s…	K02084+K04659+K04503+K06640+K10148+K05459+K04596+K10133+K05868+K10130+K10141+K02087+K10808+K04398+K10143+K04402+K10137+K06626+K03982+K04451+K10139+K01110+K02187+K02216+K02159+K06509+K10151+K10147+K10144+K10146+K02206+K04726+K10138+K06625+K10128+K10140+K02089+K02091+K04390+K07207+K10135+K10142+K10132+K10136+K06643+K10145+K10129+K10152+K04506+K04399+K10127+K06641+K06621+K04722+K10134+K04728+K08738
PPAR signaling pathway	421	ko03320	comp1034987_c0_seq1;comp1085314_c0_seq1;comp1112635_c0_seq1;comp1118906_c0_seq1;comp1143963_c0_seq1;comp1209817_c0_seq1;comp1212026_c0_seq1;comp1500757_c0_seq1;comp172708_c0_seq1;comp173659_c0_seq1;comp174002_c0_seq1;comp177249_c0_seq1;comp1779658_c0_seq1;comp180550_c0_seq1;comp181218_c0_seq1;comp183856_c0_seq1;comp190355_c0_seq1;comp200132_c0_seq3;comp200679_c1_seq1;comp2007431_c0_seq1;comp20770…	K06276+K07296+K08759+K08524+K01641+K08746+K01897+K00255+K08770+K08764+K01596+K08525+K08767+K00507+K08750+K15013+K07431+K08761+K00489+K08754+K08752+K08756+K10226+K08753+K07514+K00488+K01059+K06086+K07425+K08765+K00232+K08530+K08768+K08766+K10214+K00029+K06272+K08745+K08536+K01388+K07513+K00864+K08763+K07294+K08749+K04504+K00249+K08762+K08751+K08757
Gap junction	408	ko04540	comp1116804_c0_seq1;comp1144661_c0_seq1;comp1394807_c0_seq1;comp1525174_c0_seq1;comp1526217_c0_seq1;comp1736012_c0_seq1;comp173898_c0_seq1;comp176209_c0_seq1;comp176283_c0_seq1;comp176912_c0_seq1;comp1818118_c0_seq1;comp183113_c0_seq1;comp192548_c0_seq1;comp192548_c0_seq2;comp193255_c0_seq1;comp204569_c1_seq1;comp207122_c0_seq1;comp207122_c1_seq1;comp2107226_c0_seq1;comp223739_c0_seq1;comp224016_…	K04364+K07374+K08041+K02677+K04144+K05858+K08045+K04357+K04630+K08042+K04604+K02087+K03099+K04157+K04366+K07375+K07376+K04632+K04464+K05701+K08959+K08048+K04345+K07827+K02833+K04141+K04371+K12319+K07828+K08043+K07373+K04361+K04960+K04359+K08047+K05450+K05089+K12318+K04420+K04634+K04463+K07372+K04369+K08044+K04368+K05704+K08046+K04959+K04958+K04289+K04363+K08049+K04635
Synaptic vesicle cycle	399	ko04721	comp1172795_c0_seq1;comp1198145_c0_seq1;comp1221444_c0_seq1;comp1224535_c0_seq1;comp1403612_c0_seq1;comp1469220_c0_seq1;comp1494878_c0_seq1;comp171913_c0_seq1;comp173858_c0_seq1;comp179466_c0_seq1;comp1855567_c0_seq1;comp190283_c0_seq1;comp190403_c0_seq1;comp191046_c0_seq1;comp193255_c0_seq1;comp203637_c0_seq1;comp203637_c1_seq1;comp207424_c0_seq1;comp227592_c0_seq1;comp235982_c0_seq1;comp241058_…	K12302+K15290+K15293+K04849+K14636+K04344+K08486+K15291+K02148+K02150+K02155+K02153+K02144+K02149+K08155+K02152+K08508+K04560+K11825+K13504+K04644+K15296+K11824+K02145+K15295+K01528+K04645+K11827+K11826+K02154+K04646+K02147+K15292+K15015+K07882+K15294+K06027+K02146+K03661+K02151
Glycerophospholipid metabolism	372	ko00564	comp1261924_c0_seq1;comp1473246_c0_seq1;comp172871_c0_seq1;comp172871_c0_seq2;comp185773_c0_seq1;comp190969_c0_seq1;comp195389_c0_seq1;comp206729_c0_seq1;comp210105_c0_seq1;comp245480_c0_seq1;comp253894_c0_seq1;comp260608_c0_seq1;comp267839_c0_seq1;comp267839_c0_seq2;comp278123_c0_seq1;comp278276_c0_seq1;comp283767_c0_seq1;comp284555_c0_seq1;comp286631_c0_seq1;comp288024_c0_seq1;comp290915_c0_seq…	K00901+K01517+K01080+K01047+K08744+K00629+K01046+K08730+K13515+K13523+K00968+K00993+K00981+K01115+K13510+K13517+K14676+K13644+K00649+K13506+K00995+K00680+K13516+K01126+K00650+K14156+K08729+K06128+K15728+K00551+K01613+K06130+K06124+K00894+K13509+K00006+K00967+K13514+K00111+K00994+K00999+K01049+K13512+K13513+K13511+K06129
Peroxisome	371	ko04146	comp1189515_c0_seq1;comp1217966_c0_seq1;comp1254889_c0_seq1;comp1474631_c0_seq1;comp1715938_c0_seq1;comp1779658_c0_seq1;comp183856_c0_seq1;comp206472_c0_seq1;comp2071596_c0_seq1;comp207708_c0_seq1;comp224597_c0_seq1;comp239225_c0_seq1;comp2404471_c0_seq1;comp259279_c0_seq1;comp265904_c0_seq1;comp265904_c1_seq1;comp274646_c0_seq1;comp275552_c0_seq1;comp284288_c0_seq1;comp284706_c0_seq1;comp285233_…	K13339+K05676+K11517+K01640+K08746+K01897+K00273+K00624+K00308+K08764+K05675+K00477+K13279+K11187+K11147+K13237+K03426+K13336+K01796+K13341+K05677+K04565+K13351+K13335+K13348+K13349+K00830+K01578+K13239+K13346+K00106+K13353+K13347+K00803+K04564+K07514+K13343+K03781+K12405+K05940+K13299+K00659+K00272+K13350+K06664+K13342+K00232+K07753+K13241+K00649+K10214+K13356+K13344+K13355+K13340+K08726+K00306+…
Thyroid cancer	365	ko05216	comp1172771_c0_seq1;comp1235187_c0_seq1;comp1500757_c0_seq1;comp1642904_c0_seq1;comp1681692_c0_seq1;comp175171_c0_seq1;comp177596_c0_seq1;comp207551_c0_seq1;comp240857_c1_seq1;comp251708_c0_seq1;comp260879_c0_seq1;comp291986_c0_seq1;comp297763_c0_seq1;comp313665_c0_seq1;comp320954_c0_seq1;comp337090_c0_seq1;comp339487_c0_seq1;comp341705_c0_seq3;comp341705_c0_seq4;comp341705_c0_seq6;comp342266_c0_…	K03176+K05126+K08524+K09293+K04503+K09290+K08525+K09291+K04451+K05689+K09292+K02105+K08530+K07827+K02833+K09288+K04365+K04371+K04377+K07828+K04492+K04491+K04490+K02620+K04369+K09289+K04368
Nicotinate and nicotinamide metabolism	348	ko00760	comp1117649_c0_seq1;comp1129889_c0_seq1;comp1285115_c0_seq1;comp1327643_c0_seq1;comp1376417_c0_seq1;comp172093_c0_seq1;comp176396_c0_seq1;comp182117_c0_seq1;comp186846_c0_seq1;comp187304_c0_seq1;comp1969762_c0_seq1;comp1997428_c0_seq1;comp201362_c1_seq1;comp206529_c0_seq1;comp206529_c1_seq1;comp207620_c0_seq1;comp210060_c0_seq1;comp227151_c0_seq1;comp232145_c0_seq1;comp237180_c0_seq1;comp242809_c…	K00541+K01950+K01081+K06210+K00323+K00157+K03426+K10524+K03783+K01239+K01242+K03462+K01513+K00763+K00767+K00858
TGF-beta signaling pathway	348	ko04350	comp1039720_c0_seq1;comp1162710_c0_seq1;comp1202982_c0_seq1;comp1214658_c0_seq1;comp1249708_c0_seq1;comp1383809_c0_seq1;comp1490573_c0_seq1;comp177629_c0_seq1;comp204569_c1_seq1;comp235591_c0_seq1;comp236105_c0_seq1;comp238398_c0_seq1;comp238398_c1_seq1;comp239293_c0_seq1;comp248903_c0_seq1;comp259832_c0_seq1;comp261803_c0_seq1;comp280549_c0_seq1;comp283111_c0_seq1;comp283111_c1_seq1;comp284822_c…	K04657+K04664+K04659+K04662+K04663+K04498+K04678+K04513+K04382+K04679+K04658+K04688+K04677+K04682+K04686+K08023+K04514+K04676+K04680+K04501+K13375+K04665+K13596+K03456+K04660+K04670+K04675+K04687+K04684+K04500+K04683+K04667+K03156+K13376+K03094+K04671+K04371+K03347+K04377+K04673+K04388+K04661+K04681+K13377+K04685+K13578+K04674+K03868
Notch signaling pathway	346	ko04330	comp1114023_c0_seq1;comp1212084_c0_seq1;comp1255594_c0_seq1;comp1329040_c0_seq1;comp1366258_c0_seq1;comp1411859_c0_seq1;comp177629_c0_seq1;comp183400_c0_seq1;comp186789_c0_seq1;comp187124_c0_seq1;comp187505_c0_seq1;comp189205_c0_seq1;comp213471_c0_seq1;comp213471_c0_seq2;comp231026_c0_seq1;comp239182_c0_seq1;comp24629_c0_seq1;comp247477_c0_seq1;comp263356_c0_seq1;comp284244_c0_seq1;comp284244_c1_…	K02599+K05948+K06061+K04498+K06052+K02353+K06051+K06055+K06066+K06058+K06067+K04497+K04522+K06054+K06057+K06171+K04496+K06170+K06062+K06053+K06065+K04505+K06059+K06172+K06063
Leishmaniasis	345	ko05140	comp1045381_c0_seq1;comp1152601_c0_seq1;comp1454385_c0_seq1;comp1525174_c0_seq1;comp1736012_c0_seq1;comp193255_c0_seq1;comp204569_c1_seq1;comp207407_c0_seq1;comp207407_c1_seq1;comp240062_c1_seq1;comp270583_c0_seq1;comp271081_c0_seq1;comp271081_c1_seq1;comp279276_c0_seq1;comp279276_c0_seq2;comp279833_c0_seq1;comp306304_c1_seq1;comp331954_c0_seq1;comp332518_c0_seq1;comp335273_c0_seq1;comp335273_c1_…	K10159+K03990+K02677+K04011+K04441+K05425+K06856+K08010+K04375+K04448+K06498+K04729+K13536+K13375+K06461+K04519+K04733+K04687+K06752+K02581+K04403+K11987+K03156+K13376+K04735+K13241+K08012+K04734+K08011+K05697+K04371+K04447+K04404+K04427+K04379+K10160+K11220+K05443+K11217+K06464+K04730+K13377+K06483+K05132+K02580+K03175+K05133+K08009+K05719
Inositol phosphate metabolism	339	ko00562	comp1016233_c0_seq1;comp1160685_c0_seq1;comp176209_c0_seq1;comp214842_c0_seq1;comp221471_c0_seq1;comp235364_c0_seq1;comp245175_c0_seq1;comp246276_c0_seq1;comp266412_c0_seq1;comp268401_c0_seq1;comp278269_c0_seq1;comp289088_c0_seq1;comp289088_c0_seq2;comp291304_c0_seq1;comp303442_c0_seq1;comp311806_c2_seq1;comp311837_c0_seq1;comp311837_c1_seq1;comp318195_c0_seq1;comp322317_c0_seq1;comp338230_c0_seq…	K05857+K01109+K05858+K05860+K00921+K00923+K01099+K01106+K05861+K15759+K00889+K00911+K00914+K01110+K01116+K05859+K00913+K03103+K00010+K01092+K00888+K15909+K13711+K00920+K01108+K00469+K01803+K00140+K03084+K00922+K00328+K01107+K10572+K00999+K01858
Rheumatoid arthritis	339	ko05323	comp1045381_c0_seq1;comp187764_c0_seq1;comp207407_c0_seq1;comp207407_c1_seq1;comp230059_c0_seq1;comp235982_c0_seq1;comp236359_c0_seq1;comp243877_c0_seq1;comp254526_c1_seq1;comp260575_c0_seq1;comp284751_c0_seq1;comp285848_c0_seq1;comp286111_c0_seq1;comp287888_c0_seq1;comp287888_c0_seq2;comp289005_c0_seq1;comp318457_c0_seq1;comp331134_c0_seq1;comp332518_c0_seq1;comp335273_c0_seq1;comp335273_c1_seq1…	K10159+K05465+K14625+K02148+K05096+K02150+K05473+K03662+K02155+K05405+K02153+K02144+K02149+K10784+K06856+K05147+K10785+K02152+K04448+K01365+K13375+K06538+K05121+K04519+K05489+K02145+K04687+K03157+K05482+K01394+K06752+K03156+K13376+K02154+K02147+K01371+K05476+K05417+K04379+K14379+K01388+K05408+K12499+K10160+K06470+K05413+K05448+K10030+K02146+K05718+K03661+K06464+K13377+K05433+K05475+K10031+K02151
Long-term depression	336	ko04730	comp1315943_c0_seq1;comp1342336_c0_seq1;comp1493511_c0_seq1;comp1525174_c0_seq1;comp1684309_c0_seq1;comp171913_c0_seq1;comp1736012_c0_seq1;comp173858_c0_seq1;comp176209_c0_seq1;comp183113_c0_seq1;comp184065_c0_seq1;comp185773_c0_seq1;comp190283_c0_seq1;comp190403_c0_seq1;comp193255_c0_seq1;comp194433_c0_seq1;comp195389_c0_seq1;comp196587_c0_seq1;comp203637_c0_seq1;comp203637_c1_seq1;comp204093_c0…	K04961+K13240+K05207+K02677+K04344+K05858+K04534+K04630+K01047+K08067+K05459+K04604+K04382+K04366+K07376+K04632+K05197+K04639+K05854+K03456+K04535+K05199+K07827+K02833+K04365+K04371+K12319+K07828+K08845+K04960+K12318+K05198+K04634+K05087+K04369+K04346+K04368+K04959+K04958+K04635
Basal cell carcinoma	309	ko05217	comp1038915_c0_seq1;comp1045243_c0_seq1;comp1137283_c0_seq1;comp1211261_c0_seq1;comp1228441_c0_seq1;comp1232413_c0_seq1;comp1249708_c0_seq1;comp1325146_c0_seq1;comp1527494_c0_seq1;comp1550623_c0_seq1;comp1717877_c0_seq1;comp173117_c0_seq1;comp173775_c0_seq1;comp1749119_c0_seq1;comp1766807_c0_seq1;comp179349_c0_seq1;comp180596_c0_seq1;comp184156_c0_seq1;comp184156_c1_seq1;comp185203_c0_seq1;comp18…	K06225+K11101+K02085+K00182+K04662+K03083+K06231+K06230+K02353+K02842+K00714+K02375+K02432+K00312+K04451+K02105+K02157+K02376+K02354+K06228+K00444+K04385+K01064+K04492+K04491+K00408+K04490+K06229+K02620+K00572+K02235+K01357+K00445+K06226+K01384+K02329+K01558
Cocaine addiction	297	ko05030	comp1132685_c0_seq1;comp1213744_c0_seq1;comp1220217_c0_seq1;comp1285095_c0_seq1;comp1340219_c0_seq1;comp1367854_c0_seq1;comp137434_c0_seq1;comp1393198_c0_seq1;comp1506594_c0_seq1;comp1536297_c0_seq1;comp173272_c0_seq2;comp173898_c0_seq1;comp1751920_c0_seq1;comp176283_c0_seq1;comp183113_c0_seq1;comp1838938_c0_seq1;comp186762_c0_seq1;comp186829_c0_seq1;comp186829_c1_seq1;comp193939_c0_seq1;comp2019…	K05210+K05209+K05212+K09047+K04605+K11716+K13765+K04144+K05211+K08045+K04630+K00501+K15840+K05214+K05213+K09029+K04450+K08155+K04632+K04355+K04448+K00274+K04345+K04735+K04374+K09048+K02090+K05870+K05208+K15839+K09049+K05198+K15494+K11828+K01593+K02580
RNA degradation	295	ko03018	comp1266056_c0_seq1;comp178922_c0_seq1;comp197962_c0_seq1;comp2168965_c0_seq1;comp226523_c0_seq1;comp236277_c0_seq1;comp237401_c0_seq1;comp241470_c0_seq1;comp2420215_c0_seq1;comp243591_c0_seq1;comp247157_c0_seq1;comp247287_c0_seq1;comp252479_c0_seq1;comp258306_c0_seq2;comp283925_c0_seq1;comp284987_c0_seq1;comp284987_c0_seq2;comp285127_c0_seq1;comp285591_c0_seq1;comp286164_c0_seq1;comp286265_c0_se…	K01689+K14442+K12589+K12603+K13126+K12619+K12617+K12606+K04043+K12586+K12580+K00962+K03681+K14443+K12627+K12581+K12616+K12592+K12625+K12624+K12585+K03514+K12602+K12571+K07573+K12623+K12607+K12620+K03678+K12584+K04077+K12605+K12604+K12587+K11600+K12611+K10643+K12613+K01148+K12591+K03679+K12597+K12622+K12598+K12615+K12572+K12599+K12614+K12621+K12618+K12593+K12600+K12590+K12626
Epithelial cell signaling in Helicobacter pylori infection	283	ko05120	comp202252_c0_seq1;comp206502_c0_seq1;comp211196_c0_seq1;comp211196_c0_seq2;comp235982_c0_seq1;comp243877_c0_seq1;comp260575_c0_seq1;comp279833_c0_seq1;comp284751_c0_seq1;comp286111_c0_seq1;comp287888_c0_seq1;comp287888_c0_seq2;comp288468_c0_seq1;comp288468_c0_seq2;comp289005_c0_seq1;comp318457_c0_seq1;comp338390_c0_seq1;comp342531_c0_seq1;comp343307_c0_seq1;comp344442_c0_seq1;comp344442_c0_seq2;…	K06786+K07293+K02148+K02150+K03662+K04441+K02155+K02153+K02144+K04393+K02149+K02152+K04448+K06704+K05854+K01116+K05859+K04440+K08114+K02187+K08727+K04467+K02145+K07209+K04392+K05701+K07210+K08523+K04735+K02154+K05737+K04734+K02147+K06059+K06785+K05050+K04409+K12499+K04361+K10030+K02146+K05728+K03661+K06735+K06089+K05099+K04466+K05704+K02580+K04430+K02151
Legionellosis	278	ko05134	comp1036937_c0_seq1;comp1045381_c0_seq1;comp1080157_c0_seq1;comp1152601_c0_seq1;comp1454385_c0_seq1;comp176291_c0_seq1;comp1959656_c0_seq1;comp201532_c0_seq1;comp207407_c0_seq1;comp207407_c1_seq1;comp231380_c0_seq1;comp240062_c1_seq1;comp240787_c0_seq1;comp243376_c0_seq1;comp265003_c0_seq1;comp270583_c0_seq1;comp271081_c0_seq1;comp271081_c1_seq1;comp275283_c0_seq1;comp275523_c0_seq1;comp279276_c0…	K02084+K10159+K03990+K08823+K03231+K12807+K04011+K14416+K03283+K12799+K04398+K05405+K15464+K10168+K05425+K15485+K04729+K13525+K07874+K07937+K06461+K04077+K04397+K02187+K04519+K05482+K07953+K04469+K03156+K04735+K04734+K12805+K01370+K03233+K08517+K10160+K07875+K10030+K06464+K09414+K04399+K02580+K08738
Arachidonic acid metabolism	275	ko00590	comp1047709_c0_seq1;comp1353864_c0_seq1;comp1372750_c0_seq1;comp1679831_c0_seq1;comp179808_c0_seq1;comp185773_c0_seq1;comp187985_c0_seq1;comp195389_c0_seq1;comp196648_c0_seq1;comp2036788_c0_seq1;comp223010_c0_seq1;comp223010_c0_seq2;comp233247_c0_seq1;comp241739_c0_seq1;comp241739_c1_seq1;comp2422288_c0_seq1;comp242969_c0_seq1;comp242969_c1_seq1;comp260608_c0_seq1;comp265689_c0_seq1;comp267839_c0…	K07413+K00681+K07418+K00432+K00461+K01047+K00807+K15730+K00089+K00079+K07422+K08022+K00509+K01830+K00081+K07412+K01831+K15717+K07425+K11987+K00490+K08021+K01254+K08726+K05309+K07415+K00458+K15729+K01832
Drug metabolism - cytochrome P450	275	ko00982	comp1047709_c0_seq1;comp1108370_c0_seq1;comp1372750_c0_seq1;comp180422_c0_seq1;comp188195_c0_seq1;comp203867_c0_seq1;comp206025_c0_seq1;comp238136_c0_seq1;comp242969_c0_seq1;comp242969_c1_seq1;comp243317_c0_seq1;comp245536_c0_seq1;comp253104_c0_seq1;comp255882_c0_seq1;comp259736_c0_seq1;comp262675_c0_seq1;comp265689_c0_seq1;comp267984_c0_seq1;comp280945_c0_seq1;comp280945_c0_seq2;comp294418_c0_se…	K07413+K07414+K07411+K00129+K00485+K00799+K13951+K00699+K00157+K07409+K07412+K13980+K00274+K07424+K13299+K00121+K07415
Glycerolipid metabolism	272	ko00561	comp1213132_c0_seq1;comp1261924_c0_seq1;comp172871_c0_seq1;comp172871_c0_seq2;comp180422_c0_seq1;comp190969_c0_seq1;comp206729_c0_seq1;comp233828_c0_seq1;comp245480_c0_seq1;comp253894_c0_seq1;comp274003_c0_seq1;comp278123_c0_seq1;comp283354_c0_seq1;comp283354_c0_seq2;comp283354_c0_seq3;comp284555_c0_seq1;comp285589_c0_seq1;comp288024_c0_seq1;comp289380_c0_seq1;comp293300_c0_seq1;comp301987_c0_seq…	K14073+K00901+K01080+K00128+K00629+K12298+K01046+K14074+K00149+K13534+K13523+K00002+K14085+K11160+K01059+K13517+K00011+K13506+K11155+K15728+K01189+K13509+K00864+K00863+K13513+K01054+K09881
Antigen processing and presentation	272	ko04612	comp1141815_c0_seq1;comp1335525_c0_seq1;comp1688996_c0_seq1;comp204868_c0_seq1;comp219626_c0_seq1;comp273042_c0_seq1;comp275283_c0_seq1;comp283794_c0_seq1;comp283794_c0_seq2;comp283794_c0_seq3;comp283794_c0_seq4;comp285107_c0_seq1;comp289337_c0_seq1;comp307763_c0_seq1;comp307763_c0_seq2;comp3109672_c0_seq1;comp316534_c0_seq1;comp326993_c0_seq1;comp331134_c0_seq1;comp340745_c0_seq1;comp341179_c0_s…	K08060+K08058+K05654+K08057+K04079+K03283+K01368+K08059+K10784+K06696+K06698+K08054+K10785+K01365+K08065+K06751+K08056+K09490+K09489+K01369+K04687+K06752+K08066+K03156+K06505+K06454+K01363+K05870+K08062+K08064+K08061+K07981+K07980+K06458+K05653+K06697
Hedgehog signaling pathway	271	ko04340	comp1038915_c0_seq1;comp1137283_c0_seq1;comp1211261_c0_seq1;comp1232413_c0_seq1;comp1249708_c0_seq1;comp1325146_c0_seq1;comp1466811_c0_seq1;comp1490573_c0_seq1;comp1527494_c0_seq1;comp1550623_c0_seq1;comp173117_c0_seq1;comp173775_c0_seq1;comp1749119_c0_seq1;comp1766807_c0_seq1;comp179349_c0_seq1;comp180596_c0_seq1;comp185203_c0_seq1;comp185405_c0_seq1;comp188170_c0_seq1;comp198366_c0_seq1;comp198…	K06225+K11101+K00182+K04662+K03083+K06233+K04663+K06231+K06230+K00714+K03362+K00312+K06235+K06232+K08959+K11989+K04345+K08960+K06228+K00444+K06234+K08957+K08958+K01064+K00408+K06229+K00572+K01357+K00445+K11990+K06226+K01384+K01558
Malaria	268	ko05144	comp1036669_c0_seq1;comp1045381_c0_seq1;comp1214658_c0_seq1;comp1467154_c0_seq1;comp172375_c0_seq1;comp179957_c0_seq1;comp202265_c0_seq1;comp207407_c0_seq1;comp207407_c1_seq1;comp2099001_c0_seq1;comp221824_c0_seq1;comp234845_c0_seq1;comp235000_c0_seq1;comp236105_c0_seq1;comp240062_c1_seq1;comp252098_c0_seq1;comp265764_c1_seq1;comp266544_c0_seq1;comp274480_c0_seq1;comp282519_c0_seq1;comp285107_c1_…	K06728+K10159+K04659+K04550+K06496+K06471+K06527+K13823+K13822+K04011+K06543+K10161+K06576+K06508+K05405+K10784+K06494+K10785+K03160+K06257+K04729+K13375+K04519+K04687+K05482+K03156+K13376+K05460+K10160+K05443+K10030+K05718+K05423+K06464+K05099+K03161+K13377
Metabolism of xenobiotics by cytochrome P450	267	ko00980	comp1047709_c0_seq1;comp1108370_c0_seq1;comp1372750_c0_seq1;comp180422_c0_seq1;comp188195_c0_seq1;comp203867_c0_seq1;comp238136_c0_seq1;comp242969_c0_seq1;comp242969_c1_seq1;comp243317_c0_seq1;comp245536_c0_seq1;comp253104_c0_seq1;comp255882_c0_seq1;comp259736_c0_seq1;comp265689_c0_seq1;comp267984_c0_seq1;comp272084_c0_seq1;comp272084_c0_seq2;comp280945_c0_seq1;comp280945_c0_seq2;comp285484_c0_se…	K07413+K07414+K07411+K07416+K00129+K00799+K13951+K00699+K00089+K00037+K00079+K07408+K07409+K00081+K01253+K07412+K13980+K00078+K07424+K11822+K13299+K15680+K00121+K07415+K15303+K07410
Dorso-ventral axis formation	267	ko04320	comp1109441_c0_seq1;comp1114023_c0_seq1;comp1116804_c0_seq1;comp1155480_c0_seq1;comp1155934_c0_seq1;comp1255594_c0_seq1;comp1329040_c0_seq1;comp1401126_c0_seq1;comp1411859_c0_seq1;comp1491402_c0_seq1;comp1685238_c0_seq1;comp177094_c0_seq1;comp184122_c0_seq1;comp1963559_c0_seq1;comp24629_c0_seq1;comp25707_c0_seq2;comp283735_c0_seq1;comp285265_c1_seq1;comp297715_c0_seq1;comp298392_c0_seq1;comp29954…	K02156+K02599+K04364+K02184+K03099+K02857+K02678+K02098+K03102+K03211+K02360+K07827+K02602+K04371+K04361+K04368
Prion diseases	267	ko05020	comp1110396_c0_seq1;comp1114023_c0_seq1;comp1214021_c0_seq1;comp1255594_c0_seq1;comp1279873_c0_seq1;comp1329040_c0_seq1;comp1384142_c0_seq1;comp1411859_c0_seq1;comp1468373_c0_seq1;comp172708_c0_seq1;comp174002_c0_seq1;comp193255_c0_seq1;comp194770_c0_seq1;comp2019136_c0_seq1;comp2210277_c0_seq1;comp224173_c0_seq1;comp235154_c0_seq1;comp24629_c0_seq1;comp259259_c0_seq1;comp264472_c0_seq1;comp27528…	K06491+K02599+K03987+K03994+K03988+K05635+K03999+K03986+K03283+K03996+K05405+K09553+K03995+K03998+K04565+K04375+K09490+K04519+K02159+K04000+K04345+K04371+K09203+K12499+K05634+K04369+K04368+K05703
Endocrine and other factor-regulated calcium reabsorption	264	ko04961	comp1041743_c0_seq1;comp1109808_c0_seq1;comp1111361_c0_seq1;comp1134609_c0_seq1;comp1172974_c0_seq1;comp1331553_c0_seq1;comp1488174_c0_seq1;comp1525174_c0_seq1;comp172500_c0_seq1;comp173372_c0_seq1;comp1736012_c0_seq1;comp176209_c0_seq1;comp1853663_c0_seq1;comp193255_c0_seq1;comp201491_c0_seq1;comp204569_c1_seq1;comp211061_c0_seq1;comp215977_c0_seq1;comp2188741_c0_seq1;comp220478_c0_seq1;comp2507…	K05849+K02677+K04585+K05858+K14757+K01539+K04632+K14756+K05850+K04974+K01540+K11825+K04644+K11824+K01528+K04645+K11827+K11826+K04345+K04646+K07904+K03916+K08539+K04634+K08046+K08049
Type II diabetes mellitus	264	ko04930	comp1035453_c0_seq1;comp1040034_c0_seq1;comp1044388_c0_seq1;comp1047987_c0_seq1;comp1143963_c0_seq1;comp1209817_c0_seq1;comp1358097_c0_seq1;comp1469220_c0_seq1;comp171913_c0_seq1;comp172708_c0_seq1;comp173858_c0_seq1;comp174002_c0_seq1;comp1741337_c0_seq1;comp1777048_c0_seq1;comp178169_c0_seq1;comp189261_c0_seq1;comp190283_c0_seq1;comp190403_c0_seq1;comp194365_c0_seq1;comp1971528_c0_seq1;comp1982…	K04850+K05032+K04851+K07296+K04849+K04344+K05004+K07187+K04852+K02649+K06068+K00873+K04440+K04695+K04694+K07209+K12406+K04696+K03156+K04371+K06069+K00844+K04854+K00922+K07191+K07593+K04527+K07203
Intestinal immune network for IgA production	259	ko04672	comp202265_c0_seq1;comp284568_c0_seq1;comp284568_c0_seq2;comp285848_c0_seq1;comp331134_c0_seq1;comp332518_c0_seq1;comp335273_c0_seq1;comp335273_c1_seq1;comp337359_c1_seq1;comp338515_c0_seq1;comp340076_c0_seq2;comp342306_c0_seq1;comp345580_c0_seq1;comp345580_c0_seq3;comp355802_c0_seq1;comp357573_c0_seq1;comp357573_c0_seq2;comp368081_c1_seq1;comp368081_c1_seq2;comp370366_c0_seq1;comp370688_c0_seq1;…	K06779+K10989+K05405+K10784+K06856+K05150+K13072+K10785+K03160+K13375+K03159+K06752+K05513+K05153+K06713+K05074+K05476+K06710+K06590+K13073+K06470+K05413+K05443+K04185+K03161+K06483+K04466+K05433+K05475+K10031+K04189
Retinol metabolism	254	ko00830	comp1047709_c0_seq1;comp1108370_c0_seq1;comp1402277_c0_seq1;comp1533317_c0_seq1;comp1650652_c0_seq1;comp188195_c0_seq1;comp1906128_c0_seq1;comp204018_c0_seq1;comp235174_c0_seq1;comp242969_c0_seq1;comp242969_c1_seq1;comp245536_c0_seq1;comp253104_c0_seq1;comp255960_c0_seq1;comp265689_c0_seq1;comp267984_c0_seq1;comp280945_c0_seq1;comp280945_c0_seq2;comp286485_c0_seq1;comp286485_c0_seq2;comp288285_c0…	K07413+K07411+K09516+K00678+K11154+K13369+K12665+K13951+K00699+K11147+K07249+K07408+K07409+K11150+K00061+K07412+K13980+K07437+K11158+K07424+K07425+K15734+K11149+K11155+K11146+K00121+K11151+K00515+K12664+K11153+K11157+K11152
Parkinson's disease	252	ko05012	comp1036937_c0_seq1;comp1080157_c0_seq1;comp1420464_c0_seq1;comp2019066_c0_seq1;comp228489_c0_seq1;comp233318_c0_seq1;comp233318_c0_seq2;comp233341_c0_seq1;comp234347_c0_seq1;comp234368_c0_seq1;comp234681_c0_seq1;comp235163_c0_seq1;comp235456_c0_seq1;comp235800_c0_seq1;comp236432_c0_seq1;comp237169_c0_seq1;comp237910_c0_seq1;comp238145_c0_seq1;comp238145_c0_seq2;comp238309_c0_seq1;comp238430_c0_s…	K02084+K03178+K00501+K02270+K11353+K00235+K03958+K03945+K02263+K02273+K09565+K02128+K15040+K03939+K02271+K03940+K02267+K00237+K00415+K03962+K03937+K00420+K03960+K03946+K03947+K05687+K11352+K03938+K04557+K02132+K02272+K02135+K05863+K03955+K00419+K05862+K03957+K04528+K08155+K02133+K02134+K03952+K03968+K00416+K02136+K02127+K03953+K15041+K05611+K10575+K03943+K03951+K03956+K02264+K02187+K03961+K04552+…
Aldosterone-regulated sodium reabsorption	245	ko04960	comp1034987_c0_seq1;comp1065492_c0_seq1;comp1067049_c0_seq1;comp1085314_c0_seq1;comp1112635_c0_seq1;comp1118906_c0_seq1;comp1525174_c0_seq1;comp1736012_c0_seq1;comp173659_c0_seq1;comp180550_c0_seq1;comp181218_c0_seq1;comp190355_c0_seq1;comp193255_c0_seq1;comp194365_c0_seq1;comp200679_c1_seq1;comp2007431_c0_seq1;comp204569_c1_seq1;comp206891_c0_seq1;comp212336_c0_seq1;comp219068_c0_seq1;comp232219…	K06276+K13358+K04825+K02677+K07187+K05459+K02649+K01539+K01540+K07827+K13305+K04371+K00071+K08555+K00922+K04824+K04527+K13302
Phototransduction - fly	233	ko04745	comp1010723_c0_seq1;comp1034567_c0_seq1;comp1148550_c0_seq1;comp1248686_c0_seq1;comp1418518_c0_seq1;comp1525174_c0_seq1;comp1736012_c0_seq1;comp176209_c0_seq1;comp184398_c0_seq1;comp193255_c0_seq1;comp204158_c0_seq1;comp204158_c0_seq2;comp204569_c1_seq1;comp2391041_c0_seq1;comp2547117_c0_seq1;comp257960_c0_seq1;comp283401_c0_seq1;comp284290_c0_seq1;comp286049_c0_seq1;comp286207_c0_seq1;comp286207…	K08834+K04515+K05692+K02677+K05858+K02183+K04547+K05328+K00910+K04634+K13806
Autoimmune thyroid disease	229	ko05320	comp1479914_c0_seq1;comp184548_c0_seq1;comp207066_c0_seq1;comp207066_c0_seq2;comp239228_c0_seq1;comp263246_c0_seq1;comp298927_c1_seq1;comp305870_c0_seq1;comp326993_c1_seq1;comp327991_c0_seq1;comp328323_c0_seq1;comp328323_c1_seq1;comp331134_c0_seq1;comp331274_c0_seq1;comp332518_c0_seq1;comp335273_c0_seq1;comp335273_c1_seq1;comp342306_c0_seq1;comp345580_c0_seq1;comp345580_c0_seq3;comp350620_c0_seq1…	K04389+K04249+K05251+K10809+K10784+K06856+K10785+K03160+K06751+K06538+K06752+K00431+K01353+K04390+K06470+K05413+K05443+K07818+K03161
RIG-I-like receptor signaling pathway	222	ko04622	comp227586_c0_seq1;comp262033_c0_seq1;comp275388_c0_seq1;comp279833_c0_seq1;comp283899_c0_seq1;comp284036_c0_seq1;comp284329_c0_seq1;comp284329_c0_seq2;comp288252_c0_seq1;comp325641_c1_seq1;comp331954_c0_seq1;comp338390_c0_seq1;comp343901_c0_seq1;comp350152_c0_seq1;comp350152_c0_seq2;comp350152_c0_seq3;comp355126_c0_seq1;comp355126_c0_seq2;comp355261_c0_seq1;comp361767_c1_seq1;comp361767_c1_seq2;…	K02861+K12652+K12159+K04441+K11594+K12655+K04398+K12656+K05425+K09578+K08339+K12654+K04440+K04467+K07209+K12671+K10652+K12170+K02581+K12650+K08336+K07210+K03173+K03156+K04735+K04734+K08601+K04427+K04416+K04400+K05410+K10030+K07211+K03174+K12653+K00863+K09447+K12651+K02373+K12648+K12646+K02580+K12647+K03175+K12649+K03171
Pentose and glucuronate interconversions	220	ko00040	comp1322326_c0_seq1;comp1469315_c0_seq1;comp1480169_c0_seq1;comp1494308_c0_seq1;comp1528913_c0_seq1;comp173247_c0_seq1;comp177458_c0_seq1;comp178591_c0_seq1;comp179341_c0_seq1;comp180422_c0_seq1;comp182595_c0_seq1;comp182605_c0_seq1;comp184346_c0_seq1;comp19062_c0_seq1;comp190682_c0_seq1;comp190910_c0_seq1;comp193116_c0_seq1;comp1952341_c0_seq1;comp1977543_c0_seq1;comp1990437_c0_seq1;comp208031_c…	K00854+K00128+K00963+K00699+K01783+K03331+K14756+K00012+K00078+K00011+K13247+K01195
Allograft rejection	216	ko05330	comp1479914_c0_seq1;comp263246_c0_seq1;comp305870_c0_seq1;comp326993_c1_seq1;comp327991_c0_seq1;comp331134_c0_seq1;comp331954_c0_seq1;comp332518_c0_seq1;comp335273_c0_seq1;comp335273_c1_seq1;comp342306_c0_seq1;comp345580_c0_seq1;comp345580_c0_seq3;comp353012_c0_seq1;comp353012_c1_seq1;comp367081_c0_seq1;comp368081_c1_seq1;comp368081_c1_seq2;comp369703_c0_seq1;comp370366_c0_seq1;comp370688_c0_seq1…	K04389+K10784+K05425+K06856+K10785+K03160+K06751+K04687+K06752+K03156+K01353+K04390+K06470+K05413+K05443+K07818+K03161
Mineral absorption	207	ko04978	comp1041743_c0_seq1;comp1109808_c0_seq1;comp1111361_c0_seq1;comp1119360_c0_seq1;comp1134609_c0_seq1;comp1172974_c0_seq1;comp1331553_c0_seq1;comp1488174_c0_seq1;comp172500_c0_seq1;comp177847_c0_seq1;comp183268_c0_seq1;comp1853663_c0_seq1;comp202113_c0_seq1;comp204954_c0_seq1;comp208876_c0_seq1;comp211061_c0_seq1;comp213806_c0_seq1;comp215977_c0_seq1;comp2160603_c0_seq1;comp2188741_c0_seq1;comp2355…	K05849+K04975+K05011+K04982+K14736+K14613+K14078+K14734+K08370+K00510+K01539+K14158+K14738+K05850+K01540+K05334+K14739+K00522+K12040+K12347+K14710+K14704+K14737+K08539+K14683+K07213+K14685+K14686+K01533+K14688+K14735
Type I diabetes mellitus	203	ko04940	comp1479914_c0_seq1;comp263246_c0_seq1;comp284467_c0_seq1;comp284467_c0_seq2;comp289916_c0_seq1;comp305870_c0_seq1;comp326993_c1_seq1;comp327991_c0_seq1;comp331134_c0_seq1;comp331954_c0_seq1;comp342306_c0_seq1;comp353012_c0_seq1;comp353012_c1_seq1;comp354567_c0_seq1;comp354567_c0_seq2;comp354567_c0_seq3;comp354567_c0_seq4;comp363368_c0_seq1;comp363570_c0_seq1;comp363570_c0_seq2;comp363570_c0_seq3…	K04389+K07817+K01580+K10784+K05425+K10785+K06751+K04077+K04519+K04687+K06752+K03156+K01353+K04390+K06470+K05413+K07818+K01294+K05468
Nicotine addiction	200	ko05033	comp1115905_c0_seq1;comp1132685_c0_seq1;comp1172795_c0_seq1;comp1213744_c0_seq1;comp1220217_c0_seq1;comp1285095_c0_seq1;comp1331175_c0_seq1;comp1340219_c0_seq1;comp1469220_c0_seq1;comp1548331_c0_seq1;comp171913_c0_seq1;comp173858_c0_seq1;comp174967_c0_seq1;comp1751920_c0_seq1;comp186762_c0_seq1;comp186829_c0_seq1;comp186829_c1_seq1;comp190283_c0_seq1;comp190403_c0_seq1;comp1951750_c0_seq1;comp203…	K04809+K05210+K12302+K05209+K05212+K05175+K04849+K05181+K04344+K05211+K04813+K05214+K05213+K05190+K05185+K05189+K05186+K04806+K05197+K05200+K05199+K15015+K05208+K05198+K04808
Linoleic acid metabolism	200	ko00591	comp1047709_c0_seq1;comp1372750_c0_seq1;comp185773_c0_seq1;comp195389_c0_seq1;comp238672_c0_seq1;comp242969_c0_seq1;comp242969_c1_seq1;comp260608_c0_seq1;comp265689_c0_seq1;comp267839_c0_seq1;comp267839_c0_seq2;comp267984_c0_seq1;comp272084_c0_seq1;comp272084_c0_seq2;comp280945_c0_seq1;comp280945_c0_seq2;comp290915_c0_seq1;comp291257_c0_seq1;comp291257_c0_seq2;comp305925_c0_seq1;comp310724_c0_seq…	K07413+K07418+K01047+K00100+K07409+K07424+K07415
African trypanosomiasis	200	ko05143	comp1479914_c0_seq1;comp1525174_c0_seq1;comp1736012_c0_seq1;comp176209_c0_seq1;comp193255_c0_seq1;comp202265_c0_seq1;comp204569_c1_seq1;comp221824_c0_seq1;comp234845_c0_seq1;comp235000_c0_seq1;comp263246_c0_seq1;comp266544_c0_seq1;comp283466_c0_seq1;comp285107_c1_seq1;comp285109_c0_seq1;comp285848_c0_seq1;comp290009_c0_seq1;comp305870_c0_seq1;comp326993_c1_seq1;comp327991_c0_seq1;comp331954_c0_se…	K04389+K02677+K05858+K06527+K13823+K13822+K10161+K01392+K05405+K05425+K06856+K06494+K04234+K04729+K04519+K00463+K04687+K05482+K03156+K14480+K04390+K05443+K04634+K06241+K08757
Phototransduction	199	ko04744	comp1000483_c0_seq1;comp1042244_c0_seq1;comp1108231_c0_seq1;comp1190372_c0_seq1;comp1492463_c0_seq1;comp1506594_c0_seq1;comp187128_c0_seq1;comp189127_c0_seq1;comp194539_c0_seq1;comp2006011_c0_seq1;comp205704_c0_seq1;comp207454_c0_seq1;comp207454_c0_seq2;comp232563_c0_seq1;comp235874_c0_seq1;comp244132_c0_seq1;comp2448395_c0_seq1;comp2463724_c0_seq1;comp248314_c0_seq1;comp248314_c1_seq1;comp250629…	K04952+K13749+K00909+K04948+K13765+K13764+K12321+K04631+K02183+K04250+K08328+K08718+K04548+K04536+K13759+K04439
Amino sugar and nucleotide sugar metabolism	191	ko00520	comp1039090_c0_seq1;comp1241852_c0_seq1;comp210928_c0_seq1;comp244072_c0_seq2;comp245530_c0_seq1;comp247542_c0_seq1;comp249520_c0_seq1;comp270674_c0_seq1;comp270674_c0_seq2;comp273348_c0_seq1;comp283505_c0_seq1;comp285060_c0_seq1;comp286122_c0_seq1;comp286122_c0_seq2;comp287424_c0_seq1;comp287424_c0_seq2;comp288060_c0_seq1;comp317526_c0_seq1;comp317526_c0_seq2;comp317526_c1_seq1;comp334378_c0_seq…	K05305+K01183+K00884+K01810+K00963+K01787+K15779+K08678+K00326+K08080+K00820+K00012+K00972+K12373+K00621+K01840+K01711+K00983+K01097+K01443+K01836+K00849+K01835+K00965+K05056+K00844+K12409+K02564+K01784+K00966+K02377+K05304+K01639+K01809+K00976
Sphingolipid metabolism	191	ko00600	comp1347853_c0_seq1;comp172871_c0_seq1;comp172871_c0_seq2;comp217313_c1_seq1;comp227798_c0_seq1;comp234739_c1_seq1;comp245480_c0_seq1;comp274940_c0_seq1;comp283644_c0_seq1;comp284335_c0_seq1;comp329822_c1_seq1;comp353117_c0_seq1;comp353117_c1_seq1;comp353117_c1_seq2;comp353871_c0_seq1;comp353871_c0_seq2;comp365023_c0_seq1;comp365023_c1_seq1;comp368204_c0_seq1;comp368204_c0_seq3;comp368204_c0_seq4…	K04715+K01080+K12309+K00654+K04712+K12348+K04710+K12357+K01019+K01441+K04708+K04711+K01134+K07553+K12351+K01189+K04718+K12350+K12353+K12349+K04714+K00720+K01634+K01186+K12352+K01201+K04716+K04717+K01202+K04628
Asthma	190	ko05310	comp1329050_c0_seq1;comp283999_c0_seq1;comp331134_c0_seq1;comp332518_c0_seq1;comp335273_c0_seq1;comp335273_c1_seq1;comp342306_c0_seq1;comp345580_c0_seq1;comp345580_c0_seq3;comp349217_c0_seq1;comp368081_c1_seq1;comp368081_c1_seq2;comp370366_c0_seq1;comp370688_c0_seq1;comp370839_c0_seq1;comp371385_c0_seq1;comp372300_c0_seq1;comp373285_c0_seq11;comp373285_c0_seq12;comp373285_c0_seq17;comp373285_c0_s…	K05509+K08090+K10784+K06856+K10785+K03160+K08089+K06752+K03156+K05443+K03161+K07983+K10788
Cytosolic DNA-sensing pathway	188	ko04623	comp206683_c0_seq1;comp224864_c0_seq1;comp227586_c0_seq1;comp228844_c0_seq1;comp228844_c0_seq2;comp241362_c0_seq1;comp241362_c0_seq2;comp241377_c0_seq1;comp283852_c0_seq1;comp285848_c0_seq1;comp285891_c0_seq1;comp286780_c0_seq1;comp301159_c0_seq1;comp340516_c1_seq1;comp354182_c0_seq1;comp354182_c0_seq2;comp354182_c0_seq3;comp355029_c0_seq1;comp355126_c0_seq1;comp355126_c0_seq2;comp363966_c0_seq1;…	K14721+K02861+K03020+K12968+K03009+K12799+K05405+K12965+K03014+K03016+K12654+K04519+K04467+K03007+K07209+K12671+K05482+K03022+K03026+K02581+K07210+K03023+K04735+K04734+K03024+K01370+K03019+K03021+K12964+K12499+K05410+K08847+K03018+K07211+K03027+K09447+K03025+K12648+K12646+K02580+K03013
Fructose and mannose metabolism	188	ko00051	comp1039090_c0_seq1;comp188978_c0_seq1;comp238672_c0_seq1;comp245727_c0_seq1;comp270674_c0_seq1;comp270674_c0_seq2;comp272084_c0_seq1;comp272084_c0_seq2;comp305306_c0_seq1;comp332162_c0_seq1;comp344556_c0_seq1;comp354060_c0_seq1;comp354464_c0_seq1;comp354464_c1_seq1;comp355371_c0_seq1;comp357036_c0_seq1;comp357036_c0_seq2;comp357036_c0_seq3;comp357036_c1_seq1;comp358735_c0_seq1;comp363468_c0_seq1…	K05305+K01112+K00100+K03841+K01103+K01840+K00850+K01711+K14634+K00011+K01623+K01803+K00844+K00966+K00008+K02377+K00846+K01809+K00976
Oxidative phosphorylation	186	ko00190	comp228489_c0_seq1;comp233318_c0_seq1;comp233318_c0_seq2;comp233341_c0_seq1;comp234347_c0_seq1;comp234368_c0_seq1;comp234681_c0_seq1;comp235163_c0_seq1;comp235800_c0_seq1;comp235982_c0_seq1;comp237169_c0_seq1;comp237910_c0_seq1;comp238145_c0_seq1;comp238145_c0_seq2;comp238309_c0_seq1;comp238430_c0_seq1;comp238480_c0_seq1;comp242379_c0_seq1;comp243577_c0_seq1;comp243877_c0_seq1;comp244068_c0_seq1;…	K02270+K11353+K00235+K03958+K03945+K02263+K02273+K02128+K02148+K03939+K02271+K03940+K02267+K00237+K00415+K03962+K02150+K03937+K00420+K03960+K03946+K03947+K03662+K11352+K03938+K02132+K02272+K02155+K02135+K02129+K03955+K00419+K03957+K02153+K02144+K01507+K02149+K02133+K02134+K03952+K03968+K00416+K02152+K02136+K02127+K03953+K02260+K02258+K11725+K01544+K01541+K03943+K03951+K03956+K02264+K02145+K03961+…
Other types of O-glycan biosynthesis	180	ko00514	comp1212084_c0_seq1;comp192595_c0_seq1;comp225297_c0_seq1;comp239182_c0_seq1;comp2464027_c0_seq1;comp253104_c0_seq1;comp284946_c0_seq1;comp332418_c0_seq1;comp344312_c0_seq1;comp354503_c0_seq1;comp354503_c0_seq2;comp354503_c0_seq3;comp354503_c0_seq4;comp355546_c0_seq1;comp355546_c0_seq2;comp358296_c0_seq1;comp365393_c0_seq1;comp366481_c3_seq1;comp369257_c0_seq1;comp369257_c0_seq4;comp370119_c1_seq…	K05948+K03663+K09666+K00699+K09667+K03691+K07632+K11703+K00728+K13675+K07966+K13676+K07635+K13667+K09661+K07968+K00778+K00779+K09674+K13646+K00781+K07967
Glycolysis / Gluconeogenesis	173	ko00010	comp1266056_c0_seq1;comp180422_c0_seq1;comp203867_c0_seq1;comp229576_c0_seq1;comp233828_c0_seq1;comp237639_c0_seq1;comp242194_c0_seq1;comp245536_c0_seq1;comp247542_c0_seq1;comp247818_c0_seq1;comp247818_c0_seq2;comp283505_c0_seq1;comp285589_c0_seq1;comp292777_c0_seq1;comp3287976_c0_seq1;comp339042_c0_seq1;comp342971_c0_seq1;comp344543_c0_seq1;comp344556_c0_seq1;comp350237_c0_seq1;comp350237_c0_seq…	K01689+K00129+K00128+K00382+K10705+K01596+K13951+K01810+K00161+K15779+K00149+K00002+K14085+K00134+K03841+K00873+K00162+K01834+K13980+K00850+K01837+K00016+K12406+K01623+K01835+K00121+K01895+K01803+K00844+K01084+K00627+K08074+K01785+K00927
N-Glycan biosynthesis	171	ko00510	comp246045_c0_seq1;comp283356_c0_seq1;comp283356_c0_seq2;comp283603_c0_seq1;comp286322_c0_seq1;comp286322_c0_seq2;comp286487_c0_seq1;comp299218_c0_seq1;comp299218_c1_seq2;comp303363_c0_seq1;comp340495_c0_seq1;comp344189_c0_seq1;comp348061_c0_seq1;comp350758_c0_seq1;comp354828_c0_seq1;comp354828_c0_seq2;comp355322_c0_seq1;comp355581_c0_seq1;comp355582_c0_seq1;comp355690_c0_seq1;comp367411_c0_seq1;…	K00744+K07432+K07151+K00738+K00736+K13748+K05546+K12668+K12667+K03842+K01001+K12669+K07441+K00729+K09659+K07252+K00902+K03846+K09658+K07966+K06316+K03847+K01230+K01228+K00721+K03844+K01231+K12670+K03850+K09661+K07968+K00778+K00779+K03849+K00717+K00737+K03845+K00726+K03848+K07967+K03843+K12666
Bladder cancer	171	ko05219	comp1214658_c0_seq1;comp175171_c0_seq1;comp176912_c0_seq1;comp177596_c0_seq1;comp236105_c0_seq1;comp266819_c0_seq1;comp283584_c0_seq1;comp283584_c0_seq2;comp302177_c0_seq1;comp304072_c0_seq1;comp312430_c0_seq1;comp324321_c0_seq1;comp332725_c1_seq1;comp332738_c0_seq4;comp336331_c0_seq1;comp336331_c0_seq2;comp343585_c0_seq1;comp343585_c0_seq2;comp343585_c0_seq4;comp347458_c0_seq1;comp354945_c0_seq1…	K04659+K04503+K04357+K00758+K04366+K05449+K04451+K05689+K09850+K07827+K02833+K09389+K06625+K08803+K04365+K04371+K05094+K06618+K04377+K04445+K02089+K07828+K01388+K08845+K06620+K04361+K05448+K10030+K01403+K06643+K05083+K01398+K04369+K04368+K06621
Ribosome	166	ko03010	comp1199538_c0_seq1;comp1259447_c0_seq1;comp1376337_c0_seq1;comp1523759_c0_seq1;comp1528105_c0_seq1;comp1683642_c0_seq1;comp1708166_c0_seq1;comp1761036_c0_seq1;comp185432_c0_seq1;comp201495_c0_seq1;comp2114246_c0_seq1;comp212887_c0_seq1;comp219103_c0_seq1;comp233777_c0_seq1;comp234448_c0_seq1;comp234448_c0_seq2;comp234722_c0_seq1;comp234739_c0_seq1;comp234778_c0_seq1;comp234793_c0_seq1;comp234797…	K02922+K02995+K02925+K02891+K02955+K02951+K02885+K02898+K02938+K02936+K02977+K02941+K02934+K02937+K02868+K02920+K02983+K02905+K02974+K02908+K02981+K02987+K02964+K02978+K02943+K02969+K02896+K02942+K02962+K02865+K02882+K02915+K02976+K02924+K02973+K02880+K02866+K02870+K02984+K02893+K02910+K02991+K02947+K02980+K02998+K02928+K02927+K02966+K02873+K02932+K02957+K02930+K02871+K02918+K02901+K02929+K02872+…
Arginine and proline metabolism	164	ko00330	comp1294063_c0_seq1;comp1335408_c0_seq1;comp1342336_c0_seq1;comp1684309_c0_seq1;comp180422_c0_seq1;comp184065_c0_seq1;comp206472_c0_seq1;comp233643_c0_seq1;comp233828_c0_seq1;comp233860_c0_seq1;comp233860_c1_seq1;comp234671_c0_seq1;comp247638_c0_seq1;comp251855_c0_seq1;comp251855_c0_seq2;comp272787_c0_seq1;comp274646_c0_seq1;comp283348_c0_seq1;comp283703_c0_seq1;comp284009_c0_seq2;comp285589_c0_s…	K14454+K00472+K13240+K00128+K00273+K01581+K00933+K12657+K13242+K00657+K01426+K00149+K00611+K01480+K01425+K01583+K08660+K14085+K00934+K14455+K00261+K00286+K00542+K01940+K14755+K00274+K13241+K00819+K11142+K05604+K00797+K00294+K01915+K00802+K00613+K14677+K01755+K01476+K00318+K01611
Graft-versus-host disease	159	ko05332	comp1479914_c0_seq1;comp263246_c0_seq1;comp285848_c0_seq1;comp305870_c0_seq1;comp326993_c1_seq1;comp327991_c0_seq1;comp331134_c0_seq1;comp342306_c0_seq1;comp353012_c0_seq1;comp353012_c1_seq1;comp363966_c0_seq1;comp367081_c0_seq1;comp368081_c1_seq1;comp368081_c1_seq2;comp369703_c0_seq1;comp370688_c0_seq1;comp370839_c0_seq1;comp371385_c0_seq1;comp372300_c0_seq1;comp372739_c0_seq1;comp373285_c0_seq1…	K04389+K05405+K10784+K10785+K06751+K04519+K04687+K06752+K03156+K01353+K04390+K06470+K05413+K07818+K07981+K07980
Glutathione metabolism	158	ko00480	comp1353864_c0_seq1;comp1679831_c0_seq1;comp2036788_c0_seq1;comp223010_c0_seq1;comp223010_c0_seq2;comp233643_c0_seq1;comp238136_c0_seq1;comp241739_c0_seq1;comp241739_c1_seq1;comp2422288_c0_seq1;comp243317_c0_seq1;comp272787_c0_seq1;comp283679_c0_seq1;comp283703_c0_seq1;comp285003_c0_seq1;comp286124_c0_seq1;comp325436_c0_seq1;comp327685_c0_seq1;comp333687_c0_seq1;comp334485_c0_seq1;comp334485_c0_s…	K00681+K00432+K01581+K00799+K10808+K05360+K11140+K00383+K00033+K00020+K11204+K13299+K11142+K01920+K01469+K11205+K00797+K00036+K00802+K00031+K10807+K05361+K00682
Drug metabolism - other enzymes	157	ko00983	comp1108370_c0_seq1;comp1212637_c0_seq1;comp188195_c0_seq1;comp188953_c0_seq1;comp231148_c0_seq1;comp242969_c0_seq1;comp243311_c0_seq1;comp253104_c0_seq1;comp266819_c0_seq1;comp287035_c0_seq1;comp287035_c1_seq1;comp289257_c0_seq1;comp289257_c0_seq2;comp294418_c0_seq1;comp297719_c0_seq1;comp299432_c0_seq1;comp323268_c1_seq1;comp328463_c0_seq1;comp350050_c0_seq1;comp351762_c0_seq1;comp352283_c0_seq…	K07411+K03927+K00622+K00088+K13421+K00699+K00758+K01044+K00857+K01464+K00760+K01951+K00106+K01489+K00876+K00569+K07424+K01431+K01519+K01195+K00757
Cysteine and methionine metabolism	154	ko00270	comp1242204_c0_seq1;comp1294063_c0_seq1;comp260858_c0_seq1;comp341261_c0_seq1;comp345321_c0_seq1;comp349873_c0_seq1;comp354540_c0_seq1;comp354834_c0_seq1;comp354868_c0_seq1;comp355750_c0_seq1;comp358671_c0_seq1;comp363763_c0_seq1;comp363763_c0_seq2;comp368742_c0_seq1;comp370749_c0_seq3;comp370749_c0_seq4;comp371377_c0_seq1;comp374793_c0_seq1;comp374808_c0_seq1;comp374832_c0_seq1;comp376337_c0_seq…	K00815+K14454+K01011+K00789+K00547+K14455+K00544+K09880+K00016+K01251+K00558+K01752+K00797+K00772+K00802+K01697+K00548+K01758+K08964+K08967+K08963+K01611+K00456
Glycosphingolipid biosynthesis - lacto and neolacto series	151	ko00601	comp1275943_c0_seq1;comp192595_c0_seq1;comp207561_c0_seq1;comp2284584_c0_seq1;comp228892_c0_seq1;comp2464027_c0_seq1;comp304236_c0_seq1;comp323337_c0_seq3;comp324983_c0_seq1;comp324983_c1_seq1;comp344826_c0_seq1;comp344826_c1_seq1;comp349928_c0_seq1;comp349928_c0_seq2;comp350610_c0_seq1;comp365393_c0_seq1;comp367026_c0_seq1;comp371152_c0_seq1;comp375487_c0_seq1;comp375487_c0_seq2;comp375487_c0_se…	K07971+K07819+K03663+K03766+K00741+K00709+K07634+K07820+K07632+K00742+K00718+K07966+K03792+K03371+K07969+K07635+K00716+K07968+K07970+K00781+K03494+K03877+K00743+K07967
Aminoacyl-tRNA biosynthesis	149	ko00970	comp1556990_c0_seq1;comp1717958_c0_seq1;comp208661_c0_seq1;comp2095267_c0_seq1;comp211401_c0_seq1;comp218035_c0_seq1;comp233750_c0_seq1;comp263785_c0_seq1;comp265116_c0_seq1;comp284009_c0_seq2;comp284987_c0_seq1;comp285019_c0_seq1;comp285019_c0_seq2;comp285505_c0_seq1;comp285737_c0_seq1;comp286226_c0_seq1;comp288541_c0_seq1;comp288541_c0_seq2;comp297016_c0_seq1;comp297016_c0_seq2;comp323541_c0_se…	K14163+K01886+K09698+K01885+K01883+K01875+K04567+K02433+K01887+K03341+K01872+K01869+K01893+K01892+K01867+K01866+K01881+K01890+K01876+K01868+K01880+K00604+K01874+K01870+K10837+K02434+K01873+K01889
Ether lipid metabolism	148	ko00565	comp172871_c0_seq1;comp172871_c0_seq2;comp185773_c0_seq1;comp195389_c0_seq1;comp243337_c0_seq1;comp245480_c0_seq1;comp260608_c0_seq1;comp267839_c0_seq1;comp267839_c0_seq2;comp290915_c0_seq1;comp291257_c0_seq1;comp291257_c0_seq2;comp305925_c0_seq1;comp309210_c2_seq1;comp346222_c0_seq1;comp351782_c0_seq1;comp351947_c0_seq1;comp351947_c0_seq2;comp352777_c0_seq2;comp353871_c0_seq1;comp353871_c0_seq2;…	K01080+K01047+K01062+K00993+K00803+K01115+K13510+K13644+K08743+K01122+K00994+K13512
Fat digestion and absorption	148	ko04975	comp1213132_c0_seq1;comp172871_c0_seq1;comp172871_c0_seq2;comp176895_c0_seq1;comp176895_c0_seq2;comp185773_c0_seq1;comp195389_c0_seq1;comp214055_c0_seq1;comp2395866_c0_seq1;comp245480_c0_seq1;comp260608_c0_seq1;comp267839_c0_seq1;comp267839_c0_seq2;comp274003_c0_seq1;comp283354_c0_seq1;comp283354_c0_seq2;comp283354_c0_seq3;comp290915_c0_seq1;comp291257_c0_seq1;comp291257_c0_seq2;comp291528_c0_seq…	K14073+K01080+K14457+K01047+K00626+K12298+K14074+K08750+K14461+K05684+K11160+K14455+K08760+K11155+K08745+K13509+K13885+K14463+K05641+K08751+K08757
Base excision repair	147	ko03410	comp1161391_c0_seq1;comp284523_c0_seq1;comp285556_c0_seq1;comp288366_c0_seq1;comp338924_c0_seq1;comp338924_c0_seq2;comp340544_c0_seq1;comp342602_c0_seq1;comp343150_c0_seq1;comp347187_c2_seq1;comp353140_c0_seq1;comp354374_c0_seq1;comp354880_c0_seq1;comp359148_c0_seq1;comp362030_c0_seq1;comp362030_c0_seq2;comp364130_c0_seq1;comp364203_c1_seq1;comp364710_c1_seq1;comp364811_c0_seq1;comp364811_c0_seq2…	K02327+K10802+K02330+K10771+K04799+K04802+K02326+K03506+K03649+K10801+K02325+K10772+K10747+K02328+K03660+K10798+K10800+K10773+K03652+K03575+K03512+K10569+K02324+K03648+K03504+K10776+K10803+K10567
Pyruvate metabolism	143	ko00620	comp1209330_c0_seq1;comp1215370_c0_seq1;comp180422_c0_seq1;comp181429_c0_seq1;comp194128_c0_seq1;comp214055_c0_seq1;comp229576_c0_seq1;comp233828_c0_seq1;comp241853_c0_seq1;comp242194_c0_seq1;comp247818_c0_seq1;comp247818_c0_seq2;comp272375_c0_seq1;comp272375_c0_seq2;comp284987_c0_seq1;comp284987_c0_seq2;comp285589_c0_seq1;comp286366_c0_seq1;comp286366_c1_seq1;comp289071_c0_seq1;comp292777_c0_seq…	K00025+K01512+K00128+K00626+K00382+K01759+K01596+K00161+K01069+K00102+K00149+K00027+K01638+K00026+K14085+K00873+K00162+K00049+K01958+K00016+K12406+K01067+K00011+K00029+K01895+K00627+K11262
Starch and sucrose metabolism	140	ko00500	comp1137153_c0_seq1;comp1496441_c0_seq1;comp2087593_c0_seq1;comp247166_c0_seq1;comp247542_c0_seq1;comp249520_c0_seq1;comp253104_c0_seq1;comp283505_c0_seq1;comp287424_c0_seq1;comp287424_c0_seq2;comp288137_c0_seq1;comp288137_c1_seq1;comp2993141_c0_seq1;comp332389_c0_seq1;comp338432_c0_seq1;comp338432_c0_seq2;comp340821_c0_seq1;comp344635_c0_seq1;comp358296_c0_seq1;comp360957_c0_seq1;comp366508_c0_s…	K12316+K00688+K01810+K00963+K00699+K15779+K08678+K14756+K01176+K00012+K01194+K01187+K12317+K00693+K01513+K01835+K00844+K00700+K01084+K01195+K05350+K01196+K12047+K11809
Butanoate metabolism	139	ko00650	comp1715938_c0_seq1;comp177249_c0_seq1;comp214055_c0_seq1;comp229142_c0_seq1;comp236630_c0_seq1;comp238672_c0_seq1;comp247818_c0_seq1;comp247818_c0_seq2;comp272084_c0_seq1;comp272084_c0_seq2;comp289869_c0_seq1;comp289916_c0_seq1;comp292777_c0_seq1;comp298850_c0_seq1;comp329783_c0_seq1;comp331162_c0_seq1;comp331162_c1_seq1;comp354246_c0_seq1;comp354564_c0_seq1;comp354567_c0_seq1;comp354567_c0_seq2…	K01640+K01641+K00626+K00022+K07515+K00100+K00161+K01580+K01896+K07511+K00162+K07514+K00109+K00019+K00248+K01027+K01907+K00139+K13524
Vitamin digestion and absorption	138	ko04977	comp1119804_c0_seq1;comp1140778_c0_seq1;comp1213132_c0_seq1;comp1214658_c0_seq1;comp1313365_c0_seq1;comp1328820_c0_seq1;comp1533317_c0_seq1;comp176582_c0_seq1;comp178355_c0_seq1;comp1856600_c0_seq1;comp1940365_c0_seq1;comp1947988_c0_seq1;comp202050_c0_seq1;comp202050_c0_seq2;comp2049024_c0_seq1;comp204954_c0_seq1;comp208876_c0_seq1;comp2119654_c0_seq1;comp227151_c0_seq1;comp261020_c0_seq1;comp261…	K14616+K14615+K14073+K00678+K14620+K14611+K14613+K14622+K14610+K08760+K14592+K14618+K01435+K14617+K13885+K14609+K14619+K05665+K14386+K08757
Tyrosine metabolism	136	ko00350	comp1127265_c0_seq1;comp1242204_c0_seq1;comp1294063_c0_seq1;comp180422_c0_seq1;comp2019066_c0_seq1;comp203867_c0_seq1;comp206103_c0_seq1;comp245536_c0_seq1;comp284359_c0_seq1;comp284359_c0_seq2;comp284359_c0_seq3;comp284359_c0_seq4;comp288620_c0_seq1;comp312329_c0_seq1;comp338185_c0_seq1;comp345321_c0_seq1;comp347716_c0_seq1;comp350566_c0_seq1;comp354244_c0_seq1;comp354540_c0_seq1;comp354696_c0_s…	K00457+K00815+K14454+K00129+K00501+K00276+K13951+K01557+K00157+K00451+K01555+K00599+K14455+K01800+K13980+K00274+K00431+K00545+K00505+K00680+K07253+K00506+K00650+K00503+K00121+K01827+K01593
Fatty acid metabolism	134	ko00071	comp180422_c0_seq1;comp183856_c0_seq1;comp214055_c0_seq1;comp229142_c0_seq1;comp229165_c0_seq1;comp233828_c0_seq1;comp236630_c0_seq1;comp245536_c0_seq1;comp284338_c0_seq1;comp285589_c0_seq1;comp320789_c0_seq1;comp3287976_c0_seq1;comp342747_c0_seq1;comp342971_c0_seq1;comp349526_c0_seq1;comp351289_c0_seq1;comp351289_c0_seq2;comp354564_c0_seq1;comp355143_c0_seq1;comp355225_c0_seq1;comp355871_c0_seq1…	K00128+K01897+K00626+K00022+K00255+K07515+K13951+K07509+K00149+K15013+K09479+K14085+K13239+K07511+K07514+K13980+K00252+K07425+K08765+K07508+K00232+K00248+K08766+K00121+K07513+K09478+K13238+K00249
Tryptophan metabolism	131	ko00380	comp1060710_c0_seq1;comp1327643_c0_seq1;comp180422_c0_seq1;comp182766_c0_seq1;comp195070_c0_seq1;comp195070_c1_seq1;comp214055_c0_seq1;comp229142_c0_seq1;comp233828_c0_seq1;comp236630_c0_seq1;comp284009_c0_seq2;comp285589_c0_seq1;comp312329_c0_seq1;comp3287976_c0_seq1;comp332474_c1_seq1;comp332474_c1_seq2;comp337415_c0_seq1;comp339222_c0_seq1;comp339222_c0_seq2;comp339222_c0_seq3;comp341535_c0_se…	K00486+K00562+K00128+K00543+K01556+K00626+K00022+K07515+K01426+K00149+K00157+K07408+K07409+K00452+K14085+K07511+K07514+K00274+K03781+K00252+K00463+K00816+K00502+K00669+K00825+K07410+K01432+K00164+K01593
Histidine metabolism	130	ko00340	comp1543646_c0_seq1;comp180422_c0_seq1;comp203867_c0_seq1;comp233828_c0_seq1;comp285589_c0_seq1;comp295163_c0_seq1;comp3287976_c0_seq1;comp340788_c0_seq1;comp342971_c0_seq1;comp348289_c0_seq1;comp350566_c0_seq1;comp354244_c0_seq1;comp354964_c2_seq1;comp357263_c0_seq1;comp357263_c1_seq1;comp358914_c0_seq1;comp358914_c0_seq2;comp361452_c0_seq1;comp363774_c0_seq1;comp363774_c1_seq1;comp363774_c2_seq…	K01590+K00129+K00128+K00149+K01712+K08660+K14085+K00599+K01437+K14755+K00274+K13990+K05604+K00546+K01593
beta-Alanine metabolism	127	ko00410	comp180422_c0_seq1;comp203867_c0_seq1;comp206103_c0_seq1;comp233828_c0_seq1;comp236630_c0_seq1;comp285589_c0_seq1;comp289916_c0_seq1;comp299432_c0_seq1;comp3287976_c0_seq1;comp340788_c0_seq1;comp342971_c0_seq1;comp350566_c0_seq1;comp350953_c0_seq1;comp354444_c0_seq1;comp354444_c0_seq2;comp354564_c0_seq1;comp354567_c0_seq1;comp354567_c0_seq2;comp354567_c0_seq3;comp354567_c0_seq4;comp355143_c0_seq1…	K00129+K00128+K00276+K07515+K00149+K01580+K01464+K08660+K14085+K01578+K05605+K07511+K07514+K14755+K01431+K00232+K05604+K00797+K00140+K00802+K00249+K13524
Mucin type O-Glycan biosynthesis	126	ko00512	comp1252986_c0_seq1;comp1336875_c0_seq1;comp1699702_c0_seq1;comp210186_c0_seq1;comp2417754_c0_seq1;comp256886_c1_seq1;comp295135_c0_seq1;comp295135_c1_seq1;comp321368_c1_seq1;comp321368_c2_seq1;comp324009_c0_seq1;comp331349_c0_seq1;comp331349_c1_seq1;comp331349_c1_seq2;comp331349_c2_seq1;comp332549_c0_seq1;comp333083_c0_seq1;comp342325_c1_seq1;comp343527_c0_seq1;comp343527_c0_seq2;comp348190_c0_s…	K03479+K00710+K09905+K09662+K00731+K00739+K03368+K09653+K09663+K00780+K00727
Glycine, serine and threonine metabolism	125	ko00260	comp206103_c0_seq1;comp206472_c0_seq1;comp229576_c0_seq1;comp235631_c0_seq1;comp274646_c0_seq1;comp279167_c0_seq1;comp287599_c0_seq1;comp287599_c0_seq2;comp314925_c0_seq1;comp332822_c0_seq1;comp342971_c0_seq1;comp349988_c0_seq1;comp355280_c0_seq1;comp355746_c0_seq1;comp355750_c0_seq1;comp361452_c0_seq1;comp361606_c0_seq1;comp363948_c0_seq3;comp364109_c0_seq1;comp364643_c3_seq1;comp364643_c3_seq2;…	K00276+K00273+K00382+K00643+K00600+K01079+K00827+K14085+K00830+K00542+K01834+K00544+K00274+K00049+K01837+K00314+K00315+K00639+K00552+K00108+K00831+K01752+K00058+K00306+K00281+K01620+K01754+K00613+K01697+K01758+K12235+K00605+K15789
Valine, leucine and isoleucine degradation	122	ko00280	comp1715938_c0_seq1;comp177249_c0_seq1;comp180422_c0_seq1;comp214055_c0_seq1;comp229142_c0_seq1;comp229576_c0_seq1;comp233828_c0_seq1;comp236630_c0_seq1;comp284338_c0_seq1;comp285589_c0_seq1;comp287352_c0_seq1;comp288148_c0_seq1;comp289869_c0_seq1;comp298850_c0_seq1;comp312329_c0_seq1;comp3287976_c0_seq1;comp329783_c0_seq1;comp342971_c0_seq1;comp347346_c0_seq1;comp349251_c0_seq1;comp354246_c0_seq…	K01640+K01641+K00128+K00626+K00022+K00382+K07515+K07509+K00149+K01969+K08683+K00157+K14085+K05607+K11538+K05605+K07511+K01965+K07514+K00033+K01847+K00253+K00167+K07508+K01966+K00020+K00232+K00248+K01027+K00826+K07513+K09478+K00140+K01968+K05606+K00249+K09699+K13524+K00166
Nucleotide excision repair	120	ko03420	comp1161391_c0_seq1;comp188260_c0_seq1;comp283772_c0_seq1;comp283943_c0_seq1;comp286610_c0_seq1;comp286889_c0_seq1;comp287795_c0_seq1;comp287795_c0_seq2;comp337965_c0_seq1;comp340544_c0_seq1;comp349192_c0_seq1;comp354374_c0_seq1;comp354485_c0_seq1;comp354765_c0_seq2;comp354765_c0_seq3;comp354880_c0_seq1;comp354954_c0_seq1;comp363322_c0_seq1;comp364811_c0_seq1;comp364811_c0_seq2;comp365803_c0_seq1…	K02327+K10847+K10842+K06634+K10843+K10756+K10848+K10845+K04802+K02326+K10754+K10849+K03506+K10840+K02325+K10570+K10755+K10739+K10747+K02328+K10610+K02202+K10838+K03141+K10609+K10846+K10140+K07466+K03143+K02324+K10844+K10841+K03504+K03142+K10839+K03144+K03868+K10740
Galactose metabolism	111	ko00052	comp1137153_c0_seq1;comp1496441_c0_seq1;comp2087593_c0_seq1;comp217313_c1_seq1;comp249520_c0_seq1;comp255012_c0_seq1;comp283505_c0_seq1;comp2993141_c0_seq1;comp353117_c0_seq1;comp353117_c1_seq1;comp353117_c1_seq2;comp357036_c0_seq1;comp357036_c0_seq2;comp357036_c0_seq3;comp357036_c1_seq1;comp370847_c0_seq3;comp371094_c0_seq1;comp371094_c0_seq2;comp372132_c0_seq1;comp372132_c0_seq2;comp372132_c0_s…	K12316+K12309+K00963+K01229+K15779+K00850+K01187+K12317+K00011+K07966+K00849+K01835+K00965+K05056+K01189+K00844+K01084+K01784+K12047+K07967
SNARE interactions in vesicular transport	104	ko04130	comp179466_c0_seq1;comp237228_c0_seq1;comp339716_c0_seq1;comp343934_c0_seq1;comp344835_c0_seq1;comp345123_c0_seq1;comp346128_c0_seq1;comp346128_c0_seq2;comp346128_c0_seq3;comp346128_c0_seq4;comp346128_c0_seq5;comp348158_c0_seq1;comp352148_c0_seq1;comp352148_c0_seq2;comp352541_c0_seq1;comp352541_c1_seq1;comp352541_c1_seq2;comp352541_c1_seq3;comp352541_c1_seq4;comp352541_c1_seq5;comp355476_c0_seq1;…	K08486+K08507+K08497+K13505+K08508+K08492+K08498+K08490+K04560+K08514+K13504+K08504+K08491+K08515+K08510+K08488+K08495+K08513+K08509+K08517+K08501+K08516+K08496+K08487+K08512+K08489+K08493+K13502
Propanoate metabolism	103	ko00640	comp180422_c0_seq1;comp214055_c0_seq1;comp233828_c0_seq1;comp236630_c0_seq1;comp285589_c0_seq1;comp287560_c0_seq1;comp3287976_c0_seq1;comp342971_c0_seq1;comp350953_c0_seq1;comp354444_c0_seq1;comp354444_c0_seq2;comp354564_c0_seq1;comp355143_c0_seq1;comp355225_c0_seq1;comp355499_c0_seq1;comp355849_c0_seq1;comp355871_c0_seq1;comp364633_c0_seq1;comp368742_c0_seq1;comp369938_c0_seq1;comp370414_c0_seq1…	K00128+K00626+K07515+K00149+K01900+K14085+K01578+K05605+K07511+K01965+K07514+K01847+K00016+K01966+K01899+K00232+K01908+K01895+K00140+K11262+K05606+K00249+K13524
Glycosaminoglycan biosynthesis - keratan sulfate	98	ko00533	comp1275943_c0_seq1;comp207263_c0_seq1;comp207263_c0_seq2;comp207263_c0_seq3;comp2284584_c0_seq1;comp248247_c0_seq1;comp254185_c1_seq1;comp28319_c0_seq1;comp297742_c1_seq1;comp323337_c0_seq1;comp323337_c0_seq2;comp323337_c0_seq3;comp342679_c0_seq1;comp349928_c0_seq1;comp349928_c0_seq2;comp370260_c0_seq1;comp372212_c0_seq1;comp372212_c0_seq2;comp372212_c0_seq3;comp372212_c0_seq4;comp375487_c0_seq1…	K09664+K00741+K04745+K04746+K09671+K01022+K03368+K07966+K07969+K07968+K00717+K00781+K00780+K07967
DNA replication	96	ko03030	comp1020440_c0_seq1;comp1161391_c0_seq1;comp2093473_c0_seq1;comp2096176_c0_seq1;comp211585_c0_seq1;comp229284_c0_seq1;comp284688_c0_seq2;comp286889_c0_seq1;comp288975_c0_seq1;comp338924_c0_seq1;comp338924_c0_seq2;comp340544_c0_seq1;comp346070_c0_seq1;comp354374_c0_seq1;comp354485_c0_seq1;comp354880_c0_seq1;comp355249_c0_seq1;comp355895_c0_seq1;comp355895_c0_seq2;comp364207_c0_seq1;comp364207_c0_s…	K02684+K02327+K03111+K10756+K10744+K04799+K04802+K02212+K02326+K10754+K03506+K02540+K10745+K03469+K02325+K10755+K10739+K10747+K02328+K02210+K02542+K02320+K02541+K07466+K02685+K02324+K02209+K03504+K02321+K10742+K10740+K10743
Homologous recombination	95	ko03440	comp1161391_c0_seq1;comp194286_c0_seq1;comp229284_c0_seq1;comp285176_c0_seq3;comp294203_c0_seq2;comp297178_c2_seq1;comp320807_c0_seq1;comp336621_c0_seq1;comp343229_c0_seq1;comp351401_c0_seq1;comp354780_c0_seq1;comp354894_c0_seq1;comp354894_c0_seq2;comp358069_c0_seq1;comp358069_c1_seq1;comp359547_c0_seq2;comp359547_c0_seq3;comp359547_c0_seq4;comp365196_c0_seq2;comp367596_c0_seq3;comp367596_c0_seq5…	K02327+K08775+K03111+K10866+K10879+K10881+K10882+K10871+K10870+K10873+K03165+K10867+K10739+K02328+K10880+K10875+K07466+K08991+K03504+K10901+K10865+K10877+K10740+K04482
Alanine, aspartate and glutamate metabolism	95	ko00250	comp1110633_c0_seq1;comp1294063_c0_seq1;comp248688_c0_seq1;comp248688_c0_seq2;comp284160_c1_seq1;comp289916_c0_seq1;comp314925_c0_seq1;comp330198_c0_seq1;comp343758_c0_seq1;comp349988_c0_seq1;comp354540_c0_seq1;comp354567_c0_seq1;comp354567_c0_seq2;comp354567_c0_seq3;comp354567_c0_seq4;comp354964_c2_seq1;comp355028_c0_seq1;comp355299_c0_seq1;comp358671_c0_seq1;comp363570_c0_seq1;comp363570_c0_seq…	K00814+K14454+K13566+K01939+K01580+K00827+K01425+K00820+K00830+K14455+K01437+K00261+K01940+K00272+K01756+K01953+K00294+K01915+K00764+K01755+K00264+K00139+K13524+K11540
Porphyrin and chlorophyll metabolism	90	ko00860	comp1556990_c0_seq1;comp208661_c0_seq1;comp228290_c0_seq1;comp228290_c0_seq2;comp235631_c0_seq1;comp253104_c0_seq1;comp263785_c0_seq1;comp287029_c0_seq1;comp288461_c0_seq1;comp337851_c0_seq1;comp358296_c0_seq1;comp366491_c0_seq1;comp367552_c0_seq1;comp367552_c0_seq2;comp367552_c0_seq3;comp367552_c0_seq4;comp367552_c0_seq5;comp367552_c0_seq6;comp370558_c0_seq1;comp370558_c2_seq1;comp370757_c0_seq1…	K14163+K01885+K01749+K00643+K00699+K00510+K05901+K00522+K01719+K01698+K01772+K00214+K13624+K02259+K00798+K01195+K01764+K00228+K02257+K00231+K01599
Circadian rhythm - mammal	84	ko04710	comp176884_c0_seq1;comp1950537_c0_seq1;comp201372_c0_seq1;comp208517_c0_seq1;comp208517_c1_seq1;comp217289_c0_seq1;comp223830_c0_seq2;comp289078_c0_seq1;comp301184_c1_seq1;comp301790_c0_seq1;comp306980_c1_seq1;comp323956_c0_seq1;comp328228_c0_seq1;comp328228_c2_seq1;comp328307_c0_seq1;comp328658_c0_seq1;comp328658_c0_seq2;comp328658_c1_seq1;comp339007_c0_seq1;comp345609_c0_seq1;comp346997_c1_seq1…	K09026+K02633+K03730+K02296+K10269+K03362+K08532+K08534+K02223+K08533+K03729+K08959+K03728+K03094+K08960+K03347+K02295+K03868
MAPK signaling pathway - fly	79	ko04013	comp1116804_c0_seq1;comp1235187_c0_seq1;comp211196_c0_seq1;comp211196_c0_seq2;comp25707_c0_seq2;comp289851_c0_seq1;comp313553_c0_seq1;comp336970_c0_seq1;comp348852_c0_seq1;comp355193_c0_seq1;comp355193_c0_seq2;comp355193_c0_seq3;comp355193_c0_seq4;comp355193_c0_seq6;comp355790_c0_seq1;comp355790_c0_seq2;comp355829_c0_seq1;comp362173_c0_seq1;comp362173_c0_seq2;comp362173_c0_seq3;comp363937_c0_seq1…	K04364+K12378+K07293+K03099+K12380+K02678+K08545+K03211+K07827+K04371+K04361+K04368
Citrate cycle (TCA cycle)	79	ko00020	comp1209330_c0_seq1;comp181429_c0_seq1;comp2199569_c0_seq1;comp229576_c0_seq1;comp233341_c0_seq1;comp233342_c0_seq1;comp238480_c0_seq1;comp242194_c0_seq1;comp247818_c0_seq1;comp247818_c0_seq2;comp251708_c0_seq1;comp284234_c0_seq1;comp285738_c0_seq1;comp286711_c0_seq1;comp287560_c0_seq1;comp287877_c0_seq1;comp287877_c0_seq2;comp292777_c0_seq1;comp296593_c2_seq1;comp338145_c0_seq1;comp338145_c0_seq…	K00025+K00658+K00382+K00235+K00237+K01596+K00161+K00030+K01900+K01647+K01648+K00026+K00162+K01958+K01679+K01899+K00234+K01681+K01676+K00236+K00627+K00164+K00031
Proximal tubule bicarbonate reclamation	79	ko04964	comp1039892_c0_seq1;comp1209330_c0_seq1;comp1320022_c0_seq1;comp177117_c0_seq1;comp181429_c0_seq1;comp242194_c0_seq1;comp264338_c0_seq1;comp285033_c1_seq2;comp285967_c0_seq1;comp288373_c0_seq2;comp288977_c0_seq1;comp289214_c0_seq1;comp289214_c1_seq1;comp289214_c2_seq1;comp290663_c1_seq1;comp330198_c0_seq1;comp336056_c0_seq1;comp336056_c0_seq2;comp344550_c0_seq1;comp344591_c0_seq1;comp344591_c0_se…	K01672+K00025+K13575+K01596+K13576+K01539+K01425+K01540+K00261+K12040+K13577+K09864
Sulfur metabolism	75	ko00920	comp1214053_c0_seq1;comp1334285_c0_seq1;comp1690617_c0_seq1;comp203933_c0_seq1;comp322317_c0_seq1;comp347206_c0_seq1;comp347354_c0_seq1;comp347354_c0_seq2;comp352027_c1_seq1;comp352027_c1_seq2;comp355857_c0_seq1;comp357756_c0_seq1;comp357756_c0_seq2;comp363807_c0_seq1;comp363807_c0_seq2;comp367692_c0_seq1;comp367692_c0_seq2;comp367692_c0_seq3;comp367692_c0_seq4;comp371894_c0_seq1;comp371894_c0_se…	K01015+K01016+K01014+K15759+K13811+K01082+K04742+K01017+K07779+K00387
Collecting duct acid secretion	72	ko04966	comp1039892_c0_seq1;comp177117_c0_seq1;comp177847_c0_seq1;comp183794_c0_seq1;comp235982_c0_seq1;comp243877_c0_seq1;comp284751_c0_seq1;comp285033_c1_seq2;comp285967_c0_seq1;comp286111_c0_seq1;comp288373_c0_seq2;comp289005_c0_seq1;comp290663_c1_seq1;comp298974_c0_seq1;comp298974_c1_seq1;comp336056_c0_seq1;comp336056_c0_seq2;comp342531_c0_seq1;comp344591_c0_seq1;comp344591_c0_seq2;comp347442_c0_seq1…	K01672+K05018+K02148+K02150+K02155+K02153+K02149+K02152+K02145+K02154+K02147+K01542+K02146+K06573+K02151
alpha-Linolenic acid metabolism	72	ko00592	comp185773_c0_seq1;comp195389_c0_seq1;comp260608_c0_seq1;comp267839_c0_seq1;comp267839_c0_seq2;comp278123_c0_seq1;comp290915_c0_seq1;comp291257_c0_seq1;comp291257_c0_seq2;comp305925_c0_seq1;comp351782_c0_seq1;comp351947_c0_seq1;comp351947_c0_seq2;comp352777_c0_seq2;comp354824_c0_seq1;comp359377_c0_seq1;comp359377_c0_seq2;comp359377_c0_seq3;comp365509_c0_seq1;comp367065_c0_seq1;comp367929_c0_seq1;…	K01047+K01046+K10226+K00232+K07513+K00249
Biosynthesis of unsaturated fatty acids	69	ko01040	comp204345_c0_seq1;comp236630_c0_seq1;comp238672_c0_seq1;comp244742_c0_seq1;comp244742_c0_seq2;comp287784_c0_seq1;comp299547_c0_seq1;comp329657_c0_seq1;comp329657_c1_seq1;comp354824_c0_seq1;comp363149_c0_seq1;comp363149_c0_seq2;comp363149_c0_seq3;comp363149_c0_seq4;comp368807_c0_seq1;comp368807_c0_seq2;comp371257_c0_seq1;comp371257_c0_seq2;comp371790_c0_seq1;comp373625_c0_seq1;comp373990_c0_seq1;…	K10258+K07515+K00044+K01068+K00507+K10226+K10224+K10703+K00659+K00232+K07753+K10203+K10244+K07513+K10205+K00249
Glycosylphosphatidylinositol(GPI)-anchor biosynthesis	68	ko00563	comp245074_c0_seq1;comp246940_c0_seq1;comp283777_c0_seq1;comp283777_c0_seq2;comp349679_c0_seq1;comp363240_c1_seq1;comp363507_c0_seq2;comp363507_c0_seq3;comp364902_c0_seq1;comp366463_c0_seq1;comp366715_c0_seq1;comp370693_c0_seq1;comp370693_c0_seq2;comp375186_c0_seq1;comp375348_c0_seq1;comp375348_c0_seq2;comp375348_c0_seq3;comp375348_c0_seq4;comp375807_c0_seq3;comp376912_c0_seq2;comp376912_c0_seq3;…	K05290+K03858+K05287+K05292+K05289+K08098+K05293+K05291+K09658+K05286+K03859+K11001+K03860+K05283+K03434+K07541+K05285+K03857+K07542+K05310+K05284+K03861+K05294+K05288
Glycosaminoglycan degradation	67	ko00531	comp217313_c1_seq1;comp246088_c0_seq1;comp332841_c0_seq1;comp353117_c0_seq1;comp353117_c1_seq1;comp353117_c1_seq2;comp354959_c0_seq1;comp359087_c0_seq1;comp359087_c1_seq1;comp359087_c1_seq2;comp360898_c1_seq1;comp367159_c0_seq1;comp370092_c0_seq1;comp375282_c0_seq1;comp376422_c0_seq1;comp376422_c0_seq2;comp376422_c0_seq3;comp376422_c0_seq5;comp381856_c0_seq1;comp385236_c0_seq1;comp385654_c0_seq1;…	K12309+K01217+K10532+K12373+K01197+K01135+K01136+K01137+K01195+K01565+K01132+K01205+K07964
Folate biosynthesis	67	ko00790	comp283715_c0_seq1;comp284543_c0_seq1;comp336746_c0_seq1;comp365691_c0_seq1;comp379528_c0_seq1;comp379528_c0_seq2;comp380745_c0_seq1;comp380745_c0_seq2;comp380745_c0_seq3;comp380745_c0_seq4;comp380745_c0_seq5;comp380745_c0_seq6;comp381918_c0_seq2;comp381918_c0_seq3;comp381918_c0_seq5;comp382226_c0_seq1;comp383595_c0_seq1;comp383595_c0_seq11;comp383595_c0_seq3;comp383595_c0_seq4;comp383595_c0_seq7…	K00287+K01930+K00072+K01737+K03635+K01495+K03639+K01307+K00357+K01077+K01113
Pentose phosphate pathway	67	ko00030	comp238652_c0_seq1;comp247542_c0_seq1;comp280534_c0_seq1;comp283505_c0_seq1;comp289362_c0_seq1;comp289362_c0_seq2;comp337040_c0_seq1;comp344556_c0_seq1;comp354464_c0_seq1;comp354464_c1_seq1;comp355784_c0_seq3;comp357036_c0_seq1;comp357036_c0_seq2;comp357036_c0_seq3;comp357036_c1_seq1;comp363382_c0_seq1;comp365648_c0_seq1;comp369123_c1_seq1;comp369123_c1_seq2;comp369123_c1_seq4;comp369123_c1_seq5;…	K01057+K01810+K01783+K15779+K00948+K03841+K01807+K00850+K00033+K00616+K01053+K00020+K00615+K01623+K01835+K00851+K00036+K13937+K01619+K00852
Glycosaminoglycan biosynthesis - chondroitin sulfate	64	ko00532	comp1056435_c0_seq1;comp1689759_c0_seq1;comp1942190_c0_seq1;comp237345_c0_seq1;comp299629_c1_seq1;comp299629_c1_seq2;comp340172_c0_seq1;comp355765_c0_seq1;comp355765_c0_seq2;comp358398_c0_seq1;comp358398_c0_seq2;comp367743_c0_seq1;comp369347_c0_seq1;comp373609_c0_seq1;comp373609_c0_seq2;comp373874_c0_seq1;comp376170_c0_seq1;comp376170_c0_seq2;comp377629_c0_seq1;comp377629_c0_seq2;comp377629_c0_se…	K10157+K00747+K08106+K10158+K00771+K00733+K04742+K00735+K04743+K00734+K01017+K07779+K13499+K00746+K01020+K01794+K03193+K08105
Phenylalanine metabolism	63	ko00360	comp1127265_c0_seq1;comp1242204_c0_seq1;comp1294063_c0_seq1;comp180422_c0_seq1;comp188104_c0_seq1;comp203867_c0_seq1;comp206103_c0_seq1;comp251617_c0_seq1;comp284009_c0_seq2;comp288620_c0_seq1;comp345321_c0_seq1;comp345848_c0_seq2;comp350566_c0_seq1;comp354540_c0_seq1;comp355737_c0_seq1;comp358671_c0_seq1;comp361452_c0_seq1;comp368364_c0_seq1;comp368364_c0_seq2;comp368364_c0_seq3;comp372041_c0_se…	K00457+K00815+K14454+K00129+K00500+K00276+K15517+K00628+K01426+K14455+K11188+K00274+K07253+K01593
Taurine and hypotaurine metabolism	62	ko00430	comp1353864_c0_seq1;comp187463_c0_seq1;comp2036788_c0_seq1;comp223010_c0_seq1;comp223010_c0_seq2;comp241739_c0_seq1;comp241739_c1_seq1;comp2422288_c0_seq1;comp289916_c0_seq1;comp342073_c2_seq1;comp354567_c0_seq1;comp354567_c0_seq2;comp354567_c0_seq3;comp354567_c0_seq4;comp363570_c0_seq1;comp363570_c0_seq2;comp363570_c0_seq3;comp363570_c0_seq4;comp369013_c0_seq1;comp371257_c0_seq1;comp371257_c0_se…	K00681+K01594+K01580+K10712+K00659+K00456
Non-homologous end-joining	62	ko03450	comp1460644_c0_seq1;comp1607038_c0_seq1;comp179262_c0_seq1;comp285176_c0_seq3;comp296242_c0_seq1;comp333623_c0_seq1;comp338924_c0_seq1;comp338924_c0_seq2;comp346677_c0_seq1;comp354758_c0_seq1;comp356961_c0_seq2;comp370241_c0_seq1;comp370241_c0_seq2;comp370241_c0_seq3;comp372638_c1_seq1;comp372638_c1_seq2;comp373704_c0_seq1;comp373704_c0_seq7;comp375138_c0_seq1;comp376904_c0_seq1;comp377477_c0_seq…	K10886+K10866+K04799+K10777+K10884+K03513+K10887+K10980+K03512+K10885+K10865+K06642
Proteasome	62	ko03050	comp233661_c0_seq1;comp237026_c0_seq1;comp238410_c0_seq1;comp244427_c0_seq1;comp276044_c0_seq1;comp283915_c0_seq1;comp284377_c0_seq1;comp284490_c0_seq1;comp284490_c0_seq2;comp285669_c0_seq1;comp286004_c0_seq1;comp286034_c0_seq1;comp287834_c0_seq1;comp340745_c0_seq1;comp341179_c0_seq1;comp343229_c0_seq1;comp344811_c0_seq1;comp353449_c0_seq1;comp353449_c0_seq2;comp355420_c0_seq1;comp362663_c0_seq1;…	K02725+K02730+K03037+K03031+K02726+K03066+K03029+K03035+K03065+K02728+K02732+K03036+K06696+K06698+K10881+K06700+K06699+K03061+K02731+K02729+K04687+K03064+K03038+K03032+K02736+K02738+K03063+K02741+K03033+K02734+K03028+K03039+K02740+K02739+K06697+K11599+K02727+K02735+K02737+K03030+K03062
Fatty acid biosynthesis	61	ko00061	comp188109_c0_seq1;comp2003720_c0_seq1;comp279309_c0_seq1;comp27951_c0_seq1;comp362440_c0_seq1;comp362440_c0_seq2;comp380887_c0_seq1;comp380887_c0_seq2;comp380887_c0_seq4;comp384579_c0_seq1;comp386426_c0_seq1;comp386426_c0_seq10;comp386426_c0_seq11;comp386426_c0_seq12;comp386426_c0_seq13;comp386426_c0_seq14;comp386426_c0_seq15;comp386426_c0_seq16;comp386426_c0_seq17;comp386426_c0_seq18;comp386426…	K00665+K00645+K09458+K11262+K01071
Pantothenate and CoA biosynthesis	57	ko00770	comp283436_c0_seq1;comp283436_c0_seq3;comp299432_c0_seq1;comp331282_c0_seq1;comp331282_c0_seq2;comp337075_c1_seq1;comp337075_c1_seq2;comp364534_c0_seq1;comp364534_c0_seq2;comp364534_c0_seq3;comp364534_c0_seq4;comp370617_c1_seq1;comp370617_c1_seq2;comp370617_c1_seq3;comp370617_c1_seq4;comp373701_c0_seq1;comp373701_c0_seq2;comp373701_c0_seq3;comp373701_c0_seq4;comp373701_c0_seq5;comp376719_c0_seq1;…	K02318+K01464+K08069+K01598+K01431+K00859+K01513+K09680+K00826+K01922+K06133
Glyoxylate and dicarboxylate metabolism	57	ko00630	comp1209330_c0_seq1;comp1254889_c0_seq1;comp181429_c0_seq1;comp214055_c0_seq1;comp279167_c0_seq1;comp287877_c0_seq1;comp287877_c0_seq2;comp336387_c0_seq1;comp336387_c2_seq1;comp342158_c0_seq1;comp349988_c0_seq1;comp355225_c0_seq1;comp355499_c0_seq1;comp363800_c0_seq1;comp363800_c1_seq1;comp364109_c0_seq1;comp364633_c0_seq1;comp369938_c0_seq1;comp370391_c0_seq1;comp377126_c0_seq1;comp377859_c0_seq…	K00025+K11517+K00626+K00600+K01647+K01638+K00026+K00830+K01965+K03781+K00049+K01847+K01966+K02437+K01091+K01681+K01816+K01432+K01915+K05606
Other glycan degradation	57	ko00511	comp217313_c1_seq1;comp287709_c0_seq1;comp287709_c0_seq2;comp329822_c1_seq1;comp353117_c0_seq1;comp353117_c1_seq1;comp353117_c1_seq2;comp354959_c0_seq1;comp359182_c0_seq1;comp372340_c0_seq1;comp376530_c0_seq1;comp381612_c0_seq5;comp383535_c0_seq1;comp384572_c0_seq1;comp384572_c0_seq2;comp384572_c0_seq3;comp384572_c0_seq4;comp386200_c0_seq2;comp387437_c0_seq1;comp387437_c0_seq3;comp387883_c0_seq1;…	K12309+K01444+K12357+K12373+K01227+K14459+K12311+K01206+K01192+K01191+K01186+K12312+K01201
Fatty acid elongation	56	ko00062	comp204345_c0_seq1;comp229142_c0_seq1;comp236630_c0_seq1;comp238672_c0_seq1;comp244742_c0_seq1;comp244742_c0_seq2;comp284338_c0_seq1;comp299547_c0_seq1;comp329657_c0_seq1;comp329657_c1_seq1;comp354564_c0_seq1;comp355143_c0_seq1;comp363149_c0_seq1;comp363149_c0_seq2;comp363149_c0_seq3;comp363149_c0_seq4;comp366741_c0_seq1;comp368807_c0_seq1;comp368807_c0_seq2;comp369657_c0_seq1;comp371790_c0_seq1;…	K10258+K00022+K07515+K00044+K01068+K07509+K07511+K07512+K10703+K07508+K10203+K10244+K10249+K10247+K10205+K01074+K10250
Mismatch repair	55	ko03430	comp1161391_c0_seq1;comp196304_c0_seq1;comp2047520_c0_seq1;comp229284_c0_seq1;comp286889_c0_seq1;comp332575_c0_seq1;comp340544_c0_seq1;comp354485_c0_seq1;comp367621_c0_seq1;comp369287_c0_seq1;comp369372_c0_seq10;comp369372_c0_seq12;comp369372_c0_seq3;comp369372_c0_seq4;comp369372_c0_seq8;comp369372_c0_seq9;comp369582_c0_seq1;comp370404_c0_seq1;comp370404_c0_seq2;comp370968_c0_seq2;comp373055_c0_s…	K02327+K08739+K03111+K10756+K04802+K10754+K10755+K10739+K10747+K02328+K10858+K07466+K08735+K08734+K10746+K08736+K03504+K08737+K10740
Glycosphingolipid biosynthesis - globo series	53	ko00603	comp192595_c0_seq1;comp2464027_c0_seq1;comp354959_c0_seq1;comp371152_c0_seq1;comp372212_c0_seq1;comp372212_c0_seq2;comp372212_c0_seq3;comp372212_c0_seq4;comp377752_c0_seq1;comp377752_c0_seq2;comp377752_c0_seq3;comp377752_c0_seq4;comp381282_c0_seq1;comp381282_c2_seq1;comp381282_c2_seq3;comp381496_c2_seq1;comp382872_c0_seq1;comp382872_c0_seq2;comp383729_c0_seq1;comp383729_c0_seq2;comp383993_c0_seq1…	K03663+K12373+K00718+K03368+K03371+K01189+K01204+K00719+K00780+K03877+K01988
Steroid biosynthesis	53	ko00100	comp171766_c0_seq1;comp175597_c0_seq1;comp274003_c0_seq1;comp287642_c0_seq1;comp330589_c0_seq1;comp347558_c0_seq1;comp355033_c0_seq1;comp355033_c1_seq1;comp356128_c0_seq1;comp357095_c0_seq1;comp358371_c0_seq1;comp358371_c0_seq2;comp358371_c0_seq4;comp358371_c0_seq5;comp358371_c0_seq6;comp366932_c0_seq1;comp366932_c0_seq2;comp366932_c0_seq3;comp369962_c0_seq2;comp370677_c0_seq1;comp371056_c0_seq1;…	K07748+K12298+K07750+K00637+K07419+K07436+K01852+K00227+K00213+K07438+K05917+K09828+K01824+K01052+K00222+K13373
Selenocompound metabolism	52	ko00450	comp1327643_c0_seq1;comp285019_c0_seq1;comp285019_c0_seq2;comp347354_c0_seq1;comp347354_c0_seq2;comp358672_c0_seq1;comp363807_c0_seq1;comp363807_c0_seq2;comp364603_c0_seq1;comp364603_c0_seq2;comp366393_c0_seq3;comp366393_c0_seq4;comp375003_c0_seq1;comp375003_c0_seq2;comp375003_c0_seq3;comp375003_c0_seq4;comp376300_c0_seq1;comp379600_c0_seq2;comp379600_c0_seq4;comp379600_c0_seq5;comp381108_c0_seq1…	K00562+K03341+K13811+K01008+K00816+K01874+K10837+K00548+K00384+K01758+K01763
Terpenoid backbone biosynthesis	51	ko00900	comp174216_c0_seq1;comp177249_c0_seq1;comp214055_c0_seq1;comp289869_c0_seq1;comp329783_c0_seq1;comp355211_c0_seq1;comp355225_c0_seq1;comp367379_c0_seq1;comp367379_c0_seq2;comp370557_c0_seq1;comp370557_c0_seq2;comp370557_c0_seq3;comp370557_c0_seq4;comp370557_c0_seq5;comp372261_c0_seq1;comp379226_c0_seq1;comp379233_c0_seq1;comp381332_c1_seq1;comp382277_c0_seq1;comp383132_c2_seq5;comp383321_c0_seq1;…	K00804+K01641+K00626+K01823+K05955+K00787+K12504+K01597+K05906+K05954+K06013+K08658+K12505+K00587+K11778+K13273+K00869+K00021
One carbon pool by folate	50	ko00670	comp1040953_c0_seq1;comp235432_c0_seq1;comp279167_c0_seq1;comp283715_c0_seq1;comp284879_c0_seq1;comp355156_c0_seq1;comp355373_c0_seq1;comp363774_c0_seq1;comp363774_c1_seq1;comp363774_c2_seq1;comp363774_c2_seq2;comp369334_c0_seq1;comp369334_c0_seq2;comp369334_c0_seq3;comp369334_c0_seq4;comp369695_c0_seq1;comp373250_c0_seq1;comp373250_c1_seq1;comp376577_c0_seq1;comp376577_c0_seq2;comp377021_c0_seq1…	K00560+K01934+K00600+K00287+K13403+K13990+K00289+K11787+K00297+K00602+K00604+K13402+K00288+K00548+K00605
Circadian rhythm - fly	48	ko04711	comp1325146_c0_seq1;comp182048_c0_seq1;comp201372_c0_seq1;comp208517_c0_seq1;comp208517_c1_seq1;comp223830_c0_seq2;comp306980_c1_seq1;comp323956_c0_seq1;comp328307_c0_seq1;comp339007_c0_seq1;comp345609_c0_seq1;comp354479_c0_seq1;comp355818_c0_seq1;comp355818_c0_seq2;comp355818_c0_seq3;comp355818_c0_seq4;comp355818_c0_seq5;comp375925_c0_seq1;comp376817_c0_seq4;comp376850_c0_seq1;comp380333_c0_seq3…	K03083+K09057+K02633+K02296+K02223+K08960+K12114
Caffeine metabolism	45	ko00232	comp1108370_c0_seq1;comp188195_c0_seq1;comp188953_c0_seq1;comp242969_c0_seq1;comp294418_c0_seq1;comp332474_c1_seq2;comp341535_c0_seq1;comp341535_c0_seq2;comp350050_c0_seq1;comp354542_c0_seq1;comp354542_c0_seq2;comp354542_c0_seq3;comp356128_c2_seq1;comp358330_c1_seq1;comp360084_c0_seq3;comp374906_c0_seq1;comp375129_c0_seq1;comp375583_c0_seq1;comp376561_c0_seq1;comp376561_c0_seq2;comp386572_c1_seq1…	K07411+K00622+K07409+K00106
Ubiquinone and other terpenoid-quinone biosynthesis	43	ko00130	comp1127265_c0_seq1;comp1242204_c0_seq1;comp245248_c0_seq1;comp260809_c0_seq1;comp284859_c0_seq1;comp288620_c0_seq1;comp340802_c0_seq2;comp340802_c0_seq3;comp340802_c0_seq6;comp345321_c0_seq1;comp348968_c0_seq1;comp348968_c0_seq2;comp368183_c0_seq1;comp374793_c0_seq1;comp377278_c0_seq1;comp377278_c0_seq2;comp377278_c0_seq3;comp379600_c0_seq2;comp379600_c0_seq4;comp379600_c0_seq5;comp379932_c0_seq…	K00457+K00815+K06134+K00591+K00355+K10106+K06127+K06126+K05357+K00568+K06125
Renin-angiotensin system	42	ko04614	comp1051851_c0_seq1;comp1075971_c0_seq1;comp1358173_c0_seq1;comp177534_c0_seq1;comp193875_c0_seq1;comp1985270_c0_seq1;comp2021099_c0_seq1;comp283466_c0_seq1;comp303467_c0_seq1;comp316534_c1_seq1;comp323529_c0_seq1;comp325061_c1_seq1;comp327685_c0_seq1;comp328391_c0_seq1;comp338848_c0_seq2;comp354574_c0_seq1;comp355574_c0_seq1;comp363335_c0_seq1;comp363335_c0_seq2;comp366701_c0_seq1;comp372360_c0_…	K04303+K04166+K09821+K01392+K11140+K08780+K01393+K01283+K01257+K13289+K01389+K09708+K01319
Glycosphingolipid biosynthesis - ganglio series	42	ko00604	comp206665_c0_seq1;comp217313_c1_seq1;comp27216_c0_seq1;comp302721_c0_seq1;comp352444_c0_seq1;comp352444_c0_seq2;comp353117_c0_seq1;comp353117_c1_seq1;comp353117_c1_seq2;comp354872_c0_seq1;comp354959_c0_seq1;comp365979_c0_seq1;comp365979_c0_seq2;comp372212_c0_seq1;comp372212_c0_seq2;comp372212_c0_seq3;comp372212_c0_seq4;comp372970_c0_seq1;comp372970_c0_seq2;comp375250_c0_seq1;comp378711_c0_seq1;c…	K03369+K12309+K03373+K03372+K12373+K03375+K03368+K00725+K03374+K03370+K03371+K03376+K00780
Ascorbate and aldarate metabolism	40	ko00053	comp180422_c0_seq1;comp233828_c0_seq1;comp253104_c0_seq1;comp285589_c0_seq1;comp3287976_c0_seq1;comp342971_c0_seq1;comp344635_c0_seq1;comp358296_c0_seq1;comp369123_c1_seq1;comp369123_c1_seq2;comp369123_c1_seq4;comp369123_c1_seq5;comp369123_c1_seq6;comp369123_c1_seq7;comp375880_c0_seq1;comp375880_c0_seq2;comp375880_c0_seq3;comp375880_c0_seq4;comp380078_c0_seq1;comp380078_c0_seq2;comp383996_c0_seq1…	K00128+K00699+K00149+K14085+K00012+K01053+K00103+K00469
Protein export	38	ko03060	comp228040_c0_seq1;comp235513_c0_seq1;comp238104_c0_seq1;comp243429_c0_seq1;comp286048_c0_seq1;comp286081_c0_seq1;comp288087_c0_seq1;comp355106_c0_seq1;comp355106_c0_seq2;comp355327_c0_seq1;comp355327_c1_seq1;comp355458_c0_seq1;comp370097_c0_seq1;comp370097_c0_seq2;comp370097_c0_seq3;comp370097_c0_seq5;comp370097_c0_seq6;comp370134_c0_seq1;comp371748_c0_seq1;comp372537_c0_seq1;comp372537_c0_seq2;…	K03109+K09481+K12948+K03108+K12946+K12947+K13431+K13280+K09490+K03217+K09647+K03107+K09540+K03105+K10956+K03106+K09648+K03104+K12272+K12275+K07342
Riboflavin metabolism	35	ko00740	comp2029403_c0_seq1;comp337851_c0_seq1;comp344268_c0_seq1;comp344268_c0_seq2;comp354841_c0_seq1;comp354841_c0_seq2;comp369294_c0_seq1;comp369294_c0_seq2;comp374904_c0_seq2;comp375939_c0_seq1;comp376719_c0_seq1;comp376719_c0_seq2;comp377522_c0_seq1;comp377522_c0_seq2;comp377522_c0_seq3;comp377522_c0_seq4;comp379390_c0_seq1;comp379494_c0_seq1;comp381644_c0_seq2;comp382273_c0_seq2;comp383373_c1_seq6…	K14410+K05901+K14394+K00861+K00505+K01078+K01513+K14379+K00953+K14395
Sulfur relay system	35	ko04122	comp244836_c0_seq1;comp260858_c0_seq1;comp354834_c0_seq1;comp354868_c0_seq1;comp370742_c0_seq1;comp370742_c0_seq2;comp373710_c1_seq7;comp374601_c0_seq1;comp375369_c0_seq1;comp375369_c0_seq2;comp375369_c0_seq3;comp379528_c0_seq1;comp379528_c0_seq2;comp382712_c0_seq1;comp383595_c0_seq1;comp383595_c0_seq11;comp383595_c0_seq3;comp383595_c0_seq4;comp383595_c0_seq7;comp383595_c0_seq8;comp383595_c0_seq9…	K04487+K01011+K14168+K12161+K14169+K03635+K03639+K11996+K00566
Regulation of autophagy	33	ko04140	comp252499_c0_seq1;comp266261_c0_seq1;comp285865_c0_seq1;comp286313_c0_seq1;comp346566_c0_seq1;comp350152_c0_seq1;comp350152_c0_seq2;comp350152_c0_seq3;comp354821_c0_seq1;comp362019_c0_seq1;comp364487_c0_seq1;comp367081_c0_seq1;comp367923_c0_seq1;comp369152_c0_seq1;comp371782_c0_seq1;comp372508_c0_seq1;comp379417_c0_seq1;comp380193_c0_seq1;comp384322_c0_seq2;comp385918_c0_seq2;comp385918_c0_seq3;…	K08342+K07198+K08341+K08334+K00914+K08339+K08333+K04687+K08336+K08337+K08269+K08343+K08332
Synthesis and degradation of ketone bodies	29	ko00072	comp1715938_c0_seq1;comp177249_c0_seq1;comp214055_c0_seq1;comp289869_c0_seq1;comp298850_c0_seq1;comp329783_c0_seq1;comp354246_c0_seq1;comp355225_c0_seq1;comp367379_c0_seq1;comp367379_c0_seq2;comp372191_c0_seq1;comp372191_c0_seq2;comp376370_c0_seq1;comp376370_c0_seq2;comp376370_c0_seq3;comp376370_c0_seq4;comp376370_c0_seq5;comp379233_c0_seq1;comp381586_c0_seq1;comp383757_c0_seq1;comp383757_c0_seq2…	K01640+K01641+K00626+K00019+K01027
Cyanoamino acid metabolism	28	ko00460	comp1353864_c0_seq1;comp2036788_c0_seq1;comp223010_c0_seq1;comp223010_c0_seq2;comp241739_c0_seq1;comp241739_c1_seq1;comp2422288_c0_seq1;comp279167_c0_seq1;comp284009_c0_seq2;comp342073_c2_seq1;comp373353_c0_seq1;comp373353_c0_seq2;comp378039_c0_seq1;comp379303_c0_seq1;comp384901_c0_seq1;comp384901_c0_seq2;comp385361_c0_seq1;comp387513_c0_seq1;comp390431_c0_seq1;comp390431_c0_seq10;comp390431_c0_s…	K00681+K00600+K01426+K05350
D-Arginine and D-ornithine metabolism	25	ko00472	comp206472_c0_seq1;comp274646_c0_seq1;comp332822_c0_seq1;comp361606_c0_seq1;comp368009_c0_seq2;comp381164_c0_seq1;comp382471_c0_seq1;comp382471_c0_seq2;comp385924_c1_seq1;comp385924_c1_seq2;comp385924_c1_seq3;comp385924_c1_seq5;comp385924_c1_seq6;comp385924_c1_seq7;comp385924_c1_seq8;comp385924_c1_seq9;comp387585_c0_seq1;comp387585_c0_seq2;comp390197_c1_seq11;comp390197_c1_seq19;comp390197_c1_seq…	K00273
Butirosin and neomycin biosynthesis	24	ko00524	comp382759_c2_seq1;comp382759_c2_seq2;comp382759_c2_seq3;comp382759_c2_seq4;comp383436_c0_seq1;comp383436_c0_seq3;comp383486_c0_seq1;comp383486_c0_seq2;comp383486_c0_seq3;comp384132_c0_seq6;comp386205_c0_seq3;comp386205_c1_seq1;comp386205_c2_seq1;comp387702_c0_seq3;comp390948_c0_seq1;comp391107_c0_seq1;comp391107_c0_seq3;comp391107_c0_seq4;comp392514_c0_seq1;comp392514_c0_seq2;comp392514_c0_seq4;…	K00844
Vitamin B6 metabolism	22	ko00750	comp288688_c0_seq1;comp312329_c0_seq1;comp372230_c0_seq1;comp372230_c0_seq2;comp372230_c0_seq5;comp376055_c0_seq1;comp377307_c0_seq1;comp377307_c0_seq2;comp382365_c0_seq1;comp382365_c2_seq1;comp382365_c4_seq1;comp382731_c0_seq1;comp382731_c0_seq2;comp382731_c0_seq5;comp382731_c0_seq6;comp384381_c0_seq2;comp385532_c0_seq1;comp385532_c0_seq2;comp385532_c0_seq3;comp385532_c0_seq4;comp390589_c1_seq1;…	K00868+K00157+K00831+K00275+K07758+K13248
Valine, leucine and isoleucine biosynthesis	17	ko00290	comp247818_c0_seq1;comp247818_c0_seq2;comp292777_c0_seq1;comp354614_c0_seq1;comp377738_c2_seq1;comp381033_c0_seq1;comp384438_c0_seq1;comp384438_c0_seq2;comp388057_c0_seq1;comp388057_c0_seq2;comp388057_c0_seq3;comp388057_c0_seq4;comp388057_c0_seq5;comp388057_c0_seq6;comp388057_c0_seq7;comp388057_c0_seq8;comp388057_c0_seq9	K00161+K00162+K00826+K01754
Lipoic acid metabolism	16	ko00785	comp286367_c0_seq1;comp331162_c0_seq1;comp331162_c1_seq1;comp350829_c0_seq1;comp350829_c0_seq2;comp350829_c0_seq3;comp350829_c0_seq4;comp368130_c0_seq1;comp374603_c0_seq2;comp383325_c0_seq2;comp383325_c0_seq3;comp383325_c0_seq5;comp384941_c0_seq2;comp384941_c0_seq4;comp384941_c0_seq6;comp384941_c0_seq7	K10105+K01896+K03644+K03801
Phenylalanine, tyrosine and tryptophan biosynthesis	14	ko00400	comp1242204_c0_seq1;comp1294063_c0_seq1;comp188104_c0_seq1;comp345321_c0_seq1;comp345848_c0_seq2;comp354540_c0_seq1;comp358671_c0_seq1;comp374793_c0_seq1;comp379600_c0_seq2;comp379600_c0_seq4;comp379600_c0_seq5;comp385779_c0_seq1;comp385926_c0_seq5;comp385926_c0_seq6	K00815+K14454+K00500+K14455
Thiamine metabolism	12	ko00730	comp244836_c0_seq1;comp373710_c1_seq7;comp379710_c0_seq1;comp379710_c0_seq2;comp379710_c0_seq3;comp383338_c1_seq2;comp383338_c1_seq3;comp383338_c1_seq6;comp383338_c1_seq7;comp385840_c0_seq1;comp385840_c0_seq2;comp385840_c0_seq3	K04487+K00949+K06928+K05307
Insect hormone biosynthesis	6	ko00981	comp385331_c0_seq1;comp385708_c0_seq1;comp385708_c0_seq2;comp385708_c0_seq3;comp385708_c0_seq4;comp389029_c2_seq9	K10718+K14938
Polyketide sugar unit biosynthesis	6	ko00523	comp389492_c0_seq1;comp389492_c0_seq3;comp392684_c0_seq1;comp392684_c0_seq3;comp392684_c0_seq5;comp392684_c0_seq6	K01710
D-Glutamine and D-glutamate metabolism	5	ko00471	comp330198_c0_seq1;comp355028_c0_seq1;comp387987_c2_seq1;comp387987_c2_seq2;comp861814_c0_seq1	K01425+K00261
Biotin metabolism	4	ko00780	comp365438_c0_seq1;comp376808_c0_seq1;comp383038_c2_seq1;comp383038_c2_seq2	K01423+K01435+K01942
Lysine biosynthesis	3	ko00300	comp342971_c0_seq1;comp380710_c0_seq1;comp380710_c0_seq2	K14085+K00825
