# Supplementary material for: A Transcriptome for the Study of Early Processes of Retinal Regeneration in the Adult Newt, Cynops pyrrhogaster
Source: PLoS One. 2014 Oct 7;9(10):e109831. doi: 10.1371/journal.pone.0109831 (PMC4188609; doi:10.1371/journal.pone.0109831)
Supplement: Table S6 — Proteins/peptides predicted by ESTScan. (XLSX) [file pone.0109831.s006.xlsx]

## Sheet: Sheet1
IS-Transcript ID	ESTScan-deduced protein/peptide	Length
comp381715_c0_seq1	XRAVPRSFHRVPLQHIFRGPDLALTPDVQILTHLTGGALHQRQNEGEGRPAHSVALTTLLFLVHHIEAQGEEPTNCTLYTANSTALCDGFIDSFNLTGQLAGEFNESEACDYSIRDYACVTPSVPHNIVADVLKCAITNPASDGDPAYAILLFNKLSLNNFRAALDLLNTQIFGAYITPQGRAMMMKAAWQRLQKENSFSNIGFLSSWFQETLYPYIPAINENILDCMATLTCDGLEIMVQTLDLVYDELENTTELMVVGWIQRTLAAHGGCPRASMAEWIAAYWKSFSNVTSISKFMESWSGFNASEALNVLDSEQLAEYALMSGALMSESASVAIISTLNNRDVGYVLSFLDYLQAPSLTQQFNHQVLYSLLSMTLRKVTISFPDLCVTTLKQLFQV…	2448
comp381715_c0_seq2	XRAVPRSFHRVPLQHIFRGPDLALTPDVQILTHLTGGALHQRQNEGEGRPAHSVALTTLLFLVHHIEAQGEEPTNCTLYTANSTALCDGFIDSFNLTGQLAGEFNESEACDYSIRDYACVTPSVPHNIVADVLKCAITNPASDGDPAYAILLFNKLSLNNFRAALDLLNTQIFGAYITPQGRAMMMKAAWQRLQKENSFSNIGFLSSWFQETLYPYIPAINENILDCMATLTCDGLEIMVQTLDLVYDELENTTELMVVGWIQRTLAAHGGCPRASMAEWIAAYWKSFSNVTSISKFMESWSGFNASEALNVLDSEQLAEYALMSGALMSESASVAIISTLNNRDVGYVLSFLDYLQAPSLTQQFNHQVLYSLLSMTLRKVTISFPDLCVTTLKQLFQV…	2448
comp393027_c0_seq3	XLWGEEYGGLFRAHWPDTRPLFPPPQASSVADHCVDRAGSSLLFLSLQVEIKVPGQRPARVVGLSVEEACWTGDHSPSPGGSLVPTASSFGRGDPLILRGRSTFDEHTEDLPEKLITAKELPAPQTAYDPELQQALDYLELYLDAQGAVNVQSITVITGSTLLCTAGSEVQEAAQTKERPGEEESFNVYSETCDKERSCKKALAEAPQKHAGERSVLPLRDIQNRSASKCVSGVYARRNSTYYTPFNTHAGTAILPRVGNINGGGFTNSDNIVSGLCKSSTPALQPLQTALKKKQQASENGPRPLKCQKDNKLFTXPQTVPLNLMKKEQGLPEAQEMPLNLKKAKQVISETQTAPLDLAFKKPVVTVNEPHTPQVSKGSVTMQPVVEEPTHPQPSXTNR…	2369
comp393027_c0_seq1	XLWGEEYGGLFRAHWPDTRPLFPPPQASSVADHCVDRAGSSLLFLSLQVEIKVPGQRPARVVGLSVEEACWTGDHSPSPGGSLVPTASSFGRGDPLILRGRSTFDEHTEDLPEKLITAKELPAPQTAYDPELQQALDYLELYLDAQGAVNVQSITVITGSTLLCTAGSEVQEAAQTKERPGEEESFNVYSETCDKERSCKKALAEAPQKHAGERSVLPLRDIQNRSASKCVSGVYARRNSTYYTPFNTHAGTAILPRVGNINGGGFTNSDNIVSGLCKSSTPALQPLQTALKKKQQASENGPRPLKCQKDNKLFTXPQTVPLNLMKKEQGLPEAQEMPLNLKKAKQVISETQTAPLDLAFKKPVVTVNEPHTPQVSKGSVTMQPVVEEPTHPQPSXTNR…	1989
comp405339_c0_seq1	XLRVRTPTCGAGFWIRHPRAVSGHASFTGRCLREPAQCSPCPVLCLLRISVMAFDEAGSKNKITGMSAHSLKWKSSXPDLGLPSQHHKNTRVITNGHVLQTPWLTILSALKELRSDPDMPXCGILIPGRLCVIGGSGLYFSFFKLYNLGHKNCDTGIVRSCTYEXKDPTLGMRSEASEEPPCLSLQDNSKYFNRVEVPETLFNDLVHVPPVQTDLLNTNSEENFLTKVILKGAVEKITLIKKARTKTENYRSDHMFEIKSSRGEDASSSTQEDCESGYSVGLPENSSTAFADESADTTDQAQKGGRFFKASKKGPVKKRTSFRKPMGRSDNSNHFLDVENKIGDARCLVQEDGQSHCHQELPESMSTAYSSVTPFTIENIDMRTREGRMLKASIKEQVK…	1921
comp392725_c1_seq14	XKRISPEPFLFHKQLGNEPSLFSTLKPNRILCSGLSDENVEGMDTGGCTAAATMEQAYDGKRISPEPFLFHKQLGNEPSLFSTLKPNRILCSGLSDENVEGMDTGGCTAAATMEQASKCTFGNLEQISTETPQNMLLPSCSTIPNNTALLQMAGVEQELLVTDIVASDEDVHLTEPLLETERHLLDNLTLLTEPFKEEQIPIEEHTLRECKHHLEAIPDGHVLPGLNKNYSTTGEASNDRGGRLLSFKDQAHTGNKKLVSQAVEATPTSSIDSLDGNIAQDVCILQTHKCEPSVKRQSEDFILRECKYEPIEQKLCEGVPFETNLPEICSSPIEKLKDETLLNTDEERARTCQHEVESGVKIDLRDLILKNCSLKSMDGNVFEELTVEITSSEKAISVV…	1915
comp392725_c1_seq11	XKRISPEPFLFHKQLGNEPSLFSTLKPNRILCSGLSDENVEGMDTGGCTAAATMEQAYDGKRISPEPFLFHKQLGNEPSLFSTLKPNRILCSGLSDENVEGMDTGGCTAAATMEQASKCTFGNLEQISTETPQNMLLPSCSTIPNNTALLQMAGVEQELLVTDIVASDEDVHLTEPLLETERHLLDNLTLLTEPFKEEQIPIEEHTLRECKHHLEAIPDGHVLPGLNKNYSTTGEASNDRGGRLLSFKDQAHTGNKKLVSQAVEATPTSSIDSLDGNIAQDVCILQTHKCEPSVKRQSEDFILRECKYEPIEQKLCEGVPFETNLPEICSSPIEKLKDETLLNTDEERARTCQHEVESGVKIDLRDLILKNCSLKSMDGNVFEELTVEITSSEKAISVV…	1911
comp392959_c0_seq1	XKNLKRAKNHLRNIRRNIQTNDGYLPPCPTHLEPPPLRANADHDNSSSSNNPAPVFLESVRQYQRVIKKFRAIEFYEEFRFVNLHLIDSIRLALEAVINSIQQLLDQMAPDIGPNDYVQIRLSGGGLANSFYTRRLPHHDLDASDFLNKIVDMMNSNAEILGSESLSLVVTVIKSRGGGARRGLNTVLFSKIIRKKRRWLIDLNNTAGNLCLAGCLAGLLDHGQPSDRTLTEQAQLMHDALNIPPDTDVSLRDIQAFENYLGVTIKVLYHEGGWRYFTSGTATKSKILFVLLHENHFYGVKDIKKFLGARYYCEYCHSAYTHKYNHSCADFCKACITNDCGDLANDLQRCPQCRLFCRSTACLERHRALAEAGKVNCLSKKLCDSCGLYGPESHECEGL…	1900
comp380765_c0_seq2	XKDLSEISKQNGVSCQNPSSIVSECVLHCSPHSPNYCTTMQSPSVNDLSVYLNNMGGSCGLINKSISFNGSADPQCPEALGSDKVACPQSFWRHSINEINCMDLAPIFNFQSVNKPENVKQISTESTVVSPFDQCDKSRLKSSNHWVIYGNEISSPSELEADRTVNSTAVSSEQAKVNLHINSANGVEHFQEKANYDRASIPYSEAGNQTMQTAGLSASVTKLHKSTRKDELNTVSKVQGCSISASVGQSLKTTSKVPLASHNSNDVHHPNNKNFEVVFQPINPANSAPIIPPPNNVPNLPALRLEAIAVMSAEIEGTFPKMSTDTEEALEPCLIMVNYLASNDDSNTKPLPSTTAEQNHCDVSSATTVTKGQTASTSIPNPAFTSVKASEPQIAIVNP…	1560
comp380765_c0_seq1	XKDLSEISKQNGVSCQNPSSIVSECVLHCSPHSPNYCTTMQSPSVNDLSVYLNNMGGSCGLINKSISFNGSADPQCPEALGSDKVACPQSFWRHSINEINCMDLAPIFNFQSVNKPENVKQISTESTVVSPFDQCDKSRLKSSNHWVIYGNEISSPSELEADRTVNSTAVSSEQAKVNLHINSANGVEHFQEKANYDRASIPYSEAGNQTMQTAGLSASVTKLHKSTRKDELNTVSKVQGCSISASVGQSLKTTSKVPLASHNSNDVHHPNNKNFEVVFQPINPANSAPIIPPPNNVPNLPALRLEAIAVMSAEIEGTFPKMSTDTEEALEPCLIMVNYLASNDDSNTKPLPSTTAEQNHCDVSSATTVTKGQTASTSIPNPAFTSVKASEPQIAIVNP…	1500
comp392958_c0_seq13	SSTHRSSRHFPKEWKHAEVKPLLQKPSADPNYLKNYHPISLLLFPAKVLEKATNHQLTEHLESHDLLDSSQPGFRTNHSTKTALIAATDYINSILDPRIRQGVLTLRHRRDADETLLLLVELVETCTGNTEGTPKSDWLRMTAEPIXGRKCTELDPLGVWGKYPEPIRQRALRKRKYCKGNHREEGEQVQLALVEENSQRRKGKGTRTSTRLEVQQRXVSKLVVRLDMPQFXGLSSKREVINRGELNLDPERLLHCAKALVMAPRKNKSTLVQKKMLRDLSVDQRVSGESMESPGTGAKKGTKKKGKGNKDASSSGRGGSLASNSLKFVGKHFKKVFSPAKPPDIEDVEAEQRNGNTSVFDEHTMESVISANQSFQSLLMSKGPNVSTAVLIPAGLFSQ…	1399
comp392958_c0_seq2	SSTHRSSRHFPKEWKHAEVKPLLQKPSADPNYLKNYHPISLLLFPAKVLEKATNHQLTEHLESHDLLDSSQPGFRTNHSTKTALIAATDYINSILDPRIRQGVLTLRHRRDADETLLLLVELVETCTGNTEGTPKSDWLRMTAEPIXGRKCTELDPLGVWGKYPEPIRQRALRKRKYCKGNHREEGEQVQLALVEENSQRRKGKGTRTSTRLEVQQRXVSKLVVRLDMPQFXGLSSKREVINRGELNLDPERLLHCAKALVMAPRKNKSTLVQKKMLRDLSVDQRVSGESMESPGTGAKKGTKKKGKGNKDASSSGRGGSLASNSLKFVGKHFKKVFSPAKPPDIEDVEAEQRNGNTSVFDEHTMESVISANQSFQSLLMSKGPNVSTAVLIPAGLFSQ…	1394
comp393017_c0_seq3	XLPGPILRSIHFVSTENYFVWIKIXKCLEELKKKERQKGNLLKKSKKCGLQVNEITTKILSYGKNTRQFFXKVLRTCNENNITQRKKKNFSSKEKQTSISKTRKRKHDKETVSVTWRKKQFEQIRQRLFRTRVIQNLMKTCRKYKKKVLQFKQKQHIESIVDTAFNLKKLFIVILKRMKVLDKIMKVLKDKSRRKRLVNRANFCKIFKGHWKHSSSEPFFNEESYLQENTLPFAVDTGGRCYEVQDGCPLPKEEMVGISVAQLIGXGLEGKRTQGPVYKWGCSSICSIRQESIDKMRNLLREYAQKSVKQKIRLIQGLDPCNVRKYSEKHGHSLAFLXRKVCKSVFHHLRMLAVHHSEMRTFVRKLYYVKSPALCLGELNTALLHGSXSDVQKKCDDIE…	1386
comp393017_c0_seq19	XLPGPILRSIHFVSTENYFVWIKIXKCLEELKKKERQKGNLLKKSKKCGLQVNEITTKILSYGKNTRQFFXKVLRTCNENNITQRKKKNFSSKEKQTSISKTRKRKHDKETVSVTWRKKQFEQIRQRLFRTRVIQNLMKTCRKYKKKVLQFKQKQHIESIVDTAFNLKKLFIVILKRMKVLDKIMKVLKDKSRRKRLVNRANFCKIFKGHWKHSSSEPFFNEESYLQENTLPFAVDTGGRCYEVQDGCPLPKEEMVGISVAQLIGXGLEGKRTQGPVYKWGCSSICSIRQESRNLLREYAQKSVKQKIRLIQGLDPCNVRKYSEKHGHSLAFLXRKVCKSVFHHLRMLAVHHSEMRTFVRKLYYVKSPALCLGELNTALLHGSXSDVQKKCDDIEMQYF…	1382
comp393017_c0_seq16	XLPGPILRSIHFVSTENYFVWIKIXKCLEELKKKERQKGNLLKKSKKCGLQVNEITTKILSYGKNTRQFFXKVLRTCNENNITQRKKKNFSSKEKQTSISKTRKRKHDKETVSVTWRKKQFEQIRQRLFRTRVIQNLMKTCRKYKKKVLQFKQKQHIESIVDTAFNLKKLFIVILKRMKVLDKIMKVLKDKSRRKRLVNRANFCKIFKGHWKHSSSEPFFNEESYLQENTLPFAVDTGGRCYEVQDGCPLPKEEMVGISVAQLIGXGLEGKRTQGPVYKWGCSSICSIRQESIDKMRNLLREYAQKSVKQKIRLIQGLDPCNVRKYSEKHGHSLAFLXRKVCKSVFHHLRMLAVHHSEMRTFVRKLYYVKSPALCLGELNTALLHGSXSDVQKKCDDIE…	1363
comp393017_c0_seq2	XLPGPILRSIHFVSTENYFVWIKIXKCLEELKKKERQKGNLLKKSKKCGLQVNEITTKILSYGKNTRQFFXKVLRTCNENNITQRKKKNFSSKEKQTSISKTRKRKHDKETVSVTWRKKQFEQIRQRLFRTRVIQNLMKTCRKYKKKVLQFKQKQHIESIVDTAFNLKKLFIVILKRMKVLDKIMKVLKDKSRRKRLVNRANFCKIFKGHWKHSSSEPFFNEESYLQENTLPFAVDTGGRCYEVQDGCPLPKEEMVGISVAQLIGXGLEGKRTQGPVYKWGCSSICSIRQESRNLLREYAQKSVKQKIRLIQGLDPCNVRKYSEKHGHSLAFLXRKVCKSVFHHLRMLAVHHSEMRTFVRKLYYVKSPALCLGELNTALLHGSXSDVQKKCDDIEMQYF…	1359
comp392725_c1_seq8	XKRISPEPFLFHKQLGNEPSLFSTLKPNRILCSGLSDENVEGMDTGGCTAAATMEQAYDGKRISPEPFLFHKQLGNEPSLFSTLKPNRILCSGLSDENVEGMDTGGCTAAATMEQASKCTFGNLEQISTETPQNMLLPSCSTIPNNTALLQMAGVEQELLVTDIVASDEDVHLTEPLLETERHLLDNLTLLTEPFKEEQIPIEEHTLRECKHHLEAIPDGHVLPGLNKNYSTTGEASNDRGGRLLSFKDQAHTGNKKLVSQAVEATPTSSIDSLDGNIAQDVCILQTHKCEPSVKRQSEDFILRECKYEPIEQKLCEGVPFETNLPEICSSPIEKLKDETLLNTDEERARTCQHEVESGVKIDLRDLILKNCSLKSMDGNVFEELTVEITSSEKAISVV…	1319
comp393017_c0_seq6	XLPGPILRSIHFVSTENYFVWIKIXKCLEELKKKERQKGNLLKKSKKCGLQVNEITTKILSYGKNTRQFFXKVLRTCNENNITQRKKKNFSSKEKQTSISKTRKRKHDKETVSVTWRKKQFEQIRQRLFRTRVIQNLMKTCRKYKKKVLQFKQKQHIESIVDTAFNLKKLFIVILKRMKVLDKIMKVLKDKSRRKRLVNRANFCKIFKGHWKHSSSEPFFNEESYLQENTLPFAVDTGGRCYEVQDGCPLPKEEMVGISVAQLIGXGLEGKRTQGPVYKWGCSSICSIRQESIDKMRNLLREYAQKSVKQKIRLIQGLDPCNVRKYSEKHGHSLAFLXRKVCKSVFHHLRMLAVHHSEMRTFVRKLYYVKSPALCLGELNTALLHGSXSDVQKKCDDIE…	1306
comp393017_c0_seq7	XLPGPILRSIHFVSTENYFVWIKIXKCLEELKKKERQKGNLLKKSKKCGLQVNEITTKILSYGKNTRQFFXKVLRTCNENNITQRKKKNFSSKEKQTSISKTRKRKHDKETVSVTWRKKQFEQIRQRLFRTRVIQNLMKTCRKYKKKVLQFKQKQHIESIVDTAFNLKKLFIVILKRMKVLDKIMKVLKDKSRRKRLVNRANFCKIFKGHWKHSSSEPFFNEESYLQENTLPFAVDTGGRCYEVQDGCPLPKEEMVGISVAQLIGXGLEGKRTQGPVYKWGCSSICSIRQESRNLLREYAQKSVKQKIRLIQGLDPCNVRKYSEKHGHSLAFLXRKVCKSVFHHLRMLAVHHSEMRTFVRKLYYVKSPALCLGELNTALLHGSXSDVQKKCDDIEMQYF…	1302
comp393017_c0_seq12	XLPGPILRSIHFVSTENYFVWIKIXKCLEELKKKERQKGNLLKKSKKCGLQVNEITTKILSYGKNTRQFFXKVLRTCNENNITQRKKKNFSSKEKQTSISKTRKRKHDKETVSVTWRKKQFEQIRQRLFRTRVIQNLMKTCRKYKKKVLQFKQKQHIESIVDTAFNLKKLFIVILKRMKVLDKIMKVLKDKSRRKRLVNRANFCKIFKGHWKHSSSEPFFNEESYLQENTLPFAVDTGGRCYEVQDGCPLPKEEMVGISVAQLIGXGLEGKRTQGPVYKWGCSSICSIRQESIDKMRNLLREYAQKSVKQKIRLIQGLDPCNVRKYSEKHGHSLAFLXRKVCKSVFHHLRMLAVHHSEMRTFVRKLYYVKSPALCLGELNTALLHGSXSDVQKKCDDIE…	1283
comp393017_c0_seq23	XLPGPILRSIHFVSTENYFVWIKIXKCLEELKKKERQKGNLLKKSKKCGLQVNEITTKILSYGKNTRQFFXKVLRTCNENNITQRKKKNFSSKEKQTSISKTRKRKHDKETVSVTWRKKQFEQIRQRLFRTRVIQNLMKTCRKYKKKVLQFKQKQHIESIVDTAFNLKKLFIVILKRMKVLDKIMKVLKDKSRRKRLVNRANFCKIFKGHWKHSSSEPFFNEESYLQENTLPFAVDTGGRCYEVQDGCPLPKEEMVGISVAQLIGXGLEGKRTQGPVYKWGCSSICSIRQESRNLLREYAQKSVKQKIRLIQGLDPCNVRKYSEKHGHSLAFLXRKVCKSVFHHLRMLAVHHSEMRTFVRKLYYVKSPALCLGELNTALLHGSXSDVQKKCDDIEMQYF…	1279
comp389818_c0_seq2	XRIPGSEDDRLGLHGEVGLGGVCNGEGLFGEQIPECSKDGERSTRESEDGEGGHRKIPISDHDGGLMGPSDRGSDHVEGILGQRDAGSERGEEGCGPGEHDIGQTLCHLGERATEIQHIEHLTVPRSSQMNQERHPESEYPQDLSLDCCHPEYLRYNAQTAPEAQAPVQFHFRGSKGKKTRSHRAKQTRCSAEKDLNNPTERRPRGHKKGKIRPQREMLLCGHIVEKSGGHMGEANRCPREEQCEGPTEECPARDVEADCQLVFPGNSRDLSSRCLGAETNGELSSTNKGDCTLLVSQLGGRLGAADCGFQTTLYRNPVYKYRHMHVGGTGFDFGDGIARDPVCACELGDVSVMGCHSDPGLVSAGRHVFEFKDGHDVGSWTVRYSGCELEDVDVEVLG…	1233
comp389818_c0_seq3	XRIPGSEDDRLGLHGEVGLGGVCNGEGLFGEQIPECSKDGERSTRESEDGEGGHRKIPISDHDGGLMGPSDRGSDHVEGILGQRDAGSERGEEGCGPGEHDIGQTLCHLGERATEIQHIEHLTVPRSSQMNQERHPESEYPQDLSLDCCHPEYLRYNAQTAPEAQAPVQFHFRGSKGKKTRSHRAKQTRCSAEKDLNNPTERRPRGHKKGKIRPQREMLLCGHIVEKSGGHMGEANRCPREEQCEGPTEECPARDVEADCQLVFPGNSRDLSSRCLGAETNGELSSTNKGDCTLLVSQLGGRLGAADCGFQTTLYRNPVYKYRHMHVGGTGFDFGDGIARDPVCACELGDVSVMGCHSDPGLVSAGRHVFEFKDGHDVGSWTVRYSGCELEDVDVEVLG…	1226
comp392921_c1_seq1	MIGCGAVTVTAVVSEGLRDFFLSKKEAESLQFMESMGEQVDEVSVEPRNENFFSIVRTMLKTGAYITLLIESPTLVTFVSCVVLWITDLVTIFQRAGAAPALGATAVTLVEKFTNKVESIAEKFRSQVETDSSVIEFSKCLVEDLLDEKIEFESESQRTGFFEGCKDFNAMTQSVRSVEFLFTKTVYWFKKFLDVVVYRNDPPHVVLMRRLEPVYGEWVAGVVEILEADPTKLTMKQRETLKTLFEVGKGIFSTPGVFESRELFVEVRKYLAALIVFQGKVSEDLSRTEKRFEPIVLRLTGDAGVGKSTLAEMIAADLCALHGVPADSNIFTKSPRNEFYDAYKGQLVHIIDDIGQDPEDKDWADFTIVCSVCDFHPPCAALPDKGIVYRTPYIILTSN…	1195
comp393017_c0_seq5	XLPGPILRSIHFVSTENYFVWIKIXKCLEELKKKERQKGNLLKKSKKCGLQVNEITTKILSYGKNTRQFFXKVLRTCNENNITQRKKKNFSSKEKQTSISKTRKRKHDKETVSVTWRKKQFEQIRQRLFRTRVIQNLMKTCRKYKKKVLQFKQKQHIESIVDTAFNLKKLFIVILKRMKVLDKIMKVLKDKSRRKRLVNRANFCKIFKGHWKHSSSEPFFNEESYLQENTLPFAVDTGGRCYEVQDGCPLPKEEMVGISVAQLIGXGLEGKRTQGPVYKWGCSSICSIRQESIDKMRNLLREYAQKSVKQKIRLIQGLDPCNVRKYSEKHGHSLAFLXRKVCKSVFHHLRMLAVHHSEMRTFVRKLYYVKSPALCLGELNTALLHGSXSDVQKKCDDIE…	1195
comp393017_c0_seq1	XLPGPILRSIHFVSTENYFVWIKIXKCLEELKKKERQKGNLLKKSKKCGLQVNEITTKILSYGKNTRQFFXKVLRTCNENNITQRKKKNFSSKEKQTSISKTRKRKHDKETVSVTWRKKQFEQIRQRLFRTRVIQNLMKTCRKYKKKVLQFKQKQHIESIVDTAFNLKKLFIVILKRMKVLDKIMKVLKDKSRRKRLVNRANFCKIFKGHWKHSSSEPFFNEESYLQENTLPFAVDTGGRCYEVQDGCPLPKEEMVGISVAQLIGXGLEGKRTQGPVYKWGCSSICSIRQESRNLLREYAQKSVKQKIRLIQGLDPCNVRKYSEKHGHSLAFLXRKVCKSVFHHLRMLAVHHSEMRTFVRKLYYVKSPALCLGELNTALLHGSXSDVQKKCDDIEMQYF…	1191
comp392725_c1_seq13	XKRISPEPFLFHKQLGNEPSLFSTLKPNRILCSGLSDENVEGMDTGGCTAAATMEQAYDGKRISPEPFLFHKQLGNEPSLFSTLKPNRILCSGLSDENVEGMDTGGCTAAATMEQASKCTFGNLEQISTETPQNMLLPSCSTIPNNTALLQMAGVEQELLVTDIVASDEDVHLTEPLLETERHLLDNLTLLTEPFKEEQIPIEEHTLRECKHHLEAIPDGHVLPGLNKNYSTTGEASNDRGGRLLSFKDQAHTGNKKLVSQAVEATPTSSIDSLDGNIAQDVCILQTHKCEPSVKRQSEDFILRECKYEPIEQKLCEGVPFETNLPEICSSPIEKLKDETLLNTDEERARTCQHEVESGVKIDLRDLILKNCSLKSMDGNVFEELTVEITSSEKAISVV…	1162
comp392921_c1_seq22	LVTFVSCVVLWITDLVTIFQRAGAAPALGATAVTLVEKFTNKVESIAEKFRSQVETDSSVIEFSKCLVEDLLDEKIEFESESQRTGFFEGCKDFNAMTQSVRSVEFLFTKTVYWFKKFLDVVVYRNDPPHVVLMRRLEPVYGEWVAGVVEILEADPTKLTMKQRETLKTLFEVGKGIFSTPGVFESRELFVEVRKYLAALIVFQGKVSEDLSRTEKRFEPIVLRLTGDAGVGKSTLAEMIAADLCALHGVPADSNIFTKSPRNEFYDAYKGQLVHIIDDIGQDPEDKDWADFTIVCSVCDFHPPCAALPDKGIVYRTPYIILTSNFEGTSPTTVRSSGAVSRRLFLDVNVSVADGYCRANTRGQRVLDLKKAIDDKAVVLGKCWEFKMNDSLFVKSPSL…	1121
comp384823_c0_seq1	FATGLKLRKLKEVVKTKHGTDLEELSRALGYVDVLHLLQHLPNIRLLHPSKPAKCVVQLQGGLKETSLSSSQCSLASGVQTPSSDVFLTEKKATHFEEDCSDQAALDDLQLPNIQCVEGAEASHYVAHHQEVSHEVPLSLSSSQCSPASGGQPPVSEVLLSEKGDSNLNKLSKHLSDQITVDIPHQQQPNIHSKLLAKPSNCDSKRSEGCKKLNHEKRGTVPSRSQSASTKPKPKSMALTSRPLPCDSSATPGSIHPQNNIHIRNMPKQSFTKHSTSTNQAQRKDKNNLARRNSIPTKSQATKESSIKYPFQVQKRYLNKKAADQSSKPIVVTHHNVQHQEKSYTPQVSRLRTATLSYSSVVSHNISEAPVNRPPLNKSPASYSTSIHYIDASNSQHSA…	1118
comp393017_c0_seq22	XLPGPILRSIHFVSTENYFVWIKIXKCLEELKKKERQKGNLLKKSKKCGLQVNEITTKILSYGKNTRQFFXKVLRTCNENNITQRKKKNFSSKEKQTSISKTRKRKHDKETVSVTWRKKQFEQIRQRLFRTRVIQNLMKTCRKYKKKVLQFKQKQHIESIVDTAFNLKKLFIVILKRMKVLDKIMKVLKDKSRRKRLVNRANFCKIFKGHWKHSSSEPFFNEESYLQENTLPFAVDTGGRCYEVQDGCPLPKEEMVGISVAQLIGXGLEGKRTQGPVYKWGCSSICSIRQESIDKMRNLLREYAQKSVKQKIRLIQGLDPCNVRKYSEKHGHSLAFLXRKVCKSVFHHLRMLAVHHSEMRTFVRKLYYVKSPALCLGELNTALLHGSXSDVQKKCDDIE…	1115
comp392921_c1_seq15	XDEKIEFESESQRTGFFEGCKDFNAMTQSVRSVEFLFTKTVYWFKKFLDVVVYRNDPPHVVLMRRLEPVYGEWVAGVVEILEADPTKLTMKQRETLKTLFEVGKGIFSTPGVFESRELFVEVRKYLAALIVFQGKVSEDLSRTEKRFEPIVLRLTGDAGVGKSTLAEMIAADLCALHGVPADSNIFTKSPRNEFYDAYKGQLVHIIDDIGQDPEDKDWADFTIVCSVCDFHPPCAALPDKGIVYRTPYIILTSNFEGTSPTTVRSSGAVSRRLFLDVNVSVADGYCRANTRGQRVLDLKKAIDDKAVVLGKCWEFKMNDSLFVKSPSLKELVLEMRREYDKRSKCLTSVNLIRSDFQASLLDEYRMHYAQPQTSGASGSEFRSESPNADLVENWARQLK…	1050
comp390471_c0_seq9	RVLIRKDEPIPTREEVLVAPEGTPALHMSLERGYHTCTWLENWVKYTEKDGPLAFPQYGSFNERISENLRGQMNYMKPTTRPMQYEALEEWEHEAHQREKEKYQGRYKYTLNRYAEAKXDSQKKMWRQDIAIGAQMYPVMVAENTEGEKCKEKKKREESPAQVLTLTEDSLDEIDDELLNELLMNRPPDYYEEQTNSRANPFDGMTPEAPPVPLDLAHRNVFLSGGQTPEEVEPNNSVMITGPDALSVLVTIGPIVPIYQSGXGVSQVHTMMIPNGLLGMNHVSQELNRELVHQNVPSARENAAARGSDVRTSEKIITIIEGRTDSLINITERISKTSTGYNREGITNGNSEIRHTCDTTIRENWWGVSERRDKYVYGPTSEKLDDWFRDIAPSASTKN…	1029
comp390471_c0_seq10	RVLIRKDEPIPTREEVLVAPEGTPALHMSLERGYHTCTWLENWVKYTEKDGPLAFPQYGSFNERISENLRGQMNYMKPTTRPMQYEALEEWEHEAHQREKEKYQGRYKYTLNRYAEAKXDSQKKMWRQDIAIGAQMYPVMVAENTEGEKCKEKKKREESPAQVLTLTEDSLDEIDDELLNELLMNRPPDYYEEQTNSRANPFDGMTPEAPPVPLDLAHRNVFLSGGQTPEEVEPNNSVMITGPDALSVLVTIGPIVPIYQSGXGVSQVHTMMIPNGLLGMNHVSQELNRELVHQNVPSARENAAARGSDVRTSEKIITIIEGRTDSLINITERISKTSTGYNREGITNGNSEIRHTCDTTIRENWWGVSERRDKYVYGPTSEKLDDWFRDIAPSASTKN…	1029
comp388914_c0_seq13	XKLGGWSRKCGITRLNTSFTAARCLETGARPGVPGGRERDWXTSCIEDTGLVDWSDHKKTKDWVKKNDKMTFLQNPHNSMYKGRRMSEASSGELQACASQVKIEEIDEASTNDGQFFMTEVEVKGEVTTSSDWRYYIQQMVIEESGKASVSDCQAYESHTKFENTMETSSNDRCYYMQHVIEESEEAAASDPLSNVNPVKIEEGMEAFSHGGQQDMETEGVEEASPNDHHTSMTHTKLEAEEAAFSSFQYHIELAGIEEGKKASASDREVCLGLVKTEDVSATDSQGLVRQVMAEERDEAPAVDQAACLWHIKVEDEEACAIDKQACMTHIKIEEEDVSIDEQACMRHIKIEDEACAIGQQACMRPPMFGKDEAHANEEQTCVRRLKIEEQMHTPDQQA…	1022
comp384992_c0_seq9	XLLEXYRVACIIVNHSECQKSESTENREVVCVTVEPETSNGGDCIAMTLSLQDIRSARPLKALGASVDLEDRPTSKEGVECIIITHSEKDKRASIETSTSLCTTLELEDESKSDDGMDCILMPHSEQDRSRSMEWSKTLCVTVEPGDGSASEGGVDCSIMTHSDQVRREGTEKSKVMRAAVGPQDWSNTEEVQDCFVVNHHECDEKIEVSEERCVLVKRKHVQNFKEQEDLCALHQFQSEGRANMESSKAECATLKPEGSIMVEDSEDCIIMDQLEPDRQNSNKSSTKAEVAIVDPERLVVVELEKGCVKGRPGTSRQENFKAGVEAEKSECMQRDGNRKATSVLDLSDPWRQEITRNSVEGLVTGKQQGLSMIVEWEKYSDMQNSKHEIKDSSKNCKV…	1014
comp392921_c1_seq3	VYRNDPPHVVLMRRLEPVYGEWVAGVVEILEADPTKLTMKQRETLKTLFEVGKGIFSTPGVFESRELFVEVRKYLAALIVFQGKVSEDLSRTEKRFEPIVLRLTGDAGVGKSTLAEMIAADLCALHGVPADSNIFTKSPRNEFYDAYKGQLVHIIDDIGQDPEDKDWADFTIVCSVCDFHPPCAALPDKGIVYRTPYIILTSNFEGTSPTTVRSSGAVSRRLFLDVNVSVADGYCRANTRGQRVLDLKKAIDDKAVVLGKCWEFKMNDSLFVKSPSLKELVLEMRREYDKRSKCLTSVNLIRSDFQASLLDEYRMHYAQPQTSGASGSEFRSESPNADLVENWARQLKNCVSGRPRTRTLKEKVSAWMAERVSDSIPTWMKVAGAVSMALSLIVSGLYI…	999
comp377124_c0_seq1	MPHHILAAQPAGKAVAGSICLGKENNPTLTCVPDFARSKIPVPTKTRPVPDFKKLHESWKAKFHQGKAVSKKSCTRPCPFSLTQKGKLFQVLPSAELVTSNPWDGYSEVLPAELSPTAVPQTLNAGGPLKEISFGQNNAKNTSPKKPENGPVGQDFRADPKALATILNNVGLTGAHAPGAKHSLPLRVPLQGSRVSALHAVTQAPCGRMSAYGALTQRPKLALGPMPRPSILAEQGAERRGPGQGLSSPSVVPQEMKPIAAKTQLHRTDATLQAAEGSRSGNQANNGAEPTNHSTATSAKAAPARPQSAADGSSCSKLATVPLLSTSNVDGELLQDTDKRQTSRADVGNSAADFVSDPSALASILSNTGLNSNTFVKGGKLSMAQRVPVRGKGANSLYS…	969
comp386607_c0_seq18	XAKFEPHNKDDPNFTKQMQTRKSLFKSWIDYIDKSVAKLTELQKSKSNAITKDQAVFSLSTDRGLITTDEMTVLYDYGLSFVFEVEKKPEFCIDALICFILGALQVLAGILVCVLTVGTASQFGMGLISEGVSDMISGIEGMIKGTFDWAEWAISKAISIGLSLITAGFSTIKKVAETVIKVSKSLITGAKTFASVADDIIRSGKALISTIATSAKSTASAVTKESLARSIKTLASNSALKKNFVHAAKYAGQEIAKQGALKGLEYGMDKGLEAVFKAIFEKAFKDMISKSVKGDQSLNEMMVKFVIVNGVPEKALQTETPTTFQVRAAHREIMKNVMAEVCQSAVADVNADYDTMSKVFTYLQTMENGILEILEKAKVKGAIQKGFKLSVEIGKSTVE…	961
comp392921_c1_seq17	MIGCGAVTVTAVVSEGLRDFFLSKKEAESLQFMESMGEQVDEVSVEPRNENFFSIVRTMLKTGAYITLLIESPTLVTFVSCVVLWITDLVTIFQRAGAAPALGATAVTLVEKFTNKVESIAEKFRSQVETDSSVIEFSKCLVEDLLDEKIEFESESQRTGFFEGCKDFNAMTQSVRSVEFLFTKTVYWFKKFLDVVVYRNDPPHVVLMRRLEPVYGEWVAGVVEILEADPTKLTMKQRETLKTLFEVGKGIFSTPGVFESRELFVEVRKYLAALIVFQGKVSEDLSRTEKRFEPIVLRLTGDAGVGKSTLAEMIAADLCALHGVPADSNIFTKSPRNEFYDAYKGQLVHIIDDIGQDPEDKDWADFTIVCSVCDFHPPCAALPDKGIVYRTPYIILTSN…	955
comp384992_c0_seq10	XLLEXYRVACIIVNHSECQKSESTENREVVCVTVEPETSNGGDCIAMTLSLQDIRSARPLKALGASVDLEDRPTSKEGVECIIITHSEKDKRASIETSTSLCTTLELEDESKSDDGMDCILMPHSEQDRSRSMEWSKTLCVTVEPGDGSASEGGVDCSIMTHSDQVRREGTEKSKVMRAAVGPQDWSNTEEVQDCFVVNHHECDEKIEVSEERCVLVKRKHVQNFKEQEDLCALHQFQSEGRANMESSKAECATLKPEGSIMVEDSEDCIIMDQLEPDRQNSNKSSTKAEVAIVDPERLVVVELEKGCVKGRPGTSRQENFKAGVEAEKSECMQRDGNRKATSVLDLSDPWRQEITRNSVEGLVTGKQQGLSMIVEWEKYSDMQNSKHEIKDSSKNCKV…	939
comp392959_c0_seq2	XLALXXNLFTDYINLHLRDKQEASGYPLWCTDNEEKKKYRREYFQKEGIRLRSNKIRVNPTKRQIAKLFLNSLWGKLGQREDRSETTLVTEPDEFDKYFFTTYCEVSSCEFIDDDTACVCWRYTKEHYPPSCNANIFIASFTTAYARLELYKLLDLLQDRCLYHDTDSVIFVSKEGDVNPPLGDYLGELTSETPSDEYVTEFVSAGPKTYGYRLSGGKICLKVKGITLNVQNREKVNFQNLKELVTQYAKHTGRGECVPEDESLVVRHPGIVRIKKRWDIETRPLSKTLRVVYDKRVLKDDYKTLPYXLLRVTLPLCKHGTSESRLSAFGVYSLLEVVXSMDIRLQHPFSCILAGPSNSGKSYFVKNLLENAHQMITHPPTNIVWAYSCWQRLYQELSQ…	934
comp392910_c0_seq2	ETPPDGTPAHFMLTNLGLFSCLWIRKWCKVTEKEGPLSFPKFGTFELQIIGRLREMLSKIKSPSRAAQFEALSLWEKTARDKEREDERVKNQIQGKEIIDDKKPQTDSDLGDVILDALLTECSPPYVVPSTNSDNSVPASTTVATASVEPKEMQIEGTLQTFQIVPPPVDSIPIVISPGVNAPIVTDSVQILQTVAAQTMHRQILTVQINMVSTQEAQRIVEGVSGFISTSQNSQIIEQKLPQTVQALKDREIIVFTTPIAKGETNLIEAGIFRPRVEEAAGIKRTESMVEQIDPEPEKERPLNVSNLKIDLGESIREGLDLGNLNKYQEKVLIYLSKEITKWAETIHDRLTDLARKNEIEVSGSSPFQKSFRVQMDDEASETTRSSRMRLHITELVKY…	927
comp392910_c0_seq4	ETPPDGTPAHFMLTNLGLFSCLWIRKWCKVTEKEGPLSFPKFGTFELQIIGRLREMLSKIKSPSRAAQFEALSLWEKTARDKEREDERVKNQIQGKEIIDDKKPQTDSDLGDVILDALLTECSPPYVVPSTNSDNSVPASTTVATASVEPKEMQIEGTLQTFQIVPPPVDSIPIVISPGVNAPIVTDSVQILQTVAAQTMHRQILTVQINMVSTQEAQRIVEGVSGFISTSQNSQIIEQKLPQTVQALKDREIIVFTTPIAKGETNLIEAGIFRPRVEEAAGIKRTESMVEQIDPEPEKERPLNVSNLKIDLGESIREGLDLGNLNKYQEKVLIYLSKEITKWAETIHDRLTDLARKNEIEVSGSSPFQKSFRVQMDDEASETTRSSRMRLHITELVKY…	918
comp392432_c2_seq4	RKMDKNARKEELFGSRNFPEHQQYFPDISTLHMYAQNQQTPLSYRPGTQSLYPSIVSTAKSRIPNNYSGTYTSEHQSKLIVSSEVLAHRTGSTVGAESNVQSLKNRSLENPSSFKPNFMPYCVSSAAATHTIESSSQSQASNGNLKVQLLPSRPYMFTSGTGSAGQQTLQQQLHSVKDHGTYIANQKNTFPNGMQLVWVQPQNSSQPGFQQSTKKTASLRPINLNLKSQHNTCVPNEQTKANCAQAVVMPTDVAYQNTDNSFQTNPQYLHPPTNFTLQNTPISKQCQAIYILPKEKNMHVSAQQQMVAFQNVQSRGNFANTVVPDTSVPSQNTCNQALQHPNFVSNQNNLNHHNNLTPVFTASSATQPMQCLLARPRNEIVQNQHLLRNDITSGNHSPT…	914
comp392910_c0_seq3	ETPPDGTPAHFMLTNLGLFSCLWIRKWCKVTEKEGPLSFPKFGTFELQIIGRLREMLSKIKSPSRAAQFEALSLWEKTARDKEREDERVKNQIQGKEIIDDKKPQTDSDLGDVILDALLTECSPPYVVPSTNSDNSVPASTTVATASVEPKEMQIEGTLQTFQIVPPPVDSIPIVISPGVNAPIVTDSVQILQTVAAQTMHRQILTVQINMVSTQEAQRIVEGVSGFISTSQNSQIIEQKLPQTVQALKDREIIVFTTPIAKGETNLIEAGIFRPRVEEAAGIKRTESMVEQIDPEPEKERPLNVSNLKIDLGESIREGLDLGNLNKYQEKVLIYLSKEITKWAETIHDRLTDLARKNEIEVSGSSPFQKSFRVQMDDEASETTRSSRMRLHITELVKY…	914
comp392910_c0_seq1	ETPPDGTPAHFMLTNLGLFSCLWIRKWCKVTEKEGPLSFPKFGTFELQIIGRLREMLSKIKSPSRAAQFEALSLWEKTARDKEREDERVKNQIQGKEIIDDKKPQTDSDLGDVILDALLTECSPPYVVPSTNSDNSVPASTTVATASVEPKEMQIEGTLQTFQIVPPPVDSIPIVISPGVNAPIVTDSVQILQTVAAQTMHRQILTVQINMVSTQEAQRIVEGVSGFISTSQNSQIIEQKLPQTVQALKDREIIVFTTPIAKGETNLIEAGIFRPRVEEAAGIKRTESMVEQIDPEPEKERPLNVSNLKIDLGESIREGLDLGNLNKYQEKVLIYLSKEITKWAETIHDRLTDLARKNEIEVSGSSPFQKSFRVQMDDEASETTRSSRMRLHITELVKY…	901
comp392921_c1_seq13	MASIGGASFLNNPAVEMSIGSDRVTAFGAGVTTIVDQAAVEPSEAFDSRMTPIRFPTALEVPLETPTLSDRFQRLAAASWAPDMDEILGDKDHKALFSIPIPDIFFLKDSTSKVPIFPLAASLQYHRFLRSDFEFLLQVNAPPFQQGALLLVYHPISAPIYGSGFAGVISHTDTSYISANEFGVYSSDFTFLNFPHAIINLSTNNSVRLTVPFTYFRNEYDMLNVYYKNIDEKKLHRNLSKPVLGVLRCYVLSKLKTDKSAASEKLLVTLLGRMVKMKATGIRPFRPLPDPTEVYAHSSTGTTIQPGAASMNLTGGDNVGMIYDLGLVPRSIEQDLSSFGSEAAVDILEFTKIPSILDRIVIDSTYKEGKVLACYSVGPSDDMRLVKWSLKDTKAVSSY…	891
comp342886_c0_seq2	TLYGSFNLTDALDLLSPPQLAEFTLRDGLYNLSITLEILMCLDYFNYAGVRKYMIYLNLYAQELLPSPRSRRSISNSQANLIVLPDASVRDAILSTVWAKIAQYFYFFTPDMWKEWLQSLLPLVIQGINETQISELRTDATCASYHEIVTGFNMAHNEFPIATIADIYNIYIENYLEENAAVTGVTCANTDPLGWIEQNLGIFLQLTTFDELLTFNQNFNLVDADGRFTPSQLADLTLIAEHFCNKTISRFVFSQIINFNTFDDINRYLERLQGILGTSENYTLLSPCDHPSAMPSLTIETEEGLLSSLFVVLGKEWSLLDATQWIQVFDAIIITYQEAVNESHLTQLPLNVSCETYQAIMKDLNEIYEVLKKNGAIADYSYSRKYLYGKQSSQGTACT…	890
comp392921_c1_seq24	AEMIAADLCALHGVPADSNIFTKSPRNEFYDAYKGQLVHIIDDIGQDPEDKDWADFTIVCSVCDFHPPCAALPDKGIVYRTPYIILTSNFEGTSPTTVRSSGAVSRRLFLDVNVSVADGYCRANTRGQRVLDLKKAIDDKAVVLGKCWEFKMNDSLFVKSPSLKELVLEMRREYDKRSKCLTSVNLIRSDFQASLLDEYRMHYAQPQTSGASGSEFRSESPNADLVENWARQLKNCVSGRPRTRTLKEKVSAWMAERVSDSIPTWMKVAGAVSMALSLIVSGLYIYDRWKTRRKEKESVEPQPESAYGAQKVVRTNRLTTPAKVPQTAVSEAYEIDVAQKIAANVVVLRGTGLKDKEYQINGLMLGDDIVVFPKHFLTSVTSDVVVHHSKFEYVIPMNE…	885
comp392921_c1_seq9	LVTFVSCVVLWITDLVTIFQRAGAAPALGATAVTLVEKFTNKVESIAEKFRSQVETDSSVIEFSKCLVEDLLDEKIEFESESQRTGFFEGCKDFNAMTQSVRSVEFLFTKTVYWFKKFLDVVVYRNDPPHVVLMRRLEPVYGEWVAGVVEILEADPTKLTMKQRETLKTLFEVGKGIFSTPGVFESRELFVEVRKYLAALIVFQGKVSEDLSRTEKRFEPIVLRLTGDAGVGKSTLAEMIAADLCALHGVPADSNIFTKSPRNEFYDAYKGQLVHIIDDIGQDPEDKDWADFTIVCSVCDFHPPCAALPDKGIVYRTPYIILTSNFEGTSPTTVRSSGAVSRRLFLDVNVSVADGYCRANTRGQRVLDLKKAIDDKAVVLGKCWEFKMNDSLFVKSPSL…	881
comp393027_c0_seq2	XXPLQRCCEVKILKPKTRTKKARALKSETPEIVEEVEYIDPFQSITLASMCMSIYKHMFLRPESIAQYRQTYITVNRNVIQPHRSSGLCTSEKEDLHIQHALQGGEYRLGPYYLDGYXCIEGVPTAFEYNGCFYHGCPQCYKPHEYNKLLGITFEHLYRRTLTKARYVEKCGFALRVLWEHEWLGMLKTDTGLCSFLQSRDLPEPLEPRDALFGGRTNAIQLYKAVGEGEKIHYYDFTSLYPFVNKMKLYPLGHPTNIYRDFKPISEYFGLIKCEIYPPRQLYFPVLPVRVDGNLMFPLCRTCALLKEGGGCRHTAEQRMLTGTWCSIEVQAALEKGYRLGRVHEVWHFKSTTTQLFAPYINLFLRDKQEASGYPEWCTSQDAKQKYIDDYYTHEGIRL…	876
comp383765_c0_seq4	XQNLETLVYELKEEIGSLKAVINTLVAGLKQEGVTCGKGAPELMDSSKTRVVVDPSQARLVCSHPVAVKFKPLVLFSDKGKCGKSTSSAVASNGQQGYVSNRSRSPLIPSLNKPSFQGASRDYRPSGGKGMCYPRSYPGGEMRANRIYMTNVPKLAPNSNFEGADSLTNKAIHWLRHVRGCRSVIRDDIVRAIRLTIPNGTSDCIELTLQSNDLAENLFALEFRSSPPAHSSIQLRRGWGGGSMGNPSLEGVDXHLQGGKNSLGRDLCSVATDCGTLVSPNPINVDICNDDTEGQSGVLGSTKSIVYILPVPVENRPIEHTIPGCPDLLNMGKGSLMSWNIAGLSAKQEIPEWLTFINNFDICLFQETWLLEPTFCLGYLNFYIPASKGIFGRPFGGLT…	849
comp393017_c0_seq13	XLPGPILRSIHFVSTENYFVWIKIXKCLEELKKKERQKGNLLKKSKKCGLQVNEITTKILSYGKNTRQFFXKVLRTCNENNITQRKKKNFSSKEKQTSISKTRKRKHDKETVSVTWRKKQFEQIRQRLFRTRVIQNLMKTCRKYKKKVLQFKQKQHIESIVDTAFNLKKLFIVILKRMKVLDKIMKVLKDKSRRKRLVNRANFCKIFKGHWKHSSSEPFFNEESYLQENTLPFAVDTGGRCYEVQDGCPLPKEEMVGISVAQLIGXGLEGKRTQGPVYKWGCSSICSIRQESRNLLREYAQKSVKQKIRLIQGLDPCNVRKYSEKHGHSLAFLXRKVCKSVFHHLRMLAVHHSEMRTFVRKLYYVKSPALCLGELNTALLHGSXSDVQKKCDDIEMQYF…	848
comp386063_c0_seq2	XVTISGKCPDKSGGQRERQRDTSKGPGRERGETEESADSAQSGTQMELLRMEPSTERDSQMWETKQEGEEELHHSQRTENYLTIKEESPSHQIRPQYPRESTNCTRVISDTDESNCSSVESTSQKRQLPSLPKKCGARYYKTKFDMAWIKTGPFKGIIVPIKNESSFFRCLICEKNVSCSHQGIYDVKRHVSGKAHRALEEKKLRNKAIAGALAEQESTEEWIVRQAEWNFTKFFAEHRIPFAAADHLVRLIWQSFPDSKFAQSFACDQARIASILNEAIVPELLSNLTEDMRSSVFSLCIDGSSYQDPEQKACLLTVRIFDSRQGRICCKFLDICIRKFDTAEGVFAAVCNAVYKHSIPLENCVGFGLDNTSVNMGNLSPIKALAHNYNANIYFMACP…	847
comp383609_c0_seq1	GKDRWSVTTVINKRKRKNKMLGEPNKGQAKTGAHDIMDHTILVEIDGASPAKEQKLAINPKYITNSPFVKDAGVVLKSSNNELKGLPSPLHPEVIAQTETSAATTTMTDDKGQNMKQDMVRKARVTEGNARDIAHEGERHEQARGVINTAYKQGMWQQVHRHLAQITKAPHFHIHKKPQGHRWSQKPQSSLTCTQSLICPSKPKPNTQCASSFNNALNNQPTSNKSHLPTSADPPAQAQNKSKRNNKRVGKKKKVVNNTMVPDPDTTDLQPVNVYDXTYCSSGMTDTKQAENIEAETSNTSYLTTEEWENLVASYSHEAPLDKDNKNQXDMETEDSPTEPINLWSSLLNTMQLSIKAMQYHSDQIDIQXSLLNFLAIHFSNIDSKLTEMSDLIKRAQAK…	842
comp384360_c0_seq6	XSFTESNLQQLPKNITCASYHEILIGFDMAYFSLTIDAQIAVYTFYVKDFMHQASLDTGVACDSVSFKDWVDNNVGKFVLQATFSDLVLFNRKLNMMTSPANLTSIELADATFLADVLRNSTLLNNILGQIKTIPGYGFLSGYLERVISNLCHNVESSPNTSSCNETSALTQLSLQTEHALVTNTLVVLNHEWSLENMDQWLLAFKLIFTNFSLAINDSNIAQLPLNISCDSQEEIANVLNDISNQLTPALQNSIFQYLLTYHKDSGLICDKETAFQDFLNKFFLIFSNQMTATDLVALIPPKNQSQIINSLKPVELTAVLLRPGNTDNTTWEIIFSHYTNISNLGPVLDSLKDKPVNLTNENRIAILAAVWPTFVRALNNLTTVDVNLWLNQRLSGYL…	833
comp386063_c0_seq3	XFTTCGAAPCCFRSLQCLGSATIHRLYWSMELLRMEPSTERDSQMWETKQEGEEELHHSQRTENYLTIKEESPSHQIRPQYPRESTNCTRVISDTDESNCSSVESTSQKRQLPSLPKKCGARYYKTKFDMAWIKTGPFKGIIVPIKNESSFFRCLICEKNVSCSHQGIYDVKRHVSGKAHRALEEKKLRNKAIAGALAEQESTEEWIVRQAEWNFTKFFAEHRIPFAAADHLVRLIWQSFPDSKFAQSFACDQARIASILNEAIVPELLSNLTEDMRSSVFSLCIDGSSYQDPEQKACLLTVRIFDSRQGRICCKFLDICIRKFDTAEGVFAAVCNAVYKHSIPLENCVGFGLDNTSVNMGNLSPIKALAHNYNANIYFMACPCQLADNCALQASTAFC…	831
comp385882_c0_seq2	MDTSFMVGRPEDHGADTISSYERYHRRQKLLIYRPSVDDESPALHPRTPRKQEAFNTEIRTTPRRTPRAKSSFLDNPLLSSVTHNQVEKGSPVPREAQNAEQNSTTPRRTPRFRTVHYDSQFPSSSTQNLVDKQLVSLQEARDTGKSCTTPRRTPRAVNQDGSLPCVVSQNLEQMQPTTAQEDQDSAPTCSILRRTPRSRPVHHDNPLPSGVIQNFAEKSSPVLPLPCGSGRKSSSPRRASWTILPDDTPSIAVPESLVKQQFAPLQQDQKTGQSCATPHQTPRAMAANQHKPLHNSAARNLMETRAPALRKDRAYLSNDEDRNKKRKVESGLLREMSVSHMSPVTYKAQRKKRKKNLGVNISPIEKSSRKFLAVVLHDVAGAPQDDPEQNADPKELTV…	826
comp376206_c2_seq1	MGKGTSPPTRPATRQKVPVRMPSVKSTAIDKMLQQAIGAVSSENERTERRLSLTPILPRISPPRETQSPCPSQLCNSAITLDLVPRKDNRAQEIPKNSDMGRGGRRKGLHRKLKTKGKCANNTSAIPPKPSMKEITVGDTTKTPADPPPWAIDMVKELKTHLVHLIKXELVSVFGRIDKIYELVDSWSSKSDTILHTIQNLKSLDVATTLQTNLVSPPVPVELSQFEGQISYAQMPLPTRPKSLTNNTQVIDTHQQRLTSTTSNSNGVKSKAPAPTTYRETNNIVRMESNSRPTPRSVSRPTNPSLAHIDLPPASTPYVVVLAGVPELETGRDEHFSELKNKTTHWLNEHRPLPLSIYSEILYVRRVGWLGRRQKDIPGDCVLINFRDSRAVQHILDWH…	825
comp388914_c0_seq1	XKLGGWSRKCGITRLNTSFTAARCLETGARPGVPGGRERDWXTSCIEDTGLVDWSDHKKTKDWVKKNDKMTFLQNPHNSMYKGRRMSEASSGELQACASQVKIEEIDEASTNDGQFFMTEVEVKGEVTTSSDWRYYIQQMVIEESGKASVSDCQAYESHTKFENTMETSSNDRCYYMQHVIEESEEAAASDPLSNVNPVKIEEGMEAFSHGGQQDMETEGVEEASPNDHHTSMTHTKLEAEEAAFSSFQYHIELAGIEEGKKASASDREVCLGLVKTEDVSATDSQGLVRQVMAEERDEAPAVDQAACLWHIKVEDEEACAIDKQACMTHIKIEEEDVSIDEQACMRHIKIEDEACAIGQQACMRPPMFGKDEAHANEEQTCVRRLKIEEQMHTPDQQA…	820
comp388914_c0_seq8	XKLGGWSRKCGITRLNTSFTAARCLETGARPGVPGGRERDWXTSCIEDTGLVDWSDHKKTKDWVKKNDKMTFLQNPHNSMYKGRRMSEASSGELQACASQVKIEEIDEASTNDGQFFMTEVEVKGEVTTSSDWRYYIQQMVIEESGKASVSDCQAYESHTKFENTMETSSNDRCYYMQHVIEESEEAAASDPLSNVNPVKIEEGMEAFSHGGQQDMETEGVEEASPNDHHTSMTHTKLEAEEAAFSSFQYHIELAGIEEGKKASASDREVCLGLVKTEDVSATDSQGLVRQVMAEERDEAPAVDQAACLWHIKVEDEEACAIDKQACMTHIKIEEEDVSIDEQACMRHIKIEDEACAIGQQACMRPPMFGKDEAHANEEQTCVRRLKIEEQMHTPDQQA…	819
comp392921_c1_seq4	XDEKIEFESESQRTGFFEGCKDFNAMTQSVRSVEFLFTKTVYWFKKFLDVVVYRNDPPHVVLMRRLEPVYGEWVAGVVEILEADPTKLTMKQRETLKTLFEVGKGIFSTPGVFESRELFVEVRKYLAALIVFQGKVSEDLSRTEKRFEPIVLRLTGDAGVGKSTLAEMIAADLCALHGVPADSNIFTKSPRNEFYDAYKGQLVHIIDDIGQDPEDKDWADFTIVCSVCDFHPPCAALPDKGIVYRTPYIILTSNFEGTSPTTVRSSGAVSRRLFLDVNVSVADGYCRANTRGQRVLDLKKAIDDKAVVLGKCWEFKMNDSLFVKSPSLKELVLEMRREYDKRSKCLTSVNLIRSDFQASLLDEYRMHYAQPQTSGASGSEFRSESPNADLVENWARQLK…	810
comp383765_c0_seq8	MDSSKTRVVVDPSQARLVCSHPVAVKFKPLVLFSDKGKCGKSTSSAVASNGQQGYVSNRSRSPLIPSLNKPSFQGASRDYRPSGGKGMCYPRSYPGGEMRANRIYMTNVPKLAPNSNFEGADSLTNKAIHWLRHVRGCRSVIRDDIVRAIRLTIPNGTSDCIELTLQSNDLAENLFALEFRSSPPAHSSIQLRRGWGGGSMGNPSLEGVDXHLQGGKNSLGRDLCSVATDCGTLVSPNPINVDICNDDTEGQSGVLGSTKSIVYILPVPVENRPIEHTIPGCPDLLNMGKGSLMSWNIAGLSAKQEIPEWLTFINNFDICLFQETWLLEPTFCLGYLNFYIPASKGIFGRPFGGLTIWVRQNLGLKIKELVSVCKDVQGIRIDLGSLGLLDIYNIYVRG…	806
comp372659_c0_seq2	IFSIEKESHEELKNKTIYWLNKHRPLPPQIHTEIILVRRVTWIGYRKKDIEGDCIIINFRDSKAVRYINGWGHQGLSPGICSLSLDYFYPHKMLLGDRLENACSRWDPRGRLEKIFSKPWDPVDPYQFNIPVSNRFGPLDRVDXLNHLKYSCVVDPDYSILDGDLGGADTLESHRKSTLGSNKLGGRLPVPEEGVREDNQSVTPVGRVFTQHVHQVALLADQPPESSCGESGGFPLQRSGMDLIQTLPVSSDFILTPMIPTAYVNSKSLVTRVVKAVSWNVAGLSSKVNNPVWEEFIESFDVICLQETWALVPVHIPGYMTLNTPAVKGRGERPMGGLCTYVSILLNLDKSVLLGGGSFPSDYFTPDKAFRRILLVNFYNNVPVDDLEVVLHRIVESVD…	804
comp391826_c1_seq7	RHSACSTQDAATTAAATCTSFHSRPALTASSPPNTHPYSPPTNEPHHTQLSHHNNSHTCSSTHAQSANTPQKSGTSDTHTLDLLFLTETWLNTALSTDIATAIPTGYKFAHKHRFHKPARGLATIQKNTIKCATLTESVTPFMEHMHFKLXTDERTTIKGTLAYRRPGPASAPLSLSSSLPLAYSSKDFILLGDLKFHLDDLMDQNSTELLESSENTGLTQGQMYNTGHTLDPTFSSSKKVKFSHSTPLTWTDHFIXILAHLDTAAHHTEEKKTAHPDAAGIKXRKQTCSTFSIPTDQIISTIYTAIEGYKKIVTVGSQTEKTPLAPSRTPNKEEQTSKQVGTMTTSVNPSISASNWRGNGEPAESAIRTTYKDALKRYHHQLREKEKGYENRNQLQQQ…	795
comp384360_c0_seq3	XSFTESNLQQLPKNITCASYHEILIGFDMAYFSLTIDAQIAVYTFYVKDFMHQASLDTGVACDSVSFKDWVDNNVGKFVLQATFSDLVLFNRKLNMMTSPANLTSIELADATFLADVLRNSTLLNNILGQIKTIPGYGFLSGYLERVISNLCHNVESSPNTSSCNETSALTQLSLQTEHALVTNTLVVLNHEWSLENMDQWLLAFKLIFTNFSLAINDSNIAQLPLNISCDSQEEIANVLNDISNQLTPALQNSIFQYLLTYHKDSGLICDKETAFQDFLNKFFLIFSNQMTATDLVALIPPKNQSQVNLTNENRIAILAAVWPTFVRALNNLTTVDVNLWLNQRLSGYLHFLTPDNLNVSGLIPADCTAMKNLALIMNTTYSQFTIAQEQSNFQYLLT…	784
comp389759_c0_seq1	XHLLTQETVEGQCSTSMGNLEKLHPLSPKKRKTSPRVKNVKRKVEGKSKSRYRSLSSEETRKQQLGKLECLEDKHIFTTQSRRRSSRRSCSPLPEKGDGQHVSILKKEEWKQPSPDHKRAERKSLRGRHPTPIPEDSKGQSTFLLHETDLQLLQDWKAEVQDENVAEKVNNLELLGHEQEQSMCKDSGKTLSRGRQFTSCLEKVGQDLVTNRHPLPMPEMAENQLGSTLKEAVSEYFPTPGTSEKQQLSTPIQSKSTSTTSAKTRSPSKRRYSLCLQKEDTKALCQHTLLEEMSGKSLVRRSPSLTEEEGKWQNKHSLEIDGIPDTVSLSGLTPGNASEGEQTVDFLKYRPEVTRKSAVDSTSVSVPLEFTGMSLSVQGKMEALASTTDKHVDQIEKMG…	781
comp352078_c2_seq1	VFPPKHTAQSVIVSPIAERGTLLTGFPSNSLAMSIITCMANTSYRKCNTYPDKTKVTDSQYGGSGETKCVVKCSKTNTDQAVLKSNQTLPCRSVDKGTVLLSTDPERKYELTHCLFRGNCLNLAPSYSCSGKPSGGKQEEPAGRCNSYTLCAGSTNGHPIIPHNSSGHAKIPAGNVLEPCHPAGESISHMVTIQQCGGPVLSKKGTNIYSGNGSTTANISFPSLNTEVHMTWCCLARNLSCTVEQKKESHPLCFSPHLGLEQSTVEKPSASCRVSVLNTVNTITHSANSSATTDITKDQESLVESPEQQLKKNPDTFTNSANTSDQTAKAAELGQTEVTSASRHCRSKKWEITKNGCRGGQLHGHTRFKVNRLHKKLLLPHKMSTMQKKHLPKMHNGLR…	764
comp392984_c1_seq3	XHSSRSRGEERRSPTRPFFNLPGEEGGAWRGRAPSVDSQHSHASKKSSASLRDQRESSHERRCRLIDYEQRKIELKKEQLALERLALDLQRESRALGLEIPGGSRPIPRDRDRDSQVEHKNLSKIVPPYQNGDDIHKWITALERACKVQNVPQKQWAAILWLSFADKGRDKLLTVREEDANDYMVLKSALIDGFGLTTEQYRLKFRDTQKAPNQDWTDFVDCATKALQGWLIGSKVNSFLGLYNLIMREQILSNCQNQLLHQYLVDSDLTSPQELGKKADKWVRTRVKVQNQGGNLKKDSTKPKEKGGDNKTEKSPEGPKNSTSGGGSQNPSSPKKKPFCHVCKQPGHWKTDSSCPKNGNTPKVPPTVTPTPPVTTSSNPPGGGSAPKNLVGFSWGTEG…	762
comp392984_c1_seq4	XHSSRSRGEERRSPTRPFFNLPGEEGGAWRGRAPSVDSQHSHASKKSSASLRDQRESSHERRCRLIDYEQRKIELKKEQLALERLALDLQRESRALGLEIPGGSRPIPRDRDRDSQVEHKNLSKIVPPYQNGDDIHKWITALERACKVQNVPQKQWAAILWLSFADKGRDKLLTVREEDANDYMVLKSALIDGFGLTTEQYRLKFRDTQKAPNQDWTDFVDCATKALQGWLIGSKVNSFLGLYNLIMREQILSNCQNQLLHQYLVDSDLTSPQELGKKADKWVRTRVKVQNQGGNLKKDSTKPKEKGGDNKTEKSPEGPKNSTSGGGSQNPSSPKKKPFCHVCKQPGHWKTDSSCPKNGNTPKVPPTVTPTPPVTTSSNPPGGGSAPKNLVGFSWGTEG…	762
comp392984_c1_seq5	XHSSRSRGEERRSPTRPFFNLPGEEGGAWRGRAPSVDSQHSHASKKSSASLRDQRESSHERRCRLIDYEQRKIELKKEQLALERLALDLQRESRALGLEIPGGSRPIPRDRDRDSQVEHKNLSKIVPPYQNGDDIHKWITALERACKVQNVPQKQWAAILWLSFADKGRDKLLTVREEDANDYMVLKSALIDGFGLTTEQYRLKFRDTQKAPNQDWTDFVDCATKALQGWLIGSKVNSFLGLYNLIMREQILSNCQNQLLHQYLVDSDLTSPQELGKKADKWVRTRVKVQNQGGNLKKDSTKPKEKGGDNKTEKSPEGPKNSTSGGGSQNPSSPKKKPFCHVCKQPGHWKTDSSCPKNGNTPKVPPTVTPTPPVTTSSNPPGGGSAPKNLVGFSWGTEG…	762
comp388740_c0_seq4	XAVVQLPIFQPVPVHSLPPLTQAIAPQTQASAPPLQATAPEMTDDPVLPVSVSTPRILRSTVPQFRQDAIRLMVLNWLSDLEMEVGEMKDQIQDFFXLINKLSHQLMVQWEMTTGQNGIEDVRVINRQCQIGAFPVNRINTAIATIIGYRDELSSSPXIRPMREAAPHFIPERGNANNDDPNSPDARAHFLYNWIYTPWKRTDVLTLKASLPDIQKNPRGFYVDVQAAIDSCIMTLADIDMFFGMILPPDMWRLTRKQDHAADLGGDRAAIVAADRDRKPGQKPSQLILDLPGNILTYIKMMVPARKIDWALLTACKQKQGEAVPDFFTHFEEVFHDFSEQXYIYTYGCTFIRRLICGKFTPEISVCSKNSESTWASVTPKAILDMAQYYQNQVTAEQE…	761
comp375871_c0_seq1	AGEAEPEAEPRLGHPGAREEQAPCSPQSRGELLIVASHLASAAAVFDGAHNAHTGLLTQEDLLHSPSGTSSQKLALHATLVRHQTQKAALGTPLEVLSSKEFISESSIEVTPLQTPPDSPAQECSMREPSNLECRPQRFSKVQCHEGPLPESPAEEGLLQTSPERFLDQEESLHVLTGTSAFYGPFNNPQERLVTKEEALLPLHGVSSDEGKPTFSDSSEQEEVIIDPLNSQTPEWRLPTHPLPSLEGKERSWPLPTHSFPSIDGRERSMSSALQGDGTQGQPLHGPLPFAEALQVPVEDGENLCHSSSNTLPHKDCTLEDQEKKGSLSAPSGSSALCSHATAEVLQTYHFQDQLCPVVGTQILQDSSLRDVSSLVEGQLASNFTPLSEVLSRSSSPVG…	759
comp392921_c1_seq14	VYRNDPPHVVLMRRLEPVYGEWVAGVVEILEADPTKLTMKQRETLKTLFEVGKGIFSTPGVFESRELFVEVRKYLAALIVFQGKVSEDLSRTEKRFEPIVLRLTGDAGVGKSTLAEMIAADLCALHGVPADSNIFTKSPRNEFYDAYKGQLVHIIDDIGQDPEDKDWADFTIVCSVCDFHPPCAALPDKGIVYRTPYIILTSNFEGTSPTTVRSSGAVSRRLFLDVNVSVADGYCRANTRGQRVLDLKKAIDDKAVVLGKCWEFKMNDSLFVKSPSLKELVLEMRREYDKRSKCLTSVNLIRSDFQASLLDEYRMHYAQPQTSGASGSEFRSESPNADLVENWARQLKNCVSGRPRTRTLKEKVSAWMAERVSDSIPTWMKVAGAVSMALSLIVSGLYI…	759
comp392921_c1_seq20	DKAVVLGKCWEFKMNDSLFVKSPSLKELVLEMRREYDKRSKCLTSVNLIRSDFQASLLDEYRMHYAQPQTSGASGSEFRSESPNADLVENWARQLKNCVSGRPRTRTLKEKVSAWMAERVSDSIPTWMKVAGAVSMALSLIVSGLYIYDRWKTRRKEKESVEPQPESAYGAQKVVRTNRLTTPAKVPQTAVSEAYEIDVAQKIAANVVVLRGTGLKDKEYQINGLMLGDDIVVFPKHFLTSVTSDVVVHHSKFEYVIPMNEPGEHRPDAKCAFGNFVIDGKSVDLAYAVIPKASFHAKKLYNLLIQDSDLEKPMPAEGSLLTFRNNDQGGVAILLDAPGMEVYGELQAVHEGVVNVVATMGIRYRCLTTYGSCGSILCGRTSRGLRVFGIHIAGNGNGV…	752
comp392970_c0_seq4	MTEDEGEMRFLRYGTFRLTVLHNLKSKMEGMRPLPRPTQFEALSAWIRAVYDQLRTRNQGRMRRAVKAIXDARWDETAKRWRIDTLQTTGLYPFKELKEIKEKNKDQEKETIEDSDSDDSVIERMLLEKPPPTNPHFTNSSAQLTSINTGTGEVQALQRDGTKGQISTQSGSSVSAQLPDALQVPVTIGPIVSLYGLEPERNQTQSPTQNQTQNWGPNQRQNQTQTSMCGLIPTQMPIGPRVVESWGPPRGNVAVVTEQPKRQNSEVIRWIRYVPEPTETSTPLAATGDSSFQRTDERAERTGSRTDICNDLRARVIPPEGTRRGLWRERERIELASEDERPGSSRMTERQRXEEQNRWNEEVSRGKNKQVITAVVKAKPLDVMRLKGEVDEIIYGTLP…	744
comp392970_c0_seq6	MTEDEGEMRFPRYGTFRLTVLHNLKSKMEGMRPLPRPTQFEALSAWIRAVYDQLRTRNQGRMRRAVKAIXDARWDETAKRWRIDTLQTTGLYPFKELKEIKEKNKDQEKETIEDSDSDDSVIERMLLEKPPPTNPHFTNSSAQLTSINTGTGEVQALQRDGTKGQISTQSGSSVSAQLPDALQVPVTIGPIVSLYGLEPERNQTQSPTQNQTQNWGPNQRQNQTQTSMCGLIPTQMPIGPRVVESWGPPRGNVAVVTEQPKRQNSEVIRWIRYVPEPTETSTPLAATGDSSFQRTDERAERTGSRTDICNDLRARVIPPEGTRRGLWRERERIELASEDERPGSSRMTERQRXEEQNRWNEEVSRGKNKQVITAVVKAKPLDVMRLKGEVDEIIYGTLP…	744
comp392970_c0_seq7	MTEDEGEMRFPRYGTFRLTVLHNLKSKMEGMRPLPRPTQFEALSAWIRAVYDQLRTRNQGRMRRAVKAIXDARWDETAKRWRIDTLQTTGLYPFKELKEIKEKNKDQEKETIEDSDSDDSVIERMLLEKPPPTNPHFTNSSAQLTSINTGTGEVQALQRDGTKGQISTQSGSSVSAQLPDALQVPVTIGPIVSLYGLEPERNQTQSPTQNQTQNWGPNQRQNQTQTSMCGLIPTQMPIGPRVVESWGPPRGNVAVVTEQPKRQNSEVIRWIRYVPEPTETSTPLAATGDSSFQRTDERAERTGSRTDICNDLRARVIPPEGTRRGLWRERERIELASEDERPGSSRMTERQRXEEQNRWNEEVSRGKNKQVITAVVKAKPLDVMRLKGEVDEIIYGTLP…	744
comp392970_c0_seq8	MTEDEGEMRFLRYGTFRLTVLHNLKSKMEGMRPLPRPTQFEALSAWIRAVYDQLRTRNQGRMRRAVKAIXDARWDETAKRWRIDTLQTTGLYPFKELKEIKEKNKDQEKETIEDSDSDDSVIERMLLEKPPPTNPHFTNSSAQLTSINTGTGEVQALQRDGTKGQISTQSGSSVSAQLPDALQVPVTIGPIVSLYGLEPERNQTQSPTQNQTQNWGPNQRQNQTQTSMCGLIPTQMPIGPRVVESWGPPRGNVAVVTEQPKRQNSEVIRWIRYVPEPTETSTPLAATGDSSFQRTDERAERTGSRTDICNDLRARVIPPEGTRRGLWRERERIELASEDERPGSSRMTERQRXEEQNRWNEEVSRGKNKQVITAVVKAKPLDVMRLKGEVDEIIYGTLP…	744
comp382748_c0_seq1	RSIEVSPGVRAEWGISGEPLXRVLMVVVLCLWTPEQGESKVYYSCGAVMSTIERGLILSPGFPNHYDAGAHCVWQFFIPAGTHLILEMFDFDVYESKGEGDVADPYIYPFKRVSQGTVTAEDETFRASPTSEPNLQDVVDTPEPASSSRVRSGVSGYFRTQKKTEPELVERQGLLTSLNVAAMEESLLHSKLQAIFEAKQQSWLEEYNSEYGSKDVGGGSKFAEDPARQQNQAAEDDGKYFQIHPDVSDSATPSVTPSVTDTSDTFPPPAEACPQDVLYISDLVTFSSRFCGANSPQNKSLVFGSPSEMMEVIIELITTTTSGRGFLMLFDYRNISGVTAMNVQEQRDRDHLVVLAILAGVATLVILLLSATCLVYRRRLFPKRTPSSTMLGEQESGIQ…	733
comp382936_c0_seq1	KPLCFAAPPKREMDSFAEGRKREADCKSTAANLNDAVKSVTKAQDMRLEAELMMKPYANWEELVMPAYFSIAILGELAAILKVTGDFSINSNPPVGGFKYMKNPESFSASLMQVCNTAWASFSIANKNMDQIRLLTNSMTNANKELVMILFQPTATVNALLPQRLTSILSTSNECTPLAQSVDASFTNNIHLIQEVLEACVNSKRGYEKQMADVKITLEQITIREASANRSVPMAEEFKKITETQLKDAADAYKDALNNVPSVWETMAANFMGGILDTLSFTANRFISKEVGTDIPANGTVGIVGASATVDTAGTSDVKAIQATNNICSKSNQMTAITDGLRNVLDSKGETINMKLVYDARANTVTTNYVKTLTLSLKQDIADGAECKAQTLMDAVLQS…	726
comp392959_c0_seq3	XLYLANMRRGGITLNVQNREKVNFQNLKELVTQYAKHTGRGECVPEDESLVVRHPGIVRIKKRWDIETRPLSKTLRVVYDKRVLKDDYKTLPYXLLRVTLPLCKHGTSESRLSAFGVYSLLEVVXSMDIRLQHPFSCILAGPSNSGKSYFVKNLLENAHQMITHPPTNIVWAYSCWQRLYQELSQKFPHLKFVEGLPATLNDDILFPPSSVNMLIVDDLMASACASDEIEKAFTQYVHHRNLSILYIVQNVFCQGKSSRTIALNTKYMVLFKNPRDKLQITTLARQMYPGRSSFFLEAFEDATQSPYGYLFVDLNAGTPEDYRLRTGLFPPELPVAYXSKKALPGYKKKIICRFCHSLERQPLMTMSSRIARNLSLLRLLVSSSPQQRKALLCSASDDL…	720
comp392989_c0_seq1	TTDQTPIGEKWLIWPTDTNICQERFLNKTQGFTIHRPDPRYIQRQHPGVVTTYSVGKLCLDWLQTSSLDQVKQHLSLLKEDADLRDFLLGPRKPCQKRFIYAGIYAAYNEVWKVSQAEAAERIRELDRINLEKSLTVVDNGLTTLSSRIYSLGNIVSSAIDILEQDLAMLQHGQSQLRSVMLLGWTLQSLRAGYVPWRFINTSSLFSEYNLTDKQIEMAQRGAKYTILRIEKLERLPFTVAEKPATEWLIHGHINLPVTTFQFQYCLKQKQAGKYERLGKEYIKTSWELPYNYRCWSGGREVFLSGTNCKNALSGSLICEDITLHGACNGSVANLSCHLQGAPAAVINPTFGLLSNGSYLMLNDQGCCGMLPGIPYLVTVNSRVTCCMQVLFPPTNTVR…	715
comp392595_c0_seq1	MFSIRTRKSAYDSRHPLPRQRSPVQPIRKSLDSRDRFMEQNRLLRAEYYSLWLADPSMMDFYSICNPDPHLMSACDLQDENEFLQTLLAAERQNSNLESGTIRGNFSEVCNSETLCQDNVFFENNFQTQYLSASYQTGSSMTPVKACLTTQQPKKEQMHFITSGFHSNNVHPTPEPMNPLMRNGHLRSENFTNWISNTSLPDPGLLFCSDPDSMSVSELQKENATLLSLLNKNSESRRSAESGCKIHFSTTQPKKEQVHYITSVFHTNDIPQSCAPVKITVPDTKETIFNATFKVNNQINKREKTPTRTQTADRQFKQNPRFNSVACCEVSKSTAVLVEKDLQSSQDVLESKILELQQENKMFQTLLKNYNPEFKWESKTLVQDCFSASMLASLEMENE…	714
comp392921_c1_seq5	REYDKRSKCLTSVNLIRSDFQASLLDEYRMHYAQSQTSGASGSEFRSESPNADLVENWARQLKNCVSGRPRTRTLKEKVSAWMAERVSDSIPTWMKVAGAVSMALSLIVSGLYIYDRWKTRRKEKESVEPQPESAYGAQKVVRTNRLTTPAKVPQTAVSEAYEIDVAQKIAANVVVLRGTGLKDKEYQINGLMLGDDIVVFPKHFLTSVTSDVVVHHSKFEYVIPMNEPGEHRPDAKCAFGNFVIDGKSVDLAYAVIPKASFHAKKLYNLLIQDSDLEKPMPAEGSLLTFRNNDQGGVAILLDAPGMEVYGELQAVHEGVVNVVATMGIRYRCLTTYGSCGSILCGRTSRGLRVFGIHIAGNGNGVGFSLPLTQQMYNDVLGAMKKPLLPHSAEMVVVG…	714
comp388740_c0_seq7	XAVVQLPIFQPVPVHSLPPLTQAIAPQTQASAPPLQATAPEMTDDPVLPVSVSTPRILRSTVPQFRQDAIRLMVLNWLSDLEMEVGEMKDQIQDFFXLINKLSHQLMVQWEMTTGQNGIEDVRVINRQCQIGAFPVNRINTAIATIIGYRDELSSSPXIRPMREAAPHFIPERGNANNDDPNSPDARAHFLYNWIYTPWKRTDVLTLKASLPDIQKNPRGFYVDVQAAIDSCIMTLADIDMFFGMILPPDMWRLTRKQDHAADLGGDRAAIVAADRDRKPGQKPSQLILDLPGNILTYIKMMVPARKIDWALLTACKQKQGEAVPDFFTHFEEVFHDFSEQXYIYTYGCTFIRRLICGKFTPEISVCSKNSESTWASVTPKAILDMAQYYQNQVTAEQE…	705
comp374485_c0_seq1	XGSGPSVGESKPMAEHAQSSDIGSRRWSEVMDRDGDIVGTSSRRCEQGAECGRPSWRMARLGRRGLSPGRCVPADEDDEHEHHTVWRLSDLGADLLQTVEGAGDRRRKPRGEGRSGTDFLDAPYGSNPPELRDLGDPEVAAVRWRRWRSWFKNYIVAQRIKEDSVKLVCMVEFGGEELEQIIENLPYDLEVETFDEVVKALNRHFDPFANPGQDVVRLRRAGQMEGESFEAFGRRIKDLASNAGLDPVFEAKIQMPAGCEYDQVREMCLRQPGIIGREVLAIGQALECDHAQRETREKDRQREREPYVDRTSANRKCENAEVTDGVEAVGMRVEQACPRGRQGSQGLQEGKKEESDSEHRCPACGLEPHRVEECPARGQRCYECGGVGHFAAPCRGERR…	700
comp376944_c0_seq1	XMPFPEESMQPCSSPENPCQRIAEYMVLGLGLAIGVVIGINITTLVWGCIINYLKTSPGSVPSRDKGVSHKADKNQSAEPIDNEECGKKGSDPPAKRRPVPTHLVLEGGISKRQTRVQGHNGTDCTPALGAKPPVHIQGTDDEKANRCHLVGGREERRNLRRRNLQDGAGRHNSGFFYKESHRRMEWKSQNPVAMINVPSQQGWQGSMQQVYDAQNIHGDTTRGMSSVLQPTMEWPNPSTSMDPRPLVTHSDSMAQMYPCDPRIPRALTKPRPSIVQSTLTPKTGALDQVAQTDCADQANIADLPGPTLSTKCLNPSPQRNPAHSRNRVDPIPTMSQPGTRLQADWSDARLLKNISDPKGQVELSDSRVQMIQPDQSNKMGCSELYLQNGWIGPRLPKD…	699
comp288112_c0_seq1	XYKKPRSIKSMYLISQNQCSCSCAAIIDQWSTLASVSKALANSIRGTSRPPSLGLHPVASPPQQDIETLDRQINLPESPLTISTPQSPSPHLNTALHGSLEVRPGTLTWLRQWIGIKVHQVPSGRSLANRKHTTGKGSVQFYPIFTTKTVGNNSKDSSVKEPRIIERAPDETRGRISPDSTPEPFPGAKKVAVCSYAIQTAPTDNASVMRSDIGAINTPSNRGGKTDAXTQASPNVERSAHNGERSNWGLQNLNHPPSVAFHGTAIHRQPVTPRSLVVPEGHVQASNSQSSSPSKSEHGIVEVAFTPRYCIKGNHDILNRGNILRLNDIRLADLAWVKFQRLAADTHGESGCSSSHTXQQYYKKPTNWGIEIKHCPQNRHPHVLTIEAQSQWHTPSLKV…	695
comp377611_c0_seq1	MATNDVLRKREATAEALFLNLPLITNEQTGQNNTVTNSDVKSLLKTLAKLQKIELTKWWEKKSLEKYRDXKQGAKGVKSTYCSNIREPKPRNVKSGLNNLQASMNMAIILIKYAEIDCEAILIEIEKTIGLLDGFDKDVVSKGRAEINARIKKHEEVIKARKVFKFACDKNDYETGRVFTFSKKFDTFKRQSLANKVAVMQTTSQEANTVANLESDVSSLTSNSDSEESMSSSSATQVAGITNLTPAEELNFCARTGAKPYGLESSIETRRRTNQRRRQRKRRKQQQYKQGNSSQKVQTINGEADNTVINLTDNILTAAXIPIVVLGAYILPRKQFQYNQSWVDVFKFIRKLKFIKFHQLKESTSGSKTDPFCGSITSNLQATDVSMLRLLHSFVTDED…	695
comp392413_c0_seq6	EXKAKLYFEGPRKEKLTLFGKIKRFFKKDKPMIKREGIPIPPPKTPASYMMLKYGYHTCVWLENWVAYTKSDGVLAFLEHGTFNMAVLXNLRDKMMTLIPRPRPTQFEALVEWEDEVHERERQRGGRRYGYFYTLSEGHEDRMRRWRNSEITDGLYPVLTVEENTGGKYKEKKKNLEPLGYGYNPNESDDELLDDILVKNPPPYQENPVTVTPNAPLMEAPMTPQVIPEQSVNRVLNKIEMEMAEKAKELAEKLNQMSMRVNALTVLVTIGPVVPVYESKMVREPNLTVPLNTAVXSARSIATPESVQSEQPATTSRLNLPINLTENETPRGAVQLSPKRIDLDDIQRSKALVGPSPEELDEWMKGLQRRKIHCELIDVRDLEEMILGTISADRLKTYQ…	689
comp392413_c0_seq7	EXKAKLYFEGPRKEKLTLFGKIKRFFKKDKPMIKREGIPIPPPKTPASYMMLKYGYHTCVWLENWVAYTKSDGVLAFLEHGTFNMAVLXNLRDKMMTLIPRPRPTQFEALVEWEDEVHERERQRGGRRYGYFYTLSEGHEDRMRRWRNSEITDGLYPVLTVEENTGGKYKEKKKNLEPLGYGYNPNESDDELLDDILVKNPPPYQENPVTVTPNAPLMEAPMTPQVIPEQSVNRVLNKIEMEMAEKAKELAEKLNQMSMRVNALTVLVTIGPVVPVYESKMVREPNLTVPLNTAVXSARSIATPESVQSEQPATTSRLNLPINLTENETPRGAVQLSPKRIDLDDIQRSKALVGPSPEELDEWMKGLQRRKIHCELIDVRDLEEMILGTISADRLKTYQ…	689
comp392413_c0_seq10	EXKAKLYFEGPRKEKLTLFGKIKRFFKKDKPMIKREGIPIPPPKTPASYMMLKYGYHTCVWLENWVAYTKSDGVLAFLEHGTFNMAVLXNLRDKMMTLIPRPRPTQFEALVEWEDEVHERERQRGGRRYGYFYTLSEGHEDRMRRWRNSEITDGLYPVLTVEENTGGKYKEKKKNLEPLGYGYNPNESDDELLDDILVKNPPPYQENPVTVTPNAPLMEAPMTPQVIPEQSVNRVLNKIEMEMAEKAKELAEKLNQMSMRVNALTVLVTIGPVVPVYESKMVREPNLTVPLNTAVXSARSIATPESVQSEQPATTSRLNLPINLTENETPRGAVQLSPKRIDLDDIQRSKALVGPSPEELDEWMKGLQRRKIHCELIDVRDLEEMILGTISADRLKTYQ…	689
comp380675_c1_seq1	TAPVNPPKRTRRANKNLKKDLMKVSEEDMGRKEGRKEDEEGELPLISPLLTSPKCSSDIKPRGTTNALPVNKSSFQPKIYTKFSFIKDVRSALCLNSLNTSNLPTPLQPSKANPLKQXLQAGSERDPADPGEGGNCVEEAALANKEPNKGLERTAPWSKTAQDQGCRQDQADSNLKTNPKGCGYEGIKENKREGQDAITSSNSAPTKNWKRSPTSPYNTTDGDLLESLKGGQGPPGNPEWQEGLEAAAIWGSRYHTPQGKGDAQNSEHTEHGDLSNQTEQKLCKYTPTMQEDRLAPQEFKRTSIVATAADTEEGRQPNTITTLEATGQEQLTPQINDQQLEKQHEQAELGGAPIQIETDPPHLATLTNTPPISFQVTDSEXLYLTPEEWEELVASYPAA…	686
comp393017_c0_seq17	XLPGPILRSIHFVSTENYFVWIKIXKCLEELKKKERQKGNLLKKSKKCGLQVNEITTKILSYGKNTRQFFXKVLRTCNENNITQRKKKNFSSKEKQTSISKTRKRKHDKETVSVTWRKKQFEQIRQRLFRTRVIQNLMKTCRKYKKKVLQFKQKQHIESIVDTAFNLKKLFIVILKRMKVLDKIMKVLKDKSRRKRLVNRANFCKIFKGHWKHSSSEPFFNEESYLQENTLPFAVDTGGRCYEVQDGCPLPKEEMVGISVAQLIGXGLEGKRTQGPVYKWGCSSICSIRQESIDKMRNLLREYAQKSVKQKIRLIQGLDPCNVRKYSEKHGHSLAFLXRKVCKSVFHHLRMLAVHHSEMRTFVRKLYYVKSPALCLGELNTALLHGSXSDVQKKCDDIE…	684
comp393017_c0_seq11	XLPGPILRSIHFVSTENYFVWIKIXKCLEELKKKERQKGNLLKKSKKCGLQVNEITTKILSYGKNTRQFFXKVLRTCNENNITQRKKKNFSSKEKQTSISKTRKRKHDKETVSVTWRKKQFEQIRQRLFRTRVIQNLMKTCRKYKKKVLQFKQKQHIESIVDTAFNLKKLFIVILKRMKVLDKIMKVLKDKSRRKRLVNRANFCKIFKGHWKHSSSEPFFNEESYLQENTLPFAVDTGGRCYEVQDGCPLPKEEMVGISVAQLIGXGLEGKRTQGPVYKWGCSSICSIRQESRNLLREYAQKSVKQKIRLIQGLDPCNVRKYSEKHGHSLAFLXRKVCKSVFHHLRMLAVHHSEMRTFVRKLYYVKSPALCLGELNTALLHGSXSDVQKKCDDIEMQYF…	680
comp390921_c0_seq4	XSYLSRTLFIESASIREYSGKSSTQIAQYPIREVHQIYHPEILALTDQHGATTRPAVAAHFQEQWVYXSMEKEGGSALKATLPDPRKNPTAYYKELTAAASSTVMNLADIEMFFGLLVTVDIWRQVHTQDHVAELGGTWDVVKGWDXDRKPGDKPRADILALPGRIITYMHTLIPPKKVSWDRLAACRQKKDESVSDFFNRFEDTFLDYSGQDMSTEGGVRLFVXQVFTNLLPEIMTHLQASESIWSTSFPSVILNMAQYYEHQDQEEKDKTDKNHKDLKTKVLLQQAYRGNTRGRGGPLXQLPRTRQPSTTPLGQNQCAYCKEEGHWRSQCPVLLQKVSSPRGQGSGGRGHGTDRNQNAAAPVGHSGNNYFDDPRDGQYYSDDYDFDDVTGILRARLA…	677
comp393017_c0_seq18	ELVAIPEEPLECLFVFENEKENNDKWEDFTTYLLVEGRFELGTDQCICKYCYNKLEENKMPARAVHNNLELVAIPEELAELNTYESVLIQSVHPFQTIIRIEPKTGKLPPTDLQRGLKGRVVYLPLDFKRNIETVGGDKEENEAIVILVNGVPTKSRKIWQEFVDVNKVEKATLYLIQNNIYYKTVNVDEQVISLEDESEISSGQIEKVDKSRTEKIYEHYTICPLHSKEVIGSSIELFQMKKAQGTPMSVWEKSLEARCFPQLFPTGEGGRYDDRPVRIPASEYRSTRLYSEDPRFRQCIPYIFHLLFESDLSSLSYAVNHILKTGVHQSLLSAKEFMEKVQRTDKYLEAQLNNLMACRHGTNEYWYRHHGELKCMLRNLGTPTWFVTLSCAEYAWED…	670
comp376944_c0_seq2	XRSHENAGPASGQVWGCIINSLKTSPGSVPSRDKGVSHKADKNQSAEPIDNEECGKKGSDPPAKRRPVPTHLVLEGGISKRQTRVQGHNGTDCTPALGAKPPVHIQGTDDEKANRCHLVGGREERRNLRRRNLQDGAGRHNSGFFYKESHRRMEWKSQNPVAMINVPSQQGWQGSMQQVYDAQNIHGDTTRGMSSVLQPTMEWPNPSTSMDPRPLVTHSDSMAQMYPCDPRIPRALTKPRPSIVQSTLTPKTGALDQVAQTDCADQANIADLPGPTLSTKCLNPSPQRNPAHSRNRVDPIPTMSQPGTRLQADWSDARLLKNISDPKGQVELSDSRVQMIQPDQSNKMGCSELYLQNGWIGPRLPKDCSDAKLTLYESDPTAPAISCRPQTEHLLSQPV…	667
comp386041_c0_seq2	XPKLRDLSDPAAAAVRWRRWRSWFENYVMAMRIKDDSVKLVCLIEIGGEELEQVLEEYHAELDMGMFDEVIKALNRHFDPFANPDRDAVRLRRTVQAEGEPFEMFARRVKDVVSKCADIDRAYETRIQLLTGCASDQLREMCLRQPGIAAGEVLALGRALEVEDVRASAQPRQSVGRTQTRIACDACGETMKQAIETERECTGCERACGGKQSGSGKGKGRTDNETEREQRCPNCGLEPHPKDECPAXGQRCYECGGAGHFAAPCRGEMRVIQILRRVAKSXSPPRPGKGAAQVEARHCGEQKGGPEGKGGRERVFYLAGYDASGGGEGTCLVRLIKIGQRWLNAIIDTGATINVIGENRIKSVEPCLSIERSDTRVYPYGDRNPYQQWGPDEKSLQAE…	665
comp390954_c0_seq4	XXCGGYMECDKRFGPFVQQHALQHMSATLIGLWEQCIGGTAPQIIYDNRDRVYSARMAPAEVLSNVGTPLGYXERLHHRTPTSVSQFPMREVDPIFHSEIPEQRNQRGDVVQQWVAAHFQEQWVYTPWKRSGVLALKSQLLDPRNNPMAYYKELTEAALSSVMTLADIEMFFGLLVPVDIWRQVHTQAHGVELDGTWDEIKAXDKERKPGEKPRAEILALPSCITAYMYSLIPPRGVDWDKLTACHQKKEESVSDFFTRFEGVFLDFSGQDLSVEGGVCLLTGYHKFASGDCGSVASFREHLDYLLPFGDTEMAQYYEHQENEEKHKVEKKSKDLKTRVLPQQVAGQSVRGRGTGPAHRSLGAGRSGAPLGLNQCAYCKKEGHWRSKCPDLLQKIAVPR…	665
comp391446_c0_seq1	RNTALAVEDAGGLFGLGRKPEGHAALIVVCACLFFNTMLGFLFKACGNLQHILFASNNYFTMVKKECEKTQSKREKKMACNVKAAQVGNQQNVFESRQYLPQGYKHQNMQMGHSKYPSNEQFYQRSGPVLSPQSMPETVQNLQHVQSHQTQNCYANACQTVFQQVNNPAGILKESSSNQKCNQNTNSTFLEYMNQQNCYMPAYYQYDTSALPQSINGQLSFQPTVAYQKVQGHVSFPNAGEMSGKNSGQNSNMQVPPPYSHLGSQMSYDVQSEWPPNLSSELSTQTFNHNSVHHQHGESIPKQMQSRPPEQDQRHVQFPEAVLKLLQTKQLYKHADKSVQNQPNFYSDAQNLYYDWHHQSPKTSTQNGCNSDALSSCEPHNANRNASFSPKDTGSNVSS…	659
comp381564_c0_seq1	XRGHVDLVFNYVDRASPSRGSQPAEXDLPDLNKPTHDPVLDWSPDRQQCTMPRRAKNADDYSREHRDFIVEERNGRKLLVCKFCKVTVPVITGKTASRIAEHVSSKTHLKIKDQSMSDDCLYQMLLPEATASVKVEHNKEKDVAHEFARALVQSGTCLNQADGPIGDLFRKRASEGNWLPNSTQMYAKYLPDVFQADLEHISALLKGEVKISVTVDKTLEMLGNPAVAVLFTFCDTGNGWVRRTVMADLHVIETCNAVSTAVLLQNVLEKFGKNWCDVVCICSDSAGYMKMLCKDLSKEMPEFKAFHLRDPCHLLDDMLKAALKSSELMREAVDFVIHCGDLFKFSHELKQKYITFCHFYGKTQKVIPTISVIQWSSMVEAVNAILSMWQPFIEFLLSD…	654
comp385662_c1_seq1	XAQHREHKESEQAFNTLLKHAIVYESPRLGAKKGNHVLEREKPVMFESDDEEDVEVDEGEAILLEADALMTAAPLEPQDVGRPHEKFYACDTSVVVEPLSPTVKLQARKRLSFKDKETPFGSKTPASELTKLSQPEDKIRQIPRSIKIPVPSEFSKKTVHCVHTASEKDTRLRNHLHINECQPTLRKQTTDKVEMLESTQALTDSLKTIRASEKQHGNSSQPLNEKSTNRFASMLFKTMHPENRLSKNTLHSSLPRPPTTEYDMEEEFQIDEVSSFIFKSWDREFKNVKPSTKQPTTGAGERKKCVNLEQKDTEVLDLCTADAPPNNSPLYSSRKKTAIETKKVQALANAKEMSSLLQQNKKIIALIKKQQARQAVVRPCVTYDNHSSTVIATDERPSN…	654
comp389871_c0_seq11	IAEDYVREHKDLAVEEVNGRKLLICKFCRVRIPIITGKTASRITDHLASKTHWKLSPGTHRSRTQNTPRRLKNAEDYVRVHPDLSVEEATGRKLLMCKYCRVSVPLISGKTASRIKDHLSSKTHLKLKIMYSSDDDLGQVPVAEMKTGFKWEDEEKGLAHEFTRALVQSGTSLNQADGPIGDLFRKFAPAGETIPTCSEMYCKYLPSVFQTDLDHITALISDGVKISVTVDETAEMHGDPAVAVLFTFCDAENGWVRRTVMADLDVVETCNAVSISALLQKVLERFHKSWSDVVCIGSDSATYMKKLCDDLGNSMPEFKAIQVRDPCRLLDGVLKAALTSSELMRSTVDFVVHAGTLFRYARKLKQKYFSFCTLYGMTGKVIPTVSSRWSFSLLDAVNA…	654
comp389871_c0_seq14	IAEDYVREHKDLAVEEVNGRKLLICKFCRVRIPIITGKTASRITDHLASKTHWKLSPGTHRSRTQNTPRRLKNAEDYVRVHPDLSVEEATGRKLLMCKYCRVSVPLISGKTASRIKDHLSSKTHLKLKIMYSSDDDLGQVPVAEMKTGFKWEDEEKGLAHEFTRALVQSGTSLNQADGPIGDLFRKFAPAGETIPTCSEMYCKYLPSVFQTDLDHITALISDGVKISVTVDETAEMHGDPAVAVLFTFCDAENGWVRRTVMADLDVVETCNAVSISALLQKVLERFHKSWSDVVCIGSDSATYMKKLCDDLGNSMPEFKAIQVRDPCRLLDGVLKAALTSSELMRSTVDFVVHAGTLFRYARKLKQKYFSFCTLYGMTGKVIPTVSSRWSFSLLDAVNA…	654
comp390554_c0_seq5	MEMESPTASETPPRRLRRSGSQHLESSLAASSKTSGKMFCPQGGRNEVEMLGYHSKRMQHNKYTTMDENVLKCAFEMLPPSMHSPMGLCSPVRLSPLTDQRLSTPRKISQVHKDEPNPSAFSCNPGRLSPKQQKLEPSPNKHVKIFCASKSASLHLVPSKSNMVTMDLKVSLVKLPSHNSQKTVLLSHVASETKPVALPPVDSKGKALTMDLRVSLVKRSIPGFQKNVPQNLSETNTGSQTSECPPKKTVSHIPTDSQANTVYPSPGSPLLNSDTPTLCTPLMVPFVSDDGCREKTDCMAIEGVSTLWSLFERNGCSTTGITKEHEKEKAAKALTPGINTRQYLSPFDQQCTPVLCSGSIIPVLASVGKGAIQSIARLRPALPSPMLKRRRLFRPEEVA…	654
comp393017_c0_seq9	ELVAIPEEPLECLFVFENEKENNDKWEDFTTYLLVEGRFELGTDQCICKYCYNKLEENKMPARAVHNNLELVAIPEELAELNTYESVLIQSVHPFQTIIRIEPKTGKLPPTDLQRGLKGRVVYLPLDFKRNIETVGGDKEENEAIVILVNGVPTKSRKIWQEFVDVNKVEKATLYLIQNNIYYKTVNVDEQVISLEDESEISSGQIEKVDKSRTEKIYEHYTICPLHSKEVIGSSIELFQMKKAQGTPMSVWEKSLEAVVFHSCFLLEKVDDMMTDLYGFQLQNIGRQDYILKILAVNHILKTGVHQSLLSAKEFMEKVQRTDKYLEAQLNNLMACRHGTNEYWYRHHGELKCMLRNLGTPTWFVTLSCAEYAWEDLLGFLREANSNIKNFEIKTPGEL…	647
comp355713_c0_seq1	XLRDPSKGVECVIQFQPGSPDGPTGVHPGQSLSVSTSAPDSACISKLASPQQRDSASAPSGVIHQGLPPGLDEEILSVLTRPMFAGGIRVLKLIEVLGHQRGIDLENLSWELGYQDVFDLLQQVPNSKLRGPSKGADCVIQFQPGHANISDATNRSEEKCWFEGTFPDSFVPNSSPASQHKPSPEILDTGQLQRSATPQTQHHQASTTTETHNTSAQPATSISPEGRHSGSQDDPKGVLPGQSLPISTSAPDSTCISKPAALPQRNSATALSGANHQGRPPGLDEEILSVLTRPMFASGLRVLKLIELLSHERGIDLDDLSWGLGYQDILDLLQQVPNIKLLDPSKGEDCVIKFQPGSVRKRGPLLPNPVGQSPIYPSNYWLRTELANVPYSSTSHAFL…	645
comp391259_c0_seq1	XKFEEDFKVEDITPAQKLXVHLPLRLSTSIILPKNLQRCWSKNLRTLGHHCYLAMVGTEKTLTGAPPSGLAPKAHEKLKPSTSASSNRDHNPALIHLRYWADSRHLPPQHGVRSLIPSCKTSEPKQSQPTSKLIYETQMEPILHKLQEKLDTRQKNFHIQGHIGLILPTPSSPPPLKRKLTFEEALDMPVPPKRKTIDKATSPPTLHLPYQLHHLHPHFQCLLHHHLLQETHKMTPHKGLHSQTLVGMEGGSQGDDLWDTYDADPPADTDPDIYPARPSPLEDATSYQEVIARAAAFHNVELHKEPLQDYFLFDTLSTTRQATQYLTMLKSMLRHTEDIFKDPIRDGVITPRVEMRIQSCTIRPDLHXRIVIPDSLVTTTARKLGNSQATVDTPPPGKE…	645
comp392921_c1_seq10	AEMIAADLCALHGVPADSNIFTKSPRNEFYDAYKGQLVHIIDDIGQDPEDKDWADFTIVCSVCDFHPPCAALPDKGIVYRTPYIILTSNFEGTSPTTVRSSGAVSRRLFLDVNVSVADGYCRANTRGQRVLDLKKAIDDKAVVLGKCWEFKMNDSLFVKSPSLKELVLEMRREYDKRSKCLTSVNLIRSDFQASLLDEYRMHYAQPQTSGASGSEFRSESPNADLVENWARQLKNCVSGRPRTRTLKEKVSAWMAERVSDSIPTWMKVAGAVSMALSLIVSGLYIYDRWKTRRKEKESVEPQPESAYGAQKVVRTNRLTTPAKVPQTAVSEAYEIDVAQKIAANVVVLRGTGLKDKEYQINGLMLGDDIVVFPKHFLTSVTSDVVVHHSKFEYVIPMNE…	645
comp392889_c0_seq5	XNNEQEEGALFPLTIRERENGDRMVVYGLRRNRRGSNRPELTXRKLCITIVIFYFFFAITLTAFVWFAVTSVCVDEKAQAVTKATTASPVTSPMYSSHPVPTPLVPPDTQTEWDQIVDLTISPLRQLSRVKRGRPRFWKTRRPSQHKRRRVRRFAFAPRRTKPLVPFKNSAPQKTRDWVSALTDTVVYTFEQHSMPSFHSPHPGEPATDHGVHNALLDNMWYRDMTKIGQAVTKESCYVCAHIPHALGADKLVFPREIPPPTAKCLLHLFLCRIYGQIQLMSAELDSVFVNATEWDYSYVTTRVVTDESEYNRARENMYKGVRQIDAVTVMRDAEHVFATEGFATISSPQAVCRGGTGRHTHNPIYYEHEDQLSTCPCAFRTVLRLVAHIFIKDQWKGP…	638
comp352199_c0_seq1	XGTAQAAMLMSAMLMRVLWGQNNVVEVTEAVRLLRFLRLVFCTLNPDLRGARRXRSXSVLCSKMSNPKEDGNLSHAKKKDKPQKSHQIYYCEICEVPCLDLVMLQGHYQGAKHKKMKAMLSGEDVKAAQEMEKPPEPKEKIPERALKIYIFSPNREPLIGIQHVIENCVPDSTDPRFFCELCEHHCDLEPLIEHLNSFEHRKAYIAKEFPFLLKVPPAQNEDRVTFLKRMALDIERDEGLKMYRSNILKEDALRFLETFEIDSDTEALSIMTLTQNLSGSLKTYCVEKANSAKSDDTNAPGQVNSLNQPPGQTFGAGVHPSPIQNPQSPFDSQNRNWPQTQFATGGSNTSPGLSQQATYTSGMDSWGRQATEQNNLQQVHGVSINAAQPSFSLDRSQDP…	637
comp386970_c0_seq1	TPVRASQGRRYKALLWDLSGHSIEKTETAGGGEEVKQEKKXKNLLTPSCALQHPTXRWVKGKANKQSNESRGRECGHVPPADRKLSSAKNFLKKSIQIEKEKSKPSIHKLHLRRQKVDRDGYRQMCTFGPQKSTYNDKVIMLLGATGSGKTTLINGMANYILGVSWEDDFRFKLIDEETNRSQAESQTSSITSYQLIHQEGFQVQNSLTIIDTPGFGDTKGIDRDRFLVEQIREFFSTPGGVDHLDAVCFVVQSSLARLTPSQRYIFDSILSIFGKDVADNILVLVTFADGQKPPVLEAIRVAEMPCPMDNGTPVHFKFNNSALFAYNGCDELMESAEEDENFDKMFWKMGVNSLKKFFTALNKLETKSLRLTKEVLDERKQLEVIVEGLQPQIKGGLT…	636
comp386970_c0_seq3	TPVRASQGRRYKALLWDLSGHSIEKTETAGGGEEVKQEKKXKNLLTPSCALQHPTXRWVKGKANKQSNESRGRECGHVPPADRKLSSAKNFLKKSIQIEKEKSKPSIHKLHLRRQKVDRDGYRQMCTFGPQKSTYNDKVIMLLGATGSGKTTLINGMANYILGVSWEDDFRFKLIDEETNRSQAESQTSSITSYQLIHQEGFQVQNSLTIIDTPGFGDTKGIDRDRFLVEQIREFFSTPGGVDHLDAVCFVVQSSLARLTPSQRYIFDSILSIFGKDVADNILVLVTFADGQKPPVLEAIRVAEMPCPMDNGTPVHFKFNNSALFAYNGCDELMESAEEDENFDKMFWKMGVNSLKKFFTALNKLETKSLRLTKEVLDERKQLEVIVEGLQPQIKGGLT…	636
comp390554_c0_seq1	MEMESPTASETPPRRLRRSGSQHLESSLAASSKTSGKMFCPQGGRNEVEMLGYHSKRMQHNKYTTMDENVLKCAFEMLPPSMHSPMGLCSPVRLSPLTDQRLSTPRKISQVHKDEPNPSAFSCNPGRLSPKQQKLEPSPNKHVKIFCASKSASLHLVPSKSNMVTMDLKVSLVKLPSHNSQKTVLLSHVASETKPVALPPVDSKGKALTMDLRVSLVKRSIPGFQKNVPQNLSETNTGSQTSECPPKKTVSHIPTDSQANTVYPSPGSPLLNSDTPTLCTPLMVPFVSDDGCREKTDCMAIEGVSTLWSLFERNGCSTTGITKEHEKEKAAKALTPGINTRQYLSPFDQQCTPVLCSGSIIPVLASVGKGAIQSIARLRPALPSPMLKRRRLFRPEEVA…	634
comp372443_c1_seq1	XCFPCLLFGGEISWAKTGVTDLKHLSEKIKKHKACKSHLDSSIKLAMFGRMNIASQLDDSYRTGIRNHNLEVDKNRXILSKLMDCVLFCGAFELALRGHDELQIKESLEAXVDFVASLDSAMDTHLKSATVFKGTSKTIQNELLDCMLEVTREVIIQQLRSSEFVATQADDSTYDPQTQFVLVFRYIDASNKVVERFYCFNQLKDSSAHTIATTLLQELNNVFPETSDKKKSLLKAMMELGXXVAALGESRKKLEMFTPMHIMCIAMLINLIDYGASSFKDLKSKKNVAIVGGLSAFFSRSPKRTEALQDIVSRRLPKVSPTRWNFHICTVNMIYDYREDLKKCFRAIESSGHFESVAVREAHGFIRTLEDREFLFFLFLFHDIMNHVDILYNQLQKRD…	626
comp393032_c1_seq1	QTKLLTEKLRDLTTNMEALTVPVTIGPVIPICSTKEQPETSLTVPMRSTAPELKRELFPRENRAGGSGMGNVSRESGILSPRKLNQVTRAACASDELNEGIVSGMSEVKKGKNVSDITMSLTGDELAEWVKSLHLKSAETKXLDVARLKLDLEAFIEGTVNTDRLKSYQDDELTFSVKSVTCKAKEVYEKLENIAAEVGEEMTRHRALMKTYRVDFTDRDIESLNPSGKILQIKEILVLLRRWGDVQKWKVKWTRKKDPIKSLEFGSRRDDNEDESILEAPMREVAGGNFVHVHWSRQDILSFTNDXPELRESPVEWYRQVDRFVKVSKVLLKDLDGLFDIVVPVDLWTECKIDVNWPADEYPRDKKTGAPSPEVMRKYEQVINFLKKKIPPKETDWVK…	626
comp388360_c0_seq2	TAGHSERMPESGWEVYDGGIGDGELPSTSNVNWDFDGDVDDGVIGDVTDEDLGVVGGFQQWPATRSDKVLLKGGSGAIDSVSLLQESGADYAGTGNQRRGHRQRDDPQEFQKRVAQLTAGKPHWWAAWSRPLAGKRTTCSIGVGDSVVTENVGGGGSAGGGVGLVEVQSSLSRHNEVVTIAEVSSKLPSGGAHSKSGEVVIEDANIHKKLPYMGISMPLGIHLSEKIKTRIWQHEFVDVFKLLHRDIQAKEGSKEEEWELARRPRVPRNIENWTAAFLIYASVYCEKHQDRAIAMFKYMDIVRKAHLHFDGYAWLSYDEDFRARVSMFHDKPWGEVDQELWLQWMSSSISPPRRIRQVVCQSLIGPFSLAPLRAGRDGWVGESVQSQGPAGISIEAHAR…	624
comp392940_c0_seq9	MELSDEQLVLMTWEVALRKGWGFVVDTLLRGGVEFFDGDSKGWDWSQQGLPADNPMVSQESGDEEEEMTVNDKSCLNSNKWPSWSGQCPRCSATTLSSRESPPVLSAPGEYQDRTSVYSKIKEFIVEVTSVFHNYFSGIQVLGSKQTLTTHEHPDPVSTHGQPVLSTVPLVKRPSKDAQTQAPSWASSVPVEQLPTDAISRASPLPQQVALVRAMPVLPSVAVTGSGPPAPAGVADDFSWVKPLAAHVPMQLRETVGSLRFFDMFALLQGQSAKFPGQKEAAIDRTLANWQKAFDIMGSILLEDAPDKMEGFFNYSVTIRWAHDHLSEGAWRIYDQLFRKFKEAHPDMSWAVVHPQLWQKVSKPVVRPQEGKAVGKTCPLYDEDKCKLADRCKFAHLCS…	618
comp391144_c0_seq2	IRNKSGGXPQLRSGSHTVQAHPSVMWYILYCIMMYVIVWLVAAQVHLYGEMPHRHFGDESGIPVCGYRIAGWKETVRDRSGLEWRRPDRWRPSSGGARGDVVESCWWSDLVKRESEGEKGDFHDQEDGDEWCAGPVCCGVRSPVNRDTTSLWKVMRDYDGGQGDVGGRVVCSVAGVKAEGVRWSVQEEKEQPCVWGRRTVKSTDWWGRGEPAPARLVVAGRLTWPRSIFVQRPGLGDNKGATLGHETGIETEGDVWRRPARVGAWQKEGSEAIGSAHAGKVEKMMPSEDVGEDGDCGCGYCGKRWHPWSNCPARKQRCFRCGKIGHFVARCPEKLRRVEKRREGQSVKGFLKQGLVEFQVVTWKTDTVIGYRTAVFFGLVTVTKSWWRNESSWVGPGVV…	617
comp383640_c0_seq1	XAKSRLDFRRRKNRARDXKSGVGEPEELGYPGIPAVGSAQGNFMDQKKQKGGAEKLRDKKRKLAVEDAKENRKILEMFTALLAKRSRVHVGFCQSQGSMSVSEVTETTEKTACVTLHDALQKVDIDEMAERQVIVQAVESAAVSAVLLKKFSFSDSRHLDVDKSLKDDDPPKVDTYFERPKPHQLSQFFQHHPIQPTQNLPFDGRLAFWRKDEVRRHWLTYSKIRKALFCSFCLAFSRSGESGPFLIGMKNWKHVYQRIEEHEKSKHHHRCEQSYVMAFSRININSVFFNQQTIPSAELNMIAPKETPHDDLDGSQVTNDPQTLEKFFKRPRADRLSQFFRHHPIQPSTGLPFNGRLAFWRKDGSRRSWLSYSQVQKALFCSVCLVFSKIGRKCPFIFG…	616
comp389871_c0_seq9	GKSSTKFSQILGELIYYFCYPSRTQNTPRRLKNAEDYVRVHPDLSVEEATGRKLLMCKYCRVSVPLISGKTASRIKDHLSSKTHLKLKIMYSSDDDLGQVPVAEMKTGFKWEDEEKGLAHEFTRALVQSGTSLNQADGPIGDLFRKFAPAGETIPTCSEMYCKYLPSVFQTDLDHITALISDGVKISVTVDETAEMHGDPAVAVLFTFCDAENGWVRRTVMADLDVVETCNAVSISALLQKVLERFHKSWSDVVCIGSDSATYMKKLCDDLGNSMPEFKAIQVRDPCRLLDGVLKAALTSSELMRSTVDFVVHAGTLFRYARKLKQKYFSFCTLYGMTGKVIPTVSSRWSFSLLDAVNAILSMWRPFTEFVLSDSADKKCDFLRAHIDNEIKKNTVYCT…	614
comp388590_c1_seq3	LRAPPLTVGTPHLFSQSLKVFPTPSSAGALPPRPCSCEEEIRAWSSETQQPALDLPRRPRSLLRGGSPRSQRGSMRSEAAHTAAQSLRQTWPSTMFNWHRSFTLGLGAPWKKGKKKPPSESEVVLTNVKILTNEYPVEIGVPEKSASQQSYFHTNIALITCPDNGLNTNAEKSNPDYVPTLSGLAHVQPSCKLPGFYKFEAEDSGVELPSGANSPSTPTGSEQSFVVHSRDSSCDSGVLSASSSPATDHAVMRARKGTKEPQGRVPDTQKHDDQCHRDITESLHSSAALLDDNGASSENETQSLNIVERKEMDFLQTRSPTTSPAGDPVPITDAYTDTFDGLQGLNSHEQLKRYPTSDSLDEYMDECCRLSEVNQGSSKALGSGLGYLEHICQLIEKIG…	610
comp392725_c1_seq10	XKRISPEPFLFHKQLGNEPSLFSTLKPNRILCSGLSDENVEGMDTGGCTAAATMEQAYDGKRISPEPFLFHKQLGNEPSLFSTLKPNRILCSGLSDENVEGMDTGGCTAAATMEQASKCTFGNLEQISTETPQNMLLPSCSTIPNNTALLQMAGVEQELLVTDIVASDEDVHLTEPLLETERHLLDNLTLLTEPFKEEQIPIEEHTLRECKHHLEAIPDGHVLPGLNKNYSTTGEASNDRGGRLLSFKDQAHTGNKKLVSQAVEATPTSSIDSLDGNIAQDVCILQTHKCEPSVKRQSEDFILRECKYEPIEQKLCEGVPFETNLPEICSSPIEKLKDETLLNTDEERARTCQHEVESGVKIDLRDLILKNCSLKSMDGNVFEELTVEITSSEKAISVV…	609
comp374347_c0_seq1	XKKSSTSTRKTGGNHEAITNGKGAEKDGTNRVRAPKPFIQYSLSNQHSQVMRWEMRNKEGGQLDRDLFLDKGVTYAGVPRAEVLNYQVSSXDLIFLLSFVTLAFFFQEILEVYHDQSSAVNLLSNPPSGDMLPPEHNIDFEDIELFPLDQKDPLQHIXHGSQMKANINRKKDHGGDDNLHPTQNESHPCSEETEEYGTLLGKLSWSWSKTSIKYCLKHPLPSFHLEADNRRIRYQDQPLPAESATPWDTKPRTTQRSSAGSAKHPDTKLSGVLGRRYAEGRIYSQCPESERKQTCAAVAAGTPDTITTRLQWDPAAHARLDSLKRIDRRRRKYNQANQKGCPMKIGHRRDNITTSQTRDGEKTLAFALEPAPTEQLIQPELPPPAGEPHPDAASKEGSS…	607
comp372206_c0_seq1	XDDSRKLNKRDLFKISAITQXRKAQFLYHLQKQHQLADDPQTLKYQHDYDVYVSRRAFTIKKSLYLNFHFYYVLRSGSDYXVHLKKQHTLESCLTEVKNANFKLSLLKVINSDEICIKINRTLVPSIVIQQIVGKDTTSSAQALLLDWCPTKXIHIFLEVEDLDSIQAECWERKLSQTLRNLMLMLIEQAESKIESLKQEIEVTKVEIAKIKLEEGTRKNDKILEQVLDKXQEETKERKKAKIXRDKIDYKFGRVYSHARKYDVTFRNVKPVERTSSTESVASSNASSLESRDSTKANVISDSMRSSSFLKELKKMCLAETTHNSKRRIQELKEGQEEXSGGTRPPRRGATWDQNTVPGERVSEIVQDLVVNLYDRILTDQEESVLNKGLSFAPTQHVD…	599
comp388590_c1_seq14	LRAPPLTVGTPHLFSQSLKVFPTPSSAGALPPRPCSCEEEIRAWSSETQQPALDLPRRPRSLLRGGSPRSQRGSMRSEAAHTAAQSLRQTWPSTMFNWHRSFTLGLGAPWKKGKKKPPSESEVVLTNVKILTNEYPVEIGVPEKSASQQSYFHTNIALITCPDNGLNTNAEKSNPDYVPTLSGLAHVQPSCKLPGFYKFEAEDSGVELPSGANSPSTPTGSEQSFVVHSRDSSCDSGVLSASSSPATDHAVMRARKGTKEPQGRVPDTQKHDDQCHRDITESLHSSAALLDDNGASSENETQSLNIVERKEMDFLQTRSPTTSPAGDPVPITDAYTDTFDGLQGLNSHEQLKRYPTSDSLDEYMDECCRLSEVNQGSSKALGSGLGYLEHICQLIEKIG…	593
comp392244_c1_seq6	XQSCALKAASDQXHISSACTWMWPCFSVAVKRGVPPGVQRRPVRETFVDRTSAAPRKMSTPLEGTATGANRGCHARLSAVKLSFLRSINLKELVLEIFSHLGFPIELKLGYELCITGSTLEQALEAERTLQKLLCQKSYPIDVNRFAVHEWLLLQRWVRCIFKDSGERVSGDIFHNGDSGLFEIVLVGFKDTLAHTEARILKFIYDLEWISTSVSVTSQGLMLMKALQGFIDLSPFQVEMELRYDLRDPAILLHGPRRSLARAKDNVMEFIHLRSIPTVSVKRKAKLVLSLLRHDDGHLVHRSDMLIYPLKSRRGHYSTEIAIPETESLVRPMISVSSQVKVSPLGKFQRIVTMMASLHSSPTLPGARTEEIGSCFREALYAILRYSEKQKFSSLALLS…	593
comp386085_c0_seq1	XAEVRYAEGEALGIPFFFLAELKSXAHFTHNSVRGSRRLKLGRGMAPEAGEKLDEGDSSNLMVAAKPYLILAGVIFGSCAGFVGSAVLIVIGYRDLGSVALGILGAGVVLFFATVVFLVGCGIWMNNESLEELSQPDEVRVRRATEETLSPLLMPSPSGSGLILPVFKNTPRPKGPVKPRKGPKTALTEDFPDNAVSTSISDAKYVLAPKEDQHKMDLHPSSAHVRNIATSHDDDPPVDVRIVSSPGKVQEKMSTSSGSDITASATDQRTKVKPVSHHKQEQDPLKERFPALESKQNPHTIILTGDPITDMKRDSGQKQNEHHEKXTFADSNSGKVTSQPAAGPPIDLRIILHQRQDEHDQIKRHAPVQSNDLLSDPIMDLPSTIKLVPLHGKVWKPQE…	592
comp392244_c1_seq2	XGETSLHRCVQTLQRVQGRGDITSQVCARRCNGFKASEISLHRETFVDRTSAAPRKMSTPLEGTATGANRGCHARLSAVKLSFLRSINLKELVLEIFSHLGFPIELKLGYELCITGSTLEQALEAERTLQKLLCQKSYPIDVNRFAVHEWLLLQRWVRCIFKDSGERVSGDIFHNGDSGLFEIVLVGFKDTLAHTEARILKFIYDLEWISTSVSVTSQGLMLMKALQGFIDLSPFQVEMELRYDLRDPAILLHGPRRSLARAKDNVMEFIHLRSIPTVSVKRKAKLVLSLLRHDDGHLVHRSDMLIYPLKSRRGHYSTEIAIPETESLVRPMISVSSQVKVSPLGKFQRIVTMMASLHSSPTLPGARTEEIGSCFREALYAILRYSEKQKFSSLALLSP…	592
comp390954_c0_seq1	MVANQAAQWARNPIYGVEDVWSVFKEYEPFVQQHALKHMSATLIGLWEQCFDGVAPQAIYDIRDHVYAAGMAPNKVFGNVTVLIGYRSRLYQKCQMRLSQFPMREVHPIFHLEILELRDQHDNVVRQRVEARFQEQWVYAPWKRSEXLSLKTQLLDLRKNATAYYKELTEAASSTVMTLADTEMFSDLLVPVDIWRQLHMQDHALELGDTWDDIRTWDREKKPDEKPKAEILALPGQIITYMHSLITPRKVDLDKLTACREKKVEGVSDYFTRFEDVFLDFSGQNLSVEGGVRLFVNRFVTNLLPEIANRLQAVESTWTTSSPSVILRMAQYYEHREKEKVERKTKELKTKVLMQQASRGNGKGRGIGPARQLPRTSRNTAPVGPNQCTYCKEEGHWCS…	591
comp393017_c0_seq20	ELVAIPEEPLECLFVFENEKENNDKWEDFTTYLLVEGRFELGTDQCICKYCYNKLEENKMPARAVHNNLELVAIPEELAELNTYESVLIQSVHPFQTIIRIEPKTGKLPPTDLQRGLKGRVVYLPLDFKRNIETVGGDKEENEAIVILVNGVPTKSRKIWQEFVDVNKVEKATLYLIQNNIYYKTVNVDEQVISLEDESEISSGQIEKVDKSRTEKIYEHYTICPLHSKEVIGSSIELFQMKKAQGTPMSVWEKSLEARCFPQLFPTGEGGRYDDRPVRIPASEYRSTRLYSEDPRFRQCIPYIFHLLFESDLSSLSYAVNHILKTGVHQSLLSAKEFMEKVQRTDKYLEAQLNNLMACRHGTNEYWYRHHGELKCMLRNLGTPTWFVTLSCAEYAWED…	590
comp360587_c0_seq1	XGGCFRDEYTPPKQAAAIKQFLQVPREEFTRQQPLIAARQDGAAGEGIASTWLEDLLKRFPSEVSVPFNCIGGEAAVGTREPRRSGGVFHTLKEKIDSQNCQQRYVXGREAAADVLFSNLPKVPNSREMVMAGNTSNSKEADIKSLLKMLEKSMRSEMTKWWKHNSLSKYVEVNRVPRGLRILLAPSYDSPNPEMLKEWGYTNLEASMNLAKLLVKYAEIDKMALIAEIDRTEQLNKFEPSEYITKTRNEIQDRFNKHEDKIKTHKAYKFDRDKEDYEQVRIYTFARKYEQAKKKSKVRHQQTCTTTVTINQAPMEEGAMQARTTTTDTDSTIGSVSSEDVSSGSSITAESYLTLDMGEEKIFSDRQTXDLEIKRSAKENRTRQNARRHERRKRWRKQQ…	585
comp362653_c0_seq1	XNSGPRRQVGVQELETVRXESYPELKNKVTFWLNKYRPLPHTAQSEILFTRRVSWLGQRRKEISGDCVLINFRDTKVVQHIFEWGYSREPGGIQTLPLGYFYPPSPLLDRVGLEYKKWEPRAHSSNMTNRARGCENNMVFNIPVSNRFSTLDLVDXLNPPCKCLEDNHKQIAANQNCGLQPSDKTYEATAEFNTSRDTNKIPWGLDCNLQTEAGTYDQVKNMHLEIQQARHSLHNQNTMLEGIKNTKILSWNIAGLNSKMDLPDWGDYIDIHDLCLFQETWSRLDLHRVGYVTYCIPAVQGETIWGLMHLGRYTSQCNIKMIDTLSPDILCILLSRHNTLRIAIINIYSHPVSQGQTSQTLDSLAIFLPTLPEYTHVIIGGDFNCHFEPLNGITTAITS…	572
comp385476_c0_seq2	MENWVRYPAYDEEDVYYEGQNETVMEDNLVEALDASVQSSVNKAIEKTVPQTVHQALAAALKPIKKQLESFAKRHGYGKEMPQGRPEATASQQSTTAEQQWPHSQALTALPNSAAGEHRYSGGKAKSKKRVHVDTDTTTTTDTDTDMTEEEAPPKKRTKKSDPSLFEVPNTPFTFDPSDIMHPRSSDWTPPPEVADYLHENLRKSFPEEVRNRLRSECPHPDIQDKVAETPEIDVNLLTFLKKFARDPKKGIDHAWRRCQDKLLGVAGPLAKILEMALVAKNASSPVDPHILTGWTQRAICLLGNANCAISAERLKPLPMRMDPNLTELANAEPGPLADGNLFGDRFVKDVSKYSEPSPALTKRNQESKGYSSRVFLTGPDEAGAARQPASILKVLKEE…	568
comp393017_c0_seq24	ELVAIPEEPLECLFVFENEKENNDKWEDFTTYLLVEGRFELGTDQCICKYCYNKLEENKMPARAVHNNLELVAIPEELAELNTYESVLIQSVHPFQTIIRIEPKTGKLPPTDLQRGLKGRVVYLPLDFKRNIETVGGDKEENEAIVILVNGVPTKSRKIWQEFVDVNKVEKATLYLIQNNIYYKTVNVDEQVISLEDESEISSGQIEKVDKSRTEKIYEHYTICPLHSKEVIGSSIELFQMKKAQGTPMSVWEKSLEAVVFHSCFLLEKVDDMMTDLYGFQLQNIGRQDYILKILAVNHILKTGVHQSLLSAKEFMEKVQRTDKYLEAQLNNLMACRHGTNEYWYRHHGELKCMLRNLGTPTWFVTLSCAEYAWEDLLGFLREANSNIKNFEIKTPGEL…	567
comp390871_c0_seq14	MRTLTGKRNLKPDCVPSVFQWSEDAPAQLQPTKKKNLGTNKNILKSVQPVLQTQTEQTETMETVSFLDHCYDIPPMSDSEMLVAAREEIARLQQRTVLLEGKLFFLERFSSDSNMIYFYTGFMDYVTLKAFFASLSPSSANAVVWKQCQQDAETIVKDGGSGEETLSLIDQFFLFLCKVRQGFPEEDLAIRFNVSQSTVTKMIITWANYLYILFRDLVSWPSRESIDKHMPAIFQATYPRARVILSCIELKVQASSFPNPLPKPFSVQNKYTVFKGLLGISPHGDIIFKSPLYSGSTSENEIIKLSGILELLEPNDIVIAATRFAIQEDLQGVNAYFVEYPFPSHASPSSQGMDEEIVAVEDVEIEEVLIGEGQISAEEPVVSVEEAHILVEGADSVGE…	563
comp390871_c0_seq15	MRTLTGKRNLKPDCVPSVFQWSEDAPAQLQPTKKKNLGTNKNILKSVQPVLQTQTEQTETMETVSFLDHCYDIPPMSDSEMLVAAREEIARLQQRTVLLEGKLFFLERFSSDSNMIYFYTGFMDYVTLKAFFASLSPSSANAVVWKQCQQDAETIVKDGGSGEETLSLIDQFFLFLCKVRQGFPEEDLAIRFNVSQSTVTKMIITWANYLYILFRDLVSWPSRESIDKHMPAIFQATYPRARVILSCIELKVQASSFPNPLPKPFSVQNKYTVFKGLLGISPHGDIIFKSPLYSGSTSENEIIKLSGILELLEPNDIVIAATRFAIQEDLQGVNAYFVEYPFPSHASPSSQGMDEEIVAVEDVEIEEVLIGEGQISAEEPVVSVEEAHILVEGADSVGE…	563
comp389162_c0_seq1	MEDGAYFEEDEFGYYEEEHAPLLEDNLVQALDASVQDSVNRAVEVAVPQTVNKALSAALKPITAQLEKFAKRHGYYQQAQESTPSAGDKPAQAGTSDWPHAQALSKLPPPQTKDHQYYGPSQPLATVTPDTDTNTDTDTDSSVHTSPKGKKPRKAESQPQVSSTPFDFDPQDIVHPRSSDWAPPPEVADYIRQNLRRGFDKDVRNRLRSECPRPDVPDKVTLTPDIDPNMLAFLKKFQKDPKKGLDRAWRGCQDKLLDTIGPLSKILELSLQAKATGAPIDPDVLAGWAQRAICFLGNANCAISAERRRSLLMRMDANLTELAGAEPGPLADGLLFGERFVRDVSKYVGTFTSLDKAQSNIKRVFNGAFLDGPDEVGVARQAGSSTKALREEAMAAAIF…	561
comp388028_c0_seq31	XEAAPGMCRELVSRLLGASSSAEPGVFEHNFCSGSHTLRTAACPSRARERFPSMMFPRTSLKRSGSIXSNGRRRFTGPLIENAVISLSGKEKGCYQDEEEFDSTNAGFSLPTADTWVKKDTILISNNHLGTEFGNCSNDHSLSHDLISFGIKEEEEFDCSEHQGHQSLKGADQVEGEPIASPMLSQALKQEADMYAEQREDEAGISGCPLQNTKTTMPTELETQGNLQLCRDNPFLTVAHKYAEEDKTTYHHAETQREEKNISMQNIHINSTQLANIHAVHKETKGYIENTSNNKAHTQTQHMNAVQQKHLPRWKFANRQERNTNIKTKHSFFEMRKTQNHVIQAANSDNVTQKPNTPTNIGNEHTIIPGKHTDGETKEGNSMPRKDKEETAEHANNRH…	558
comp382972_c0_seq1	ILFYLHKSVNKETIMMEVNVLISKSVEQQRTSPRATQRQNDNIDREVVCKILEGDPEGAASIIKIKIGNERGSRTKRTLEDSASAEQLLSVDLKKPRLMPFYSSTPCLREKHSSADSDCFLGSLGSLNETTADAVFHNHQVVLKSKQDVPELDIDLDDSLLDPSDNEKEESPFRMTEDEISSLLDDNLVAGDVEKYAIEISSPKYSYWHERNQQTETSGSRLSPVKNNISESDSENPGEWATSMIILSECGATPSRTEASERKHQYQREPEAEVHLKSRKVVNLPFDLDIDELLALSPIDGSTVDHGDELALGEEEHYLSKDCKSPVGIDDLLDDVIVSKPKGKTNCQEVLFKADENNSKGNISCQAVASIKPSEEQPVHLPVLVEQPLSCGQTVQSEK…	555
comp365362_c0_seq1	IELTERRLSLDPSSLRTRLSLGGQGPDEVVTVCIRDEHSVITGSPSSNPVVCSVVPVDAPSHNTRAQVVHTQKTIKQQTHPGKTVKRRRNMGPTKTKSLSIKAVRSATDVPAQTVILTKSVGTQTNGLTTHVDNNSQTVTMGPVTSIDSDLTSEGNILSDIQTLIKTNFDVLWGKLESLTKDLARLKGEKDVIVHSIGGIRTIQTPTTSNQDNVLQKDHMPNANAANHNILVPPVSINHREKQMAQHFKEHGPNPIPGSCGISQQHSNDFNFMKETPSDPEKVQRRPSLDILNLPPASSPYVLVLAGVPNLAGDQRESWADLRNKAVDWLCKYKGFHPSDMNDIIMARRVAWIGQSAKDISGDCIVLNFRRPHMVRRLLNIFEYHPKFNTAISALPLGY…	554
comp392940_c0_seq2	MELSDEQLVLMTWEVALRKGWGFVVDTLLRGGVEFFDGDSKGWDWSQQGLPADNPMVSQESGDEEEEMTVNDKSCLNSNKWPSWSGQCPRCSATTLSSRESPPVLSAPGEYQDRTSVYSKIKEFIVEVTSVFHNYFSGIQVLGSKQTLTTHEHPDPVSTHGQPVLSTVPLVKRPSKDAQTQAPSWASSVPVEQLPTDAISRASPLPQQVALVRAMPVLPSVAVTGSGPPAPAGVADDFSWVKPLAAHVPMQLRETVGSLRFFDMFALLQGQSAKFPGQKEAAIDRTLANWQKAFDIMGSILLEDAPDKMEGFFNYSVTIRWAHDHLSEGAWRIYDQLFRKFKEAHPDMSWAVVHPQLWQKVSKPVVRPQEGKAVGKTCPLYDEDKCKLADRCKFAHLCS…	554
comp390457_c1_seq3	KEKVVQVPGKKMLEQAGKVVDLCGSAGKGADIDPPSWKITAGVPDFPAASPRKAPAKWCRRTPIGAGLRDATTHPLSSGDGSHFVVGCNDEQDEAVEPLLGEEPSTGNRSSETGDAHLTLEEKHEVSVGLVNRSDVTDICISVGKSSSKATLDLTQPPVELSPLLDLRSCDASSQVVDESTLSSVTCPHQESGEPSCNPCLALEQGSMHGSVCQYMEKSSPSCVLPVSRECHGLEDRASSRILCSPMEQRAPPAVMCPFMGEKASSPALGLSFNSGTNATLLHAYAEAEPFSLPCLTLQQRTLANVLDPSMATRVPIGDQCPYPDELRLPDGHLYPLYHKEACPSTSTFVEECMEVSPDQQMAEAAILSVQDEEAEHQEECPICTEQYDMGRCRQALLN…	551
comp390457_c1_seq4	KEKVVQVPGKKMLEQAGKVVDLCGSAGKGADIDPPSWKITAGVPDFPAASPRKAPAKWCRRTPIGAGLRDATTHPLSSGDGSHFVVGCNDEQDEAVEPLLGEEPSTGNRSSETGDAHLTLEEKHEVSVGLVNRSDVTDICISVGKSSSKATLDLTQPPVELSPLLDLRSCDASSQVVDESTLSSVTCPHQESGEPSCNPCLALEQGSMHGSVCQYMEKSSPSCVLPVSRECHGLEDRASSRILCSPMEQRAPPAVMCPFMGEKASSPALGLSFNSGTNATLLHAYAEAEPFSLPCLTLQQRTLANVLDPSMATRVPIGDQCPYPDELRLPDGHLYPLYHKEACPSTSTFVEECMEVSPDQQMAEAAILSVQDEEAEHQEECPICTEQYDMGRCRQALLN…	551
comp385894_c0_seq6	MSEWYEDQYWEDEPSGSMEQDLVEALDKGVQHSVNTALVKAIVPLKRHLNAYALQQGWIPASERPPACNKKDANPHSGDFARLSKALANDHAYTNINESTQDDQGDSSSHKDTDDEEAPRPAKKARKEHHVETQPKLLTFDPKDIVHPISTAWLPSQEVADYVQSHLRTAFDKDVRARLRSECPRPDLAEHVAETPEVDPTMLTYLKKYAKDPKKGIDRAWRSCQDKLLDLSGPLTKILEIGFRAKESGALINPDDLIEWAQRAICLLGNANCAMSTERRRSILLKLDPKLAELASSEAGPVAQGLLFGQPFLKELTKFVATFSGLDKAQESLKRAFRPVFARAGRIRGRSFGRGYSQGAPRGQQSYRGGYQDQNSSNPNFYPSRRGRNRFLKGDSVVT…	548
comp377548_c0_seq7	VSSFLITEEDPGFKVFAVFTGRSEGDAASFTSTGRAQLQPWVFVSTRDSEEKSRDSCPTREQEKCMNFKLGVFTNIMVDTQCLKDPINTVQRESPNTLSTDRKDRPDPCSVDRRQHPVALITDGRERPDHLGADGSECLHTLHTDRRDCPDMFSTDMESHHMVGRGIAAIKSLILSNVKEEAEDYMIYQQDPQTQQSIDNLIGMADIRSFILSDVKEEAEECLINHQDPQTQLSIDHLIGQGSGAVLAGTLGGKENVGCDPVAVSGMRQNTTDNRTPFQQEIGDEGSNLESIMSGRSKNLSHNEFGGLLWLIYHFLPRMIGTGGRVSKGYPPKERRQRWERVQQQMSRIYHVDRTVHQLKHRWQDVVSREADLLDHLGLEVGGPIGGPPPYTQGEVYLF…	546
comp387150_c2_seq8	VHGPGSCCLPRAARDSAAIIIFITSDHTPCPGGRXDQERASSPGGHSIICTDSHPLPRGALRSDTGTQNINIQNVENAGFREDEKVPNSPEGLRATLEAFHSHNFSAARPRPEDLHRPGGAKNLGTQICGWTVQEEFGKLPMPDTLLVGSCQESVLINALEKEANNCSTTVSRTRTPPNMTSFVHSGLKPESHMGHSSTLVVLAMLERLEAKLDNLQNSVGDVPSRVAHLMEKIWVEKGRDFLEGGAVSLEAVSPAGVGDCSFTRSSPTSRPASPGEPSPSLQPVFPDNHEPMRVPGLQPSESELDEHLKQEPMCVDSWDPQDSHFMKPPSPGGHDSQRDQHTGPVFQTRLDQQKELCLQPGLLGGQDLGMHLVLPAGQGLQRELCKKPGHEPQQHHSL…	544
comp388392_c1_seq11	XGRDPRKLKRTKGPLSDIIKTLQNSPPAAKCVSRPECQETVNSDYIYIQQRPTTAMTVQDMPPNSAVKNPTGMTILQESGDPKGCMLTVPNAQWQGLSKSHALYMQQPQNPKLNRGPVKSSRKKQDISAPQTSTGALALKKTFEHQNDPATPYASNCSETMLTDVLNKTVTPPQIPSTQKNSRGSKNVEASVDELSGGPAPKLVRVNPGRIRDTPTENDQSLETPYTECIVLLKTMTGMMESTDKSVEAVHSGPHNTGLGGVQTRVRHTSEPQSEDYYTVEALHYFDQHFNSPDPMSPTTPPGAYDPTSPTSGVNLPTHTSTCPDGSTGWSGYQNQSFEVASIGELSSGAPGCSHWDPLSLIQSNPSVQNGTDGGNHTSGPLLLQGNIQPHQVFIPNSP…	544
comp388614_c0_seq1	MAEYYDEKDYYYYDEGASGSIEQNLVEALDVGVQHSVNKALVRAIEPLKRHLSNYAVQQGWLPTSERSASIAPKGTNPHKSDFAKLAKALSNDHSYGQSSKDSLASQSRQTDDGDTSSTTSSDHNASPPPSKKARKEHFVDAPTHPQVLTFDPSKIVHPNSSSWLPSAEVAEYVQSHIRQPFDKEVRTRLRSECSRPDLADKLADTPEVDPTMVTYLKKYAKDPKKGIARAWHSCQDKVLDLLGPLTKILELGFRAKESSAAIDPDELIGWSQRAICQLGNGNCAMSCERRRSILLKLDPKLAELSASESGPLAQGLLFGQPFLKELTKFVATFSGLDKAQSSLRCAFRPVFRRAGRYRGRSFGRGFNQNTQRGSQSHRGGAQDSGYNTKSSFYPTRKG…	544
comp388614_c0_seq3	MAEYYDEKDYYYYDEGASGSIEQNLVEALDVGVQHSVNKALVRAIEPLKRHLSNYAVQQGWLPTSERSASIAPKGTNPHKSDFAKLAKALSNDHSYGQSSKDSLASQSRQTDDGDTSSTTSSDHNASPPPSKKARKEHFVDAPTHPQVLTFDPSKIVHPNSSSWLPSAEVAEYVQSHIRQPFDKEVRTRLRSECSRPDLADKLADTPEVDPTMVTYLKKYAKDPKKGIARAWHSCQDKVLDLLGPLTKILELGFRAKESSAAIDPDELIGWSQRAICQLGNGNCAMSCERRRSILLKLDPKLAELSASESGPLAQGLLFGQPFLKELTKFVATFSGLDKAQSSLRCAFRPVFRRAGRYRGRSFGRGFNQNTQRGSQSHRGGAQDSGYNTKSSFYPTRKG…	544
comp390200_c0_seq6	MAEFYYQEEEYYEEEPSGSLEQELVDALDAGVQHSVNKALVRAIEPLKRHLCSYAEQQGWLPGKGTHSSVKSKQNPHFEDFAKLARSMADHDYSSPRREATITELHEDPNYDTSPNQTTDEEEAPRPAKKSRKEKHTASFTPKVLTFEPTEVVHPNSTTWLPSPEVAVYIHSHIRQSFDKDVRARLRSECPRPELEDKITDTPEVDPAMLTYLKKYSKDPKRGLDRAWRSCQDKMLDVLGPLTKLLELGFRAKESSLAVSPDELIEWAQRAVCHLGNANCAISAERRRSILLKLDPKLAEIASSEAGPLAQGMLFGQPFLKELTKFVATFSGLDKAQGSLRRAFVRFLAGPDDLEGGRSAEAIFKAPSVANSTNAEVIRIPPTPPIPPSIPDATGGFEK…	541
comp365362_c0_seq2	IELTERRLSLDPSSLRTRLSLGGQGPDEVVTVCIRDEHSVITGSPSSNPVVCSVVPVDAPSHNTRAQVVHTQKTIKQQTHPGKTVKRRRNMGPTKTKSLSIKAVRSATDVPAQTVILTKSVGTQTNGLTTHVDNNSQTVTMGPVTSIDSDLTSEGNILSDIQTLIKTNFDVLWGKLESLTKDLARLKGEKDVIVHSIGGIRTIQTPTTSNQDNVLQKDHMPNANAANHNILVPPVSINHREKQMAQHFKEHGPNPIPGSCGISQQHSNDFNFMKETPSDPEKVQRRPSLDILNLPPASSPYVLVLAGVPNLAGDQRESWADLRNKAVDWLCKYKGFHPSDMNDIIMARRVAWIGQSAKDISGDCIVLNFRRPHMVRRLLNIFEYHPKFNTAISALPLGY…	540
comp385971_c3_seq9	XLYSCLFFNKLEAKAYAKLLLKELEVWANNNEILPFYRTGFRANSSAMDNIMALAYLSKQAVKDRHPPLFCCFIDYSTAFDRVDRGRLRGKLTAWGNPPKILKAIIARYEGTWVQIKISPTALSSRVLFNLYTADMGGALKEASLVPPETGHGETCNPPVXXHSSDGSHQGGSSKSFXELRMYNKENSLTVNQSKTKITIFGRYPHKKEATWKLGDDQIGTTAAYNYLGVWLHERATPATHRKHLIAKNNCVLLTLRHLSQRLSSSTVDPMLRVLKAKXIPAINYGHLAFPGALDKLIAAAQVKAYKSVLQAPRHARNTRLRLELGLCRPELALQGDLIKYYIRFLKASNNILKHHLAIFREKDSPWHIKLGKTLGILNIEANSLSLPDIPHKAWSNTM…	539
comp392552_c1_seq3	XNMNGGSVPAETPREPKFYIPKEVIASFSVGDDISKWLAAYEVSLRAHGVPENYXGGVLYRYIPPVARDALLTLDGGDQTNYPIMKEVLLKKFGLTPEKYRQRFRNSHKLSSQSWLDFFDYARKALEGWVRGSEVSDYAGLYNLFLREHLLEKCFPELRQHLVDRRLTDPRELAEEADTWVSTRVSHKGPGGDLPKGGQGFPQKKEGGDKVKEFSKGPQNRPPGKGVGSPPQSGLQKPFYPDRSQQPRVVRCYQCGELGHYRVDPQCRKRTPAPTGGKNPGVASVALGEELPLDRGGEWTGLTLVSLGDREMVPRIQVPSNTAKYRQRVLVNGEEVEALRDTSDSMTIVKRQLVSPEQVIPEVFHPVVLADNSVSHYPVAQVPFEWEGVSGPLRVAVSP…	539
comp392800_c1_seq3	MAYYAKEADQLAEYADEGEYEEVPYEHQLEEQLVEALDSHVQGSVNKALMNALKPFTQPLQNYGKRKFKAHHGGPSHHTSSDVLAKMAANVLNDHGSSRTSSNASVQYQGNEDDDDSSLPDTSESDQSEVSKKAMKKKRKRQPESSLPPSKNLQFNPNNLVHPRSTEWVPCVEVAHYVQGNIXKGFEREVRAVLRSECPRPALGGKVTETSELDPIMATFLKKFSKDPKKGLDRAWRGCQGKLLDVCGPLTNILDTAVQAKDSQTPLDATEALEWAQRALCFLGNANCAVSTERRCSFLMRIDPQLAEMASTEAAIMANGLLFGDKFVKDLGKYVSTFSALDKVQSNIKKVFKLAFLPGPVTPEVGLLAVGSRRPQEVQSNADVGAPIAPTFTPPDIMV…	537
comp392800_c1_seq4	MAYYAKEADQLAEYADEGEYEEVPYEHQLEEQLVEALDSHVQGSVNKALMNALKPFTQPLQNYGKRKFKAHHGGPSHHTSSDVLAKMAANVLNDHGSSRTSSNASVQYQGNEDDDDSSLPDTSESDQSEVSKKAMKKKRKRQPESSLPPSKNLQFNPNNLVHPRSTEWVPCVEVAHYVQGNIXKGFEREVRAVLRSECPRPALGGKVTETSELDPIMATFLKKFSKDPKKGLDRAWRGCQGKLLDVCGPLTNILDTAVQAKDSQTPLDATEALEWAQRALCFLGNANCAVSTERRCSFLMRIDPQLAEMASTEAAIMANGLLFGDKFVKDLGKYVSTFSALDKVQSNIKKVFKLAFLPGPVTPEVGLLAVGSRRPQEVQSNADVGAPIAPTFTPPDIMV…	537
comp384823_c0_seq4	FATGLKLRKLKEVVKTKHGTDLEELSRALGYVDVLHLLQHLPNIRLLHPSKPSNCVVQLQGGLGETSLSSSQCSLASGFQTPSSDVFLTEKKATHFEEDCSDQAALDDLQLPNIQCVEGAEASHYVAHHQEVSHEVPLSLSSSQCSPASGGQPPVSEVLLSEKGDSNLNKLSKHLSDQITVDIPHQQQPNIHSKLLAKPSNCDSKRSEGCKKLNHEKRGTVPSRSQSASTKPKPKSMALTSRPLPCDSSATPGSIHPQNNIHIRNMPKQSFTKHSTSTNQAQRKDKNNLARRNSIPTKSQATKESSIKYPFQVQKRYLNKKAADQSSKPIVVTHHNVQHQEKSYTPQVSRLRTATLSYSSVVSHNISEAPVNRPPLNKSPASYSTSIHYIDASNSQHSA…	535
comp385476_c0_seq3	MENWVRYPAYDEEDVYYEGQNETVMEDNLVEALDASVQSSVNKAIEKTVPQTVHQALAAALKPIKKQLESFAKRHGYGKEMPQGRPEATASQQSTTAEQQWPHSQALTALPNSAAGEHRYSGGKAKSKKRVHVDTDTTTTTDTDTDMTEEEAPPKKRTKKSDPSLFEVPNTPFTFDPSDIMHPRSSDWTPPPEVADYLHENLRKSFPEEVRNRLRSECPHPDIQDKVAETPEIDVNLLTFLKKFARDPKKGIDHAWRRCQDKLLGVAGPLAKILEMALVAKNASSPVDPHILTGWTQRAICLLGNANCAISAERLKPLPMRMDPNLTELANAEPGPLADGNLFGDRFVKDVSKYSEPSPALTKRNQESKGYSSRVFLTGPDEAGAARQAASSSKAPLGV…	534
comp385894_c0_seq3	MSEWYEDQYWEDEPSGSMEQDLVEALDKGVQHSVNTALVKAIVPLKRHLNAYALQQGWIPASERPPACNKKDANPHSGDFARLSKALANDHAYTNINESTQDDQGDSSSHKDTDDEEAPRPAKKARKEHHVETQPKLLTFDPKDIVHPISTAWLPSQEVADYVQSHLRTAFDKDVRARLRSECPRPDLAEHVAETPEVDPTMLTYLKKYAKDPKKGIDRAWRSCQDKLLDLSGPLTKILEIGFRAKESGALINPDDLIEWAQRAICLLGNANCAMSTERRRSILLKLDPKLAELASSEAGPVAQGLLFGQPFLKELTKFVATFSGLDKAQESLKRAFRPVFARAGRIRGRSFGRGYSQGAPRGQQSYRGGYQDQNSSNPNFYPSRRGRNRFLKGDSVVT…	534
comp392889_c0_seq11	XNNEQEEGALFPLTIRERENGDRMVVYGLRRNRRGSNRPELTXRKLCITIVIFYFFFAITLTAFVWFAVTSVCVDEKAQAVTKATTASPVTSPMYSSHPVPTPLVPPDTQTEWDQIVDLTISPLRQLSRVKRGRPRFWKTRRPSQHKRRRVRRFAFAPRRTKPLVPFKNSAPQKTRDWVSALTDTVVYTFEQHSMPSFHSPHPGEPATDHGVHNALLDNMWYRDMTKIGQAVTKESCYVCAHIPHALGADKLVFPREIPPPTAKCLLHLFLCRIYGQIQLMSAELDSVFVNATEWDYSYVTTRVVTDESEYNRARENMYKGVRQIDAVTVMRDAEHVFATEGFATISSPQAVCRGGTGRHTHNPIYYEHEDQLSTCPCAFRTVLRLVAHIFIKDQWKGP…	533
comp389432_c0_seq2	PKPSVDFVPVCGSGIVRVHPGSCIYQGAKRMVSRPEEGRVPLVNQSISAPEATEDKSNMELSDEQLVLKAWEVAMRRGWAFVIDTLLRTEMESVPHTIHEEGEQGELEEYSQQSPHKVEDLQGNVDRSSFSTATLGSDKEMPSQESNFFTSAMDSDNPMVSQESDDEEEETVEADLPEINIAEVGVQKSELLPTEDSSLTIPSSCKEPTIQSEEGLHVDEPVMHPKIQEFIDEVTIVFNKCFFGMEEPTSTEAPLNEFKEGRLDTLPDNSTLDSSADTQAEVLSDDSHASFTKVPQTPPPRDSPPLQQMALVPAMPTDPSPASLKARPPPAGFFVSPPLAGHVSRPLREMVVELQFFDMFALLPKDSLDILAMGPERRTLDRWQRGFIIMGSILLEDAP…	530
comp393012_c0_seq4	XSALFSIYNLTDKQITMAQRGAKYKMLRIEKLEKLAFSVAENPATEWLIHGQIHLPVATFQFQYCQKIIQAGIYEKLGSEYIKKTWNFPYTHRCRSGRRELFLNVNNCENSISGSLICQEITLHGACNGLMANLSCQLEGAPASVITPQFDLLSNGSYFMLNNEHCCGMSPGIPYLVTVTSKVTCCKQVLFAPPTVVRETPLWPSFNISFIQIDTLSKLKALLLKQTVSMTSASETYKLQVAKTLAEIQTLLSTNCPTHFSEVLGRILNMSDTSGLIHVFKTVGSGLLTSFQNILGIIPNFAHTLIGSLPLILAIVAGILILFLLIRYGKPATNHSSDMEKALLERKLREHMVVILGIQRLRELNQAWFLSFRHAYGECILPVLRCLFCSEECVLDICL…	527
comp372491_c1_seq1	XVGSRPKNIEGDCIIVNFNKCNVVDRLFWDATGLIKGRGAIRALPLGFFYPPGNRTHEFAXRITPQLRHHPCETPRAAREGGPKILGHSGARDGDSKPRGFNVLPLSNRFSPLSQLEEIDXLESLAVTSPQLNVETPCCSVVPLPTSIVLNCKIISWNIAGLKSKKDVPSWLEFIKQFDIIALQETWEKECAFWLDGYKSFFFPARPSLAGRAKGGLALLLSLKVKGSMKEIEGSTHNCQLIELCTPNQFKILLVNFYNSGECNFRNEHLILLRTVLLQYKSKQTNSCHILLMGDFNIHLCNLMCTTDEYMGPDYAVIPHFEHTQQGEALGDLLADIDLYEFGFKELTERCATFKAHDRDTVIDYIFMSPILLSNVVTYNAQLSPFSDHNPVILELDKN…	526
comp376972_c1_seq6	FLXASSLWNGSVFLQEDGDEAASSIMLPLLLLCILISVYSPADVCGHAVAAEEPQEMEVPPETFTKSQEEGNPRGDVRRRRRLVRNRELEPGKSQEKWRSNAPQNSAPKYQEPKSKGAVRGREKAPPNKRGHREDAERIRKRNHGALYILKSEDEVQLECNRSFKSNQQAVWYQTRHQHTYQLEIMNKTTKCVSNKIQVPDSGVFACHSSKGTDFCSTAPSSVNIGAICEYDFFIVTKRREAQRTHEEERESTPDSSDELKKPGRTNITLSCNFTTDGFPFILYWIRAAGQPQCLYSVAGVDQEQPFLFNEHCCVHEGPSPRIYNHSDKHISAKIQKHNIEIRNATSSDSGHYLCIGARLIQETYQWEIVRNISLHVEKKKGTKGNHEDGRPLITQGDI…	525
comp389432_c0_seq1	LTRWYRVSERFTRAPVTSHMISAKRMVSRPEEGRVPLVNQSISAPEATEDKSNMELSDEQLVLKAWEVAMRRGWAFVIDTLLRTEMESVPHTIHEEGEQGELEEYSQQSPHKVEDLQGNVDRSSFSTATLGSDKEMPSQESNFFTSAMDSDNPMVSQESDDEEEETVEADLPEINIAEVGVQKSELLPTEDSSLTIPSSCKEPTIQSEEGLHVDEPVMHPKIQEFIDEVTIVFNKCFFGMEEPTSTEAPLNEFKEGRLDTLPDNSTLDSSADTQAEVLSDDSHASFTKVPQTPPPRDSPPLQQMALVPAMPTDPSPASLKARPPPAGFFVSPPLAGHVSRPLREMVVELQFFDMFALLPKDSLDILAMGPERRTLDRWQRGFIIMGSILLEDAPEKLIG…	525
comp379841_c0_seq1	IRLCSVRANGVPRSSHRSAPMVSAQASLFEMLTEESESSANSRDSRAATVGFPSEMERVRRTVLDPEQAFDEVYKSLVRRNQDLFLNESRTGVLKRTYSAISARQSSTFSAAKDNAPGESLHNTEFNLKRSESVVEKRPCHSATLSTHSEYLDSPGATPLDLTTKTVADLKLQIQHERSLVIEEYDSAAWTSENCTKEASDISEEPLYSDTSGSEDESAMCGQSHINEEVCKECLDRFSKTLKDPSASIKEPDVVDPNHWACNYWMMSNGVRRKSVNLEKRDFLILLKYLRAQAQLPNVKSSTRSRRCSRPHVFLQRNLKSCRRSRRNISSMKPKGWEKGREKCPKDLIKPNTGKKLTRSSELGKEKKKQLFIYKVDTDHLTKDNIKESQREDYDGTVT…	523
comp391768_c0_seq14	XKFCPLCHAKYPRTDSHKVCNLCSSSEHKEDDCNAFKSFRSKRLIGIDRLXRREMQYQNIQHTPDIFGEESKHEDVEAAEEEAISVPESESELEIDMESEDVPLGQGAVSTNHPLPLKPIPKTHKCRHHLCLLANVCFXDDVSEAPPSDSAPKQIVKPAGSAPRQPKSSSDPKPSSXKPKSGLEPKSSMPKEKHVSEPKPSAHKSPSQHRNLGVPKSKDSSFEPSDSNLDIVHPKLNPKQKKIYINPDTGHIRAKSPVKRKLPSEDFQYKIPLKTXKDVASSPVYPAPPSPPFPPSSSHLDPLHITPQGSPLSQPEEGDIDEEDIHLPIDPWKDDTIDPPLGNDPDLYPEKPSPPDDNVTYQELITRAAEYHGVVLHKESLEEDFSFETLGATHWSSQM…	523
comp382005_c1_seq2	XPEDTPAHYMATNVGLHTIIWIENWHRMTEDQGEMRFPKYGTFKLMVLHNLKSKMEAMRPLPRPTQFEALSAWIRDAYDQARDRNQGRMRRVVKAVQDSRWDETAKIWRVETLQTTGLYPFNELKEIKDKDKAKEMKTSDDSDSEDSIIERMLLEKPPPTNPYFTDSRNPLPSISQGTGEVPVLYRDGTRGQISTQSGTAVSAQLPDAFQVPVTIGPIVSLYGLEPEQSQNQNSMHAQTQGQMITQMRDQIQNQTLSPVQRQTSSQAPSLEHGQAQGQISNQMQTSMYGPIQLRTPNGARQMESQGSSRVESAVVTERPKRQECEVVKWVRYVPEPIETSTPMAATGDSTGELSDRRAEETGTRMDSCRDGTSWVISPGNMKRRMWRLTDRGELICEGE…	521
comp387930_c0_seq1	XLHEQGEAKRLEWRERLQSELCALSVXSLLRDAMAGQGPPMLLLVCCFVYTPCYTDDRRRDTSGGAPQGRRQERELGAEEVVIGTRGESASFSAGPFTHYCEWSFLAKDKSALKGKDVIYSDGHTCPDQVFDHYRGRVEPTCSGAFLLQNTLSEDAGFYRLECDGQPTGYYDLRVVDPVCNVSISRLPSENGVLLYCNSTGSGVSIAWTRDGWSLPESHLLTDNHTLSIPRGVACGCYQCSVWCGVLGQQYATINLTAPDPSSLIYCPLMIEILVVGGVFAAAFVVQCISTAWQMLGKAKEVSGDPMEVQQSTINSETTLMTHGATYCAAVQIALKLCHWVIVVISSLCYLTPESWQDWESIDLTPVGIVLVMSLLAEIVLFIIERMHFKKKVRRQKKL…	520
comp392327_c1_seq2	XHIGDESGMQLEERRTVEREEAARDRGELESRWWSEVINLESDVTEADTRGETSGGVWLMGTVCGSVRSPANSEAPSLRQRMMECDEEVGEGEEHVVCRVGSRWERDSKNGWRERCGEPEEGEMLVSGIRTPPEVRELNDPADAAVWWRRWRNRFENYLVAKRVEEDSEKIKTLWRIGGKELGVILDELPTEVKSGSFQGVNKALNKYLIPVQTPDREVVELRRLAQEEEESLCEFFGRVMESTNRCRHVDRTEEVRIQLLVGCRSARLRDMCLRQPGIETDEILALGHVVENKTKRDSWRLPTRGEVGPGAAGSAHCGKIEKVRPSWEGGDEGTHGCVYCGKNWHRLIMCPTRGQRCFRCYRTGHFVAQCRDDTRRSRRWNRLHGAEAFSGQRIEVVP…	520
comp392327_c1_seq7	XHIGDESGMQLEERRTVEREEAARDRGELESRWWSEVINLESDVTEADTRGETSGGVWLMGTVCGSVRSPANSEAPSLRQRMMECDEEVGEGEEHVVCRVGSRWERDSKNGWRERCGEPEEGEMLVSGIRTPPEVRELNDPADAAVWWRRWRNRFENYLVAKRVEEDSEKIKTLWRIGGKELGVILDELPTEVKSGSFQGVNKALNKYLIPVQTPDREVVELRRLAQEEEESLCEFFGRVMESTNRCRHVDRTEEVRIQLLVGCRSARLRDMCLRQPGIETDEILALGHVVENKTKRDSWRLPTRGEVGPGAAGSAHCGKIEKVRPSWEGGDEGTHGCVYCGKNWHRLIMCPTRGQRCFRCYRTGHFVAQCRDDTRRSRRWNRLHGAEAFSGQRIEVVP…	517
comp380848_c0_seq3	XEETFQVIPVNDDFCDAVDASIQHAVAAAMGPFERRIMQVAYSYALGELPTPSRPPKRKREAAVDLGAFERLKKAFLARPPTPQSEHLEELSHLSPEEVVDEGEDSPTESLDEPGPFRPWRPSQNVQTPADMLIPEDLVHPRSSLWNPCKKVAQFVAGRMRKPLEKEVRACLRAECPRPALAGKVAVTPEIDTRMATFLQKYIRDLKKGIDRSWKACQDKLLDACGPLTKILDLAEEAKTSGTTISPESISGWAQRAIIFLGNANCALSAERRRSLLLKVDPKLGDLASSEAGPVVDGGLFGEPFVKELTKFVNTFTTLDKAQASIKRVFHPKVFVGVGHGRGRSTGRFFTQAPTKGFKKQTEQPKXSSFKQDAAEVEATEEEEEDNSSLNQVSLSPYP…	516
comp386063_c0_seq4	XDVKRHVSGKAHRTFEERKLKSKTSAGPLAEQESTEEWLVREAEWKFTKFFAEHTVPFAAADHLVRIISQSFPDSKFARSFTCDKTRAASILNEAIVPELLANLAGDMKASVFSLSIDGSSYQDPEQKAFPLTVRIFDSKQGRVCCKFLDMCIRKDDTTEGIFAAVCNAVHKHSIPWENCIGFGLDNTSFNMGNLNPIKTIAHNYNSNIYFMACPCQVADNCALQASSAFCTFLKDFDAEDLLIDLYFWFEHASKMTNLCGRFCKFADSDYCQTLKEISVRWLGMLTCLDQLILHFDSLRSYFLSATDIAGASRSRLQRLVHCFENPMTEIYCLFLQSSLPAFVNFNLLLQREDPVIHLLYDAIVDLLALLLNRAYLGQVVHSFMKNPETNLPDLSSCD…	516
comp378828_c0_seq6	MSERETLSYSEGYINRLIQDQGELNFLGTGIPLVDSTLNEKVAILERLEKKLIRTCLHGHLLTKYLQANIIPKGLQVRNEPAIFIDIPKFREGFSFVANNCSRHWMVLGVETALEYVKKLTAEIADVRKEILEDGTLANAKEALERAQKTISEFNTITLNKKLDKLGKDIRNYDKITYPYILDDYYQQDGRDFLLTEAGRAQKGSPLFQILLLGVGLRVSPRDHRVVVPQAKHKDTKNHSLFLGDSTWGPNRGGGQDSAWDRPRGWNLQQPGQQPEGQLQRSILPSGESWRDTNASPDLPLVKSLHTRHLDVHSQHINYTFRGGLEDTTIETINETNMDTMTSIDHMSAFPLVDLADMPETIDPHVILIDIGQTVSDTLVTLDIVNNTVDNTEDNKLAE…	514
comp390230_c0_seq3	XGVLNRKREETIPEVRTVTHSVKMPKKKGAPSLKSSCLHSIAQNMQSLWVKDYADNYIDDYNFRYIMGPFNELEFVIFDLHGCNRVPSSALVDLLEGLPRLTKLVLSDTQSNTQVLSAVGSTCKMLRELDISQCKKIVGSSLLHLVYDQTQRTFSCSKLRILVAVGIEPRSKIEAFIQAVAFVLLALPCLEYLDNSCVMEALCLIHTQQFEEIKSADGFPSLSEVAEMRRNLHADNGGSRTALSLKRVNEVEEQTLGMFSSLCQRATEVVISLSDHPVSGWSSMSWSHLTHLTIQCTGHSGRPLSRMLPVLDGLGARLQLLCLNGFMYDDEFALCAILNLCPNLRVFQGHLCPPADNSRVAQDIPAEDPDAEPMIYDLKLIQKGFHQLRLLSVLMSDSP…	514
comp390230_c0_seq5	XGVLNRKREETIPEVRTVTHSVKMPKKKGAPSLKSSCLHSIAQNMQSLWVKDYADNYIDDYNFRYIMGPFNELEFVIFDLHGCNRVPSSALVDLLEGLPRLTKLVLSDTQSNTQVLSAVGSTCKMLRELDISQCKKIVGSSLLHLVYDQTQRTFSCSKLRILVAVGIEPRSKIEAFIQAVAFVLLALPCLEYLDNSCVMEALCLIHTQQFEEIKSADGFPSLSEVAEMRRNLHADNGGSRTALSLKRVNEVEEQTLGMFSSLCQRATEVVISLSDHPVSGWSSMSWSHLTHLTIQCTGHSGRPLSRMLPVLDGLGARLQLLCLNGFMYDDEFALCAILNLCPNLRVFQGHLCPPADNSRVAQDIPAEDPDAEPMIYDLKLIQKGFHQLRLLSVLMSDSP…	514
comp390230_c0_seq8	XGVLNRKREETIPEVRTVTHSVKMPKKKGAPSLKSSCLHSIAQNMQSLWVKDYADNYIDDYNFRYIMGPFNELEFVIFDLHGCNRVPSSALVDLLEGLPRLTKLVLSDTQSNTQVLSAVGSTCKMLRELDISQCKKIVGSSLLHLVYDQTQRTFSCSKLRILVAVGIEPRSKIEAFIQAVAFVLLALPCLEYLDNSCVMEALCLIHTQQFEEIKSADGFPSLSEVAEMRRNLHADNGGSRTALSLKRVNEVEEQTLGMFSSLCQRATEVVISLSDHPVSGWSSMSWSHLTHLTIQCTGHSGRPLSRMLPVLDGLGARLQLLCLNGFMYDDEFALCAILNLCPNLRVFQGHLCPPADNSRVAQDIPAEDPDAEPMIYDLKLIQKGFHQLRLLSVLMSDSP…	514
comp390230_c0_seq10	XGVLNRKREETIPEVRTVTHSVKMPKKKGAPSLKSSCLHSIAQNMQSLWVKDYADNYIDDYNFRYIMGPFNELEFVIFDLHGCNRVPSSALVDLLEGLPRLTKLVLSDTQSNTQVLSAVGSTCKMLRELDISQCKKIVGSSLLHLVYDQTQRTFSCSKLRILVAVGIEPRSKIEAFIQAVAFVLLALPCLEYLDNSCVMEALCLIHTQQFEEIKSADGFPSLSEVAEMRRNLHADNGGSRTALSLKRVNEVEEQTLGMFSSLCQRATEVVISLSDHPVSGWSSMSWSHLTHLTIQCTGHSGRPLSRMLPVLDGLGARLQLLCLNGFMYDDEFALCAILNLCPNLRVFQGHLCPPADNSRVAQDIPAEDPDAEPMIYDLKLIQKGFHQLRLLSVLMSDSP…	514
comp390230_c0_seq11	XGVLNRKREETIPEVRTVTHSVKMPKKKGAPSLKSSCLHSIAQNMQSLWVKDYADNYIDDYNFRYIMGPFNELEFVIFDLHGCNRVPSSALVDLLEGLPRLTKLVLSDTQSNTQVLSAVGSTCKMLRELDISQCKKIVGSSLLHLVYDQTQRTFSCSKLRILVAVGIEPRSKIEAFIQAVAFVLLALPCLEYLDNSCVMEALCLIHTQQFEEIKSADGFPSLSEVAEMRRNLHADNGGSRTALSLKRVNEVEEQTLGMFSSLCQRATEVVISLSDHPVSGWSSMSWSHLTHLTIQCTGHSGRPLSRMLPVLDGLGARLQLLCLNGFMYDDEFALCAILNLCPNLRVFQGHLCPPADNSRVAQDIPAEDPDAEPMIYDLKLIQKGFHQLRLLSVLMSDSP…	514
comp390230_c0_seq13	XGVLNRKREETIPEVRTVTHSVKMPKKKGAPSLKSSCLHSIAQNMQSLWVKDYADNYIDDYNFRYIMGPFNELEFVIFDLHGCNRVPSSALVDLLEGLPRLTKLVLSDTQSNTQVLSAVGSTCKMLRELDISQCKKIVGSSLLHLVYDQTQRTFSCSKLRILVAVGIEPRSKIEAFIQAVAFVLLALPCLEYLDNSCVMEALCLIHTQQFEEIKSADGFPSLSEVAEMRRNLHADNGGSRTALSLKRVNEVEEQTLGMFSSLCQRATEVVISLSDHPVSGWSSMSWSHLTHLTIQCTGHSGRPLSRMLPVLDGLGARLQLLCLNGFMYDDEFALCAILNLCPNLRVFQGHLCPPADNSRVAQDIPAEDPDAEPMIYDLKLIQKGFHQLRLLSVLMSDSP…	514
comp390230_c0_seq17	XGVLNRKREETIPEVRTVTHSVKMPKKKGAPSLKSSCLHSIAQNMQSLWVKDYADNYIDDYNFRYIMGPFNELEFVIFDLHGCNRVPSSALVDLLEGLPRLTKLVLSDTQSNTQVLSAVGSTCKMLRELDISQCKKIVGSSLLHLVYDQTQRTFSCSKLRILVAVGIEPRSKIEAFIQAVAFVLLALPCLEYLDNSCVMEALCLIHTQQFEEIKSADGFPSLSEVAEMRRNLHADNGGSRTALSLKRVNEVEEQTLGMFSSLCQRATEVVISLSDHPVSGWSSMSWSHLTHLTIQCTGHSGRPLSRMLPVLDGLGARLQLLCLNGFMYDDEFALCAILNLCPNLRVFQGHLCPPADNSRVAQDIPAEDPDAEPMIYDLKLIQKGFHQLRLLSVLMSDSP…	514
comp390230_c0_seq18	XGVLNRKREETIPEVRTVTHSVKMPKKKGAPSLKSSCLHSIAQNMQSLWVKDYADNYIDDYNFRYIMGPFNELEFVIFDLHGCNRVPSSALVDLLEGLPRLTKLVLSDTQSNTQVLSAVGSTCKMLRELDISQCKKIVGSSLLHLVYDQTQRTFSCSKLRILVAVGIEPRSKIEAFIQAVAFVLLALPCLEYLDNSCVMEALCLIHTQQFEEIKSADGFPSLSEVAEMRRNLHADNGGSRTALSLKRVNEVEEQTLGMFSSLCQRATEVVISLSDHPVSGWSSMSWSHLTHLTIQCTGHSGRPLSRMLPVLDGLGARLQLLCLNGFMYDDEFALCAILNLCPNLRVFQGHLCPPADNSRVAQDIPAEDPDAEPMIYDLKLIQKGFHQLRLLSVLMSDSP…	514
comp381809_c4_seq1	XREEEKDVVHEFARALVKSGTSLHQIDGPIGNLLRRCATVGTTMPTSTEMHEKYLPELFLTDMKHISELFHGDVKISVTIDESLEIRGYPAVVVLFTFCDTKNGCVRRTVMVDVDIAENCNKVLTAVLLQKVLCRVNKNLSDIVLIFIDSPAYMKEMCDDMSKGMPEFNPFFVRDPCHMLDGMLESALTSSELMRNTVDFVVCCGAVFRDERELKHKYFSFCALYGKKERMIPDVCCGWWFSVLDTMNALLSMWRPFTEFMLSYRATGKKCEDIRSHIDNEVKKSTVYCILTFLKENTAALVDMLKKLECENTLVYHVYSIIGADVKILLESKLGEAFNDFGPATCAFLDCLPLEKRRAVEKDFRIFYLTMHEKWLSVMHIKLPSATRSHGLSDVSLWY…	513
comp388740_c0_seq9	MHMWRLTRKQDHAADLGGDRAAIVAADRDRKPGQKPSQLILDLPGNILTYIKMMVPARKIDWALLTACKQKQGEAVPDFFTHFEEVFHDFSEQXYIYTYGCTFIRRLICGKFTPEISVCSKNSESTWASVTPKAILDMAQYYQNQVTAEQERKEGKLKELKIKVMMVQAYGPQGRGSGQNYGQTYKQAPPVGPPRRQTPLGLDQCAYCKEKGNWHSECPVLAAGGRGRGQVNSNQWTSAPRQQPQQVQAPERNRPGNYFDQRNNQYSMEDWESEETVETHFAXNSVGQGGPVEIPVDQSXALYNSKFFVDTGATHSAISQKLVPGKPLSGQVITSIGFDGTPTPSPVSQQLPLQVENFITTAPFLLPPHAPDNLMGLDLLKHFHTTIHCSPSGVRVIFG…	513
comp389407_c0_seq5	XRSREGVAQLEPSHHSECWLPARSFVFALQSPRAPVGLWGSPRDGGAEPGGPRMWVRXGGERKNCRKSVGGLEQISDLKVISRAVKGKKGKLNHLTRPEVEINRYTLRNRGVWGKKELECPSSKETNFKGQITASLSLNEPDKPKQAALCVNQPKVVKLSKKAVQVTNPQPSIKKQSRKKPGKIKVTSSLRSYFKVTAQSSTVTGRNLYSTRGTSTRELNTKSRVASDLGSGTGPGSKEAPSKQVLLKNRYDPLLSIEEDITPPLADIDNHSPLLDSEPLTATATISPASKVAKSAELKNTMAVMLTELRERFATSELNQQKIQGHCETMEEKINSLVDRVXAMETIQNEISNKVALNQEEILKLKTKLKELRDKLESIENNTRKNVRILNVPEGKEGG…	513
comp391451_c0_seq4	VPPAAETSTPDRLEPLCLENRGLEESGNDHTIQQSCRXGVGVCGRRELSEKRGEPFLKESERVKSAVNEHRGYPARGAMSDDECAAREQESLKLFTETATERNVENRSTVAIANNEIGKMLQEYEKLKKREISRWWEIASLKQYVAVGRIPRGLSDDNSSYENPHPNLLREWAENSASSSNNMVGILIRYAEIERQEVVARLKELTTAMDKNVDQTRIVKFKGELKNRLEKYEKRIKDRKATKFLRDRLDYENARIYKFAKRFDAERRKKVQSGTAFRQEAYRSELSSDTGSEVEQDDPKRQGVPGTRLDVTEELRFLQLDQQTDHQASRGRGKRRGGGEHEEEETEKRRRGVLKKLQENSKQINALQFKENLHKVTPNKTIINLSSMHLTEEDESVLK…	512
comp378398_c0_seq1	XGSSAQQNSSIMCYSWXEGAKKMQRSPLEMAKALLCRPSLKLSNPFPRRSSSAVMEYDFTQTRSPQPCTLQTTISSFFRTTPPAQMLANQTDCQSSANICHKRKRAEDKLESSNKTSGTLGSFSTQQPVDDSLSVTPHWRQKCDPLTEAAKRTPNGSSVRDSPSKYLQTTLSNDAPIEMESNEMQSLVYSHIPGSQELFDPESQFPTRLPNSHRGLPQNPDAHLESPKLLDVDILVKQTNQDCEHPSLQPLSPDNHAHTLPPQGSSCVECSQTQIDFTQDSEGNVVLAHRAAGGQWSSPQSNRRESSVSWSTSGIRTKKENRSSTPHNNSLANICAEPKGNLLYWKPSKXLIKYGKYKSCQMRASKENVKLNCVPGEDTIRQAKRLLHHGCECTMPSLE…	510
comp373308_c0_seq1	XEQLSENKSLHHDLPPADHLQGGAQPLREHGQHYTLQDSAGAQKLKEHAVPLTNGAARYTCQDPHTVDYPEEEMQSSRIGPLHYPQQEPAPVDYPEEEMQSSRIGPLHYPQQEPAPVDLPEEVHQFTDEGQPVNQEKHTLLKKPKDEVLPLENCCMHYTRKEPPDNDYAPKEAVSLPKPSSHYNVQSSTSVSHPVEKDLSSGMGNRINNLVPIPSLKEEQFPFDKGPQNVIPEDSVPTGSPKDMPFTKEPYSYTLGQLDHINHLKEERFRLRRKTTHYTLEDHTSMGNLKEEALPLDVGSWDYISENPPPTDHPDEEASQFGQYYTDFILKDTLQIEGHEQGEFHPSDMHFGEIGPVETITNWGECDSTLLHAHGSHFELLEKLNRRVEEQNTLQREAN…	508
comp367792_c0_seq1	XEISGLGVRLPWLRSSREHNGAFHQAGASVVLLVLNIYSPRSPPGGFWIALRPSRFINLTRRFFKDILEHIKHLPTSNLTGVXLKRSPDFQSFTNPASQRHFRNTRALSAFITIALEPEAISPSLELSGDNLRRLIGEELRSSVKEAVDAALSKRKRVVSSPEEIYFSLSNGESPSTSGPKKKGKMLQKRKHTMEASTNALEIGSPSATIDIGALSSTIERPQLLGAERRGAHSGIIERGTLYGTNAFNNDSYEDLDEFVFDPQDTFDYLDEDLDLPSTSSITVKDPLGGEMFNPTTIHHPRSTEWWPMDHVGRYLSQWVRKPLDTNTHNLLRSECPRPSSEDRICSTPNLDPELITFLFKSGRDPRKGIEKCLKQAQDKLLDVLGPLTKILDMTEEAR…	507
comp378398_c0_seq2	XLIPSYPLALRRIIELCREEWNSLNIRRALNGCTFHILVKDLLISCGPVMKTKGNRAAASPSEACGIWLDPSAGKKHGXAAQMLANQTDCQSSANICHKRKRAEDKLESSNKTSGTLGSFSTQQPVDDSLSVTPHWRQKCDPLTEAAKRTPNGSSVRDSPSKYLQTTLSNDAPIEMESNEMQSLVYSHIPGSQELFDPESQFPTRLPNSHRGLPQNPDAHLESPKLLDVDILVKQTNQDCEHPSLQPLSPDNHAHTLPPQGSSCVECSQTQIDFTQDSEGNVVLAHRAAGGQWSSPQSNRRESSVSWSTSGIRTKKENRSSTPHNNSLANICAEPKGNLLYWKPSKXLIKYGKYKSCQMRASKENVKLNCVPGEDTIRQAKRLLHHGCECTMPSLEGIF…	507
comp392921_c1_seq6	DKAVVLGKCWEFKMNDSLFVKSPSLKELVLEMRREYDKRSKCLTSVNLIRSDFQASLLDEYRMHYAQPQTSGASGSEFRSESPNADLVENWARQLKNCVSGRPRTRTLKEKVSAWMAERVSDSIPTWMKVAGAVSMALSLIVSGLYIYDRWKTRRKEKESVEPQPESAYGAQKVVRTNRLTTPAKVPQTAVSEAYEIDVAQKIAANVVVLRGTGLKDKEYQINGLMLGDDIVVFPKHFLTSVTSDVVVHHSKFEYVIPMNEPGEHRPDAKCAFGNFVIDGKSVDLAYAVIPKASFHAKKLYNLLIQDSDLEKPMPAEGSLLTFRNNDQGGVAILLDAPGMEVYGELQAVHEGVVNVVATMGIRYRCLTTYGSCGSILCGRTSRGLRVFGIHIAGNGNGV…	507
comp389161_c0_seq3	XEDGWEATRAVEVCPESKKQNAARCLNCGQTSHPVDGCWARGRRCVQCGTKGHVAMMCRGGPKRRRRKRSPGHWSPITPGRGEAALIAERQQRAARARAGETETANGGPAEKVFCLTLRGENGEGPQWRPEWAVHVREQAVTVLVDTGASVNVMGEERWRQLRPPLRLKATTVQVMAYGATSPLKVIGRARMKTEWGQRTMSVRYYVVAGQKDTVLGCTEAMFLGLVTLGSPPEHGTTXPRLSQSVCERMAVGATDKVCEWSGRGAARNGVRGPEKVQAGPNRVRGYAKERGKALYPVETLSTRLGSRTHLQRYGRDQHRPASQDNRGRRGQCSSVKEMSGGETGAGRRSKGDKRQEPRGPSTSSWXQSGQTRVRGAGLENHPHSEENRWPVKSHNSRN…	506
comp376972_c1_seq7	FLXASSLWNGSVFLQEDGDEAASSIMLPLLLLCILISVYSPADVCGHAVAAEEPQEMEVPPETFTKSQEEGNPRGDVRRRRRLVRNRELEPGKSQEKWRSNAPQNSAPKYQEPKSKGAVRGREKAPPNKRGHREDAERIRKRNHGALYILKSEDEVQLECNRSFKSNQQAVWYQTRHQHTYQLEIMNKTTKCVSNKIQVPDSGVFACHSSKGTDFCSTAPSSVNIGAICEYDFFIVTKRREAQRTHEEERESTPDSSDELKKPGRTNITLSCNFTTDGFPFILYWIRAAGQPQCLYSVAGVDQEQPFLFNEHCCVHEGPSPRIYNHSDKHISAKIQKHNIEIRNATSSDSGHYLCIGARLIQETYQWEIVRNISLHVEKKKGTKGNHEGSLGIDSWKLV…	505
comp383065_c0_seq3	XLTPSREPLSHKLEAAHSRKEGKRPWWNFGAFPCCSRKDEDEYPPEDACHRVEDLGRTVYEGGELLLANAAGVNTEHTQGNKRNCLIKIXSHILNGSPGMSADMLKEREMAAEAMFGSQPSTSSSKFPTLNTEQTINADVMTLLKLLEKKQKLEITKWWEHKSLTKYVEAGRVPRRLIILLAPSFENPNPSMLRVGRKQLTGFYEFGKELVKYAGIDRQALILEIEQINEQLSKLEPSEFISKARKEIQERLTKQKDKIKTRKAYKFSSDKSDYEQGRIFTFARKYENAKKVKFNAKPTNVATTSAQCSNAAVNETSAILDGDSLTSDMSSESGSTSSFCESGXVRTLDVEEEIDFFSVRPPPNPETKESKEKNRTRKNTRRRERRKRRKHKIKKDILL…	503
comp390871_c0_seq7	METVSFLDHCYDIPPMSDSEMLVAAREEIARLQQRTVLLEGKLFFLERFSSDSNMIYFYTGFMDYVTLKAFFASLSPSSANAVVWKQCQQDAETIVKDGGSGEETLSLIDQFFLFLCKVRQGFPEEDLAIRFNVSQSTVTKMIITWANYLYILFRDLVSWPSRESIDKHMPAIFQATYPRARVILSCIELKVQASSFPNPLPKPFSVQNKYTVFKGLLGISPHGDIIFKSPLYSGSTSENEIIKLSGILELLEPNDIVIAATRFAIQEDLQGVNAYFVEYPFPSHASPSSQGMDEEIVAVEDVEIEEVLIGEGQISAEEPVVSVEEAHILVEGADSVGEQVPDAVVEKMPDNAVGEIPEPEEMTPETVEKEVSETVEEEMSSTAQEQVQDTNEDLMPSI…	503
comp390871_c0_seq19	METVSFLDHCYDIPPMSDSEMLVAAREEIARLQQRTVLLEGKLFFLERFSSDSNMIYFYTGFMDYVTLKAFFASLSPSSANAVVWKQCQQDAETIVKDGGSGEETLSLIDQFFLFLCKVRQGFPEEDLAIRFNVSQSTVTKMIITWANYLYILFRDLVSWPSRESIDKHMPAIFQATYPRARVILSCIELKVQASSFPNPLPKPFSVQNKYTVFKGLLGISPHGDIIFKSPLYSGSTSENEIIKLSGILELLEPNDIVIAATRFAIQEDLQGVNAYFVEYPFPSHASPSSQGMDEEIVAVEDVEIEEVLIGEGQISAEEPVVSVEEAHILVEGADSVGEQVPDAVVEKMPDNAVGEIPEPEEMTPETVEKEVSETVEEEMSSTAQEQVQDTNEDLMPSI…	503
comp392921_c1_seq2	DVVVHHSKFEYVIPMNEPGEHRPDAKCAFGNFVIDGKSVDLAYAVIPKASFHAKKLYNLLIQDSDLEKPMPAEGSLLTFRNNDQGGVAILLDAPGMEVYGELQAVHEGVVNVVATMGIRYRCLTTYGSCGSILCGRTSRGLRVFGIHIAGNGNGVGFSLPLTQQMYNDVLGAMKKPLLPHSAEMVVVGQRDVPVFVPTRTKYRMTPLFGEFNCGRQPAVLSNNDRRAGLKVDEVAFMKYAGKKIGYNRNQAVTWGLSVHLAAAVGAFHRMDRQSAIRGDGIGLNPIPFGTSPGLPFTDKHLTKRHLISEEGDVIHPLLESELCVLEENLYRGEAPVIQFSTFLKDELRSDSKIESANTRLIECAPLHYTISVRERLGEFMSKFHRSYGALAHHMVGCDP…	503
comp383238_c0_seq5	XVCEGRNQPFKPAKLERHFMRTNGKTSDENVNVTGARIHAPQTQPLSGHYYVTRPQLRLQIQAALSDSATDNIHYLQHNDWMFTKVCLKKTALQTCWHGFDHVLFINQPSCAAPPSAGVLHLTGTTVYCCLLPDLHQVPDKGPLPDLFLLLPCHLRWVGSPAPNLHLCISTAAQWCSQDPSSLPTPPQNLLRIRWQRGTRGIKANIWSIEEETTTAAGSTPAQIKLVXVQPKNDPLTSGDHESDVHSLPAGKEKDPVSLXQRMEIALRCLFLTEQTRHITGNGTIPVGRKSGCNSTIFHSNMQNGTSSLMDLYWACGERLYLQLPPQWNELCTLVTMHEVHLVIPAANISHIHAHPMTGSVTLLHRHRRYAQYFANTAFDDITQEFHLFNDSQLFFCSL…	502
comp388590_c1_seq15	MFNWHRSFTLGLGAPWKKGKKKPPSESEVVLTNVKILTNEYPVEIGVPEKSASQQSYFHTNIALITCPDNGLNTNAEKSNPDYVPTLSGLAHVQPSCKLPGFYKFEAEDSGVELPSGANSPSTPTGSEQSFVVHSRDSSCDSGVLSASSSPATDHAVMRARKGTKEPQGRVPDTQKHDDQCHRDITESLHSSAALLDDNGASSENETQSLNIVERKEMDFLQTRSPTTSPAGDPVPITDAYTDTFDGLQGLNSHEQLKRYPTSDSLDEYMDECCRLSEVNQGSSKALGSGLGYLEHICQLIEKIGQLQEHNLRLQKQICGLQKEKKMKQLKEEYFVQRCSCGAARALRNSYQEVKKHFNMRSRPHSMFIQTGNLSDLSMIPEMGGNYDNFSYKGNDNYK…	502
comp383205_c0_seq1	XGLNSLTSAAETLLTSTDLPQVIQNVHQLLEPSYKSLSKAEQSSLAQVKSLNSNVEERLDKLIHLNDEQKVLQDKKQVLNVQHGQDSLAKQLQAAKQDLKYVDDAIDRAKQAWHDAQAGRKKAIGMFFIPIAGPIIGGVVMGNAGQALRKALKELREARSIRAVYRETVTMYESEFRTYEMAMKSTEQTIAANTVHRRRDRTHITVRRTLHDVMLDDYATWSSLQLVVKQVPLPTDSFKMPPKKGAAKKGASREQKKQISTIGMATATFFRKVVPATPSSGKQAEISTPASTAAPPQPKPRAMSVSEAASAVMLMLMSSNFELDLSLSQSSTQLFWEIQQSAQQPQPAMNLSDVGAEQEFELSSEHEVNSVFXNHWLLALQQVKGRVLQHHLLHTLHGV…	501
comp378118_c0_seq1	PAQLFHVPARFRIKGAHLSQKPQRLQKLKPSYQAPFEISPAXKTACELKMLKISFLVTFCGLLARMAQAQTPIPCNQIPVAISNECFSNPVAVGVPKEYIAPNPPPVNDPATGAQFNNLTPTSPTDVSCKVTTQENGGPIMITINGNTNYSGQVTSPGSMKGVDCQVSNSVTVPFQVTRTSDGHIECKPPSSPAEAQVTCSTKPAPGGLLSGLLGAVLGILDGLLKGLNDALKGLLESTVSSLLNSVGDSLNAIFKKITASKPMGDNRICQQKVMTVTTAPNNCLNMVMETTKYTEDGKLIPPPGETYTPPELQPKPNSWCTWVLNEQLISNAMGNYNTPIQVTGAALASLSAQIQALCGNGATIEKLVFTPNGPPKVVITQDKVSATITGKLEGFVTG…	498
comp383717_c0_seq2	HESAEVVKSSGALAHSVIMGTFYEQRHRDTRCALLVAGVLLLMTPDVAQAEPTELQLYGRHGSDILFPGVETELQGEGVLEWHVKKPGDQDPQWILTYHYGSDEPQTFQKYQHRIIFSLTNASLRLLNLSHHDEGLYILHLMFVDQNHVRLRVLEPISEIKIMKILSSGDSGVRLMCEASGDVWNLAWRNSGRELMQNITHGGNTSELVIKEVGAGSYICVAWNPISQLETSYHIAQESAVILYVVGLLTAAVVFGLPVLSEFSRLICRKQYCQHVEQKVDYEFQLTPLVCWFFFLICALVSAIFAQCFSASYACSACNLAFLVALVCSLSMESLWLMQTKSQILDNWMKEMSQWIVQRMKGALKFLRLALRLLLFWGSLSMLLLYVWTDVHAYGKPSH…	498
comp386653_c0_seq3	KRSSPRVSNKPTRSLQGRPINSCSSCKRIVRANISVRENKPEKNKTKKPSGGIEGLQWDRTLVAVKAKIKALCILTDTLKKGDRLLMAPPKHLSTDAKIFWMERYMVLTEKRVTRLREVMEFIQFKKGNPEEHKIDIKKCVAYVFPEDETRTVYLCPLFWEAPQRLERDSQPGTLIHEASHFMGTDDLAYGADCEKLEFGCRGAVVKGAPDDKAKTEAKEVLKHMRTNADNYSLEFEVTLSHKQTYTWVEGRKQYPCCGETAEHSVCKEKVSRDFLQYYSDKKEQSNAIKGQKETILKEIKALHPYIEKLLKTGKNMLVSLELKRTIQMCNDHLESILKECGSFNEKLQKFSDFKCSDGDNFASGLSSYIEAILAVLLPVCSSPVICCRVKSDSSHKPE…	498
comp388861_c2_seq4	TSAFDSIDRGKLRGKRSGWGMDPKLLNQLILLHSDTWIQIKLGTGNCLSRRIMTTKELKQGCVFAPTMFNLFLSDLSAELDNCNHHAPNLGGLNTVELLVCLSNYLYADYLILISXTPVGLQHLINATSSFSDKNGLTINLEKSKVMILNQKGKKCQSRWELQGQQLEVVKEYKYLGIIFDRKGSFGQQKTMIRTRGTALAIVLKNIKLKIMGPDLTPLLEVLRAKLLPTITYGSECMRGRDETILDKVVLKSLRIIFNLPQYTSPAQLRLEFGLQKQQVARKGAYTKCWHKIKGSEVGSLNSYLWKELERPNDSPAMVYLQTALNPLALQDLWEINRPHKIFKQLVNRTVRTLSLEEDKSTLTKRAQGWFIIQSYTKSLPQAYLGTGFSRIVNESYLK…	498
comp390537_c0_seq5	XSSDDERIYGIPDSQNSTIGPDVTPQTADLIGXSSLDFLAELDTYTKVAADALSSNTADLXLIMSQMPHAPGGILPPLGALIAQRKVVPCAVGHRSEKEESTNPSSTSHASFVKSLHRSEVQLRNHLIQGVKSNPSHLSEGESFHDHDKEDDVVLANHCLPSSGVLIPQVERSLSGLRRCLVIQHDSGANAPKGFFKQSPTEPPVGEFYFHPVYASVAQNGSWLHALTLQQHYLNLVKEYTLRLKGAWDFTQRLSDLLVALVPASLIQTGKLKLLCEELRIHTSHWSALQRRIRRDHCLRPLLLHKQNTLTQMRTTLSRLACQAIQLMELCINSTLKSLGHASAASFSSEELSDVFRGVEIFNQVVSESSAIWLLSDCQLSADGASDAAPGPKDTLERW…	497
comp392991_c1_seq1	XGALLWELIPVAGRDRLLTLKGEDAESYQHMKACLVKRFGLTPEQYRVKFRGTQKLSSKSWVDFVDVSVKALEGWIVGNKVDTYEGLYNLVLKEHILTHCAEEKLRQYLVDSKLTDPRELGESADEWVRTRVSIQHQGGDQKKGGQVPPQGKAQGNEGQKPKESSKDPQKPAQGGGPRANXKFKGRGFQGKPGRFFDPSKVGKCYDCQQPGHKQGDAVCAKKLPPKGPSTGIASVSVGVEGGAPERGSQVVEATLVSLGGVNIATLAALPPNMDKYRQRPKVNGTEVEAIRDTGASVTMVLDELVAQEKLLPGEFHQVTYADSTTKLHPMAVVDLEWGGVTGPMKVAVSKVLPVQCLLGNDLKPLLGQRWREDSMKILELPEWVCAVTRSQTSQKGGAG…	497
comp393027_c0_seq4	XXPLQRCCEVKILKPKTRTKKARALKSETPEIVEEVEYIDPFQSITLASMCMSIYKHMFLRPESIAQYRQTYITVNRNVIQPHRSSGLCTSEKEDLHIQHALQGGEYRLGPYYLDGYXCIEGVPTAFEYNGCFYHGCPQCYKPHEYNKLLGITFEHLYRRTLTKARYVEKCGFALRVLWEHEWLGMLKTDTGLCSFLQSRDLPEPLEPRDALFGGRTNAIQLYKAVGEGEKIHYYDFTSLYPFVNKMKLYPLGHPTNIYRDFKPISEYFGLIKCEIYPPRQLYFPVLPVRVDGNLMFPLCRTCALLKEGGGCRHTAEQRMLTGTWCSIEVQAALEKGYRLGRVHEVWHFKSTTTQLFAPYINLFLRDKQEASGYPEWCTSQDAKQKYIDDYYTHEGIRL…	496
comp376326_c0_seq5	XYERFRDRFDVHGEEEADYIKKKVTGKFYQKMTGEEGTLMARGTSHPGAGDLCLRVCYQAPSPXVEESETCKSAHDTVGTVKPEVLEIEIGQTSPDGSYYESDDTEWDGTSSADKHSSEPYSFIYTEQLKGTTRRHEEDMATVGAFQVSRQQGKLMHGPRGKMAAKWTEVRRRSVNWSIEELEGLLNALRRSPHLGLLMSSKHMSTLHEWQTVEDDMRQEGFCRSADQCRLKMKGIRRVFHHLRLGWGPGGKNTTSLPHWFPRMMDLWRQAGKPKFNTPLTKANSCSKNVNARRTQEMSRLIDMEHNEVGHRTFPSKIEGGHPKPNYSFHPHPSGIMQKAHGLKQVPASHQECVVTLPSRTTASRFTSSFQHHPSPHQKSMQNIRTSAYQAQETTPDRG…	495
comp376972_c1_seq5	FLXASSLWNGSVFLQEDGDEAASSIMLPLLLLCILISVYSPADVCGHAVAAEEPQEMEVPPETFTKSQEEGNPRGDVRRRRRLVRNRELEPGKSQEKWRSNAPQNSAPKYQEPKSKGAVRGREKAPPNKRGHREDAERIRKRNHGALYILKSEDEVQLECNRSFKSNQQAVWYQTRHQHTYQLEIMNKTTKCVSNKIQVPDSGVFACHSSKAQRTHEEERESTPDSSDELKKPGRTNITLSCNFTTDGFPFILYWIRAAGQPQCLYSVAGVDQEQPFLFNEHCCVHEGPSPRIYNHSDKHISAKIQKHNIEIRNATSSDSGHYLCIGARLIQETYQWEIVRNISLHVEKKKGTKGNHEDGRPLITQGDIDRFEDPHATGSLGIDSWKLVLIAIGSVALI…	495
comp389054_c1_seq3	KLPYLIDLIEIRGKRHKKSKNIEPPTPKSTMGGPSTSDTSGGLSTSTINGGPRASYSLGVLGGTNYRGVPSGKNIRVSLAAQHILVPPEMGEVDNYNDNINNDEEASDILDEYVLDLDDDNDQEFNSQPKEDLPSSSKDSIINPLGEEMFSPLNIRHPRSSEWWPQEHVTKFIRKWLRNLLERDTRNMLRAECSRPSIPDKTCQTPNLDPELIKCLFKLSRDPRKGKERSLKGCQDRLLDILGPLARIIDSAEESQINATPLDTNLIRGRSQRAMILLGNANASLNAERRRVVLTKISPKLSDMADREPSQNPKGLFFGEDLIKSLGKYMSTFTALDKAQQIXKKSSTPTFLDGPEEGAFLPAASTKGPTQDSVLMAEDTKAQILHSSTPKEGEALATE…	495
comp391144_c0_seq1	XGDVGGLSVCCGVRSPVNRDTTSLWKVMRDYDGGQGDVGGRVVCSVAGVKAEGVRWSVQEEKEQPCVWGRRTVKSTDWWGRGEPAPARLVVAGRLTWPRSIFVQRPGLGDNKGATLGHETGIETEGDVWRRPARVGAWQKEGSEAIGSAHAGKVEKMMPSEDVGEDGDCGCGYCGKRWHPWSNCPARKQRCFRCGKIGHFVARCPEKLRRVEKRREGQSVKGFLKQGLVEFQVVTWKTDTVIGYRTAVFFGLVTVTKSWWRNESSWVGPGVVLYSPTAKDDLEEVERNKSAQWCESKGAQGAGEGVLQMGASYVKQGSLSVEDCRRRAQQEADRTEGSNEVVWRMGNRAMKEEKEDTWSPGRWNGRPRVSMQCPPCREIQRRECLLLKEETPSDDRGGR…	490
comp315421_c0_seq1	XSDVDIAEEEVVNKDETTASPNQEVQKADHRRRIQPQSDLFYNRNTEEPDQELIGALFREPIPNTSLRVPRVTTPEEALNEEVHNGPAKPEPGEETSSEELSKAGGSIISKEQETAGYSGETSTKFPGNVVQAKSTFHPTSASVTFQHIERSQRNLQPASASSISPLSVSEEDVDVSGDDKSSSKSLMSILYPPRLTKNLASGKRIMETEVGLTIPSSSRRTLLDSGKVRSHISFQESSEPEYNFQERRGKATVLKKTTLFQETDANNVHNEETDSVPGTASTQGSLDLSIRRNELAGARTYESEAGLEVPAEELATTFQVHDLWTHPGGTSRRSKVQDSWTSRERMLGEAMSDLMGITAPTFPSIVEAMEATKEEYTHKSTQTVEPLTFSFQEQATSQ…	489
comp356443_c0_seq1	XSLLVVIRRADXPFRKYRHVYTSERSVSSANISTWNLAFLKSRRTNTMWWTLLCLCLFTQTYAAPIEEQGATSDVSQHQEKKDDVYNFRKRLKQHTHLQETIPNHQANYEGAKENLALPKDQQTSVVSFVDLEKSYPETRHEIVHKHIDNSQNIHTEGIRNKSPKLNASLELIFHDSQVTVDAVRSKKKKDIEHASVRPENFSPISISFPLIPEKDGNTTPDNKYATYYAGADKGAPNDTVGYKNTEGNDNTVSGIKGQDAGMSSGSGDYYTEEITSTNLDKEDGHLSSTAPTTVSSDHTEALDNREEVNGTNHDVQVATNGTEAVGKQKHSACHNSATGMDKRKITHCNTFVAANKTSICIEFGNSGDTKHITDLPSACKNMSCKAEASSRAKNVDAQ…	489
comp390191_c0_seq2	KMPGKXLLPSFSGQRTIEQWEELFAWHLENSSVKGKPKPVNGPFSKECLVPLDQVNIAEQAASSACDIEDSIVEVVIAQWENQPTSDLHGGIVGMENRELAEPSLQNPQDALDGVIIEGKKTSKEVVGHSDQNNNIDREEPCVLDFHDPTVRCQETKKPSAKILEDTMCPVVIKKEEQSVKDTKKYLDQIKTKESKESSFRDYQRLVGQIKIERNEELYASEYEDHSVEVAIEEGDDVIACDLQGLPMILIRNDEELSVGAECIVSSISVCTSVQSANNYSRLLEAEKMMPVNKRGQLGKGKKRGPYKKLLLETEHFLKEADDIIQYAAPKKAKEGSLKTSSTADDIIPKVLHTSPSAEQCTLHSDNCTALPDYTSPVDDTDEDPIDAVWDTLCSSLKG…	489
comp390839_c0_seq1	XSYESPLSRSAKTSLETFGRYSKHHDLLTSQGLVTHPYGLRSRLDPNLSQSREVLELKKETALKEVLNSLCRYHQQQILKMLKFLLHGKNVCSLMCNCTKSHVNPQNRSSVSQVEGLICSSIEHRHTRRCRFKNIKPALKPLSICIKNLRLSCKTVNLGSFTKFLNQGLCESSNLLNCCERSMKKCSLARKAFPSVACDVSKNIKRCNRTPSPSPPPLSPAEINQSENVKKIVDKPSACETNRLESSISRPPPLMPADGYSAGNLYNSYEFLHTDVQGKRHSLNNEKFDKSDNVIFQDLLDRFNEKLNSTETRHLEIPTNVLKFSNFQKPEHQGKREDYIKCFVQNSKASDYNFMELLGQQQKNMESASIRTRFRKRQRALLSKPSSPHSCFSKRQSLQ…	488
comp392323_c0_seq5	XDEELHTSRVSHLSGPVAHLKEISASKPKPCSTPATTSTPSTIPREGEIMRPESRSKRLPGEQLSPGNAHLHGVVTCLQGIPLNEANPSSPAINREPVSATPEKRDQRRPEFAQARSYSEMVAECSTHLPALVHGTRVGSVGSPGTATPSPAAGQGRGEIAGGRTMETGVKRSSTDMLPCASYLSGQADYLKKIPAHVHSSPASSAPPSNFVSIDKEPRRLETGVKRPFREDPGPGKSPLHGLVNCLNDISAGRLSPTNVTATGRRAREWRRPEVGVRRLNEEAEAAPGTTQLPALINCLKKPPVQRMSPAQMSGASLSPRQRESRRADVGMKRLYDEEATQSSPSYSPGFMRGAMIPHTRMPSPVTSSTATGATPGFREMRRLEIANRRPQLEVVTSS…	487
comp390537_c0_seq4	XRLRSVAKGTEPLAADLRGDTGAPLEVTSGPGTPTLGSCRCPFFKHSRPRLIMSQMPHAPGGILPPLGALIAQRKVVPCAVGHRSEKEESTNPSSTSHASFVKSLHRSEVQLRNHLIQGVKSNPSHLSEGESFHDHDKEDDVVLANHCLPSSGVLIPQVERSLSGLRRCLVIQHDSGANAPKGFFKQSPTEPPVGEFYFHPVYASVAQNGSWLHALTLQQHYLNLVKEYTLRLKGAWDFTQRLSDLLVALVPASLIQTGKLKLLCEELRIHTSHWSALQRRIRRDHCLRPLLLHKQNTLTQMRTTLSRLACQAIQLMELCINSTLKSLGHASAASFSSEELSDVFRGVEIFNQVVSESSAIWLLSDCQLSADGASDAAPGPKDTLERWHAQRRPGAYPS…	486
comp386653_c0_seq4	KRSSPRVSNKPTRSLQGRPINSCSSCKRIVRANISVRENKPEKNKTKKPSGGIEGLQWDRTLVAVKAKIKALCILTDTLKKGDRLLMAPPKHLSTDAKIFWMERYMVLTEKRVTRLREVMEFIQFKKGNPEEHKIDIKKCVAYVFPEDETRTVYLCPLFWEAPQRLERDSQPGTLIHEASHFMGTDDLAYGADCEKLEFGCRGAVVKGAPDDKAKTEAKEVLKHMRTNADNYSLEFEVTLSHKQTYTWVEGRKQYPCCGETAEHSVCKEKEQSNAIKGQKETILKEIKALHPYIEKLLKTGKNMLVSLELKRTIQMCNDHLESILKECGSFNEKLQKFSDFKCSDGDNFASGLSSYIEAILAVLLPVCSSPVICCRVKSDSSHKPETDFLQSIKTSPLT…	485
comp388684_c0_seq8	VTYSGFGSRGIRGEHYGGCCLXXRSKLTSDLLLHKAGEITMQGYGMCRTKGKLLFLYRGLLFPMEKCNKKSVLGLPFFGSCLTNRPETFQEGAEEPLHQWSCMYHQSGGSSTQVSRILLSFSYPVPPYMYLRMIVRKEIVFTPRARTLIDMLKRFELRDLVARHTWYVSSSRPAARNNIPVAHSPGWDQKVMLSSEDGMYSGHAQMQLKKHGHGEKERVRNTEDNDEESSNHERATLKFRHFTSYKAKVTDTMGKQLCKGDSTIIAKPLNPNKDTLDIHMYSFVGPVPRKLRPTLESPSMLKKFLEDDMLRSVLEDFLGDSESLSELENFVHDSESFSRIERFSEAPVPHPYMARLWEDAASSPTSPERAKANVMRTMKVLGSAKRIPVALNLSGTNSY…	484
comp357546_c2_seq3	XLVLCDKMDCENLFLPTVLCLLTTTSIDGLRRFTASESQDVRLPCCTESSSTSTPTEAVWRKKGDAGPLLRVWLSLEVATSMGGRLEMIGNHRPYLLLRNLSVADSGVYKCFSGPITSGSFLLNISSQGEQYISGFSGSRVQLGCSKNSSNSSSPKQRKIHDGILKTINNGSKCIQRGTNLVTQNLTKKDKGCYYCQLKNRTTRTLFRLKNQVEDYLELTFPAGASVYLPCGFSKSSNWTTHSWESVKDSFNLDENFSVTIEVQPGARPLGAALFKTIDLLIPAVRSEDAGVYNCSWGENSDIIELEVIALSKWGMIFGDSYWIIVAGTGGSLALSAFIWGICLVIIKQMKARRKRQKATSRSFFRITASSTPNTYIDVPAVFTDKGKKTHDEDGDSYM…	483
comp371865_c1_seq1	MAPRGPKKQKETKEAVTTKTLTGELPILQGQRGSGLTRRIPLKKPSDGIRNTGFAVMDLQQKQSAGLSKVGETGNPKTSGFRQPTLTEAFVARQPPNAGGLRAESVDAVNAEGLCNLTSSATDTLLLNVGENQLLPISGLIQAAPSSTTTCEILNETAQLEGGETPHPGETNGGVPESIPDTAELKLKAVIPEYQIPSLAQGKEGAGSPEGDCFFSLNDDSESAISSEGSLEEDTDSLASSLTQGASQRTAQRRVRSKIRTKSKSPTKSGTARKLTWDYSATSQMYQEEIAGGSQGGQSISNGTDTNMSLDLLYTTLKTMQGEARIESRRARLATQKIQKSLRKTNKLYEEIADRVTHVEERTSKMEDEMTTWHSFRQAQEKVSEDIQAKLEDFENRQR…	483
comp373308_c0_seq2	XEQLSENKSLHHDLPPADHLQGGAQPLREHGQHYTLQDSAGAQKLKEHAVPLTNGAARYTCQDPHTVDYPEEEMQSSRIGPLHYPQQEPAPVDLPEEVHQFTDEGQPVNQEKHTLLKKPKDEVLPLENCCMHYTRKEPPDNDYAPKEAVSLPKPSSHYNVQSSTSVSHPVEKDLSSGMGNRINNLVPIPSLKEEQFPFDKGPQNVIPEDSVPTGSPKDMPFTKEPYSYTLGQLDHINHLKEERFRLRRKTTHYTLEDHTSMGNLKEEALPLDVGSWDYISENPPPTDHPDEEASQFGQYYTDFILKDTLQIEGHEQGEFHPSDMHFGEIGPVETITNWGECDSTLLHAHGSHFELLEKLNRRVEEQNTLQREANRIHKQSLKLQRRKVQAVEAQNAMIR…	483
comp342077_c0_seq1	XERTPFCYCPKCRAKYPRTDVHQVCNLCLSRDHQECSCSACLAFLNKETLQYHWVCCLASASIVPKTLDLFGKXQQPQASGVEIQLLELEEDLASDVDEPPPAQSPSTKTAAVSTGGHLPSLNTTWKSSIALKGVEHRAHRLAMRPLVHHCHTAMVALIYQVGAHGSTQFNIEAWLQDRPFDLNKLFGSRPKSVLEPYRGVEVFGAEIWLPARSPLDFIDSEKVGTQSTIVHHLLMSRSNLSSSGSQQELSARQQWIHIQPGTGRILANPVLQAKDSLPPKRKLTFEESINPPLDLAPKKPQHHDKSTSLPPLPPRCPSPHPRSASPLVPVDPSPESPQGSLVSGFGWDSPGSVYDPYDTPYNPQPHGDPRDDHAVGPPHYPRVTQIQTXFRPILPLRT…	481
comp381319_c0_seq2	XLNHIEGSFSTEETMLKNTVKLLSPATVGLHNRTDIDFSDAIKPHAQAEKGALNHIEGSFSTEETMLKNTVKLLSPATVGLHNRTDIDFSDAIKPHAQAEKAALISQEKQEYALLPTTALQWSVQGKQTLLPEVSDCDIISNYNSFTTKLSSRELISEDSLNAEAVSIKGKRDQRDAFHTYEEEHCEKMNTLHLNKRAAKASIWIKEKERRDSAIKTSLWDNIKDSMLKGTIRSIGDTSFHQKLEPEFRTLVEDKLLNDSAENLISSSDPFSVLQRLGHTWTSVDTGQERGRTGGCVVCLQQVPENEQQTLPISSLYPLKDRDGEVLTVQKNEKTSCVDTLLKHELTYRQETVCSNNIQMDSVGLQWLPDLYSSYQELGVVPGKCHRWDANVRSTEYVC…	481
comp392658_c0_seq4	XVNDMTKKNTVLKGKLQACAFDFTRNYSYCVLAQEPYMFLFTGPVADNLCFTGRNGILENTSQMRVLQKCNNVFCMHITFDFERHVPSNNLFFTGSEVGEFSGCPLIDTGQRLMSHMLWEVANVVRWLIFNKQIAGFNAQWAQVPIKRLERVFDMPLTSSVKGLLLLQSVAIVEVNSQPESDFFTDEHSAVQERAMFEPDFAFMCLTECRHLQVTDHLCRWAVYNELHVPLDFEFEWGEAQQQAFEVAKEATQHTLDLWPIQEGSIDLHVTVQDQYVTRNLCQKQGRQKGPLEFWTKRLSDAGERYTPFEKQLLACYFALVDTEQLTLGHDVFLRLEIPIMQWVMSAPKTHRIGHAQEASVIKWKWYIQDRAPMGPKGTAVLHEQVVRGQLDNVILPEQ…	480
comp418212_c0_seq1	SIVNLAAVNKCIDIKDYDSAVNIIHGIKSNLKPEDIMFKYLTIRQAIILIDECDTIDDYLKKVKTRYPYIYNENSKNLACIYRLCKXQLNNYHLIKDGKNSKHIFTKKVNDLFLLQLLRNAQKDLECLNPSLQISKTLRFGNLLVAVDTVTIIILDIVTGKEIRCPAIGEMLHVEQLPGDQNYNVYYKVSNSQLVVDTIIQGKFEGRRDLLSASKYPVAKVSTSKHYILIIDYENNISVVNKKDLFTNSMIKALKATSFLDSRNEVTSMLSRLMSSKFECELLKTDDTTLTLYIVAGSSKTLYKLDIDPRSMLAKGNRVKLGSMSKANSFDFEALHTFLLHAQDTMMSLSKIKILSACTCGERVVVSVYNSDKKEYEHRILNTSGPQVKLECKFVTDKS…	480
comp376326_c0_seq8	XYERFRDRFDVHGEEEADYIKKKVTGKFYQKMTGEEGTLMARGTSHPGAGDLCLRVCYQAPSPXVEESETCKSAHDTVGTVKPEVLEIEIGQTSPDGSYYESDDTEWDGTSSADKHSSEPYSFIYTEQLKGTTRRHEEDMATVGAFQVSRQQGKLMHGPRGKMAAKWTEVRRRSVNWSIEELEGLLNALRRSPHLGLLMSSKHMSTLHEWQTVEDDMRQEGFCRSADQCRLKMKGIRRVFHHLRLGWGPGGKNTTSLPHWFPRMMDLWRQAGKPKFNTPLTKANSCSKNVNARRTQEMSRLIDMEHNEVGHRTFPSKIEGGHPKPNYSFHPHPSGIMQKAHGLKQVPASHQASFQHHPSPHQKSMQNIRTSAYQAQETTPDRGNHVPLSSYIPNQSQHM…	479
comp391766_c0_seq2	YAVRVTHTQKRINTGKHPGGKETSLKKRSTAGDSREILYISTPATKPRSGSKPAQCPPSHCLKTESSVTQDRQEESCTPQVASRHHSSLLPVEAIPWRGNTRSRSVKKLKKNEHCPWKPFPEEGAPKMSGCSPCSRKERLKFRLYGPETIEVNRPVGLVRTWCMSQHPEEKQKKSGDHVTQKSWTNAGVSKTRGEARGLIAPPAKNTSKDTRQPPRRTDGPGDSTKGEPHVSRSKRNLRCSRRFTXETVQPECRQVESSGIPAPDRKCQRYKRRSGRGGHTATTSILKLPLLVNHRHMSSRLNNGRCIISAMCMTPHTAKKRESVTGGSTPRVGRPAEVKRGSCERQGWTMTKTQATTGGSPDTATAREEGDNPRRNWQPHSGSQRVSRTACANRVSSR…	479
comp393017_c0_seq10	ELVAIPEEPLECLFVFENEKENNDKWEDFTTYLLVEGRFELGTDQCICKYCYNKLEENKMPARAVHNNLELVAIPEELAELNTYESVLIQSVHPFQTIIRIEPKTGKLPPTDLQRGLKGRVVYLPLDFKRNIETVGGDKEENEAIVILVNGVPTKSRKIWQEFVDVNKVEKATLYLIQNNIYYKTVNVDEQVISLEDESEISSGQIEKVDKSRTEKIYEHYTICPLHSKEVIGSSIELFQMKKAQGTPMSVWEKSLEARCFPQLFPTGEGGRYDDRPVRIPASEYRSTRLYSEDPRFRQCIPYIFHLLFESDLSSLSYAVNHILKTGVHQSLLSCGKYCRRKYKSKGKFYTKCRFGFPRPVICKGRVNSFFSSVRHTITQKSPKNTYNLKRRQVSKYIN…	479
comp376326_c0_seq6	XYERFRDRFDVHGEEEADYIKKKVTGKFYQKMTGEEGTLMARGTSHPGAGDLCLRVCYQAPSPXVEESETCKSAHDTVGTVKPEVLEIEIGQTSPDGSYYESDDTEWDGTSSAGTTRRHEEDMATVGAFQVSRQQGKLMHGPRGKMAAKWTEVRRRSVNWSIEELEGLLNALRRSPHLGLLMSSKHMSTLHEWQTVEDDMRQEGFCRSADQCRLKMKGIRRVFHHLRLGWGPGGKNTTSLPHWFPRMMDLWRQAGKPKFNTPLTKANSCSKNVNARRTQEMSRLIDMEHNEVGHRTFPSKIEGGHPKPNYSFHPHPSGIMQKAHGLKQVPASHQECVVTLPSRTTASRFTSSFQHHPSPHQKSMQNIRTSAYQAQETTPDRGNHVPLSSYIPNQSQHMP…	478
comp383117_c0_seq1	LDVQGKELQHHKKGIFLHSVGPEGLKAYSQMIRVGGGSDENVFTAALNDFDRYFSPKVCIGITRYKFFQRKQNVDESIETYVSILRTLSLDCQFGILQEDFIRDQVVMHVRDPSIQDRLWVNGDSKLDDILAIVRKAEMSCRSAKEVRVEDKDKADKASTVVAKVSNTSVNIESXALQVNVRFSLTRTRLFVTDVQQISFANNKACPAIKQKCSVCKLVGHFANMCRKAKGWKVKCIDENDQDESDSDDKSTDFERSYLLNIMDSSHVILNIDNLVIKKKPICSMTIGGIEIQIYADSGSPYSIVNENVWKSKFVEKLGSNLDPPDINPEGYSGERIDIIGSRSLIFRFKDRECIARMYVSKKXLYVLGWFEQGKLNIILNPNNPDPVMVLGDSEDYSK…	478
comp388590_c1_seq16	MFNWHRSFTLGLGAPWKKGKKKPPSESEVVLTNVKILTNEYPVEIGVPEKSASQQSYFHTNIALITCPDNGLNTNAEKSNPDYVPTLSGLAHVQPSCKLPGFYKFEAEDSGVELPSGANSPSTPTGSEQSFVVHSRDSSCDSGVLSASSSPATDHAVMRARKGTKEPQGRVPDTQKHDDQCHRDITESLHSSAALLDDNGASSENETQSLNIVERKEMDFLQTRSPTTSPAGDPVPITDAYTDTFDGLQGLNSHEQLKRYPTSDSLDEYMDECCRLSEVNQGSSKALGSGLGYLEHICQLIEKIGQLQEHNLRLQKQICGLQKEKKMKQLKEEYFVQRCSCGAARALRNSYQEVKKHFNMRSRPHSMFIQTGNLSDLSMIPEMGGNYDNFSYKGNDNYK…	478
comp386524_c5_seq1	TATRNTTDIMEYSGLKRNLRDAEWQDYIEQSKICLLQETWTLETPHKVGFKTYSVNATPSIRGRPSGGLVIWVKTTLCIDIIQLDFLSQDPVGVKICTCDKTELYIIHIYSRPSPSSKESLMIDQLDQFLSSIDPRAMVIVGGDFNRKFEPVVGLENIFEEEDTANNIPPLESSPAVLSSAAQLIRLLSGHGLRACNGRLPSDNPNAATFNRGNCKSSTDYILTSIGLWPNVHDLVVDARTDSEHYPLCLTLAAHLFQPTSWSDGDTNFISIEPLVSNNRRALKWPSIVGNNDVMTQIYDTFVDVISPYTHLPAAEFPILTIHHALVDALKPILSKIPKERKGGKIDTNNLANPWYNKECRETKKELILATKINNVVALREKRIKKKRLLAQTKKTXDD…	477
comp376972_c1_seq2	FLXASSLWNGSVFLQEDGDEAASSIMLPLLLLCILISVYSPADVCGHAVAAEEPQEMEVPPETFTKSQEEGNPRGDVRRRRRLVRNRELEPGKSQEKWRSNAPQNSAPKYQEPKSKGAVRGREKAPPNKRGHREDAERIRKRNHGALYILKSEDEVQLECNRSFKSNQQAVWYQTRHQHTYQLEIMNKTTKCVSNKIQVPDSGVFACHSSKAQRTHEEERESTPDSSDELKKPGRTNITLSCNFTTDGFPFILYWIRAAGQPQCLYSVAGVDQEQPFLFNEHCCVHEGPSPRIYNHSDKHISAKIQKHNIEIRNATSSDSGHYLCIGARLIQETYQWEIVRNISLHVEKKKGTKGNHEGSLGIDSWKLVLIAIGSVALICGLIVCLILLMRNKCKGKEV…	475
comp388684_c0_seq3	VTYSGFGSRGIRGEHYGGCCLXXRSKLTSDLLLHKAGEITMQGYGMCRTKGKLLFLYRGLLFPMEKCNKKSVLGLPFFGSCLTNRPETFQEGAEEPLHQWSCMYHQSGGSSTQVSRILLSFSYPVPPYMYLRMIVRKEIVFTPRARTLIDMLKRFELRDLVARHTWYVSSSRPAARNNIPVAHSPGWDQKVMLSSEDGMYSGHAQMQLKKHGHGEKERVRSTEDNKESSNPEGATLTFQFSHDFNAKVTDKMSSQLRMGDSTIIDTLVFDMYRFVGPVPPKFRPTLKSPSILKKFQEDDMLRSMLEDFLGDSESLSELENFVHDSESFSRIERFSEAPVPHPYMARLWEDAASSPTSPERAKANVMRTMKVLGSAKRIPVALNLSGTNSYLACKTPLSL…	475
comp391766_c0_seq9	YAVRVTHTQKRINTGKHPGGKETSLKKRSTAGDSREILYISTPATKPRSGSKPAQCPPSHCLKTESSVTQDRQEESCTPQVASRHHSSLLPVEAIPWRGNTRSRSVKKLKKNEHCPWKPFPEEGAPKMSGCSPCSRKERLKFRLYGPETIEVNRPVGLVRTWCMSQHPEEKQKKSGDHVTQKSWTNAGVSKTRGEARGLIAPPAKNTSKDTRQPPRRTDGPGDSTKGEPHVRKPRCSHRFTVRPSSPKCQQLESNGISAPDRKCQRCKRRFRRGSHVATTSIQKLPILDNHRHLSSRPNGSYVISAMCMTLHSARNVEVXLEGLHQESDNQLRSEEEVVSGRAGRXIKPKLKQEXSPDTATAREEGDNPRRNWQPHSGSQRVSRTACANRVSSRTFLSV…	474
comp392921_c1_seq8	REYDKRSKCLTSVNLIRSDFQASLLDEYRMHYAQSQTSGASGSEFRSESPNADLVENWARQLKNCVSGRPRTRTLKEKVSAWMAERVSDSIPTWMKVAGAVSMALSLIVSGLYIYDRWKTRRKEKESVEPQPESAYGAQKVVRTNRLTTPAKVPQTAVSEAYEIDVAQKIAANVVVLRGTGLKDKEYQINGLMLGDDIVVFPKHFLTSVTSDVVVHHSKFEYVIPMNEPGEHRPDAKCAFGNFVIDGKSVDLAYAVIPKASFHAKKLYNLLIQDSDLEKPMPAEGSLLTFRNNDQGGVAILLDAPGMEVYGELQAVHEGVVNVVATMGIRYRCLTTYGSCGSILCGRTSRGLRVFGIHIAGNGNGVGFSLPLTQQMYNDVLGAMKKPLLPHSAEMVVVG…	474
comp383238_c0_seq6	XVCEGRNQPFKPAKLERHFMRTNGKTSDENVNVTGARIHAPQTQPLSGHYYVTRPQLRLQIQAALSDSATDNIHYLQHNDWMFTKVCLKKTALQTCWHGFDHVLFINQPSCAAPPSAGVLHLTGTTVYCCLLPDLHQVPDKGPLPDLFLLLPCHLRWVGSPAPNLHLCISTAAQWCSQDPSSLPTPPQSTPAQIKLVXVQPKNDPLTSGDHESDVHSLPAGKEKDPVSLXQRMEIALRCLFLTEQTRHITGNGTIPVGRKSGCNSTIFHSNMQNGTSSLMDLYWACGERLYLQLPPQWNELCTLVTMHEVHLVIPAANISHIHAHPMTGSVTLLHRHRRYAQYFANTAFDDITQEFHLFNDSQLFFCSLIPMFXIKTNACWHEVTLYEVMQALYSTRDG…	472
comp378760_c1_seq3	XGDAVFEFVWVNAVAARCKRDVCCSFGRATVNGDEQAAASDRCAFTSPGVNKPVRSDPCCVDRASNWSSLFLFSKHGEMCKAWGPRKVSDLKYSYLPVHSLKLALAAVQTRIDRDTLVGSGKLLPVLLDEGKRLLKGSFKVMQELKMSMEEVHGIINDHKGSLDKTYELIQEQQVSLEGDLIHLGDLDPPLQGSFDLVRGSKQCHSTEESHGSPERGHGLALIEDQPGLRDSPRPMLTQDWVTAAVHGSGSQHLEGALVGSTEAMGEPSQACKNVYAGLAGLLDKQENPLLERSISETLENIRKEYRHFETLEMCMEGTQIQMPGSCSNLKEQDCAVVLGHGKRELNDVPNLESTEPLNELQKNLAEEQKSIQNVNGTIVVSDGPVGKLDISLKNTSFD…	471
comp384360_c0_seq1	XSFTESNLQQLPKNITCASYHEILIGFDMAYFSLTIDAQIAVYTFYVKDFMHQASLDTGVACDSVSFKDWVDNNVGKFVLQATFSDLVLFNRKLNMMTSPANLTSIELADATFLADVLRNSTLLNNILGQIKTIPGYGFLSGYLERVISNLCHNVESSPNTSSCNETSALTQLSLQTEHALVTNTLVVLNHEWSLENMDQWLLAFKLIFTNFSLAINDSNIAQLPLNISCDSQEEIANVLNDISNQLTPALQNSIFQYLLTYHKDSGLICDKETAFQDFLNKFFLIFSNQMTATDLVALIPPKNQSQIINSLKPVELTAVLLRPGNTDNTTWEIIFSHYTNISNLGPVLDSLKDKPVNLTNENRIAILAAVWPTFVRALNNLTTVDVNLWLNQRLSGYL…	471
comp596460_c0_seq1	TEDKEIGGKDWENGGGNQRKAEESSPCKTPCMTPVRGRGRGEKSGKAPRDPKNTSPPGNPAQRGRKGQIPATGLNKGEVRIFGVSYCLRSRHFKIENPVSENPHKNLIITPRIRSSTEGNKGVNPKQGGGIISTPPSPSQGKQDKQGVRIKMTPSLRTYFKIQNKQQTQNLLPSESNKVEGAELGDRITKMQGDSHNPKRAELTTSNRFQALASEDTEVVTPPVSRGPMERPVIEENIEGGLSXDLDQPAQSEMGKLMGTLIVERRANFVKSEKNQEKIQATCEALKMKMNSLMERVQAVEDTVGKLERDTIENQGEICILKTNEREMKDKIESLENSASRNNLRNLKILEEKKDKNVRNFVINLLKDFIPGMDVRTLEEVIQRVHRDPFQLGKPRKNP…	470
comp361717_c0_seq2	XQLLGRTLEGAFAMVSQARVFEVQDDLEVKFRQTLLRFTKNRKKTLNIVTTQRSAGAQNTIQDGEERDTIQKLQNGISHTVWTVVGEEWELRLILNPKEISSMLQKFNLIGFIDSLLVSELMRDKLLLENQLSKEAKRSVIKQICETAEKCRGSSVAFAASFKKKLNSLLSKKWDAHASLCRSVTGNLRAYLYVALVSVAAAVVSRGKEEEYENSDSEEEEDDEDTGSTKEDGAKDCNITPENIQQQFNQMKQAFEIEEKLLCQEGQKKVYVVCKENLQEDWCKPWTTAPAYAEGKESFHYGICHKILSVSGGDWEVQLLQSLHQNFDIYKTFNMSGFAESILMMKKWKTKLNLLLRDNKAKEEISKEVSLMASRFLCDIQDKREAFVNMFQSALLEKC…	469
comp388590_c1_seq9	MFNWHRSFTLGLGAPWKKGKKKPPSESEVVLTNVKILTNEYPVEIGVPEKSASQQSYFHTNIALITCPDNGLNTNAEKSNPDYVPTLSGLAHVQPSCKLPGFYKFEAEDSGVELPSGANSPSTPTGSEQSFVVHSRDSSCDSGVLSASSSPATDHAVMRARKGTKEPQGRVPDTQKHDDQCHRDITESLHSSAALLDDNGASSENETQSLNIVERKEMDFLQTRSPTTSPAGDPVPITDAYTDTFDGLQGLNSHEQLKRYPTSDSLDEYMDECCRLSEVNQGSSKALGSGLGYLEHICQLIEKIGQLQEHNLRLQKQICGLQKEKKMKQLKEEYFVQRCSCGAARALRNSYQEVKKHFNMRSRPHSMFIQTGNLSDLSMIPEMGGNYDNFSYKGNDNYK…	469
comp391766_c0_seq8	YAVRVTHTQKRINTGKHPGGKETSLKKRSTAGDSREILYISXPSNEAPQRVEASTVSSLTLPQDGVISDPRQARGELYTTSGQPPPQLSTACGSHSLEREHPEXERQEAAEEGAPKMSGCSPCSREERLKFHLYGPETIEVNRPVGLVRTWCMSLHPEEKQKKSGDHVTXKELDKRRCVKDNERRSTRTRSTTSQEHLQRHQTATKADRRPWRQHXGRTTRKPQQAQPALLPSLHRETVQPECRQVESSGIPAPDRKCQRYKRRSGRGGHTATTSILKLPLLVNHRHMSSRLNNGRCIISAMCMTPHTAKKRESVTGGSTPRVGRPAEVKRGSCERQGWTMTKTQATTGGSPDTATAREEGDNPRRNWQPHSGSQRVSRTACANRVSSRTFLSVLFTPP…	469
comp392978_c0_seq2	EQEYCDHMVVYGLRRRGRRTTRAQLSFKQICIIFIVLLVAFVFVFAMLHWLQFAHTVQIERSVSETLPGTMQTKKSTISHEQGSTSIIPNTSTPKSKERSTSPVTLNSSYDSFVSPTLTPSTVPDNYTEGDMVLDLTLSTPLLDTPKQSHKLRRSIRYKLRTQRKQAPARYTPRTRRKKTQAHPPVSEWVSNLQNTVVYTFEQHSMPGFPSLRPEKSKGNNGVHNALLDNMWYRDMMEVGKKVTNESCFVCSHIPHAVGADKLIFPREVPPPTAKCLLHLFLCRIHGQIQLHSAEIGEALVNITEWDYNYVTFTVVTDPLEFERGMEIYYSMRVPVAMIEDWKQKFREIGYFTFPTPPSKCHTNDHVGISHKAANCPCKWRPILRLRANIYFNNKWNGP…	469
comp199345_c0_seq1	VANEGKNSKLCYERTNGTVPWRTPQYTESVEYDRKPTDTANSLLLTEALIHWHQDEDKAEDNEGKESARTTPGSVTTTSSIDCRQADSPETEDLTDSFLQKLKLTIERTLDLTPKFIGRGEEAKAQRRGQLSTGQEDQEDDPHLKTIREAQKSSSQGSDLAIDKNGGPNDLLQSIAQCLANQGNTLAKLEATIIHNQAMIARTSSCADIIEKWEEMPEILGDIVALAKSKGDPPKTPESLELMVRGKHPVALKGEYSPAMSLEQKSEDESRSSKILASPTRSDSKEILESSDTKEEELKVTTEWAVGARSDALXIKEGKEKAEKQLKRSKMKRRSILPAMLNSHRPEEKSNLMPLYPIFNFKQQNRTRGTSEDKDKAEETDGPTQQSRHQVAQQPTGLI…	468
comp364876_c0_seq1	XDLLKLKSCQNKCITALLPEKECNSVTHLIDPLDPHNITGRWHLVIRASYYPTVIFEGKNPWIEFSLEGEKLMIHEGRDSFSCAEDDVEVKGHTIITGKEKKMHMEFYRDCEECLLMRTEDHHKVAALHLLTLSGKYTSSQMKTFHASSRCLTLPALYKYEGAELHEEEASHCDAVHHIVDPLDPSKITGKWHLVGKATMYSDKIDDEEDHWMNFAWDGQKLKIEEGIDTLNWSLREVEVTGPKIFHKGDYFTFIQTCKDCLLMKTEATNGKIQLHFLTRSGKLAESEITTFRINSHCLHLHNVHVYERVHSHVTECDSLQHILDVFVPDQISGKWHMVAKAHSQPGKMEEEDDPWIEYSCDGHNLTIHEGRGKHSWPVKEVEVRGPKIVIQKENSFYV…	467
comp388489_c0_seq1	XKNDYNXXFNTNYIFIFFFVLIFQQSRLMSWDSDNLNTQHHMKNISHIRDLELIESRDGIQKHGFWEEETKKHRPIQGASHVTSSNCVDESQQKASQVKASVTFTLPDTVQAPMSTDRNFVKAINSDSLKPQFKVVNLSLKTTTSSADDPVDSRLLSDEATKPITSITFSSRKRTPSPSLSPVNNSSFPDVPKRIVPLEVLPINSKEKMINTQHSGAPKESHSTSQNRNPAANVQKQTADEEWMRQDSTVIGKNELKQSGDIFLTQCNKLSLLEQSHSSDSQRGGLGKGLPLGEVSHDLISAQTLASGGAATHNPGIPQKTTFVDYPNHPKPGDSIPSNLDANTGSTIDIVLPTLNLLPKDQNLLVNEEKVEVASSNQPFDQLSNRKEYNRRECSPSPS…	467
comp392725_c1_seq2	XKRISPEPFLFHKQLGNEPSLFSTLKPNRILCSGLSDENVEGMDTGGCTAAATMEQAYDGKRISPEPFLFHKQLGNEPSLFSTLKPNRILCSGLSDENVEGMDTGGCTAAATMEQASKCTFGNLEQISTETPQNMLLPSCSTIPNNTALLQMAGVEQELLVTDIVASDEDVHLTEPLLETERHLLDNLTLLTEPFKEEQIPIEEHTLRECKHHLEAIPDGHVLPGLNKNYSTTGEASNDRGGRLLSFKDQAHTGNKKLVSQAVEATPTSSIDSLDGNIAQDVCILQTHKCEPSVKRQSEDFILRECKYEPIEQKLCEGVPFETNLPEICSSPIEKLKDETLLNTDEERARTCQHEVESGVKIDLRDLILKNCSLKSMDGNVFEELTVEITSSEKAISVV…	467
comp340768_c1_seq2	XWVSDNNLILFNQTGFSKGAGTSANLMAISLLFNQSKFTKQPLHSTFIVPKAAFDRVDRGKLWTKLTNWHISNHLLRAIILLHTDTWVRVQLGGRAYLSKEIPNTRVDRGKLWTKLTNWHISNHLLRAIILLHTDTWVRVQLGGRAYLSKEIPNYQGLRKGCVLAPALFNPFLADLPTSLAHLNSHALKLGHHIALPDVHRQPDSSRSNKITLQRLLNTTVEYSAANALIINLKKSKPMSFKKAQQHLFQWYFGTNKLEDVQESGVLLGSKGTFKLHLKLIRRKSLSLTAAFKSIKAGYMFLNLPTFFLKIIQAKLIPTIVYGSETLRERYKAYLENITTRLFKSVSLPAYTSSARLHLRFGLVRQTIAMEGAFIKLCYKLKDASSATLSSLLWTKINR…	466
comp356443_c0_seq2	XLWKCEVCGSRGVIIKKREAHKHDVVDSSLPLLVYADVRSAIEEQGATSDVSQHQEKKDDVYNFRKRLKQHTHLQETIPNHQANYEGAKENLALPKDQQTSVVSFVDLEKSYPETRHEIVHKHIDNSQNIHTEGIRNKSPKLNASLELIFHDSQVTVDAVRSKKKKDIEHASVRPENFSPISISFPLIPEKDGNTTPDNKYATYYAGADKGAPNDTVGYKNTEGNDNTVSGIKGQDAGMSSGSGDYYTEEITSTNLDKEDGHLSSTAPTTVSSDHTEALDNREEVNGTNHDVQVATNGTEAVGKQKHSACHNSATGMDKRKITHCNTFVAANKTSICIEFGNSGDTKHITDLPSACKNMSCKAEASSRAKNVDAQTIHYSKRTPNLRGHGGHSRPELEN…	465
comp391766_c0_seq3	YAVRVTHTQKRINTGKHPGGKETSLKKRSTAGDSREILYISXPSNEAPQRVEASTVSSLTLPQDGVISDPRQARGELYTTSGQPPPQLSTACGSHSLEREHPEXERQEAAEEGAPKMSGCSPCSREERLKFHLYGPETIEVNRPVGLVRTWCMSLHPEEKQKKSGDHVTXKSWTNAGVSKTTRGEARGLVAPQAKNTSKDTRQPPRRTDGPGDSTKGEPHVRKPRCSHRFTVRPSSPKCQQLESNGISAPDRKCQRCKRRFRRGSHVATTSIQKLPILDNHRHLSSRPNGSYVISAMCMTLHSARNVEVXLEGLHQESDNQLRSEEEVVSGRAGRXIKPKLKQEXSPDTATAREEGDNPRRNWQPHSGSQRVSRTACANRVSSRTFLSVLFTPPSSKSQ…	464
comp380610_c0_seq3	HRRCTTHTNTAMAKSPLLSFEGNLLKACENLGKGLLQQCLQHEALPADGSFTVLSDACHALAKDILQHADKKIKEEGRVAQTTILSLACRKLAEIIKGQCPRGEGEFSRTRDAVESALSEPSLTTRLSELINSRELVECVCDRHETGLSTVLLAACHWLVADMKTLFLCEEVWSNLFCKEGFVQHALYSQMRILLNTVVFQITLEAEVRVPPYPDSREQTPRHQTKQRPLIHPQRLPNCDVKASHKGLRVDCVDHVLEAPRFQSMRDHNELQVFKHRRVKGNTNDVHRVRSLLTELDNENLHIDMVINDRARHFSYVIELRNDPTTSECRAAIEKLWLILTQPVQELCDEKACYLLTIGRYPIHELGLWANDKDRDVDFLHDVSVVRIGYPIWPKDKSV…	463
comp380950_c0_seq3	XKLHQQTAGNQLYRAVSKNVASVLRLKAASSSLHTPMIXVVSLLMASNKTNGTWADLQESLNRVRQRHGLPPRARWDYLITSDVRLSAQLDKRRNSKRALSSHFLPSLSDGTDKRSVHPRGKKAHFPLPDEGNSRKLERRDSDPALYKNSFLQFKPYHGRTEHEKKCRALSLCFENKEFALDFLDSFITEILQDDIVPDVLIEALTESFSTTKTPTQKTPQSPVKTQLKAETPVILLLDPAIIEQQHFESILDEVVIDLLRELSIDTVRATLKDFVDSHLMKVATYEIIDEILLETVHAISPGIIQEACQENEYEEILHTIVSETTEEEVKSLVYSVIGECDVELLQQQQNQVAMYAGRQLIEKFFLEHLIDMIRGNGPVLLGKDPAVTLLDGCLVDIL…	463
comp392319_c0_seq2	XTPIVPHNRSRSSPAAEXREGGMTALTQQEECAGGGRGVGDYRRPFFDASKQSGGEPAPRWNRALTRRAPRLHGPTAGPAAPQELGARPTQCLALEPHSPVTMATVVAADRPCAGRAGQTCLHGSSHYAAEPGTMKSEAGGCGGEDDDEFGTFVAAGDRVEWEEFGVCQRREQTGETGSLRPEKGPLNSTPSPGAGWRAFTDEDEDTLRCHSLRNRCSEAQSHDPGPTASPDKGQWWFGDGAEQRLKASCTVQRSSSQHKDSQSSLRNIFENCFPPEPLTVLKEDVQPLEVLLSSQAKTRGSDPHLRQAACLFKSLMDRKHTFNLRTKWAESYSQKAYMEVLQIDQTSKIHPAKPKPFVDSPKNAKKIEGRKLLVASTGYDKELKLTKVQHLHLNIAYK…	463
comp363597_c0_seq1	XLQKGQGQHGGVNEVPALRTHWNSERAYIAMKERSEPRERGRNQARAQTASKRKNGRVQTAERLAFPLGSPHITRSESEGEKQHQRTGSGRVRTAEIGTGDRRGLTLEWRLRGWRFAVKPPMNWIGARLTPACMVLAAQPLHKNQTHPRSRRRQGAIVVGEXCLTPKWRPDPTSVRDKKQGAGRVVSPQREGSKHETSSGTWGTPNELGKNEWVIPVIGPTSGSIEPLAVSWFHRKHHPVQAPSRGDRRRLGGVLQYSPCFCNSGYILMPPKKSQPQSSRVSSYFTKKVGQEHQGELGKGTGMALMKDDLLASLREFKRKLRTQHNNDLTSTLEALKTEFNGRLTTLQKDVDSVGARKLDLETKMTEXEKHTQQAEEQLQRLNCKQPSXKMKIKKIGCH…	462
comp375597_c0_seq2	XEPASSTVRRGSYRWEDCFVVAVTEKHKRAFSRRSDSMGQWQKYPPAQFSASEGLRRKSDMEISDEEIVLKAWEVQVRRGWNFVIDTLLRGGVVLFPPESSEDQAFCGDLRGSTQQGTLFGSVPRKNFDIFDLLTSKADPDVPLPSQESEDEAEEEVEEQEEEIADLSSNDCGGQTMARSSWCEQDLSQTQSISHRSLPVFSESTLHLQIQRFISEATRAYYDCFYSMEIPTDSLALGVSATSGLELMHGLMDPSTGRSLVCSCEAEPIHGPVFDRSPDSLAKLSMAPPLLARSVAAQVALVPTMPVLPSVAVEKPIMHLPSGFILCSPLAAHVPKHFRLTVAALQYFDMFALLPDSGRKRRKKPSRKSIVVWQKGLAVMAAILLEDAPDKMKGLFDYG…	462
comp376326_c0_seq4	XYERFRDRFDVHGEEEADYIKKKVTGKFYQKMTGEEGTLMARGTSHPGAGDLCLRVCYQAPSPXVEESETCKSAHDTVGTVKPEVLEIEIGQTSPDGSYYESDDTEWDGTSSAGTTRRHEEDMATVGAFQVSRQQGKLMHGPRGKMAAKWTEVRRRSVNWSIEELEGLLNALRRSPHLGLLMSSKHMSTLHEWQTVEDDMRQEGFCRSADQCRLKMKGIRRVFHHLRLGWGPGGKNTTSLPHWFPRMMDLWRQAGKPKFNTPLTKANSCSKNVNARRTQEMSRLIDMEHNEVGHRTFPSKIEGGHPKPNYSFHPHPSGIMQKAHGLKQVPASHQASFQHHPSPHQKSMQNIRTSAYQAQETTPDRGNHVPLSSYIPNQSQHMPPCQPASTRPQTHIQQS…	462
comp387930_c0_seq4	XLHEQGEAKRLEWRERLQSAEEVVIGTRGESASFSAGPFTHYCEWSFLAKDKSALKGKDVIYSDGHTCPDQVFDHYRGRVEPTCSGAFLLQNTLSEDAGFYRLECDGQPTGYYDLRVVDPVCNVSISRLPSENGVLLYCNSTGSGVSIAWTRDGWSLPESHLLTDNHTLSIPRGVACGCYQCSVWCGVLGQQYATINLTAPDPSSLIYCPLMIEILVVGGVFAAAFVVQCISTAWQMLGKAKEVSGDPMEVQQSTINSETTLMTHGATYCAAVQIALKLCHWVIVVISSLCYLTPESWQDWESIDLTPVGIVLVMSLLAEIVLFIIERMHFKKKVRRQKKLRDVCSVITWVNALLQHIFVILGAAYSLTDCFNLRCMHVSAMSWGCAVPIVIVPFVVLL…	462
comp376326_c0_seq10	XYERFRDRFDVHGEEEADYIKKKVTGKFYQKMTGEEGTLMARAVGTVKPEVLEIEIGQTSPDGSYYESDDTEWDGTSSADKHSSEPYSFIYTEQLKGTTRRHEEDMATVGAFQVSRQQGKLMHGPRGKMAAKWTEVRRRSVNWSIEELEGLLNALRRSPHLGLLMSSKHMSTLHEWQTVEDDMRQEGFCRSADQCRLKMKGIRRVFHHLRLGWGPGGKNTTSLPHWFPRMMDLWRQAGKPKFNTPLTKANSCSKNVNARRTQEMSRLIDMEHNEVGHRTFPSKIEGGHPKPNYSFHPHPSGIMQKAHGLKQVPASHQECVVTLPSRTTASRFTSSFQHHPSPHQKSMQNIRTSAYQAQETTPDRGNHVPLSSYIPNQSQHMPPCQPASTRPQTHIQQSQ…	461
comp390911_c0_seq12	XSWSLDYTCEKGCIFWFHWQDXIFKDGKMFSRMSLFSDAEGQLHGRFAAQGKKCNNKNDSFLLNALCNMFQKYEQLRKDRDELQEALIKANEKSKCFVESVGRGHILTCENELLKRELEIGQKLDCVDNTIERGAGLEAVHIPQPDVFQGEIEIPLDSENEKFSQAEINQERIMCLEIVDSGPVQISKGGINSFSEMSQDERNVKNKNSDDMFNLQAAQIISCDSVGEASQSDINEGKTRQADKHTMFSGSNESVTRRPYLKNTVLEKKLQACAFDFERNVPSNMFLFTGPMTNGIFCMQVTYENSLFFTGPVNNSHYNMCCNCESXLTGNFILTGPVDNSQSNILIFTGSKAEEFFGCPLTDTGQNNKMLNMALILGFSCVLWEVAQVIKWSICEQIA…	461
comp392319_c0_seq7	XTPIVPHNRSRSSPAAEXREGGMTALTQQEECAGGGRGVGDYRRPFFDASKQSGGEPAPRWNRALTRRAPRLHGPTAGPELGARPTPCLALEPHSPVTMATVVAADRPCAGRAGQTCLHGSSHYAAEPGTMKSEAGGCGGEDDDEFGTFVAAGDRVEWEEFGVCQRREQTGETGSLRPEKGPLNSTPSPGAGWRAFTDEDEDTLRCHSLRNRCSEAQSHDPGPTASPDKGQWWFGDGAEQRLKASCTVQRSSSQHKDSQSSLRNIFENCFPPEPLTVLKEDVQPLEVLLSSQAKTRGSDPHLRQAACLFKSLMDRKHTFNLRTKWAESYSQKAYMEVLQIDQTSKIHPAKPKPFVDSPKNAKKIEGRKLLVASTGYDKELKLTKVQHLHLNIAYKFIVA…	459
comp378291_c0_seq3	WQCLLTALLIAHLLHSXVDEILLYIHXCDSSRAPLRLGGMELGAQCLLTLVDWLDEGFSSIIELSAVIEPRKSYLEYVEGEEVEARCPLFKGLYRARIIAISADRRKLKSIQVKLGSCSGISILQHRVAKWKMRERSFYCRPRPAYPLGDSWRSTEATTKGKDNRRGLEEDEEDLNHVIGSVFTLSREQPPGIGSKQMTVASAPHPLVEEDVGRCSPLTLSPPSSPKNWSSLEDCKAPLTPALIDRLDCLSDASGEPTKQTSATVEHAPKDQLPPRPQESKVVVVTSSHCRSPECVMLSRELEALRDQCAKLQAHNVMLQQQLNTAYADQNRKQHQELNDGVSRPKAGLYDDPELPLSHGMIELVLGTGLYLYESQLTLARSSARSQTALARLLLDIFF…	458
comp378291_c0_seq4	WQCLLTALLIAHLLHSXVDEILLYIHXCDSSRAPLRLGGMELGAQCLLTLVDWLDEGFSSIIELSAVIEPRKSYLEYVEGEEVEARCPLFKGLYRARIIAISADRRKLKSIQVKLGSCSGISILQHRVAKWKMRERSFYCRPRPAYPLGDSWRSTEATTKGKDNRRGLEEDEEDLNHVIGSVFTLSREQPPGIGSKQMTVASAPHPLVEEDVGRCSPLTLSPPSSPKNWSSLEDCKAPLTPALIDRLDCLSDASGEPTKQTSATVEHAPKDQLPPRPQESKVVVVTSSHCRSPECVMLSRELEALRDQCAKLQAHNVMLQQQLNTAYADQNRKQHQELNDGVSRPKAGLYDDPELPLSHGMIELVLGTGLYLYESQLTLARSSARSQTALARLLLDIFF…	458
comp390023_c2_seq9	MQEENDFDEPEYACVFVTSDCSLWTKKLSELKQTSKDVRAGSAVTFTLPAVQFVTQQGEPLLSGQQDYKGTVLFHAHGLMPCVDKQQALQGFIAEKKGMPGSEIRDLLLELTKDLIPLKPCTVGVMTPALVSHTTEHSVAPPCKKIKTCDTPRHFRGSDVNEFLESIAPSGLYSTFSLPTVSVKSEQAGPRLDSSLDENSFQSTSVEFETIDDTEDESKEEEESDKNNPFAVLENLIKENQSLKKENARLKKRLLAAQNAAPFRLLSRETRDSAAHYLRLVLENLEGTNATAPSPFAFDAMNQISVPHATNVQVVCPLYLDAGGSMDERPSECHRLHQNFSPASTAPCGKAAREGSIATLSTGPITMCFPADATVMAKPPHLSLQIGKDIRQKLNFSHF…	458
comp388740_c0_seq8	MHMWRLTRKQDHAADLGGDRAAIVAADRDRKPGQKPSQLILDLPGNILTYIKMMVPARKIDWALLTACKQKQGEAVPDFFTHFEEVFHDFSEQXYIYTYGCTFIRRLICGKFTPEISVCSKNSESTWASVTPKAILDMAQYYQNQVTAEQERKEGKLKELKIKVMMVQAYGPQGRGSGQNYGQTYKQAPPVGPPRRQTPLGLDQCAYCKEKGNWHSECPVLAAGGRGRGQVNSNQWTSAPRQQPQQVQAPERNRPGNYFDQRNNQYSMEDWESEETVETHFAXNSVGQGGPVEIPVDQSXALYNSKFFVDTGATHSAISQKLVPGKPLSGQVITSIGFDGTPTPSPVSQQLPLQVENFITTAPFLLPPHAPDNLMGLDLLKHFHTTIHCSPSGVRVIFG…	457
comp385277_c0_seq2	MTAKGQDISGPLPDPAHDNGDESGITMPDTWGRPETFQSGESTEETLLQEVVEEGPPETILGLGPREAQENAGLGGSDESESKTSRVQSEAVQRGRRPDPVAEREMELQEKDSCVGSNEWAEVGDAVYSLALGEESREPLMEVPQVGEMPLQEEWALSPLYDLQDPAAAAVRWRRWRGALENYFERTRVRDCQVKRTALFLFGGEELLSVVQGLPDIQEDSPYEELVAELSWHFSPSANPDKARYNMRMAKQGQQETLEQFHKRVRRLAHLCGDIDKEVEVRAQVIGGCRSEKLRYMIFRQPGISMREILELGRSQEQGVEWYPRELGGEGEPRTSQEVPKSKTPGVTSSSRGRAAVAGVRGRRLTREAAEPLDPEGRTCSVKGIRERSCGRVGGGVDP…	456
comp388136_c0_seq8	XIAPVVPGTEYGYLLFECXTLDEQKGFTRRQKRKNVSKMGVRKKLMIDSSIACNLPAPQAVLVRSLSEIQDLKTLAFSIDPCQSSTSLSIGGTQALAKDLDVHRVSAPIGSVDLLPVIQIVEPFQGVSSFSSNSKADIITAPEHTSSLATANAVAVKQLDIDVEWSHEATEDSLVVVSEENLEGVPVSYECTAPTGDNEFSTSLVLEEAPATYSVDDISWPGALIIENVSINPSTETDVSALTSATAQRLQPQLGVTAPEVSPVETDAVTLVTVLPETVLSSAISAPVASTLPIVSNLANTLSPGSFQSTGSEVAASLEKSQLENLDETTVPLHLGSSVTNEQLVALAVSLQKKVKLLQQRHRRHCVKIKSMERIVEELKKENFISEEKLKMLETACVQ…	455
comp382757_c0_seq1	XELSRCPLELQVGLIAFRQVCARYLCTAAAASGDTARHDLVCRLIRESQPDVQVSVLIWATEQQDRSMDAALVGTLFKTLQTDLPHVLLQERDSEFLKCFLQAFIYLHQQSCPQERGSSHEPHQEALECANLLLSMVEEGASGPELLGHELCVVSLLLVQGSNLEDPTLLDRWCRALMACSDPMTSEVLRLAAAQSLGLVGGDVVHRALSTAHPSLQSLAVKVIGVGLQLLQDEDQAVRQEVEGFASLVWSSVHAQTLVIRVHSNKGLLCLLQLLLDHFWSCDETFNTLLLHLPSAELEVTLQELQTNRAASLYEQDEPNVYSEPAAFSHLLLPYLLQLMGKMAASPLHCCRVACWVRESQSQILSGLEFCQQWWSRDAAVAPCFIKVLGCPKVHTALA…	454
comp390911_c0_seq14	XSWSLDYTCEKGCIFWFHWQDXIFKDGKMFSRMSLFSDAEGQLHGRFAAQGKKCNNKNDSFLLNALCNMFQKYEQLRKDRDELQEALIKANEKSKCFVESVGRGHILTCENELLKRELEIGQKLDCVDNTIERGAGLEAVHIPQPDVFQGEIEIPLDSENEKFSQAEINQERIMCLEIVDSGPVQISKGGINSFSEMSQDERNVKNKNSDDMFNLQAAQTALPDSFKEVTQLKINNVQEAMFSCNAESVNDMTEKDTVLKEKLQACAFDFERNVPSNMFLFTGPMTNGIFCMQVTYENSLFFTGPVNNSHYNMCCNCESXLTGNFILTGPVDNSQSNILIFTGSKAEEFFGCPLTDTGQNNKMLNMALILGFSCVLWEVAQVIKWSICEQIAVLHAQLV…	454
comp370402_c0_seq1	NNIFNKSVKTSTFEKSQKTSVTHSKQTSLXXKGNSNNYKKANNWESQQLKSSKIHLLSKKQEYLKTCGDKKKALKAEMALFGKVLEPAGYMQSMKSVVLGIEAYIQGVAKPEEIEFVKKNLDAINKELVAVKGLMHDSDVVYCEDNITVVYYQLDTVVQADKQFTKKETEVFMQYIADYKIERQLNALYNRLLGVSVLANQTTLLEQVILDHKPRRWEMMVFCEKINFVIGIGLLCLFTHASLTGRDGALMMARWSDKMAALYQRMTVVSKECFHYFKEQAKSDIEKFVEAKGKMKNDDIASGILKTLEKNYDWLRWAVMVSDSSVESSDEVLVRGSFISVTQECGLQVVVCYSESPSSLDKNKTHHLIGELEWKLPNPPPEVYANIEADPNYAKTYLA…	452
comp392895_c0_seq11	CVCVCVCSQSXLRTMWPSGTSHLSENSNDNDQCYIGNEGGMLANMFDPEAHCVGEIESQLSSAAVAQSQCAGEGGTSVSGEGGRVPGDAWRSEPSGQGGAAIDRQLALREGHREXGVRSHDDGGQPGRAAIVSNGLKEKTLERAMVQAEEPEDHLIWRVGGVRTSMCTAREGSRGMPRRPYEEEWPRIDLQDIPSVSVPPKLWDLGDPAVAVRWKRWRSRFENYLVAMHITDDCVKLVCLVEIGGEELEQVIEELPQVAGLKTFEGVVKALNRHVDPFANPDREVVLLRRTVQEEGELFEGFYRRVKDLTCRCAGLDRVFETRMQLLAGCWSDKLREMSLRQPGITIGKKLALGRPLESESIYQETPAHDEYRRDVGLTTPNGALAGEMEAHAHGLRAE…	452
comp336484_c0_seq1	HRSLSEMLLPAVLCLLPLTASIASRPLNSTSTTGIHAFLTHKLQMFTMPIKVGSIGSTSAPVVNQMKDREALKRLKNILTSLLESLPESKRPYPEPLPNSPMTYMGPAPADIPKTSNDLSFSREIDEDVSELLNNIKSNEDVQTRGTTSDTSIQPTHKKVSSEVANPPSYVFTTSDKFQHVMKDAEKSIQKTIQMEENAERLIDEDVLKMRKAQMNLKGQDTSGFNDSVGNLESMTKETDRSPSSPSFAFPKLTPYQESVKETERLIEKRIQMDEKAEQLMDKEIASMKEVQKRPGTLDKTPRGLANGIHSGSSDRVPSSPQYGSRSVAPRGIRPRSTNGVRPRPPQGIRSGQLETRRIVSLDGEQLGSPDDVQQLTQLMQYLDKYIPDLNSYLKMDTE…	451
comp364934_c1_seq1	XWSQPQQASTPVVVAAICVVGLWVWRGYAQPPSHQQRSAELLGRVRHDARAGSAVFSWRLSPRIGESRGQRYACAMPDVSPAAXGDFKEWMQQLEGGYVTDDSPSSESLTEVRPFRSAPSSAPTLTQYLRLNRVPRGLRAQIFPTFDDLDDDLLSQWEESLTLNSKTLTNILIETAERKVIKLQLEISXLEKEIRGLDLKDATDKNYTILNEVLSKHQNDVKERKSRQLKRDEADYREGRVFTFAKIYDRLLQKVQRSDQPLNSETASNSSSTSSLNSVSTTESETSHLREAQHRSDLATSVFLREIXDNMKRDQITTKIRYNRKKTRRGKRGGKRRLQEEIEVREQQEAVTKEIQVVNLSSRSLDVNMISLLRKGLSYNPHEKGNVCNLKIDLFRFIR…	450
comp388526_c0_seq1	SECSCAVCVRLQDLGFAPVDVKAKLCLCGCHIVCLLLXSNLREKNAMSDYESVEGAAEEFFTTDSEQYSDATSTSQTNSMQEPPKKRAKKRFVKYRPEWELSHRNIHKVSEDVYKARCNLCNKDFSIAHGGERDIKTHEAGAQHKKNASGRAKMASISAYLQPSFQPEVSKVIAAEVTQVYHAVKHHISYRSLDCGIKLSKVMYPDSSIAMKASCGRTKASSITVNVLAPLSLQQAQEDLKDGYFSVCSDASNKGNIKLYPLLLRHFNFTSGVAYTLLDFYEDAAETATAIAQQITTKLHNHGLKMEHVAAYCGDNTSVNYGRHHSVFQLLKGVNGDILPANCSAHILHNCAKHAINGLSMDVESFVLKVYSHFSSSAKRTAELKEFFAFVDLEWQPLF…	449
comp375597_c0_seq1	ITKPRHSKGSSFTKGHFPDEATAWDSGRSTHRRQFSASEGLRRKSDMEISDEEIVLKAWEVQVRRGWNFVIDTLLRGGVVLFPPESSEDQAFCGDLRGSTQQGTLFGSVPRKNFDIFDLLTSKADPDVPLPSQESEDEAEEEVEEQEEEIADLSSNDCGGQTMARSSWCEQDLSQTQSISHRSLPVFSESTLHLQIQRFISEATRAYYDCFYSMEIPTDSLALGVSATSGLELMHGLMDPSTGRSLVCSCEAEPIHGPVFDRSPDSLAKLSMAPPLLARSVAAQVALVPTMPVLPSVAVEKPIMHLPSGFILCSPLAAHVPKHFRLTVAALQYFDMFALLPDSGRKRRKKPSRKSIVVWQKGLAVMAAILLEDAPDKMKGLFDYGETIRKAQEDGPDGG…	448
comp384981_c2_seq6	LLSVVVRMSIGSIVILFSFRHGFGRISKTINRDTFGAQFTLPSSVLFSIASSTLSCRNLLKLALNHRKDSNRILRPHLFPRLLLQEPVSCLPSLEWTPFQFCPPCHSKYPRTDQHKVCNLCLSPEQKEEDCDACQSFRSKKTLRAXRRDMQRQGINGMPDIFGEDIEKEEMAAEEEEAFSPEDSDSELEIKQESQEVPTGQGDVSKKAPLPTKPTPIKQKANGPPLPTSHGQHRDSDANAPPSGSALKQHVKPSGSGPSRDDTPSDLKHLGSKEKKLISNSAPTISAPKQKDTPLQPSEQILEKIKEKLDAKQKKIHINPDTGHITARPEYLQNFPLKKKKDIATSPIHIPQTPDPSSLIPTLPHTDPLHITPSGSSNTNPDIEEDDDNYNQPQPDPWD…	448
comp335331_c0_seq1	LLKEMDKINEELDKSDAKEFITKSKKEIQERLKKQEDNIKIRKSHKLARDKADYELGQIFTFARKYDRVXKDEDEQQSLGNENAMSSTSDLSSIVSETESEDGGSNMTNISGERGKLSLAEDLDFLTLDXWTNPESTESKEACRKRRNKRRRARRKKRKHKNQETPMAQETGQSDNTIVNLSTMTLTKAETQLLSLGLSFCPESNFNSGSTRVDIFKFIRKLKLKXFFTIKEGTSQANKVPGTNSSASSSLQVSDASTLLAMYELSDVNNAEDQIHSSAGSTQEKLQTLDVVQPSAGSSPFKPKSTFLLMMPKDAIDIFHERVVEGLKKLNHKVKHRQQKIKYQDRQYQTLMKKLKNNHEIVIRKSDKGRNIVIWPKQKYLKEAYRQLENKECYEKTSL…	447
comp392972_c0_seq5	GHVVENETKCDSWRCPTRGEVGRKEGLGATGSAHFGKVEKTRLSWEVGDEGVHGCVYXWKKLASFDHVSSEGAKVFQMWENRTLWRAVRRGVSKVEELERRQGKGAEAPLRTRLGVAPVESRHGVTREKRPGETDISQKVLFLADCNDEGDSCGGCLVRRVKVGQKWLNAVIDTGATINLLGELRLESVCPWQQVQKSGVCIYPYGVCEPLPTVGAVIVEMYWDRQRLFVEFQVVRGKTDTVIGYSTAVVFGLVTITRPWQRQERLLEGPETGSCRVRVSEDSEEIEGNRSIVGWVLEGEQVIIGPGGSGSMKNANEGCSETWNFDGKKDGKTPEARDRGVAPHKGDCSVLPVELSRPGSVSHVMKRISRKAKIEGMKCGRSVWCPSETGVCAEDVAPA…	447
comp374895_c0_seq2	XLLTHSYSLFESPPLSTWPRGPRTCPHTGLESRLDAISLTLQQLKAAVHSLFLLTSEHSVNKKSRGFSETVPHIYSHPSTSGARPRVYTTTLTMSSPPGAPTLQSWKTLPFPNDPSRPLRAKVPLLDSDIRTLLLSYDASPALNTDMMYQIETIHSDPAREPTAKTRSLNNSNLTIVPISSLSSDDPKPQLKCILLNCRSAVCHAADIADLILANDPDIAVLTETWLNDSAGPIIDILVPPNYNIIRLDKLSGLGGDIACIHRINLSVRQLHSDSLASCEYMCFEVSCNNKQTCKFHALYHPPRDNPPFIEQAMEIISTNVSNPRTQIFLGDFNLHWNDPNDSLKTFISDLNLTQICDSPTHNKGATLDLVIGKSNSTQLISILPCDWSNHHCISFLVS…	445
comp376326_c0_seq3	XYERFRDRFDVHGEEEADYIKKKVTGKFYQKMTGEEGTLMARAVGTVKPEVLEIEIGQTSPDGSYYESDDTEWDGTSSADKHSSEPYSFIYTEQLKGTTRRHEEDMATVGAFQVSRQQGKLMHGPRGKMAAKWTEVRRRSVNWSIEELEGLLNALRRSPHLGLLMSSKHMSTLHEWQTVEDDMRQEGFCRSADQCRLKMKGIRRVFHHLRLGWGPGGKNTTSLPHWFPRMMDLWRQAGKPKFNTPLTKANSCSKNVNARRTQEMSRLIDMEHNEVGHRTFPSKIEGGHPKPNYSFHPHPSGIMQKAHGLKQVPASHQASFQHHPSPHQKSMQNIRTSAYQAQETTPDRGNHVPLSSYIPNQSQHMPPCQPASTRPQTHIQQSQGETASSPVPASCQTSE…	445
comp376326_c0_seq1	XYERFRDRFDVHGEEEADYIKKKVTGKFYQKMTGEEGTLMARAVGTVKPEVLEIEIGQTSPDGSYYESDDTEWDGTSSAGTTRRHEEDMATVGAFQVSRQQGKLMHGPRGKMAAKWTEVRRRSVNWSIEELEGLLNALRRSPHLGLLMSSKHMSTLHEWQTVEDDMRQEGFCRSADQCRLKMKGIRRVFHHLRLGWGPGGKNTTSLPHWFPRMMDLWRQAGKPKFNTPLTKANSCSKNVNARRTQEMSRLIDMEHNEVGHRTFPSKIEGGHPKPNYSFHPHPSGIMQKAHGLKQVPASHQECVVTLPSRTTASRFTSSFQHHPSPHQKSMQNIRTSAYQAQETTPDRGNHVPLSSYIPNQSQHMPPCQPASTRPQTHIQQSQGETASSPVPASCQTSEN…	444
comp388590_c1_seq10	XLCSSSLPDYVPTLSGLAHVQPSCKLPGFYKFEAEDSGVELPSGANSPSTPTGSEQSFVVHSRDSSCDSGVLSASSSPATDHAVMRARKGTKEPQGRVPDTQKHDDQCHRDITESLHSSAALLDDNGASSENETQSLNIVERKEMDFLQTRSPTTSPAGDPVPITDAYTDTFDGLQGLNSHEQLKRYPTSDSLDEYMDECCRLSEVNQGSSKALGSGLGYLEHICQLIEKIGQLQEHNLRLQKQICGLQKEKKMKQLKEEYFVQRCSCGAARALRNSYQEVKKHFNMRSRPHSMFIQTGNLSDLSMIPEMGGNYDNFSYKGNDNYKVSGNNPLMLGLRETSSKTTYEENDGRYMWSRTDVHDLCLPDQGMRKVENHPWVRVRDLVKKTKLKNQNRLGLT…	443
comp388684_c0_seq5	VTYSGFGSRGIRGEHYGGCCLXXRSKLTSDLLLHKAGEITMQGYGMCRTKGKEPLHQWSCMYHQSGGSSTQVSRILLSFSYPVPPYMYLRMIVRKEIVFTPRARTLIDMLKRFELRDLVARHTWYVSSSRPAARNNIPVAHSPGWDQKVMLSSEDGMYSGHAQMQLKKHGHGEKERVRNTEDNDEESSNHERATLKFRHFTSYKAKVTDTMGKQLCKGDSTIIAKPLNPNKDTLDIHMYSFVGPVPRKLRPTLESPSMLKKFLEDDMLRSVLEDFLGDSESLSELENFVHDSESFSRIERFSEAPVPHPYMARLWEDAASSPTSPERAKANVMRTMKVLGSAKRIPVALNLSGTNSYLACKTPLSLTLEKLAKAPDKVDGDSEKRIIFWHGIENNLSSF…	442
comp390023_c2_seq17	XSFYDSRMLTTVSEPKVQLRCKPTAGRSCPLQTRQQLQCQLWDVRSNXGCSDCRSDKLVPGLMPCVDKQQALQGFIAEKKGMPGSEIRDLLLELTKDLIPLKPCTVGVMTPALVSHTTEHSVAPPCKKIKTCDTPRHFRGSDVNEFLESIAPSGLYSTFSLPTVSVKSEQAGPRLDSSLDENSFQSTSVEFETIDDTEDESKEEEESDKNNPFAVLENLIKENQSLKKENARLKKRLLAAQNAAPFRLLSRETRDSAAHYLRLVLENLEGTNATAPSPFAFDAMNQISVPHATNVQVVCPLYLDAGGSMDERPSECHRLHQNFSPASTAPCGKAAREGSIATLSTGPITMCFPADATVMAKPPHLSLQIGKDIRQKLNFSHFHTSFSTMDLIFQVLLCC…	441
comp390271_c0_seq2	RGPFSFINAGVFEEDKILSFSQKGLLTSLGVCYVKSHGVTICFLKCSSNGLKPTSCSDVEGFSSLAAHSSSQKLPSSGEEGTDFQEEKVMNKAHQXLSSSSHGLQKQHILKEVAGHRKSHEIARSAYPLNSPTQSSGVLDYNCNMNLSLEESSTEKIPQDKTWISYPSQNMDPQANIEDIIASQNIISRVMHFYMAVFVPMGLLAGICIMTSLIKSLKKSFSKLDLCLLSLAITEVTILLFSITVIARPGYMEISNLSCGILAFFFNVSYFNTQYLQVMFIFIFLLNKDMPSNPFLIKLTQRPLLCVLLIILFAFCSSLTVVALQGTISHLHELTYCQLDPLNAAPRYDIGKFCLGFGIPSLFNTLLLVLICIKLSRSKDFTCKKISHTGRIPCKELVH…	441
comp336484_c0_seq3	XPQPLRDAAPGGAVPTSSHRQHCQPAPKLHFDDRNSCIPDSXTPGSTSAPVVNQMKDREALKRLKNILTSLLESLPESKRPYPEPLPNSPMTYMGPAPADIPKTSNDLSFSREIDEDVSELLNNIKSNEDVQTRGTTSDTSIQPTHKKVSSEVANPPSYVFTTSDKFQHVMKDAEKSIQKTIQMEENAERLIDEDVLKMRKAQMNLKGQDTSGFNDSVGNLESMTKETDRSPSSPSFAFPKLTPYQESVKETERLIEKRIQMDEKAEQLMDKEIASMKEVQKRPGTLDKTPRGLANGIHSGSSDRVPSSPQYGSRSVAPRGIRPRSTNGVRPRPPQGIRSGQLETRRIVSLDGEQLGSPDDVQQLTQLMQYLDKYIPDLNSYLKMDTEVGATERAFSLL…	440
comp380950_c0_seq2	XKLHQQTAGNQLYRAVSKNVASVLRLKAASSSLHTPMIXVVSLLMASNKTNGTWADLQESLNRVRQRHGLPPRARWDYLITSDVRLSAQLDKRRNSKRALSSHFLPSLSDGTDKRSVHPRGKKAHFPLPDEGNSRKLERRDSDPALYKNSFLQFKPYHGRTEHEKKCRALSLCFENKEFALDFLDSFITEILQDDIVPDVLIEALTESFSSILLLDPAIIEQQHFESILDEVVIDLLRELSIDTVRATLKDFVDSHLMKVATYEIIDEILLETVHAISPGIIQEACQENEYEEILHTIVSETTEEEVKSLVYSVIGECDVELLQQQQNQVAMYAGRQLIEKFFLEHLIDMIRGNGPVLLGKDPAVTLLDGCLVDILLHQCLSIQKHQEATLENVPIAHF…	440
comp393012_c0_seq3	KTVSNMISDLEKSAAFSNSENLEGSSDYGQMYCYNHYGHHFLHRSAMPRNVFMFNQWEHCPTPPKGSSKTFANKFPYFSGFNTSDPASYYFKNVNKTAQKNMLTNTKQIYSAAFIAQLSRQGFDFWKDTVDTKSVWGSRDWQVQGNEALFRACIIPQQIMFLNDTVQQTSCLGLAKIKDMNTPCVPTPANTEGNNTTQGADTIDNILQYNRSDPDWEKWLIWPIDTNGCHYRFLNRTQGFTINRPDPRYTQRQHPGIVTTHSIGKLCLDWLDKSSIQHVKEHISLLTPDSDIRDFLLGPKKLRQKRFIYAGIYALYNEQWKLSQVEAAERIRELDRINLEKSLAVVDNGLTTLSSRIYSLGNILSSTIDILEKDLAFLQHGQNQIRSVLSLGWILQSLR…	440
comp373189_c0_seq1	XCVMAPTLSSLYINGIVDSFLKVNTDAPTLAGVKTPVLLFAADTLILSKTPSGLQRALGTLEHFCSTRGLEINVTKTKFMVFNSRRSFKGRIILNGEPLEQVAAFTYLGVNIQRDFKWSQQVNMAVLKHQQLSGALLAEHRKSLTKPVRPVMCVYEMKAISAALYGAELWGFENLSGLTNSENRFLRNMVTLPQSTPMLPLRNDLGRKSILDVAKLRPILYWRRLWTTPELLPYVEGLVDIIKSDTSIKIAWLRGVRDTLGVIGLKSLWENPKGVPFPSKMVIKTRYWEWVAHRVWRVTESTSLAGVYLEIKPTPSLEDFWDLVTIPGERKLYFQLRVGLLPLRSFTAKWTLPSDSTCPACDLLTETVAHMFFVCPAYAVPRKAWLSPMCKMLGTRSSF…	439
comp379144_c0_seq4	XFRLVGARRACSYNNTPGDEYRXVPPGHPCTANEQNTTSVQQIKMSSCSSSDGAFMIDKEDKDIGAIQKIYPTSGILVCWFHVLQAINQWLCKKESGISGPDSYEERKKVLDFVAVLKNCAMEEAFSKVVSELSQVIGSNRVRHYLEENWFKCASMWANFGRQLSVENSDANTWTERYFLKIKYQFLKRLSNRRLDDLLKLFTGPVEEYFSYSLGPKEAGGVANKRARLDSGDKSQETILQQECGKKIIWGSKFECSVPCLTQQDIQWEVNVLLQSCSCPTACREGHCKHIQLAMLDYISRSGETIEDTRKKVAEECFEKKMFMHEESYILILNEELGINSAVHLPSLTCNCYAASHGIQCVCFLTAAKVTSQNVIIEIINIPECEATGIQPTKEQGST…	439
comp387108_c0_seq1	XTXIKILFSEEGEVFKKDLNSFINDSVEKAVEASMKRVSKNMENSLLSLVSKALAQSAGDSRKRKSVPVSNKKVSASHGSEEVSSHKVEDLLPPRPPVKEGISVTFSKRKEKSKHAEVPEKLVISQILDTDEFGDDDNGDDNFDDDPEPPVKKPKSDSFSSVTILDSDGTPMFDPTTIRHPNSTDWFPLAHVGDYIHFRQVVFTPDKSVRAKLKSECPKPSLSSKVSFTPSIDQPLLTFFPKFGKDPRRGVDKAWSTCQDKLLDVVGPHARIFDLAESARLDGTDLDPQEISLWVQRAFCLLGNANSAITHERRTGLLLKLDPKLANLAPLDPGLKADGLLFGDSFVKDLSKFVATFASIDKAQQSIKLSSPVFLGGPAEAGVALPVALPTSKAPGGPS…	438
comp387808_c0_seq1	LATVISHGRRQEKGCTASVMPPKAARGRARPLLDLTGAGAGAVNTRNSSCISLSSKTSKVDMALSGERTAKDSASKRIIPLLFSGGKEKKKVDHSPQIELVGTGGMKDPDAVTVQDTGEDGSMVIHSNTGHAIPVPSEPPSVNSMMEGAIGEINHHTSVSSTPIYEGTVRAKIVHTLTVENNENIETSEPAXKEIYXVLNLPXRKQTLVIIFTLSDHSDSSSDGPELSLKSQVGLHGAGGIDLSSTHPEDTGGDTSEDSPRTVRKNKDIREGAKLVDSSNGGNALQWDYSFTTESATGTEAAKGNALGPPEEISLAFFDLSNHNDPQGGDTDRGCKAHAXKLQNSVHRIAKTCTEFTTRFNEAETRISSLEDDFVAQKAMTETLRSLKDDTQWKLADLE…	438
comp388493_c0_seq3	LDGDHGTDEERQRGDLSARNCEDSMDWAKTEIKKDASSIDNHHSTALDKRSIXTSLFTNDTQNSIDLLRIEVETGPYTTDDQHSTVSEKKETQHSTIDLIRTEGERESSPRDNQGPLKWAYIKVDSDLFAGDNQNSAKLVKMEDTSELSSESSQNFTELIKLEAGEESCSEECQDSSCHSTFADEEYSLARDCLADMDQVKTEGGEELSPNKSPGLIKWAILKTAKVPFSRDPQDFEGGSNENSAAVMIQLSTKEKDAPGSAVKAVSLRHPSTVLSGEIHCNGVARILMLKPGLETTTAVVPVKIKEEDEPHPVAYPYTEDTQNIHSPAMFETSAALISVIVKDEEEDEPHLEAYKDLEDTNYIHPPTAHQSETVNMKVNESHSFSQSMKKISKSITRK…	438
comp388493_c0_seq4	LDGDHGTDEERQRGDLSARNCEDSMDWAKTEIKKDASSIDNHHSTALDKRSIXTSLFTNDTQNSIDLLRIEVETGPYTTDDQHSTVSEKKETQHSTIDLIRTEGERESSPRDNQGPLKWAYIKVDSDLFAGDNQNSAKLVKMEDTSELSSESSQNFTELIKLEAGEESCSEECQDSSCHSTFADEEYSLARDCLADMDQVKTEGGEELSPNKSPGLIKWAILKTAKVPFSRDPQDFEGGSNENSAAVMIQLSTKEKDAPGSAVKAVSLRHPSTVLSGEIHCNGVARILMLKPGLETTTAVVPVKIKEEDEPHPVAYPYTEDTQNIHSPAMFETSAALISVIVKDEEEDEPHLEAYKDLEDTNYIHPPTAHQSETVNMKVNESHSFSQSMKKISKSITRK…	438
comp386653_c0_seq6	KRSSPRVSNKPTRSLQGRPINSCSSCKRIVRANISVRENKPEKNKTKKPSGGIEGLQWDRTLVAVKAKIKALCILTDTLKKGDRLLMAPPKHLSTDAKIFWMERYMVLTEKRVTRLREVMEFIQFKKGNPEEHKIDIKKCVAYVFPEDETRTVYLCPLFWEAPQRLERDSQPGTLIHEASHFMGTDDLAYGADCEKLEFGCRGAVVKGAPDDKAKTEAKEVLKHMRTNADNYSLEFEVTLSHKQTYTWVEGRKQYPCCGETAEHSVCKEKVSRDFLQYYSDKKEQSNAIKGQKETILKEIKALHPYIEKLLKTGKNMLVSLELKRTIQMCNDHLESILKECGSFNEKLQKFSDFKCSDGDNFASGLSSYIEAILAVLLPVCSSPVICCRVKSDSSHKPE…	437
comp391761_c0_seq8	XVCTRAMPSTKPIKCNWKAVLLAIMLPVPGMLVTTLILVYSADLEIPYLNGRVGDESATTPPPLDYELNATVNNTDVGEDNNKGEQGRLWETYEGNKYVEMLKLYVKILNISDCYVCTHMPTDATHSLSYHVLPVSKYVGCILMRDMLLSEHSMTISVSTSVAEAITAALVHLEDSQQAIGSPPRVRKPPCTGMQPTKDDLEVLKGYDRTSRNKDWQERIGLGGLGTEQTDHKKVPRFLVGELSAPSCILNEQRTTPKRVPVFPQPGIGCDITDLLKEDGWKRCGSFTCTSEEILKGEQGLFDCEDRINRIKGIPIAKPVRQVYVGTSSCNHTTRLSRVRSRDESSPGLVGYKGLFFVCGPWAYFYLPPGWYGSCYLASIIPRMTHFTKLVQAEKKVPP…	436
comp376733_c1_seq1	XSPAWTKIMNSSLTSGSMPASLKVGQITPLSKKPDTDPKNHNNYRPITNLPFLPKTFEKCVFSQLHNHIENYKLHSTFQSEFRKGCSTETAIFNITDDLHRSLDDAEACLLILLDLSNPSYHHSPKHSLIACWHKWYCPAVIRLILEPKIPANKLNNSTSPVVLVTQGVPQGLILSLALFNLCLEPLAVILKQARIASYLYADDNXLYIKILSSKDIQHLNNTLSMXSMVQTWLTVSHLKLNPNNTKLFLIKPKGKSYPIHNWLDNLNALNCKLSISNFVKSIGITLDKHLNMKDHINTSTKSDFYMLKXPKNFKPFTPPKDLKTVVQSPVLSKLDYGNATTNGTPKFYLIPIKSTLITAARLLPGERLYDHITPTLKKTQLATNRGEKHIQNSLHKPH…	435
comp391300_c0_seq1	XITIDGHGTFHGMGIIATVTPTGKFSTVIKKRQVAFEELRRLGQIPIKTYHSQASGMRFLKYNAIKEIAYSDPSANLDILLNISHLLSNSVPGWQGVCQLLHKGIHPGVSSVIFLPMINMDPTNETCILSTLFFVSDHAKRRFWGGLSTDLVIEQVLMKNIKGFGGMTHGKGMTEQQQLVWVMSRPICSHLNECMQDFASVKHASEQHVTMTSSRIERDKGDTQKVLVYVEQLNVFEQDNNLRNIVTGVTYGSDVNPELAEEIGNRILNEMTDKRVSEFSFRKSNQVKVMKSVQSVKLKEETFVMDPELLFQRLLLCAQTSGVDLQEVFRYELCSYPASLFDKHGLMRESGKSQLANYIKEQVPVVANMPEHMQFVIDGGWLLHHLPWSPNQTFHELLC…	434
comp388684_c0_seq4	VTYSGFGSRGIRGEHYGGCCLXXRSKLTSDLLLHKAGEITMQGYGMCRTKGKEPLHQWSCMYHQSGGSSTQVSRILLSFSYPVPPYMYLRMIVRKEIVFTPRARTLIDMLKRFELRDLVARHTWYVSSSRPAARNNIPVAHSPGWDQKVMLSSEDGMYSGHAQMQLKKHGHGEKERVRSTEDNKESSNPEGATLTFQFSHDFNAKVTDKMSSQLRMGDSTIIDTLVFDMYRFVGPVPPKFRPTLKSPSILKKFQEDDMLRSMLEDFLGDSESLSELENFVHDSESFSRIERFSEAPVPHPYMARLWEDAASSPTSPERAKANVMRTMKVLGSAKRIPVALNLSGTNSYLACKTPLSLTLEKLAKAPDKVDGDSEKRIIFWHGIENNLSSFESELYPGYY…	433
comp389600_c1_seq2	XTKAPVPPSPFGSGLHKVSEAPPSGLALKPRPAFWLEPATLPLAPNQHLRHQNIRLRDQKGRRLDPLYQSPELKPSTLKDSGPKPTKGLERKLCPKVRSRNLRCLDLGVETFTERHTSSKEPQSDELPLDPKQNNDPDLYPSRPSPPDDNIGYVELLNRAAQYHGVELHTEHFLFETLSSSQRATQTLPMLKGMLKHTDEIFKDPVRARIITPRVEKKYKPAPTDPAYIRVQLPLDSLVVSNARKRANSQTTGEAPPPDKESKLIDPSGKRVASQAANHWRITNAQALLARYDRAHYDELEKLMQFLADEHKTKANDFIQEGKLITNTSIRCALDAADTAARTVNTSVLLRGMLGLRDSGFKPEVQTSIVNHPFDKEHLFGPAVDTLLEKMKKDTEVAK…	433
comp391457_c0_seq1	XILPPLSGHKDNRYISIENVKLHRVADSECVTPAVSCKALAMTLRPYTLTLSASKSEDCLDSAIDTSYVRGSTSSTEVPDMLVSTPLLSKQLSTAALSTLVTVPEQVIEEECTSFIFKPLSSSSTLSLSQKKIRNFFTWFKTIYMVPPWTYIWLILIFNFSFFAIGFVTVFFLLINGHYLPERSAVNVVDGILTPHKSSHVIKRGDTHVNISAFPVADGIVWDSVEYEVHGPTEVLKVPYLFRVSLGDVVTKDIHSDDWDVQAVHALLSDLKYYAAFDAEDLYLNSNSQDLFCYQHYGCHYLHKTSTVHPIVNFTQWEQCPTPPIGSSKIQKDKYTYFTDHKISNPESYFLKLHSQTQRKFMLTHSKLIYSLEFRTEMEKQGYDYWKRTIELNSIWGSK…	433
comp392319_c0_seq6	XTPIVPHNRSRSSPAAEXREGGMTALTQQEECAGGGRGVGDYRRPFFDASKQSGGEPAPRWNRALTRRAPRLHGPTAGPAAPQELGARPTQCLALEPHSPVTMATVVAADRPCAGRAGQTCLHGSSHYAAEPGTMKSEAGGCGGEDDDEFGTFVAAGDRVEWEEFGVCQRREQTGETGSLRPEKGPLNSTPSPGAGWRAFTDEDEDTLRCHSLRNRCSEAQSHDPGPTASPDKGQWWFGDGAEQRLKASCTVQRSSSQHKDSQSSLRNIFENCFPPEPLTVLKEDVQPLEVLLSSQAKTRGSDPHLRQAACLFKSLMDRKHTFNLRTKWAESYSQKAYMEVLQIDQTSKIHPAKPKPFVDSPKNAKKIEGRKLLVASTGYDKELKLTKVTDTSIPVNGF…	433
comp376997_c0_seq4	XEGYTCSRDEDGQCEECTPLVGSTATTTRQVTIAGDCGAEGVFNATVGGEGYTCSRDEDGQCEECTPLVGSTATTTRQVTIAGDCGAEGVFNATSGRCEDVIQCKGARSGSHTCNDHMLSSHSGTSPLLLGLLIAFISLMLLCTLLLIQRRKHRLLCLKKVFRSCTRPPQQSFSCPFEGVPPECPLCLPCTGGSAALSSQSQEPNDCCDTCATTARHTIAYPTRGTLEETGNAAIGPLHIYSPGAVYVGYINNVQQGAPPDLVPIGDTLGILHGLGVTEEELQYPRQEQSSSGEKESPTLPELSGHLYSDASNPQQEIDECGKWRGAASVSTAEGHDAVGMQEEEAVPESQGCPGLQQERCACRSWGLPVPLQEETALESLGVLVHQQAMSGQEHFVDL…	432
comp392975_c1_seq5	RICKYCYNKLEENRMPARAVHNNLELVDIPVELIDLNTYESILIQSVHPFQAIVRMEPKTGKLPPTDLQRGLKGRVVYLPLDLKKNIETIGVENVKDEPLIILVNGVPTKNKKIWQDLVDVTKVKKASLYLKENNSYYKNVLINEEEIYLNEDTETSSGQIEKVDTSRTEDIYEHYSIHPLHSKEVMGNTIELFQMKEAKGTPISVWEQSLEPRCFPQLFPTGTGTRYDEHPVQIPASEYRTLRLYAKDQRFRQCIPYMFHLLFESDLSGLSYAVNHILKSGVHLQNLSAKDFMNKVHQKDNILESQLINLMACQRGTNEYWYRRHGELKCMLRNLGTPTWFLTLSCAEYAWDDLLEFLREANSNVQNIEHKTPGELCSLDPVNVCRYFNHRFEAMMAF…	432
comp383717_c0_seq4	HESAEVVKSSGALAHSVIMGTFYEQRHRDTRCALLVAGVLLLMTPDVAQAEPTELQLYGRHGSDILFPGVETELQGEGVLEWHVKKPGDQDPQWILTYHYGSDEPQTFQKYQHRIIFSLTNASLRLLNLSHHDEGLYILHLMFVDQNHVRLRVLEPISEIKIMKILSSGDSGVRLMCEASGDVWNLAWRNSGRELMQNITHGGNTSELVIKEVGTGSYICVAWNPISQLETSYQIAQESAVILYVVGFLTAAVVFCLPVFRSEFFLFICRKRCCQRVEQRACPACNLAFLVALVSSLAMESLWLMQTKSQSLDNWKKGMSQWIGQCMKGALNFLRLALRFLSCLGSLSMLLLYFCTDVHAYGKQSHFDWTFLFAVVVPLVVAILIHWCCRPNGPISCWL…	431
comp388939_c0_seq5	XPSPSDLEVVPPPTRLVTSNRCGYPKGTGALXPPSTEDVSTSYPPDSRGSWRDGSWALVTRAISSERQETSRVXPRLSLQLPTKLKTTASAEKTQSGRERHVGEQHTRIPAVNWKNRSPKEGARQTVPLPQAKQSTLNFTLHNRMGKPRTSQHTMVPETAPENRPDTHTLARLSTTQPDPTISDKRDQVLAAIELSRVSMEERLGTLTTDISLIRDDHRKLADKVKDGEKTIADLQPAVTAQQKTLQSVLSRLATVEEHVDDLEGXSRRCNIRVLGLPEGVEGTNPLAYMETWVKSFTPTTDRTTAFSIERAHRVLARKPLPXAPPRPILAKFLHFQDRDAVLLEAQAXLQVENKHIMIFPDYARAVQKQRSSFLEVKRRLRENNIQYSLLFPARLKII…	431
comp284532_c0_seq1	LRYNGSEAAGFNWWMVAGGGCSAPCRRWSTGDNTDMYCILKXKCGTISPLMHFKDGKKFGDNYTQYVSREKICSPDQPMYHTHLEPEMDQSSAPSEQWVHQSHTNSCFPFSLLPVDCQLHIFSFLSEVEKCTAALVCANWAKLMRTPRLWRVADFMRLGAFQSGMDGVLVSFLEFERWKEWVYQYAFHLTSRSASLLVLRASFDLGDQKTRWTDFLLQFLEDIHCSELQELELNWTLTHLEPVDFHPSSGSVAQICLAKSDQYMSFQTLFEKLTRSAPKLSKIKLPFDWSEHSVSLLTHFHQVHTLELNYFWVFKGVCPETMQGLTKSLPNLKTLILQVLVPVKDLGLSYPLESKSLEYLDVSQSRGLVFSCLDLPSLKELKVKKTIRGIILSRRTKLA…	429
comp378965_c0_seq2	XNYIEVGRVLRGLCILITPTYQNPSPKLLEGWSQLMASTCKQMLGLLSKYAAIELEQEGAYIKGLKEALXKHASQNEIENFLKEMEGRLSKYEESIKSKKRWKFIRDKKDYTMGRILTFGKSMRWRGEISDSQNHCDNRKLXTSESSSDACSDLEEWQDTSTAGNVPFTTLEEYCFLWQNQAVKNKPPIGRGKGGNSETEKSGELVQVKDSEKPAWERNTAKQVQQMMGESNNFTIVNLSSHNITPEECSVLEXGLSFCTIAHFKYSRIRIDIFLFIRKLKLLKIHALKIDRDIPGRVDEVSSQDPVADVLSMGDIEXTGTLREMELGVKDWETDWELLKNMGIITDRKSRNDFKPKSRFNPVILHNSIDTYHEVVLHDLMGMWKKGRNHFAXKLTEGQ…	429
comp379978_c0_seq3	XIIYIYIFLKNIDKMSSVTERELAAEDIFKPAAERTKKTESITVVSSPASNLKILFQQLEKAHEREIRKWWEATSLQRYIDCDRVPRGLRIFTVPSYENPDPELLKDWAEYTAESAKGLVRMLVKYAWKDRDKQMAEIQNLEXMIAKDKDAKTIEDLHTLMMKRLKEYELGIRKRKQSFNXDEQDYQSGRVLTFARKFDATRKRFAQNPGRISNRDTLESSIEASNNETRGPEEGDDVLESPFLRECQVIKETRQRPPPKTYPTVQAKDQPRNVKPGGVRGEEAAAPSPVNYKKQGQERQTSVTDNDKTVVNLSDRALNEDELSLLRKGLTFCPTAELDLVTTRIDLFKYIRKLKLKKILMHPKDNSAQTSQLIGEEDPYILTGNDLETLLVLRSLEQP…	429
comp382601_c1_seq6	MQEKLNHLQATINMQTQQLTLAFETQTQNIDDLLQSLEEKEAQIANQNQTVEWYSQCMAQLHAENVKLLTAKSQVPPVKDKSSRAAGLSNATVFEYAILHPKPGTLESGSPLVIEDSSTKTDTASSTQEMKLSSSLRTDVVEGQMETWAMDKGEVTCHSPGGTEAAHLFELPSCKQSMDLPIGPLLHLAYLEGGKSHQPVEQTKVGIQKGGQETMYPSEMSLLEKDVCLLPSPAKNLANSHVDDTSGRMPLINKIPAAFTTVATDQGNIGPSQETGTEPFKLENLHNRCMLLARERDMLKQKLLNLELSSGAKEAYECSTNLWPDTGKRRSQKELGNTDGPKSDLEKSQKNCPAMAIQAVSLPEAQGKGHWWVLQEQLNSLQRAVAEAQHPEYMGAPSL…	429
comp388590_c1_seq5	XLCSSSLPDYVPTLSGLAHVQPSCKLPGFYKFEAEDSGVELPSGANSPSTPTGSEQSFVVHSRDSSCDSGVLSASSSPATDHAVMRARKGTKEPQGRVPDTQKHDDQCHRDITESLHSSAALLDDNGASSENETQSLNIVERKEMDFLQTRSPTTSPAGDPVPITDAYTDTFDGLQGLNSHEQLKRYPTSDSLDEYMDECCRLSEVNQGSSKALGSGLGYLEHICQLIEKIGQLQEHNLRLQKQICGLQKEKKMKQLKEEYFVQRCSCGAARALRNSYQEVKKHFNMRSRPHSMFIQTGNLSDLSMIPEMGGNYDNFSYKGNDNYKVSGNNPLMLGLRETSSKTTYEENDGRYMWSRTDVHDLCLPDQGMRKDWDMDETACWSRGLEDSVPFKKHEAHP…	429
comp390537_c0_seq8	XRLRSVAKGTEPLAADLRGDTGAPLEVTSGPGTPTLGSTSHASFVKSLHRSEVQLRNHLIQGVKSNPSHLSEGESFHDHDKEDDVVLANHCLPSSGVLIPQVERSLSGLRRCLVIQHDSGANAPKGFFKQSPTEPPVGEFYFHPVYASVAQNGSWLHALTLQQHYLNLVKEYTLRLKGAWDFTQRLSDLLVALVPASLIQTGKLKLLCEELRIHTSHWSALQRRIRRDHCLRPLLLHKQNTLTQMRTTLSRLACQAIQLMELCINSTLKSLGHASAASFSSEELSDVFRGVEIFNQVVSESSAIWLLSDCQLSADGASDAAPGPKDTLERWHAQRRPGAYPSARVLGIISEERGQQTAERFYQSVLQQEELIHSVSRSSLCSVDWTNVRVPLFENLSSS…	429
comp391300_c0_seq2	XITIDGHGTFHGMGIIATVTPTGKFSTVIKKRQVAFEELRRLGQIPIKTYHSQASGMRFLKYNAIKEIAYSDPFYXTSHIYSATVFQDGKEYANYYIKVSTLVYHLSSFCQXLTWIQQMRRVFSQHCFLFLTMPRDRFWGGLSTDLVIEQVLMKNIKGFGGMTHGKGMTEQQQLVWVMSRPICSHLNECMQDFASVKHASEQHVTMTSSRIERDKGDTQKVLVYVEQLNVFEQDNNLRNIVTGVTYGSDVNPELAEEIGNRILNEMTDKRVSEFSFRKSNQVKVMKSVQSVKLKEETFVMDPELLFQRLLLCAQTSGVDLQEVFRYELCSYPASLFDKHGLMRESGKSQLANYIKEQVPVVANMPEHMQFVIDGGWLLHHLPWSPNQTFHELLCAYERY…	429
comp392319_c0_seq9	XTPIVPHNRSRSSPAAEXREGGMTALTQQEECAGGGRGVGDYRRPFFDASKQSGGEPAPRWNRALTRRAPRLHGPTAGPELGARPTPCLALEPHSPVTMATVVAADRPCAGRAGQTCLHGSSHYAAEPGTMKSEAGGCGGEDDDEFGTFVAAGDRVEWEEFGVCQRREQTGETGSLRPEKGPLNSTPSPGAGWRAFTDEDEDTLRCHSLRNRCSEAQSHDPGPTASPDKGQWWFGDGAEQRLKASCTVQRSSSQHKDSQSSLRNIFENCFPPEPLTVLKEDVQPLEVLLSSQAKTRGSDPHLRQAACLFKSLMDRKHTFNLRTKWAESYSQKAYMEVLQIDQTSKIHPAKPKPFVDSPKNAKKIEGRKLLVASTGYDKELKLTKVTDTSIPVNGFSPSH…	429
comp392413_c0_seq5	EXKAKLYFEGPRKEKLTLFGKIKRFFKKDKPMIKREGIPIPPPKTPASYMMLKYGYHTCVWLENWVAYTKSDGVLAFLEHGTFNMAVLXNLRDKMMTLIPRPRPTQFEALVEWEDEVHERERQRGGRRYGYFYTLSEGHEDRMRRWRNSEITDGLYPVLTVEENTGGKYKEKKKNLEPLGYGYNPNESDDELLDDILVKNPPPYQENPVTVTPNAPLMEAPMTPQVIPEQSVNRVLNKIEMEMAEKAKELAEKLNQMSMRVNALTVLVTIGPVVPVYESKMVREPNLTVPLNTAVXSARSIATPESVQSEQPATTSRLNLPINLTENETPRGAVQLSPKRIDLDDIQRSKALVGPSPEELDEWVTGLQKRRTQREPIDVSRLRVDLEEMIIGTISPDRL…	429
comp392413_c0_seq8	EXKAKLYFEGPRKEKLTLFGKIKRFFKKDKPMIKREGIPIPPPKTPASYMMLKYGYHTCVWLENWVAYTKSDGVLAFLEHGTFNMAVLXNLRDKMMTLIPRPRPTQFEALVEWEDEVHERERQRGGRRYGYFYTLSEGHEDRMRRWRNSEITDGLYPVLTVEENTGGKYKEKKKNLEPLGYGYNPNESDDELLDDILVKNPPPYQENPVTVTPNAPLMEAPMTPQVIPEQSVNRVLNKIEMEMAEKAKELAEKLNQMSMRVNALTVLVTIGPVVPVYESKMVREPNLTVPLNTAVXSARSIATPESVQSEQPATTSRLNLPINLTENETPRGAVQLSPKRIDLDDIQRSKALVGPSPEELDEWVTGLQKRRTQREPIDVSRLRVDLEEMIIGTISPDRL…	429
comp392413_c0_seq11	EXKAKLYFEGPRKEKLTLFGKIKRFFKKDKPMIKREGIPIPPPKTPASYMMLKYGYHTCVWLENWVAYTKSDGVLAFLEHGTFNMAVLXNLRDKMMTLIPRPRPTQFEALVEWEDEVHERERQRGGRRYGYFYTLSEGHEDRMRRWRNSEITDGLYPVLTVEENTGGKYKEKKKNLEPLGYGYNPNESDDELLDDILVKNPPPYQENPVTVTPNAPLMEAPMTPQVIPEQSVNRVLNKIEMEMAEKAKELAEKLNQMSMRVNALTVLVTIGPVVPVYESKMVREPNLTVPLNTAVXSARSIATPESVQSEQPATTSRLNLPINLTENETPRGAVQLSPKRIDLDDIQRSKALVGPSPEELDEWVTGLQKRRTQREPIDVSRLRVDLEEMIIGTISPDRL…	429
comp376326_c0_seq2	XYERFRDRFDVHGEEEADYIKKKVTGKFYQKMTGEEGTLMARAVGTVKPEVLEIEIGQTSPDGSYYESDDTEWDGTSSAGTTRRHEEDMATVGAFQVSRQQGKLMHGPRGKMAAKWTEVRRRSVNWSIEELEGLLNALRRSPHLGLLMSSKHMSTLHEWQTVEDDMRQEGFCRSADQCRLKMKGIRRVFHHLRLGWGPGGKNTTSLPHWFPRMMDLWRQAGKPKFNTPLTKANSCSKNVNARRTQEMSRLIDMEHNEVGHRTFPSKIEGGHPKPNYSFHPHPSGIMQKAHGLKQVPASHQASFQHHPSPHQKSMQNIRTSAYQAQETTPDRGNHVPLSSYIPNQSQHMPPCQPASTRPQTHIQQSQGETASSPVPASCQTSENNTELLKELNARVQRLE…	428
comp389407_c0_seq4	XRSREGVAQLEPSHHSECWLPARSFVFALQSPRAPVGLWGSPRDGGAEPGGPRMWVRXGGERKNCRKSVGGLEQISDLKVISRAVKGKKGKLNHLTRPEVEINRYTLRNRGVWGKKELECPSSKETNFKGQITASLSLNEPDKPKQAALCVNQPKVVKLSKKAVQVTNPQPSIKKQSRKKPGKIKVTSSLRSYFKVTAQSSTVTGRNLYSTRGTSTRELNTKSRVASDLGSGTGPGSKEAPSKQVLLKNRYDPLLSIEEDITPPLADIDNHSPLLDSEPLTATATISPASKVAKSAELKNTMAVMLTELRERFATSELNQQKIQGHCETMEEKINSLVDRVXAMETIQNEISNKVALNQEEILKLKTKLKELRDKLESIENNTRKNVRILNVPEGKEGG…	428
comp621503_c0_seq1	MVVLGLQGTYFHIPGLQNTANLLXSFPIMASLKVKTGAPALRRCPFPLALKLRKKQSVGFLIPLTIVKSFLQVNXYEGLDDASRLGTVLFSPPRLVTEESASFAVVMRLAADILDFQLPSVVVKTNVLSGVISRCKPMRSPCSHLTKPYGCLLRGLIQTLLRGPSKPPGCPSSPSCVWGSGIPRSAPHRREFGGVGVGSQNQSWCFPYNFPDMESKRLETFGKRIFSTSLALRLVNTACLLGXNPHVLWDSIAQVLPMVPEEARAILTQAIIDSWHTEVFSIRCGLDTTDLLGRVESSTLTLRCHVWLRSTGFSRDVQVSPMNMPFDGYHLCGDKADAALEHFTDSKAMARCLGFSLPRQHYSSFRSICGYGRRLHSLIQYQPYPQAWKLPSLFVATEG…	428
comp196535_c0_seq1	XLDLPGMLETLQGSLSNLLDTKLGPIIERLTQIEEHISLHIRKPISLLSGDLNPDPGQNTPRASGTRIIQVTSQPPSIVPHLNHPLSSSEALGGHEDRTAATGSSRVTSACGSGSGSGSAPSSCHQARKGNSENSEKQQANLPVIDLPPECTPYVVVLGNVPSLPRGGSEDYQLLKNKTLHWLSINTVLGARVAKNIIMVHRVGWIGSASKIGRGDCIIINFDNPHIAGRILFGDKYRVPSKPGLVIRALPLGYFYKSDYVRARTGNGILPAAQCGWPSRPIPAHTQQLSSVGYPPVITADQHGPMINLYNSFSPLAGMEGCDXLGKDMRIYSREGLVPDLNILHPKEVENDIPGVIVDPKLFLFWNIAGLASKFNDPAWVKFVKQLLVINLQETWSVE…	427
comp382262_c0_seq5	XKSLPNIPVLSLPPPDIAENPGKEGLXYESLKESSRDEHFYRLTQQLARHRTAMRSHAIPMDSIARFSSHIPKAREAEPVRKRSLDDRDERSPVAGRVVYLSEQDLKGRLSILEQRERLQYFRVRKQQQFQWARMESPKDSSLPQTFLNQQVMGADRVQCRDTNNGELRSQDTCDQQDRGQLLKNSRNPETAWTSVSGLPDKPLDLSDYSRGRDSHESPETSWPILRQPEPNRKEDCSLLETVTSPSNTLDNNVGNHCSRISLSMMADSQFQRENDTSQSIAEDGDCESSLDWKSSPQGNDTRQVASCIRDETSGIRMTFSVRRQNPDLEPDEENGDCPKRESDESESSDNEMNIQYNTESNSQTQAEEGKYFCVKDKVQGTAMKRKRGHDPWTRAHRR…	427
comp388590_c1_seq4	XLCSSSLPDYVPTLSGLAHVQPSCKLPGFYKFEAEDSGVELPSGANSPSTPTGSEQSFVVHSRDSSCDSGVLSASSSPATDHAVMRARKGTKEPQGRVPDTQKHDDQCHRDITESLHSSAALLDDNGASSENETQSLNIVERKEMDFLQTRSPTTSPAGDPVPITDAYTDTFDGLQGLNSHEQLKRYPTSDSLDEYMDECCRLSEVNQGSSKALGSGLGYLEHICQLIEKIGQLQEHNLRLQKQICGLQKEKKMKQLKEEYFVQRCSCGAARALRNSYQEVKKHFNMRSRPHSMFIQTGNLSDLSMIPEMGGNYDNFSYKGNDNYKVSGNNPLMLGLRETSSKTTYEENDGRYMWSRTDVHDLCLPDQGMRKVENHPWVRVRDLVKKTKLKNQNRPDIT…	426
comp376131_c0_seq1	MSSDSDSGAEEAAMVPACAGSSSERLSKKPAEKDQLGRKRKAPGAVLSTFEKLFWQKAGVRKTKPPRRKRANKPPKLSRTSFLPSDPSESSGTDEEGASVRDKRLEQNLDDKEGDGSVLVIEDETDGEGMFNPESLAHQPWSQWTPSPRVAKYLTERLRKPLDKDLRLRIKKECPRPTVDDSVAATPALDPAVVGLTEYTKDSKKGLERSWYACQDKVLDVTGPLAKILEMAETAKEAGELVDPTVLSGLAQRAICLLGNANCALSVERRKSVIIKLDPKWTTLSLLEAGPVANGLLFGDPFVKELKKLISTVSTADKEETPVSDKFHSQAFGRAGGTEDAGLLEVTITILNEGSMRNLKLLSPPATILSSLPEAGDQEQDHIEVEDVLEILQDLTQKK…	425
comp386653_c0_seq9	KRSSPRVSNKPTRSLQGRPINSCSSCKRIVRANISVRENKPEKNKTKKPSGGIEGLQWDRTLVAVKAKIKALCILTDTLKKGDRLLMAPPKHLSTDAKIFWMERYMVLTEKRVTRLREVMEFIQFKKGNPEEHKIDIKKCVAYVFPEDETRTVYLCPLFWEAPQRLERDSQPGTLIHEASHFMGTDDLAYGADCEKLEFGCRGAVVKGAPDDKAKTEAKEVLKHMRTNADNYSLEFEVTLSHKQTYTWVEGRKQYPCCGETAEHSVCKEKEQSNAIKGQKETILKEIKALHPYIEKLLKTGKNMLVSLELKRTIQMCNDHLESILKECGSFNEKLQKFSDFKCSDGDNFASGLSSYIEAILAVLLPVCSSPVICCRVKSDSSHKPETDFLQSIKTSPLT…	424
comp392838_c0_seq5	SNPYGCCRECDRDCDAXNSCNWFRKPKTVTGTQQRINEVGQGALPPQTQLRTPSYAGKYSKVHIHARKSKDKXGHKHTNRKWSRTNHSEARRLIKLLNTQSQALGHLNRRGETRKIQPTKVLRRRDKTDILEAIRDSRVAFETEMDSKAMDINHLCLDLRKVVQRVTNTEEEVVTLREEVQSLRTTVTTLQAQSNRTEDRVKNVEGXSRRNKLRFISFPEKVEGPAADLFLKDWITTAFDNQALQILCYRKSPLGAGASTTPWITAQSPDSMPVQLQGRXYSNTYVLTALLNMKITQSKYIQTIPGKYKIYAMAFLESNDDCCNTSNXSLIFPARLRVQYDGRVHFHETPQEAIDWMDSLGLGGPDQNQEWREQHRRHRRLCGQRRDSAEKRPTSQDTQ…	424
comp495114_c0_seq1	XVAGDGAQEEIQNPKVLSTKSEVQQYVKNEIPVESYKGNQSCDAIQESVGQSKFNLEQVAKEVQYQGGSNKAAIIVDMHQNGAAEISMTIGLENENIDVCKEAMSFVNYEICAVQELSLTTTAVELKDFQLETHQNKRIENCPKNINGKLSNIEKVLYENHIELGNVTSEDGRNKEMLSLPTLALVPARIGDKEPRTKEELEGECENHAECYNFLSDENGCASLDKTSASDLEDHGDAVYEQVASSECISIDLQQIHLPMLSPEQQIPKDYIFEINESSLTDYVANFSKRQIVTAVFENTSFEGKSFTEHSSGSLSAKGYVAASRGDSEAKSPEDVYQVEIDANRLMPFMQLKHEHVVLTTSDGICDNFTSPGSVLQHLTEGISNTAEPDDGMMVRRRK…	424
comp344127_c1_seq1	ALACCAFWQPTTETSAFCRNVGCFKPTGTANSRISGTHGPSFWSGRNNFILSGVTRLIKRKHFTAKRAATQVNSXVLVVDIVWSGEQVRLISMYAFLKKIDRLKMFQTAACHLHDHPDGQLLQLHHRGRCTHWSRLCRNECIVQAANGDRGIGIVIGIRVNTIYISWSHHNGSMRSQIDFLFHFLSGKASVKLLVAIYFSNHGAIRFEXQLRGKFSTGPSSWKLNCSLGSSRKSIVVCSLDKDNVFCANGYSVKALEKGHQSWEGIWRENQQHQVENSALRPLDLHLTPSDNPHQADFMKTLGVWFGGDSMPEKRXDKRLTKKAETGALEPQEVDDXRKDTGAPECEPADASVCHSILASATKNSKSHSEEDLLLHLELEDGGDVQGHEKGGKGVQNIA…	422
comp352676_c0_seq1	XDIRFTTKVNVMLERHTFFCRAQKVDEDIATYVAALRGLSLTCCFEGLGDSLIRDQIVRCTNNKRVREKLLIKDPTLDEAIQIAKGLEHTDLWIKEMEKCSNSIIPKEQVAXGAEVHACVDETKVVKQIIKPQNKPSNKFNDVPRANAAAPGTNARVIKCYRCGAPGHIASSVKCMARNVLCRACGKRGHLAKVCRTKSQFGQVQEVDDTCESIQDLILCVDDSDVPGESCHDQSILDCDIVKESTSKLDKPHCVINLDKHDVMMLIDSGSLYTLLSKNMYSKIWESESDVESWTRPDIKPVCYGGKTIDILGLKWMVISFNGXKVYGRVYLTKQGSNLLGWRHQKDLNIILNPNADEPVMSATVHDIDTTYQTNLMEMYHVVFSDSLGKLKHFSHIML…	422
comp384360_c0_seq2	XSFTESNLQQLPKNITCASYHEILIGFDMAYFSLTIDAQIAVYTFYVKDFMHQASLDTGVACDSVSFKDWVDNNVGKFVLQATFSDLVLFNRKLNMMTSPANLTSIELADATFLADVLRNSTLLNNILGQIKTIPGYGFLSGYLERVISNLCHNVESSPNTSSCNETSALTQLSLQTEHALVTNTLVVLNHEWSLENMDQWLLAFKLIFTNFSLAINDSNIAQLPLNISCDSQEEIANVLNDISNQLTPALQNSIFQYLLTYHKDSGLICDKETAFQDFLNKFFLIFSNQMTATDLVALIPPKNQSQVNLTNENRIAILAAVWPTFVRALNNLTTVDVNLWLNQRLSGYLHFLTPDNLNVSGLIPADCTAMKNLALIMNTTYSQFTIAQEQSNFQYLLP…	422
comp392261_c0_seq2	XCIQPLYPDPGWKIAMQGKCHAQEEEAEVLTEVGKRKIWLQIKDNVNAVGVTQHSIEELKKRWYDLRKRAKERMAERVKEATATGGEHQKHRXNTVLEDLVEGTIEQEAVVGVTQLDTSGAAGPSQDAVEADSDDSDQLCITETPAETDAETTVVPEKTTPPPPRRRAHVPPLQEMDSLDTPATTRTSSQPRVRSPTPTQAQVQTGRRRSSRAGLQALDQEVQNVYSGVESQMLRVQRLQGRHMGSINMQITKMAKNIGTLAVNVRKLTSVVAEGNRKTNSSLQELTRAVIAGHCNERRMHQQSLIRMSANTRAINKLCNTTVLLARRSVAMQIDIGHFCGDVARYLGQLTTAVGHIQSGTVSASNLEGEVGSEGASSLSSLSGPVTTNRRHSMRSSTT…	422
comp336484_c0_seq2	XENDFKSSKIYYIKPGKPFTEXIVGSTSAPVVNQMKDREALKRLKNILTSLLESLPESKRPYPEPLPNSPMTYMGPAPADIPKTSNDLSFSREIDEDVSELLNNIKSNEDVQTRGTTSDTSIQPTHKKVSSEVANPPSYVFTTSDKFQHVMKDAEKSIQKTIQMEENAERLIDEDVLKMRKAQMNLKGQDTSGFNDSVGNLESMTKETDRSPSSPSFAFPKLTPYQESVKETERLIEKRIQMDEKAEQLMDKEIASMKEVQKRPGTLDKTPRGLANGIHSGSSDRVPSSPQYGSRSVAPRGIRPRSTNGVRPRPPQGIRSGQLETRRIVSLDGEQLGSPDDVQQLTQLMQYLDKYIPDLNSYLKMDTEVGATERAFSLLALMKNFLCVGREMQNQNSQK…	420
comp343057_c0_seq2	MLGKGNSLTGVVPDNALTELSQAVKQSAERADVDCASDHDSDSEYACEAPDLPEEPSTACSRPLVSSEQSSDLQSVDVAFDVLNAVKPSTTVSSADNSSFPEVPLLPEIVTWLEKKANLKRIIHVFGLPKSKYSGTDVHQICAQFGKVTDMLILYRANEALVELESVDAALTVVQRSKCLPARVKKTAVMLRSAEEIYKSVSGLEAPAEILKQAVLKLPTGTSIKCGSPCVVWVYGDSVVAQAAERYKQHLWKELTSSGKMSVFWIGFEDMRLHQLQEKVSETRKSDLLPLPDVFILHLGGNDVLHMSWQEVRDAVIVQYTWLSLLFPSSLIVWSEILTRLYWGDGIEHKSTNLVAQRINNELLNLPMKKRFKSTLRHKKLTNAIAYHSHPDSNLLTLL…	419
comp370402_c0_seq2	XTTSSTNLXKHPHLKKARKPVLHTQNKHHCSKKCGDKKKALKAEMALFGKVLEPAGYMQSMKSVVLGIEAYIQGVAKPEEIEFVKKNLDAINKELVAVKGLMHDSDVVYCEDNITVVYYQLDTVVQADKQFTKKETEVFMQYIADYKIERQLNALYNRLLGVSVLANQTTLLEQVILDHKPRRWEMMVFCEKINFVIGIGLLCLFTHASLTGRDGALMMARWSDKMAALYQRMTVVSKECFHYFKEQAKSDIEKFVEAKGKMKNDDIASGILKTLEKNYDWLRWAVMVSDSSVESSDEVLVRGSFISVTQECGLQVVVCYSESPSSLDKNKTHHLIGELEWKLPNPPPEVYANIEADPNYAKTYLAQRMLQKLDEGLGEGVTIHVVPGKLVMKGNFPQA…	419
comp378951_c0_seq1	MSPETSVATMEDRVEGLINXVFDKVMGSLDDTKNWRPSPKKIGQLLVQDTLKVRMGRANPREKELQGITXLRDQNKSKPSNQMTARIDGDMDGALGTTDGQEKGPFIIRIDSDDDLEDEINHSYSSDLDTDTEEVEQRNMETNDEAPKASGSKMGILDTFGESMFDPLIKHPLYPEXTPAQHIAXYLSFWLRKEIPKEVQSRLRSECPCPSLLDKITLTPELDPKLVAFIAKGGKDPRKGIDKGLKSCQDRLHDIIGPLTKMFEMAEGAYLDSQIDQKQLRQWSXRAICLLGNANLALSNDRRKSVLLKIDPKLVELATKGGAASQGLLFGDDFIRDMAKYXRVIQLHPKVPEGHQEYFRIGFLARRGEQGVRCSAVAKALQDTTWDTAKDLHSQALVP…	418
comp378951_c0_seq2	MSPETSVATMEDRVEGLINXVFDKVMGSLDDTKNWRPSPKKIGQLLVQDTLKVRMGRANPREKELQGITXLRDQNKSKPSNQMTARIDGDMDGALGTTDGQEKGPFIIRIDSDDDLEDEINHSYSSDLDTDTEEVEQRNMETNDEAPKASGSKMGILDTFGESMFDPLIKHPLYPEXTPAQHIAXYLSFWLRKEIPKEVQSRLRSECPCPSLLDKITLTPELDPKLVAFIAKGGKDPRKGIDKGLKSCQDRLHDIIGPLTKMFEMAEGAYLDSQIDQKQLRQWSXRAICLLGNANLALSNDRRKSVLLKIDPKLVELATKGGAASQGLLFGDDFIRDMAKYXRVIQLHPKVPEGHQEYFRIGFLARRGEQGVRCSAVAKALQDTTWDTAKDLHSQALVP…	418
comp379144_c0_seq3	XCTFITSEDTEDSISACLHELKMASPNTLPSAFMIDKEDKDIGAIQKIYPTSGILVCWFHVLQAINQWLCKKESGISGPDSYEERKKVLDFVAVLKNCAMEEAFSKVVSELSQVIGSNRVRHYLEENWFKCASMWANFGRQLSVENSDANTWTERYFLKIKYQFLKRLSNRRLDDLLKLFTGPVEEYFSYSLGPKEAGGVANKRARLDSGDKSQETILQQECGKKIIWGSKFECSVPCLTQQDIQWEVNVLLQSCSCPTACREGHCKHIQLAMLDYISRSGETIEDTRKKVAEECFEKKMFMHEESYILILNEELGINSAVHLPSLTCNCYAASHGIQCVCFLTAAKVTSQNVIIEIINIPECEATGIQPTKEQGSTVLSTSQMIQDLFCYSVSDQFED…	417
comp392261_c0_seq5	XCIQPLYPDPGWKIAMQGKCHAQEEEAEVLTEVGKRKIWLQIKDNVNAVGVTQHSIEELKKRWYDLRKRAKERMAERVKEATATGGEHQKHXANTVLEDLVEGTIEQEAVVGVTQLDTSGAAGPSQDAVEADSDDSDQLCITETPAETDAETTVVPEKTTPPPPRRRAHVPPLQEMDSLDTPATTRTSSQPRVRSPTPTQAQVQTGRRRSSRAGLQALDQEVQNVYSGVESQMLRVQRLQGRHMGSINMQITKMAKNIGTLAVNVRKLTSVVAEGNRKTNSSLQELTRAVIAGHCNERRMHQQSLIRMSANTRAINKLCNTTVLLARRSVAMQIDIGHFCGDVARYLGQLTTAVGHIQSGTVSASNLEGEVGSEGASSLSSLSGPVTTNRSSTTPGSCQ…	417
comp340768_c1_seq1	XWVSDNNLILFNQTGFSKGAGTSANLMAISLLFNQSKFTKQPLHSTFIVPKAAFDRVDRGKLWTKLTNWHISNHLLRAIILLHTDTWVRVQLGGRAYLSKEIPNYQGLRKGCVLAPALFNPFLADLPTSLAHLNSHALKLGHHIALPDVHRQPDSSRSNKITLQRLLNTTVEYSAANALIINLKKSKPMSFKKAQQHLFQWYFGTNKLEDVQESGVLLGSKGTFKLHLKLIRRKSLSLTAAFKSIKAGYMFLNLPTFFLKIIQAKLIPTIVYGSETLRERYKAYLENITTRLFKSVSLPAYTSSARLHLRFGLVRQTIAMEGAFIKLCYKLKDASSATLSSLLWTKINRKTHSLARTYLDSSLASLGLWDQWGSFSTYHQAKATVNKRVKVHSLLLDRE…	416
comp382631_c2_seq1	ILIQAANKDLELFDVYFSTLKEHVLNSPSSRSLPNSKSQAIATHRTQSAKIHNTTAKEPQQSKQESSSLESKSNSPHLSKSTSSPAILNTRSYESSPNTGLNLVREKLVRMESAATDQVNRFTLRTSTKNHEIAVRHKSICTEKQSNXPIPPEKTDSNILTGSPTPPPVSPQPGKEFETLSYHLTSLEVDYLSSQSNKAYKAMQIGIRDLKNILLLSEKYLAKLEVLQKSTQETHNIPKFIPMLATNRIYRPRNQLSYLTDTEIQTLLLSYEPYPNLTDIEIQTLLLSYEPHPNLHSKLDEHIIHSVPINTSRSAKSSHRGPNFSNLTNVTLIPDKQDLSSIKPLKPIRCLLLNCRSAKKHAADIADLILNQEIDVTILTESWLSESSSPCLDLLVPPE…	416
comp387602_c1_seq2	XVAVSRDRSCGQRLLVSSDRSSKIIEQRSLSPDEAVSERDRSCLSGTMGTTCSNSDRLVEDEFFSSGCDTLWGDKLDLDQQFVKFLDVGSTGALTAYHQGVMAASLGKAPDYIRQMITLLGGLTSVPQAFGIGALFLSIFMDLALNSVKRGPNFESVLQKVFAQEKVSEIRDLMEVYRRRWKVNVGDTQRLVAETAEYERKLHEQLVRVRNSMLKDGQLNTRALKIWMHGAMLHVHMNIYLAALKGLTGPGATGPISSHIDEYIRDGEALLDKYQPFQRDQLGLNLRSVCMSVSTVTSCSEFINSIWSEEHQQVIKGARGQHTFQPCKSSILDTFVWKMRANCPAPRTFINYLRRTQSNLNTLVKXRRDIPDPVIAASPCPLHAHLKLALPHAHFMPTS…	416
comp390537_c0_seq14	FVFTCERAATKWRRHHLFPLLIRGSTSHASFVKSLHRSEVQLRNHLIQGVKSNPSHLSEGESFHDHDKEDDVVLANHCLPSSGVLIPQVERSLSGLRRCLVIQHDSGANAPKGFFKQSPTEPPVGEFYFHPVYASVAQNGSWLHALTLQQHYLNLVKEYTLRLKGAWDFTQRLSDLLVALVPASLIQTGKLKLLCEELRIHTSHWSALQRRIRRDHCLRPLLLHKQNTLTQMRTTLSRLACQAIQLMELCINSTLKSLGHASAASFSSEELSDVFRGVEIFNQVVSESSAIWLLSDCQLSADGASDAAPGPKDTLERWHAQRRPGAYPSARVLGIISEERGQQTAERFYQSVLQQEELIHSVSRSSLCSVDWTNVRVPLFENLSSSVTGTKQIRPSLSS…	416
comp342886_c0_seq1	XLFDRFFCVPLKANLTESQITTVKETLLSVVFMEISTTFSLFTPENWTTLFQEEILQLLGNFKESYLQLLPTNITCSSYQAIVKGFDMAYLSIPNFTRIVIYEDYLRIFLLGNALSKDTGVACDAANLTTWTAINLGHFVQQSTFDDLTRFQKNFSKVFDIEHLSPANLAEFTIIADALTNISLTSFILSQVKQFQSYGELEEYLNTLQSILCGDLQPSSSSVPCYGAFSTIQFQTQQELLTSMFLFLNKEWSLQNMIKWVEVFRVTIKLFLLALNESHVSQLPINITCNTYQDIIKVLNDAYVRLPAPVQASVYAYSLKYLSEQFNDTGSACISNTNGTEEWLEKNLGKFYILASISELMAIYHNINLANLNDSQINTIKETLLTVILEKISSNDSSF…	415
comp356891_c0_seq1	XIDKPGLSRGNQSPPRGLRQLTPEYSEKKSHQTENPASNLRVIQRQEITSRRGTPVNLLYPGATNHIXPSPSNXPQRYPKATIHKDYYTVLLQDASTCSKSHWTIQGAIEATNHTQQSHAXASQALQKQQMISDDSGEISYIPRAVESFSEIHRRENTALQEARWDIPGAIQAQQMTPTEXTLSNAEIADNNYICLVIPGQQIQGTFGPLLALSRNNKLHFPEPGCLILKSARDNLQPLGDSXLTVDISRANKFQKTDHAGRIXRPLKGNNHHTLQASPKTPEIINVPMPNPDAANSNPXAAPDQLGAVWRPIKLWVSLKLATGSGVYPWIHHQSKGMPRSFLVKSKRALSYKAHRCEPLTPDGPESSSKDSDASRSGTVCSEPNYGPPLVHPGTEHLN…	415
comp388702_c0_seq10	XSLRNTARSPWQVENSYHMSRKELTPSQVSKLTDALNNADQDLIQCTSAFPMSWISFVNSSXETAGRLNDERDHASSCTRKRTSSSFGNARAFIAAPVAEPWQQNTYEVTGPATSTXCDSQSNKDMSVITVTDEEMLAVITDTPDEILPIIDVTDKEMLAVMTITDDVMHAIQQDGDPELQRILEDLQGRQGAQEAPSSVQDNPVFTGPLESRPDALIAQEPPQRPKERSLKRKASTSTGGPMPKNGVGIRTLKGAVQKNTAKNPRNAKEAAKPLRDRTTTVHNAEAAAKGVSRRVCQDKLCTYYSHIQQRTGKLVKCQALPDSNLLNAPTGIPILHRAGDIGGTGFTTPVSPAVCKSKEGNLSSSKPCLKKKHESQKAQATSLNPESVPLVVETQLQS…	414
comp239679_c0_seq1	XRVQQESVAHNSLAHARLLVACAPSELRTGFVLLSVSESEELKGYLHGGLSCCARLNHDLGMRERSQQSKRSESHLVPLLIAWKFLVARIQGFQHXNYLMRLPTAPGPPSSQQAAPTGQMPEQWPPGMQPDNLAGLGWADASMCAGSQNQPWPRSHFWGSASTPWRQEVPSTMPWAGRRPGMVSFTGVPPCSNSPPDRTRPAAVTCKRRLEKGEEEPTSKHFLTEDMMADHFNCLSLENDHAYGTTGFPSRVRPDSKWHQWLSDYTRFQELEGRLQPDQPVSSVDEKAKEDTVLIEGEYTMGDTPVLTVSPELQESLREAGAGSILPESVLRSMSHPCMELVLWKPPGNLIHEAIRTLTRQRDSSRDRDGCNGRTVPQVGASRSLYAHHLNTDSRGSSP…	413
comp384875_c0_seq1	ITSSNSKGKPGAVAADSRQQQPRKTMARLETRGXTINFGVAGGVLATRKQQESNKTTKEKGGHTIFAPCESTGRTHKGWLTVIIAHALSKRATRLNKGSKKSLHSINPSLCIKDQGPKKINMRSGKQRRIPKQSNKRIKISTTLLVQVNDPRKPKADQPKITAKFQLLKDASAVIFSTIPQTNALPVPLTLTIFIQVRDQTMRQTGGDNKIPPRTVKQNTSTSVDXANLTQLGGPTDHNAHRALASTKGPRCTTSLNFNSKEWTFNGSNNSNPAEAASVECQAITNILIQSPLGDQGLKPYEALSSTRTRDWEKVQVKGPPISHDSNDTRPETCSKEMGDIDRDYEHTEQNVTKSEAEPDYSDLTQDEWNALLTSYTPDTDGAESQTKGMNAVDGAASI…	413
comp387602_c1_seq1	XAETALVGRDCWXAVTALARLIEQRSLSPDEAVSERDRSCLSGTMGTTCSNSDRLVEDEFFSSGCDTLWGDKLDLDQQFVKFLDVGSTGALTAYHQGVMAASLGKAPDYIRQMITLLGGLTSVPQAFGIGALFLSIFMDLALNSVKRGPNFESVLQKVFAQEKVSEIRDLMEVYRRRWKVNVGDTQRLVAETAEYERKLHEQLVRVRNSMLKDGQLNTRALKIWMHGAMLHVHMNIYLAALKGLTGPGATGPISSHIDEYIRDGEALLDKYQPFQRDQLGLNLRSVCMSVSTVTSCSEFINSIWSEEHQQVIKGARGQHTFQPCKSSILDTFVWKMRANCPAPRTFINYLRRTQSNLNTLVKXRRDIPDPVIAASPCPLHAHLKLALPHAHFMPTSYWP…	413
comp388590_c1_seq13	XLCSSSLPDYVPTLSGLAHVQPSCKLPGFYKFEAEDSGVELPSGANSPSTPTGSEQSFVVHSRDSSCDSGVLSASSSPATDHAVMRARKGTKEPQGRVPDTQKHDDQCHRDITESLHSSAALLDDNGASSENETQSLNIVERKEMDFLQTRSPTTSPAGDPVPITDAYTDTFDGLQGLNSHEQLKRYPTSDSLDEYMDECCRLSEVNQGSSKALGSGLGYLEHICQLIEKIGQLQEHNLRLQKQICGLQKEKKMKQLKEEYFVQRCSCGAARALRNSYQEVKKHFNMRSRPHSMFIQTGNLSDLSMIPEMGGNYDNFSYKGNDNYKVSGNNPLMLGLRETSSKTTYEENDGRYMWSRTDVHDLCLPDQGMRKVENHPWVRVRDLVKKTKLKNQNRLGLT…	413
comp887214_c0_seq1	IAKEEKADLSYHHKLGPTTGVDKIHQCVNNKHTIQAQVHMTSTSTAQSTPKFESASEKIMEAXPNISNTGKPNGHSTPRLQYVKTNTQAVTNPLQNPVQNGNDSWIESLSVTNNTDLNAGNWNHQTQLTLQMEEQKQSIIELSSLHEHIVNAAISPINNNYTAHKTNNEQKYKQEDTSVKDNKNQRAIPKNTEVSQLSGIIVNNQAANVQASKKPNALIXSSTTINNRTIKLLEHFSNGIISPTNNSKGNIISNSKHEDTSVNCCTPNSAGCTLERIDQSFFKTSQEARGRSHKMDGKTEDLTNLHTALIRTLQTSITALNMQSDKMDIQINLMNIIVDYIAGINIKLDSLTSQITARNSTSISAPVTNYVCCNIVAKLSELPSILMNILRECKQPAQS…	413
comp362920_c1_seq1	DGASVICSKNHAVFISLMGKQPSLQLVSCDCHSLETIAKNAVQSLPSNLEFMIRETYKCLAESAKWQDDAKELYELLTGDPPLKLFSPTGTCWFVMADCVERILEQFDALKVHFSQAHYVEHQYASQLLQEMYDNENNFLYLSFLKPFLQEIKTVDKIFQMESGDAVEQFRDLHRLFLSTLERIVEPSILRSTREEELRSLDLQNPTIYRMPEGADLGIRFQQKLEASELPVVAKGEITKRCFDFIKLLLTQYQMRLVELLNVLEKLEFLSPKKALADKKPVIELPGIFFTCPTEVLESQWTHVSSCKFTEEESMERFWVEVFGYTDAAGKPCFLEMSLGAFRMLLTLPLSSTRLEKMFSCVPFFIEDSMEPKLLSNRMHIIYGLQRNNLNSASFTPDK…	412
comp378291_c0_seq1	WQCLLTALLIAHLLHSXVDEILLYIHXCDSSRAPLRLGGMELGAQCLLTLVDWLDEGFSSIIELSAVIEPRKSYLEYVEGEEVEARCPLFKGLYRARIIAISGDSWRSTEATTKGKDNRRGLEEDEEDLNHVIGSVFTLSREQPPGIGSKQMTVASAPHPLVEEDVGRCSPLTLSPPSSPKNWSSLEDCKAPLTPALIDRLDCLSDASGEPTKQTSATVEHAPKDQLPPRPQESKVVVVTSSHCRSPECVMLSRELEALRDQCAKLQAHNVMLQQQLNTAYADQNRKQHQELNDGVSRPKAGLYDDPELPLSHGMIELVLGTGLYLYESQLTLARSSARSQTALARLLLDIFFTRDEQAKSNLSGENGLQCLNPRVVGTIVAYVISQEQYQPTSSAVIK…	412
comp378291_c0_seq2	XAVLADSSSDRTSTTLLSDEILLYIHXCDSSRAPLRLGGMELGAQCLLTLVDWLDEGFSSIIELSAVIEPRKSYLEYVEGEEVEARCPLFKGLYRARIIAISGDSWRSTEATTKGKDNRRGLEEDEEDLNHVIGSVFTLSREQPPGIGSKQMTVASAPHPLVEEDVGRCSPLTLSPPSSPKNWSSLEDCKAPLTPALIDRLDCLSDASGEPTKQTSATVEHAPKDQLPPRPQESKVVVVTSSHCRSPECVMLSRELEALRDQCAKLQAHNVMLQQQLNTAYADQNRKQHQELNDGVSRPKAGLYDDPELPLSHGMIELVLGTGLYLYESQLTLARSSARSQTALARLLLDIFFTRDEQAKSNLSGENGLQCLNPRVVGTIVAYVISQEQYQPTSSAVIK…	412
comp392677_c0_seq8	KTFKHNNIKSWPETLVSDTYTSNKGTIITDLIFYTNRRAQWRRTFTSILSSKQTKTPHGVRLTTLASPALKAELTITIYNNGIVLIQASKMNLKXFDDSFLKLKNTLTNLDTSTVNQKISLSGADPVEIDDPSSTLTSGLSVNTRPPTRHKLTDNIPTIIITNQENRRLPQDEEVLKDLDASHFSDLPTKSNSWIGLGPISYNLRSRNSVDGAYRLTNNTSPQASPPSTTPNSIPPIPIPTPSAGPLTESIALCNHANDHTLIDTKTTKADHRLPERATPANKRMNNHDLEKKTEVIMHDISTVKRPGAKFATCLLKDGDEVEITTGAEEGIHNSQMWSNTKNNTSCCSHVSPSRSSRPLTNHDSRPFRSLPQLSDEDIFTLLESYRPLPHISEEDTLP…	412
comp195252_c0_seq2	MPKRKLKNDNKDTKKVDQKSILNYLTGAMGAIEKQIHLVEETLNKGGIEPEEVGDSCINILSTPLIETTPKIFRNGCVQETSDHITLTDQSETVDNIYPPLKRRRNPISSEGSPTREIVNVESTADLKKKGGKGRILKAKNIARNNMQSKKTQYAGKSTITAVLDGQKAITDGLLQGFESLKTCIVGALDRLTDRVTKLEAMVRGQLINTQEQSHIIIEDQQPSKTDILPNGGNIRIKQNDTNITPLLTINNKEGQKNHDKGEQGQLVFKNQYSRIGPQNEKGKQDPDKRSFPYMDLPPEATPYVVILGNVPELQPTTIETWVELRNKSLNWLGRSMGLIDPLFKSFKMARRVAWVGRGRKELKGDCVVLTFSDPTLVETILVRVGNNTYKNQEINVLP…	411
comp371833_c0_seq3	XEGGLSAGSLQLQLADSTLTGHHRVISPYEGLIPAARDPLACSFGSGYFIHLTDGXVQVGMSSAGIHRGYLRKYGGFVFKQWKEKFLYLSVEGSLQICRDTLSQPDLEISLHTNCNAILDGKEINDMPKLPMGAQRDNCLALILSDGKFLLLLASTRQECSQWLNILRKVKESLSHGPLSPGSCKLHNDSPLKRCCWKEPGSPYREKSQTWEARSRHGKDKCSPSCLRHGSQMHGGVKAACLLMGGAAAGPSLGYMVTSTNASNSGEAPPPDFKELGYHPSADVEGCGYNGMDYEGMDHDFDAFDFGGFPFESHLSSKIYQWDSPAYCLRMDLMKKMKQRKNRKVLFFKISKCAKGCKVVGAILAPSDYWTYCLRFEGIHMLEYGTNPKFGRIDEIHVY…	411
comp386829_c1_seq1	XMLKEILSLVTPDKVPVYLENILSASENANLSVSQINTIKQTLITVILEKVSSNFSSFTPNDWKKLMQQDLLELLGSFTESNLQQLPKHITCASYHEILKGFDMVYVSLTTDAKIAIYTFYIKDFLQQASHDTDTGIACIASDITSWVEENLMQFIQLSNIEDLAQFNRNFSKVLMPSSLTAEELAGFTIYVDEFKNVTLKTLILGQILHFDSDQELLQYLSTLKMTICLSSNPSTNGTLCNASAFFTLSTQKEILNNTFSVLNMNWSLDNMNEWVSLFQIVIELFLKVINESDLSRLPLNITCEAYQAIIKQLSDVFLELGVNNARAIYEFSEKYLSQQFHKEGSACTSNTNGTEEWLAENLGAFVSFAQVSKLIALYPDLSIEVLFENLSPNETAVL…	410
comp360860_c1_seq1	XKERPVETPSQPKLLTFGPTEIVHPNSTAWLPPQEVANYVQSHLRQAFDKDVRAHLRSECPRPDLAGKVAETPEVDPSMLTYLKKYSKDPKKGLDRAWRTCQDKLLDMAGPLTKILELGFNAKESATAIDPEELIGWAQRAICQLGNANCAMSSERRRSILLKLDPKLAELSSSESGPLAQGLLFGQPFLKELTKFVATFSGLDEAQGSLKRAFRLVFSRARRFRGRLFDRGYNQAARGNNTSREVVIKTRTITTPPSTQLAVPETGSEKPGSEVTKADNRSPVMQVRIIPYLEVTLGGRIQCFLHMWWTISQDAWVLETIQGFKIDLYSSPSQISTLHQMYFSXQDQAFISEEVESLLRKGAIVTTDPHPRGFISSIFLVEKKGGGSRLVLNLKDFNG…	409
comp380640_c0_seq1	RAGWTLIKLSTCGQTLMTSETRAFLQTTTTPPMSPLSPSDEGDEAILSRILTGHVXTQSTISLLECRQTQEEEDIKTNGSRTMTTPKVLSVPPCSNTHSRPQEISYQARAPLLQESGVCAQETTASMASSIFGQWPAQRKRHRNRRRVCPGALNLNSCQALHGPRVMNSLADTECTTKVDTKAPINTEDPVDNLSCPCCKASTMSLTPGRSTSSSIPSPEKSQQSHLRFCLAKGGLPSSNHPLPTFPNKPAPPSKPPTSLPHLRHQRDAXPGAQGSPLYSTSFSITTTFISTTTFTATLNCLSASTSHPRVPDTTILQKEVQVVFLKVPIESAPPXHQAKGAYSIYLISKKDYSLMLILDIKLLNTCILSDHFNMRNLQDVIPLLQQQGDYMTLLDLKA…	409
comp386793_c0_seq1	XECELMNRLGSARSGADLHLGTPAQVAQERRGDHGISLEVTEQETKVPKKTIIIEETITTVVKSPRMKRRMSPARPRSSYSPSRPLRSDLPSPEALYVSRAKPPTFRLEQEARKSVIPTLYVTDPDGGRGAASRTMVIETRVEELKPQWVEVEEIIEFKVKKSPRPPRKRGVSPAKPEKDETSALSFTGHGPRPRRPRDDPNANNSNNKLVEETKASLPSESLSDVDMPAIDYGSDQENAGNNDDISSQCGSQQLEGDSIFEFVADEMDSCQEASATSNISQSVDPIDSSGLENILISETTHNQTDDLSPPLNVEGQKGIEGEEPVWSAKNEGLSPIYDPGSEEENVIIDEPEDSETDEIRNRDPKILIHNGKVLTLEDLEDYVPGEGETYGCEEGDQG…	409
comp370402_c0_seq3	XVSDISKGLVWNTWVGITFGLQCGDKKKALKAEMALFGKVLEPAGYMQSMKSVVLGIEAYIQGVAKPEEIEFVKKNLDAINKELVAVKGLMHDSDVVYCEDNITVVYYQLDTVVQADKQFTKKETEVFMQYIADYKIERQLNALYNRLLGVSVLANQTTLLEQVILDHKPRRWEMMVFCEKINFVIGIGLLCLFTHASLTGRDGALMMARWSDKMAALYQRMTVVSKECFHYFKEQAKSDIEKFVEAKGKMKNDDIASGILKTLEKNYDWLRWAVMVSDSSVESSDEVLVRGSFISVTQECGLQVVVCYSESPSSLDKNKTHHLIGELEWKLPNPPPEVYANIEADPNYAKTYLAQRMLQKLDEGLGEGVTIHVVPGKLVMKGNFPQASSVLYEYKHRL…	408
comp383844_c0_seq3	XEWQKELYNTVMKEIHQAMLALGPLIANSVFSLRSKEKEELCPMDSEECEKRQNGHRSTGETTSSAVALFKKTREETKFLKTQKKTDKKESIDYTRRGIQFQNSDTVLRKDWEFETSVTVHQNADAAECSVNPSSGFPFLKNESNARFMAHHCPEGENISNPSSGHPVVAPVASISRKVEDVTYSMEQRNSAKRASITQSATHSSGSPFLKSESEAGFMEHHCAEGESGTSLRLGSAVIPPEGAFSTKDVPTYCTTPLNLERREQINGPSGACPFLKTEAAASFIERQCASGQDSTSLTLGNAVAEPVVPLTRRQEGEICSLNHQNSERRASINCPTEIAMPTDIVSFKIKDEGHNYLTEYQDTEARESANSPIDPAWALLRGSLREDGHITHQTPSRR…	408
comp390120_c0_seq3	XEISDELSPDWCVGVFXRKDWFIFGEQQGMRKGFLSRRKYSSPSVLIDTGVQPLIMFYPGAEFERPRVTIMGRLKNLFVKDKPIPIREGELIPDPKTPAAYMLGKHGYYSCIWIENWVEYTKRDGKLSFPPDGSFNTGVLGNLRKRMDKLIPKPRPTQYEALTVWEEEALCQDRSRPGREYSGYRHTDIRDRMYRWRQVNMQGGLYPMREIASLEKGKGKKKPAERPITYPNYILDETDEEDEVLNNVLNEGRLPPPPYHGEMAAEGPSAPAPPYETPQNTAKRKTDNASLRSEITQVIRSMTTHEVPVNNNNTVLNQIPANQESESIAETDPVKELDEQTKLLTERLRELTTNVEALTVPVTIGPVIPICNNKSPPETSITVPVGSAGSNPPKLRREN…	408
comp391562_c4_seq7	SVGKRHLKGAVQKNNAEDTRNAKEAAKPLRDLTKTVQNAGPTAKGLSRRVRQGKLCSYYEHIQQRTGAVVNCQTKPSAIGVNTPTGLPIPHREWAAAGTVFTAPEPVRPIGCKSTDMYQSPLQASNGNRRSIKASLKKKQETQESQTVSLNRVKKIQGVPETQTTPSDHTLKKDITPLNEPQTPLSSKDRESASVAVEAQLQTQVPKVRRLSRKYLKKICVPTPQVETVEGLLNKPITQQDRGNTLKTSVVSDKLVVPVEPPKRAVISPYRFREGVAGNGQPLEGPYAGNPVLVGRLVNHVEAAFEGPSNSTPGVVQTLVTHSPGHNNASPDRALDYYINNYTPHGLCPRAPLPERMTLPALTQCKPLINPAPLQERMTLPAPLSVNPSSPPAIYGDNS…	408
comp383099_c2_seq1	RGWAQTNLDTRLIQGEWPHSFEPRLRAQSKPLCSEASPDPGTVIFTPSVQPTGSIMEMDYQEEETLQVIPLDDEFCDAVDSSIHRAVEAAMGPFEQRLMKYAFAIQASHNQRAEKRKLAEPPAPGAFEHLKTAFLAKTPRLDQEVVVEQAEEEELLRDEDYVSEGDSPDEAGPSTPWCPQAPPSESSQADTSDLLIPEDLVHPRSSAWVPSPKVAAFVAGRLRKPLEKEVQACLRAECPRPVLQGKVASTPEVDQKMATFLQKYIRDPKKGIDKSWKNCQDKLLDLTGPLTKILQLAEEAKSSGSPLSPISNWAQRAIVLLGNGNCALSAERRRSFLLKVDPKLGDLASSEQEQWPKEGSSGPPFIKELTKFVSTFTSLDKAQTSIKKVFNNRVFISAG…	407
comp383099_c2_seq3	RGWAQTNLDTRLIQGEWPHSFEPRLRAQSKPLCSEASPDPGTVIFTPSVQPTGSIMEMDYQEEETLQVIPLDDEFCDAVDSSIHRAVEAAMGPFEQRLMKYAFAIQASHNQRAEKRKLAEPPAPGAFEHLKTAFLAKTPRLDQEVVVEQAEEEELLRDEDYVSEGDSPDEAGPSTPWCPQAPPSESSQADTSDLLIPEDLVHPRSSAWVPSPKVAAFVAGRLRKPLEKEVQACLRAECPRPVLQGKVASTPEVDQKMATFLQKYIRDPKKGIDKSWKNCQDKLLDLTGPLTKILQLAEEAKSSGSPLSPISNWAQRAIVLLGNGNCALSAERRRSFLLKVDPKLGDLASSEQEQWPKEGSSGPPFIKELTKFVSTFTSLDKAQTSIKKVFNNRVFISAG…	407
comp387413_c0_seq4	MQTQHNSITDPSGSEMFNPSKITHPRGSDWYPLDHVAKFIKARIRKPLERDSCNLMRFECPRPYLDNKAGMTPILDPELLMFVFKTGRDPRKGLESCLKQCQDKLLDTLGPLARILDLAEESSMNGTPVDTELLRGWSQCSICLLGNANASLSSERRRAILMRMNPKLGDLANKDIQGDPKVYSSGNPLLKPLENKFPPSLHSTKPKVTXDVCLGGEFLEGLTGQDRLPAADTTGPSFTNKINADTQDSPGEVVTSSLREAAEVVLEVEPTEEDSXVKVNKVRILPSISSLPKVGGRLSLFSHNWSSITNDAWVLETVKGFKIDFTAIPYQEIQPRELILDHEQSALVDTXGSQMLAKGTILIISNIGPGFVSTIFLIKKKEKGWRPVINLKELNTFLV…	407
comp349397_c0_seq1	XNKNVEHPTPRSTMGGLSTSTYTGGPSTSTINGGPRTSNSSGVLSGTTYTGVLSGTKHLGVLSDTKHQSAQNDFGDDEIQDDETFDIFDEYVLDLDEDDQEFYSQPTEDDLPSSSKDNILNPLGEEMFSPFNIKHPRISEWWPQDHVAKFIKKWLRYLLEKDTCDILRAECSRPSIQDKICQTPNLDPELIKFLFKLGRDPRKGIERSLKGCQDRLLDILGPLARIIDTAEESYINGTPLDTELISGWSQRATILLGNANASLNAERRRVVLTKINPKLSDMADREPSQNPKGLLFGEDLIKSLGKYVLTFMALDKAQHNMKRVFNPNLFGGPEEGVSLPAASIKGPIQGSEVTEVATNPPTLPNFTPREGEALATQALDRVVSNNNNPQSEYSTASSS…	406
comp379013_c0_seq3	XGKVRCIVTDNGYNFMKAYQGFPYLAEGFGKVPTNVKEEENESFHVFTEVKQEEEEDAPVFLDVHRLLMEGQLDSNAPRILLPPHHQCAAHALSLVASQDAHAILSHGPYALKMLYHSMIVKCVALWNKSNQSVQLPEMTVEDHCVRRWNSLYQVCNRMRSVPVEILHDICDHLKLERLHPPELTFLDEYCRIMEPLACALDILQAESKCLIGFLLPTIAALRKKLEALRLTLTLTTHLADGLLDALHRRFSNCFKNRHLVIASASIPQFRLRWMEDKTAEQAVCFLREEVAFIKPSEVQQPSPEPADVDDDEDFFQFSASRPAVGEEEVLKFLTDGDKSLSCLLKYPLVKQVFVIHNTPLPSSAPVERLFSLGGRVLIPSKQGLKDSNFEKLVLLRFN…	406
comp348989_c0_seq1	XIVLPKHFFTRLTQLMIQLAWAGKQARVRWRVLTMPTQQGGLGVPDLEMYYRVAQATLAHSWIHTTEDAPFRRIEALSTAPLPLPATIFTPPDRRTGLIDSLNSIRHAWHSLLHYHAGALLYSPEIPVEWAVWLKPCTDKGVVTNLRTLGVHTLGEMFKDGILKTWDEIAPPNTTPTPIQQFQYHRVREAWKQQLGPDMMEPPDLKELSHIILTDTPKAMISAIYKMALTGRVDGYNKARLAWQRDLGTPISDAMWTYCCDHTQHVTLNGRHRLIHFKYINRIYHTPARLFRFGLRDDDSCDRCGARNADFLHLAWGCPEVQHYWDKVFHEISAMIGTETTASPSVALLGYSREIPKTARRLVAMSTLLAKRRLAMCWMRGPLPTIAQWRKDLHYCNTQ…	405
comp379013_c0_seq2	CHNTPHLTLYAKCFMNLNDLRCNLAEGFGKVPTNVKEEENESFHVFTEVKQEEEEDAPVFLDVHRLLMEGQLDSNAPRILLPPHHQCAAHALSLVASQDAHAILSHGPYALKMLYHSMIVKCVALWNKSNQSVQLPEMTVEDHCVRRWNSLYQVCNRMRSVPVEILHDICDHLKLERLHPPELTFLDEYCRIMEPLACALDILQAESKCLIGFLLPTIAALRKKLEALRLTLTLTTHLADGLLDALHRRFSNCFKNRHLVIASASIPQFRLRWMEDKTAEQAVCFLREEVAFIKPSEVQQPSPEPADVDDDEDFFQFSASRPAVGEEEVLKFLTDGDKSLSCLLKYPLVKQVFVIHNTPLPSSAPVERLFSLGGRVLIPSKQGLKDSNFEKLVLLRFNS…	405
comp392495_c0_seq12	XPNKGTHTASKAKRNPHFEDFARLARSMADHDYSTPTKETTITELPYDDDLGTSSDPPTDQEEALHPAKKARKEKHAESVSPKVLTFEPTEIVHPNSTAWLPSLEVASYIQTHIRQSFDKDVRARLRPECPRPDLADHVAETPEVDPTMLTYLKKYAKDPKKGIDRAWRTCQDKLLDISGPLTKILELGFRAKEVGAPIDPNELIEWAQRAVCMLGNANCAMSSERRRSILLKLDPKLAELSSSEAGPVAQGLLFGQPFLKELTKFVATFSGLDKAQESLRKAFRPVFARAGRNRGRSFGRGYIQGAPRGQAYRGGYQDQGSSNPNFYPTRRGRGRFRRGGFRGNQGVQESGPSGENYSLLRVDSGGSYLSFSPKLAKDFSRCLGFGNSSGVQVRTIQH…	405
comp375951_c0_seq3	SLLVMPPWQIWECACGRSDAQSGERRPGGTGGTRSSGPHLPNPEAVTSAGIEEDXPSARGVRSEEAGEGRHGDAGAVEEASGASRAVDGFWSWKEDEEAGTEDGEGIRRSTKTDPREGETDEAAVTPVRSHGSRGTTTPPVDQSVLDARPLGDTILPPMDDNTFQHLLGTFDTSLVFASEDNVAGSPDEPTCTRHGPSILPSQLRAMRIPRLFLNGEWXESSSEXADEARSELETIVGTLEGVHKCLSPNNGLTKAITDTYSWLHGIDESLVDIGGVMMQKDQNQPSTSDTSDIVCQPYXNTMQSLERKIDSFIPSTGPLNNNAIALLANKQTLAQDYHAALLALTNAVGYRELTSASDVYVCLRVVKVIKCLPLKDHQFHGSQNMHQRRKMWSSPVPI…	404
comp388684_c0_seq7	MNGYGMYRTKGKEPLHQWSCMYHQSGGSSTQVSRILLSFSYPVPPYMYLRMIVRKEIVFTPRARTLIDMLKRFELRDLVARHTWYVSSSRPAARNNIPVAHSPGWDQKVMLSSEDGMYSGHAQMQLKKHGHGEKERVRNTEDNDEESSNHERATLKFRHFTSYKAKVTDTMGKQLCKGDSTIIAKPLNPNKDTLDIHMYSFVGPVPRKLRPTLESPSMLKKFLEDDMLRSVLEDFLGDSESLSELENFVHDSESFSRIERFSEAPVPHPYMARLWEDAASSPTSPERAKANVMRTMKVLGSAKRIPVALNLSGTNSYLACKTPLSLTLEKLAKAPDKVDGDSEKRIIFWHGIENNLSSFESELYPGYYLCTRTGESPSNLELWNNPQLQQAISIFSLET…	402
comp377548_c0_seq8	XQETSRGLSLKCTHIVCMGPKERCVLEQPVAYFIKKSSSTEVRMHPGSERVTFTDPEGMADIRSFILSDVKEEAEECLINHQDPQTQLSIDHLIGQGSGAVLAGTLGGKENVGCDPVAVSGMRQNTTDNRTPFQQEIGDEGSNLESIMSGRSKNLSHNEFGGLLWLIYHFLPRMIGTGGRVSKGYPPKERRQRWERVQQQMSRIYHVDRTVHQLKHRWQDVVSREADLLDHLGLEVGGPIGGPPPYTQGEVYLFEDPNATNNMTAEEERAFRIRKTRYSHICQIAKGFRKISRRYDMEKAAKTWGASVPAKQKAEEKDTRASKDMGNGGGHEQQAGPSLAPTPAEGQGTHSSAGQSFGQEMANQDVTFFKLKIAGLELQMATMLRKMDTLQQSVDRILA…	401
comp385194_c0_seq7	AASMACGESVSERILRDVHGLYTEXRERYIEEHIQRTGVAIETQGFTFITSGRKRESLTGNATLHLYPHFKPLQTFEGVSEYLSTEISTSKQKKFSLVTFVDTPGLVDGDMKYPFDVDKALLWLGELCDLIFVFFDPMGQALCKRTLNIVERLNEHHGDKLRFYLSKADEAGTESDRQRVLMQIVQELCKRPGLNKCGFDMPTIYIPNPNKPTRCVNQIDEVCRSIEKTINQTVQNTLNALEKDCELIDSTVERMLWQDDETKRYNRRTWVKGLLFGLLGLVLPFFLLIIVLFGTTSRELWKVLLGDTGTETLEIYISPLAALWNLIPEEQTLYVFLGLLFLSLTLLLLARFYFRTKETLSKKQKRYLLDRREYVHEVVRQKKKQLYEEYLRQSIGDHD…	401
comp391800_c0_seq2	DRSGRPSPGESPHRGAKEREGLIPVVPVAQKTSIGPTALPSQAEKQKVFKKLASVSLEQKPDRNIRSTTTSGISSTVKIVITFTFYAVDTRRRVFDIVYVYDXRSACPGIPTVYAAYFFEDDAVCGLDGNHFDDLFHDDDFVVDPVDCYSFVDYFPVDVLLSTALQTTSSTIPSMGEKVHISIRKRQITPEMTSPRRVTPQPPALLFEEEYSDEDDGLYGDDSPSQLQVKYQSESEDDYYLDHHHHHQYRRPPRLPEQQGMVAMPASLIKDLQLLLVDYEKFPFSLSEQPTSQELPPPPQVHLSDAPPLPRLSVQDPVGSHQGVVTIPDNTSEDNQEIHTIPDPNMEWDNYIIPDPVSPLPDPIASPPVDIGGFHNLMDRASKRFALPVSAEQTLCSRH…	401
comp365362_c0_seq3	XIAHSIGGVRTTQTPTTSNQDDVLQKDHMPNANVVDHNFPVPSASINYRERQMAQQFKELGPNPIPGSCGISQQHPDVFNSMKETPSDPGKVQNRPSFDILNLPPASSPYVLVLAGVPNLVGDQRESWADLRNKAVDWLCKYKGFHPLDMSDIIMARRVAWIGQSAKDISGDCIVLNFRRPHMVRRLLNIFEYHPKFNTAISALPLGYFYKPSHRSARTIDFFPNLTNRFNVLSSLDAQDXQLSIMGDPQSYCLDGVNVTNATLSTYGNAITYPKVTPHTILETTNITHVVSSPVSDGCEADLSILSWNVAGLQSKLGDEDWMRFIRDQDVVMFQETWASEDLHIEGFHCLNSVASQNTRGRPSGGLLIGINVVHGGSFKVLSTNSSNYQAVLYKRKISX	400
comp380056_c2_seq1	GKKADKWVCTRVKQKNHGGGGDQKKLDSSKTKEKGGEKGKDKIDLQGPQKPASGGESQNSKKGKKKPRCYLCKVKTHWTREADCPKAKEPTTTSPKATELPSTSTSGSTATKGLVGLTLGSEVGSGQSAVLVCNGGIDLATLLVGPTKLGKYRQQSLINGKEAIAFRDTGASVTMVTEKLVSSEQIILGQVYQVINASNVRTDHSLAVVNLRWGGVTGPKRVVVSPDLPVDCLLGNHIETSAWSEVEFRTHAEMMGISASVFAVTRAQAXQLSNGGALDPGKMDQIPHKRRSRKGKKLSSSQTPSEDQSPEXDDLSPCEGTVPEELGPCHAEFLGAGGTSRAGLSLEQQSCPSLEQFRQXAAAEEAGNVSGSHKIYWEDGLLYSKGRDAKPGATRRLVIP	400
comp381241_c0_seq13	XQLPAPPSVSSLRWGRRDPRLCEQGTIVRSAQGPQELPQQEDGVWRCLHRFFNFLLGPVVMQVAKVGVILLRLPXPPLNPLEPAPADGGGFTMVKADVATRDCRKPIIEGQNKKSDRQAPVXLIKRISTVHRQVKAHAKVKIWRTIARSVRTKGVYERNSRHCRKRWEDLRRWTRLTCVHLLGRSTEQKKKVSRTMTPMMRRILAVAYPDLAEQLQAKEKEEAGTLRRPKEEVGQPSGETQEVPLESQGVASSTKGLSGADGEVAGWNVRSGTTTSSDEKREPFAAVPPPVTCVPVAATTTSFAFLSSARHQFPTRRYQTRVSHATYTPPPATMPSVLASQEALNVLKDLRAGQTASLGVLQELSRKLDRVVDLLEGLHSAQTAQYSSIPAAGTFQDTGT	400
comp388282_c0_seq1	PDGQHSQQPYTDIPVKIEVKSEEWDLGSTSSLDEDKLKLASGITLERKQTSSVQPSARVPPTPVQVTSAKSVSPRRTRSQASMPPHCHNSYLDEDSSVAGLPSILSLDFTQAHHPPATTTAWVHPTMAAKEAGLGQSVSPINIQEEEDEELDYMATVDPSQRIGIQHVHSHPTQWLAVVQRQADALDRAAAAQERQAAAAERAAQAQERVAAAQESTAAAQEHTLSAVREVARVVRLTYAQVKHINMHLGKANQHAIHHTKVLEGLQAAMNVQAHTVKKQGALMRRLSNMTQTIVAPSEHHMVATSQSLHKLKIMERKEQVCNDSSAHVCSEVSTANNTSNPSILSPIIGTFYQTPHNLVVSNSQAPTPGSGVSPIRPFSPLSLELFYQTPHNLVVSNSQ	400
comp378787_c1_seq1	XPVLAVGGGVGARGTKKGDPGTKEAALSFLHRESRSWNRVPGHESDSGVPGFCGRGLHAAAEVLXLSSSRRAIGGMEIPFSTRHDMLKPPILLRRPLPPKFLAPLNPSLTKTAKHEEWNSKRGKSLKEASLPNDIFERKVLENISNDSKLASALEQRALEHGRGKHLKHCQTKDLGNISKEFTSIKHEDQASEEYAPTPATSQVTGFEVDSFYYGSKGQRDVYPKCRNILPDPTQRERAISPLKHSGPDDFLPHRSYIRPLVQLQRFLENEPECETSPEFILDVVSQPASSRGPIKQALTTPFNSPHNYNVLMNLLSVRLQQSTQTKINVVSLSSNSVPEKTSRIPQRQMILEKKLKDALSLEEHGEDSLQSLNVARDFQHGGKCTFYVLLVQCLKVSX	399
comp379206_c0_seq2	PGSVQRCMSVQAPRSRRKCVNPSSAPDPXGGDTAEMPLPDPAAVVSPSASDSQESIDQPKVEEEEEQSVRYHHHSGDWVKGEVVDKPSMDYQDSICLVKIEESDDPSSSNSWSSNDWVKGEVEQEAKDCQFSNKLMKLPGGEEPPADDSKDESRIVKVEDEEILIEYCQESKKHWKNEVQEKPSKRDPPDFMKCKAGEEGLSRDHQQSVEEGRIQNSTEDTQKKRRSPREEGPRDTTELVTKAWTGNARWGFSNMLQTIDTVKSSAWLKEKMPDYDKKETASRIRELGMQKMPENKSDLCYPVDFTLHQSLRRSNTNDEKESNAGNETALSCKQSTLVNWRPDAVLGHENISTESGQPDIYRRMQMCENPDMLTAYERKLNSKLNPIVLERGRNPAKPF	399
comp385874_c0_seq2	XMKSKRAPSTQTTPTAMEALVESTLQPEAVVGVTTIDSSTPPCTSQDAREQESEDSDGHAPPESESQSGEDIAVSPAPTTSAPKKRRITVAPLPAFETGDEGQPGPTTAQPVNTHTSRPCGQLQRRNMRFRRSRAAAMVSTGEGESCTSSMVLSAMLRVQRLQVKHMRSMQGNLSTLACKMGDLSDSIKHLTTAVQEGCRETMEQFGVMTVALRDLCKVLKDDQVSHRKRHNQLLGLLDGDTRTINLLSTTTAQLSRRAIGMQLEMSHCCGDVSRGLTQVTNAVEEMQTNAFAASNVMGGGESEDASSHSSSLATVMECRRCSTRNMAGSESLQRDVSEHPEXGNGSERMQEIVWPCPQESFLGKQPETTFVWTDVKYHDIPLCLHIIIFRLRKCAQFM	399
comp388759_c0_seq3	XAPVTACSNTTESTSRGNQVRENWGRPITGQALESPMSSLPXRPRCLHSSQRDVLPYNIPHNLKQRDITPAVTGVPAPGGTPSLIASIEAKQQFLNNSKKNRYGTEESKPISGKATPAPVVRQKGTPARKRIGKGTPQKITSVLVQVGKGGTMTAKVRKMAANMNKEKAVKVKSAAKRKAEGMPGESGSGKKVKANEGNPMTFQASLPLRSKKGELVFEDFPNFRPNMTPKEVLQAGSFGGTYFRPIYSGVTKQNYKDLWQELPKDWLEGLDIPKQVASKVYREEVNTYKVKCGGSLDMWESHGWITPQDPYGWFQWYCRFYQGRRTLDDQRQIGRWDRCTGKTGRWRGNLISKIVQSGCAYDNKTVSPVVRQTLQHWGYHLTPEDYEQGAKKARKRMK	399
comp388759_c0_seq7	XAPVTACSNTTESTSRGNQVRENWGRPITGQALESPMSSLPXRPRCLHSSQRDVLPYNIPHNLKQRDITPAVTGVPAPGGTPSLIASIEAKQQFLNNSKKNRYGTEESKPISGKATPAPVVRQKGTPARKRIGKGTPQKITSVLVQVGKGGTMTAKVRKMAANMNKEKAVKVKSAAKRKAEGMPGESGSGKKVKANEGNPMTFQASLPLRSKKGELVFEDFPNFRPNMTPKEVLQAGSFGGTYFRPIYSGVTKQNYKDLWQELPKDWLEGLDIPKQVASKVYREEVNTYKVKCGGSLDMWESHGWITPQDPYGWFQWYCRFYQGRRTLDDQRQIGRWDRCTGKTGRWRGNLISKIVQSGCAYDNKTVSPVVRQTLQHWGYHLTPEDYEQGAKKARKRMK	399
comp391137_c0_seq10	XTLFVQIQFFVFIPVILSHPIQLYSLESRRVHFTVFYLQYDFRHSVGEDGQARTPMTFSSLFSSAINAEGTSQNNSFHNNNGAINTKYTSTTKMMSLLSLLDAPESQNNPNQLQVKVNVIKCSRKTNYKNAKGESRVLYHLALADTTAAIKAKCYNEEIYCHSKPSYGLLITNFILNINTIVITKQTKVSRVTPLRIPTNIQCQAEQLLGPPPLPTSPLKTAKISTIKTLLSVAGTVQEIHPTRMVHINGQQTEVKTIKIQDATDSIKVSLWREAAYADFSPGDYVLISNVTVSQFNGEKILNTTRISRLKVTAAPPETLQIEIVGLENSQATILTITTRQLQSDTLQSMDINTDILLNFLLIEPNTEKPEDLLVNELPVKCEIVFCNGKIQEISKSLT	399
comp393017_c0_seq4	ELVAIPEEPLECLFVFENEKENNDKWEDFTTYLLVEGRFELGTDQCICKYCYNKLEENKMPARAVHNNLELVAIPEELAELNTYESVLIQSVHPFQTIIRIEPKTGKLPPTDLQRGLKGRVVYLPLDFKRNIETVGGDKEENEAIVILVNGVPTKSRKIWQEFVDVNKVEKATLYLIQNNIYYKTVNVDEQVISLEDESEISSGQIEKVDKSRTEKIYEHYTICPLHSKEVIGSSIELFQMKKAQGTPMSVWEKSLEARCFPQLFPTGEGGRYDDRPVRIPASEYRSTRLYSEDPRFRQCIPYIFHLLFESDLSSLSYAVNHILKTGVHQSLLSCGKYCRRKYKSKGKFYTKCRFGFPRPVICKGRVNSFFSSVRHTITQKSPKNTYNEKLDPMNVQTX	399
comp363574_c0_seq1	NGKAKAFQQMLSTPDGKSIPSSRVDHHRKRVNSRQPILVVAGKCLAAPAQSQGMKVESLEIXVQYLSLIKEKVHPKWKTELETWYKFYIPHSSQPIXGYEDGFGPVLVNFPQNQRNQGYGTKCVEKWKVSPQAKHISQRYLHKLLKGKNCEQAALLERQRVPLESRDVFNHFQMEMPIMLGKINLTDYWPSCSYLVTIFHGGAPTPRASELPNREVEVPLFPACGYTTSTLQLYGLLKSEQADHKGKEEALSTNXIAFSSSRVIHSTYSSRDKRPLLASSSKXPPDARVDAYFTPVVTAGGDKRTSPERGAPPPATIPALPLCPRREQWCKNNLPVLEPLPVEETPYSSHVAECVSDYKDAGSQQTKQMKKLQGWNPSSILKHWNHIPNVLDPLGRVX	398
comp391638_c0_seq9	PSPEHRVRALRRQQITSQPWSYRWWYWCWSWSPVVFLKELSLFPELLPSHHLVSLPATGLQTAETGDQRQLEDRLYKKLERFCDNLEDFNEGVTRKRESLERHAASLRFIADEMDKVHKEVTGDVVFWSSISVGGDLIHAGGILLDYMGKASPMVSVFGIGISYIGGYLRESACSGEQDHQMKNQIFADKTFKECEEDLQEIFTLYRELQRKAQDLAEEEGLSGTKFQKMIMEIKIRLSYLQPARIEKKYSDLTSNLFKVMLALVSNYEQILAVKDAFPKSTPVGGSQKSEAISPVSQQSIGEMPRDASLEPLPRETDPLYDGDSKEVAAVPRKKDNAKYLAEAVTAAASLYQDGKELYKGIIHLNEGARSELAKNLHEVAAYLEKVILRLGRILPN	397
comp377065_c2_seq1	XSQGRNQEAQRLKTGLARRAEITTDPVRNRSRPREGQREAGVELRCPMRRELVQTEVSCGTCESSCVLHNLLQEPSSSDLQKLDRGKSXRKRLLQKKGKGRAKCAIPLQCRMDKHHPAHVMPQATIKEETKQVLEAFLKRSLSQEEGSRIGHVGRGYHDHTKYSHRPSRDGHQKPSMKRSPRPSERKGRKPAPNEKEEGTFQNGVWCSIHEEINRVEEEKHGFKTNMKRLLRRHSQAKEKDSALKNKSGATAKSHDSLDGVLDEPRRAPGPGNSLKRPKTPNPFLTCAVPPSESMDVTEEMYGPATEKPTTLGARRKSTKPFSLKGLLKKKSSAKEVDPKKKPPGSPRPTTLPVLPCYEPEPPSGRRPGDIDPGIYTMAAKQLDRLVQQHKVRSPX	396
comp388136_c0_seq10	XIAPVVPGTEYGYLLFECXTLDEQKGFTRRQKRKNVSKMGVRKKLMIDSSIACNLPAPQAVLVRSLSEIQDLKTLAFSIDPCQSSTSLSIGGTQALAKDLDVHRVSAPIGSVDLLPVIQIVEPFQGVSSFSSNSKADIITAPEHTSSLATANAVAVKQLDIDVEWSHEATEDSLVVVSEENLEGVPVSYECTAPTGDNEFSTSLVLEEAPATYSVDDISWPGALIIENVSINPSTETDVSALTSATAQRLQPQLGVTAPEVSPVETDAVTLVTVLPETVLSSAISAPVASTLPIVSNLANTLSPGSFQSTGSEVAASLEKSQLENLDETTVPLHLGSSVTNEQLVALAVSLQKKVKLLQQRHRRHCVKIKSMERIVEELKKENFISEEKLKMLETV	396
comp388590_c1_seq11	XLCSSSLPDYVPTLSGLAHVQPSCKLPGFYKFEAEDSGVELPSGANSPSTPTGSEQSFVVHSRDSSCDSGVLSASSSPATDHAVMRARKGTKEPQGRVPDTQKHDDQCHRDITESLHSSAALLDDNGASSENETQSLNIVERKEMDFLQTRSPTTSPAGDPVPITDAYTDTFDGLQGLNSHEQLKRYPTSDSLDEYMDECCRLSEVNQGSSKALGSGLGYLEHICQLIEKIGQLQEHNLRLQKQICGLQKEKKMKQLKEEYFVQRCSCGAARALRNSYQEVKKHFNMRSRPHSMFIQTGNLSDLSMIPEMGGNYDNFSYKGNDNYKVSGNNPLMLGLRETSSKTTYEENDGRYMWSRTDVHDLCLPDQGMRKVENHPWVRVRDLVKKTKLKNQNRV	396
comp391430_c0_seq1	XFLPVFMIREDFSXLQGYEEARPRPESGASRRLLTFSAVSRPWPRWRCSVAEACASGRSSESEIPRAPPDMADSGSRVLIDPQQNETGELPMPNLTPRHRELIPTPLGPIKPWSELPKFIKVYFCLAIVSLLCVLALTIYSIVLQKKEGFTVSLIQLIGVVFCIYYVTRGILQENRQELIVFVLSVLLLMVRSIVNFTVITDNDKIQLLPGFIVLLLVGLFHVVCAVILIQSPNMMAFRVGGALESLQSQYFMLNLCFSMLTFDLQAQLCLCVLLLTSGLQHISELHSIILVIGVAWAFLKVAVGTVATLKEMKPLVWIFVLQNLPEVAYLAYLLYTVISNWGHGKTHILEAAAVTGSCISVTIKSVLFWSLFHVYRSFGQGLRERMFSSYGRIDS	396
comp195951_c0_seq1	PEVTTKPLRLLKVLVWNVAGITKLLADPDWCNFVDLHDVILFQETWSLYTPHRNGFSSYGINAIRRERGRPSGGLAIWVKNTLGSRVRQVHEIPKTFSSRSGSPLWLDKWIFNVYNRVAQGSEETSAIRILDLALPELPDNTPALVAGDFNCTFEPFSLAPSDLTEEWDCKXQIPQLDLPPKLDGQREEXQVLALTLQHDLRVTNGGTKSDLTGEFTFNRPGHASRIDYCLLANALWPSVYGMXVAKAIDCEHNALILTLTIQGELEPVIKSRSDLGDFSISNNQRTIRWNWVEDNPRALETVKGKVCSEVEELVQKHKDVVSREQGIHHELLYNEITDLLGKPCKEHNMGKDKKKLRSDPHVAWYNQECRKSKGDLVRAVKSNMRLEIVACRAR	395
comp353734_c0_seq2	XNGKLGNDPERVHTHEELYGAPNDYTAGERTGGAQNGENMEVVRHKGMVVGXMIGSSMDEWNSPGGEEHQLQCHKIXRRHAMGHLQPNGILLELWRAAVYTTSFRMARSLVTVHTSSLVIPVIDISILHDHPIIPPTTLLHNHRKKRATEYYGTTTWENFPQEHRLFNDAQIFFGSILPFIQAKATARXLQITRWELMKAINTTEGCFKVIKELRAIKVMIIHHRYVLDLMTAMEGGVCAKIQTACCTYIAANDADNGTLTEAIKALHTLQKKMVDEEGAPNELLSGWFTXVPSCMSGLFKFLLPVLVIFLVMFYVIQIVIGCCKRVSQKLGRIFTYRLVNKMQDVEENVYTLITPSKREGETILEKSTKVSNVTINVDSEKGPFMSMQALAERR	395
comp370251_c0_seq2	XTPDPPDEPLVVVDTASDIQSIGKMGKAVDQVLVLLSAMQKRMDRMEASQQLLTPQAAFQSLPPVVQAWGSQTGFSAVHDSIVPPVLPSSSLVSNAVVAVASAPSPSIDSTCENSASLGAALAANRPAHTTSSPSPTPPAVVPPVAPDTATPAKVPNEPSATPMVTVAPMATGRCSLSWQVPAAAKEGIWKREYIDILTLLMHSAAGSDTRKMGGKEEDRKVRYQRWPDKTLDNWVAAFNILAAVIIEKFPEQGGPLMQYTDTIQQEAKASGGMGWFYYDQDFRRRMACCPDLGWDQKEIQLWVKHMGRIGGDHKDAYYSKPRFSDGHRDERLFQRRQGRQPFRGGRGGSQRGGNSRFNSGTCRLFNGGNCSWGKACKFRHNCHKCGGTHPSLS	394
comp387017_c0_seq2	AELSRSSAPTASRAKRVALSHIVSEVKTWARSNDGSKIGARFIVLFRCDLRSDVSSTVSPEITDLTNGANLSNTTMTMPQFSQDYESSMATANMTKPSNSDVNNATEPQNTFTTQNLRSLPTSDTENLTDIMTSHVLPNGSSSTPSMNTTSTKPKEKPKAASLQTGLIILFTFIALILILALYCWFQHRKRERNSFNLYQASPDNADIPLSSDAVENKAAENLREDKVDIHHIEPPSETSDAGGSPKQDQSSHNTDAHEGDLNSTASTVPKDDEHDRLSLDSSQASLLPPGTGNLKTQQTDQAENGSRSPSSGSSVESPSRQPNENNNNSNKWTIHQLKTEAREPFMRADREENEGSWSADAPQADIGKLSSFSDISLKPESWSAEDKLLETKA	394
comp391620_c0_seq6	RRARTVPGHGMDTRALTDDLLEVGSQSILDRRAHQLRWNWEQEGSAQRLPPALGASACLVFAFGGDGGMHYPERPYQQRREIATTTTAPRADPFTLPQLPTQPSPSSVDLRVSHLLGCGRTRNLQPEEDEEDSALPSCTSKDRGLTVESSTSGPPSQRAPTLHGASHNNTLGYVSWHQPQQEKGDPSLLAGVPGVSCSQTVHPQNVDQTVLNVASGCIKGVMPVKLTTQQGVVLQTPSIPPPGDSLSSNIRGPYNCPDQESSGILSLHKLQISLDSSCRSQEDSIYQTGTSQSTTIESVVCSSRELDPLWDEEILTAFGNLRDFTPEELKMVSEVFKTHQEHLARHSGADLSIFHAMQQDTCVRVNQSPLAASSLCNTSANLSHVTQREEDDVD	394
comp388684_c0_seq1	MNGYGMYRTKGKEPLHQWSCMYHQSGGSSTQVSRILLSFSYPVPPYMYLRMIVRKEIVFTPRARTLIDMLKRFELRDLVARHTWYVSSSRPAARNNIPVAHSPGWDQKVMLSSEDGMYSGHAQMQLKKHGHGEKERVRSTEDNKESSNPEGATLTFQFSHDFNAKVTDKMSSQLRMGDSTIIDTLVFDMYRFVGPVPPKFRPTLKSPSILKKFQEDDMLRSMLEDFLGDSESLSELENFVHDSESFSRIERFSEAPVPHPYMARLWEDAASSPTSPERAKANVMRTMKVLGSAKRIPVALNLSGTNSYLACKTPLSLTLEKLAKAPDKVDGDSEKRIIFWHGIENNLSSFESELYPGYYLCTRTGESPSNLELWNNPQLQQAISIFSLETIIN	393
comp389110_c0_seq2	MENSTNQETPNDHGSSNNRGNSNSQSPKRRKKNCVDMKKDDGISDPESCVSQCTSEASVRQRKLVLHIDLNNTILVSDTVTGEGPSASLNTFLSTVTWGKVNQAGEWEWLSDAPSIQPPYQNAITFHAQFGRARDFTNTNLGQKFKRIHLDHMHHLEWPGPPDKVLAVTGEDGKAYHSILPSFFHLLESLRQEGRDFSVILRTFGTDLPRALHAVLYTMEGRHAQFPDFQKVSLRVDQTLGRIRCSKKEVVLSRGAEHVSTKLDAKNIYHYISNVKGIVGFQDDFEWWARHNFRSTGGKPFWIDPQDTSIHHIFFDDNIRLSEDDSIVQTMVFQGKDGSRTRTAPTSELYDICLVQTDLLRAIADKSYFLDCVRTCEDKYTAYLAHLSQSGHA	393
comp369572_c0_seq1	XIRPLQSLTSKEIKLVSFPNKLFCSTARVEFWSNVVQAIIIKEQDIVHKNGFEIVIVKEASSACDQSKDDEEAMVYTNNFNQQRVGGEIRKPVQDISLLISIKDGVRRICNGSDTRQSSPSDENSWAWIAGSLNWNKSGKELKFLFSDRQTIVSWNIAGKTTDKMSFILENSSSSWLLQETWSLATFSEKXYFVFVKVAEASRRGHSKGGLAILLREETDWDPEEIELSLPNVQCISIRCRKERMEPSSNLLLFSIYFPPGISKDHLLTKAFKKIELILEARGYPMMIMAGDFNGKISNALVNNRGKSPQEVACSIPTPVFPDKIKADKRGKMLLSSIEVINGVILNGRIDGDIPPAYTRLGPTKSSIIEYFICNLDLFSKVQSLSIQYTHE	392
comp357712_c1_seq1	IXSPNCSGWPNGWGANEEGMFMGEVSAHSTLLLAKILDHKVVTPYRSTLQTTALQCWKRNLARLPVTPNQSPQLPLEQLSEWEEVGLRTVGDIYQEKTLIPFVERVEQYGLLVGLLLQHEDLVCTFRELWGEGGDEPGTHPLLHALLTLGGAGHQVKWFYTTLVEGSLTTLPKIRERWEQALNKQLTDREWERVFASPKSIPRNTRLKYIQFNYVHMTYLTPHRLRMIHGGEIRSCPRCDQQDVNFIHMVWNCPTLTTFWTEVVRQTGPTLGRELNGSVEICVLGLFPHLPNWKVGNKIVDLAVALAKRRVVMAWKASMGPQIESWKRDLTNWAEVEARALLREEARGVCKKTITDQWRELVRAWESLDLENRETDGEGNIETPARTPEHT	391
comp378722_c0_seq2	HPPPPRPPKRKPEAAVDQGAFDRLKRAFLARPVPPSLVPMEEGAPISPEPDDEDENDSHAESIDEPGPSRSWSGSQAPVDAPSDMLIPEDLVHPRSSMWTPMDKVAQFVAGRMRKPLDKDVRSGLRAECPRPALPGKVALTPEIDARMATFLQKYIRDPKKGIDRSWRACQDKLLDACGPITKILDLAEEAKTSGIPLSPDSISGWAQRAIVFLGNANCALSAERRRSLLLKVDPKLGDLASSEAGAIADGGLFGEPFVKEFTKFVSTFTTLDRAQASIKKVFHPKVFVGVGRGRGRSTGRFYTQAPGRGAKRTTEQPRQEFFQSRNQSRGRGRGGGRGQFQAQTGEPFSLPFPGSGRQVVNVYSQLGSHYGGSMGTTNGTRGSHRVLRNP	391
comp391800_c0_seq7	DRSGRPSPGESPHRGAKEREGLIPVVPVAQKTSIGPTALPSQAEKQKVFKKLASVSLEQKPDRNIRSTTTSGISSTVKIVITFTFYAVDTRRRVFDIVYVYDXRSACPGIPTVYAAYFFEDDAVCGLDGNHFDDLFHDDDFVVDPVDCYSFVDYFPVDVLLSTALQTTSSTIPSMGEKVHISIRKRQITPEMTSPRRVTPQPPALLFEEEYSDEDDGLYGDDSPSQLQVKYQSESEDDYYLDHHHHHQYRRPPRLPEQQGMVAMPASLIKDLQLLLVDYEKFPFSLSEQPTSQELPPPPQVHLSDAPPLPRLSVQDPVGSHQGVVTIPDNTSEDNQEIHTIPDPNMEWDNYIIPDPVSPLPDPIASPPVDIGGFHNLMDRASKRFTLPVST	391
comp367296_c0_seq2	XNNSPFCPVSSDSTFFHSIAPINTNVIKPSEAFLDPLSTPYDSRTLMNSPFPMDLRSSQAPPCNTSYDFSLHISSRTHTNPSNVLPESSSSYSSRLGPQHMPVFQLPEESGLCNVKKMDLAARAQVSEAGPPLTQQAXYDRQSIDDRVTVQVKPHKYESKDKHITSMKEPLLDTHHPALHSIISEPISCPIDKSVNMRGHSPIKRIEVECNEQKDYNSRRKHDALCQNNILCPDAITRKSTCKKNVTSMKGSQSQKCSPDKKTESQKVRSFSGTDVTEKIRCHSPIFRPNIHQNRNPKNPEKSCSLAAIKTSKYPTSFMEASILGLSYPEPFVEKXKFDSDIQRRRATAPDIFHCSKPSDQHLLKQLQERKHSHSPCGRSPLSTHLNNSX	390
comp391620_c0_seq5	RRARTVPGHGMDTRALTDDLLEVGSQSILDRRAHQLRWNWEQEGSAQRLPPALGASACLGGDDGMHYPERPYQQRREIATTTTAPRADPFTLPQLPTQPSPSSVDLRVSHLLGCGRTRNLQPEEDEEDSALPSCTSKDRGLTVESSTSGPPSQRAPTLHGASHNNTLGYVSWHQPQQEKGDPSLLAGVPGVSCSQTVHPQNVDQTVLNVASGCIKGVMPVKLTTQQGVVLQTPSIPPPGDSLSSNIRGPYNCPDQESSGILSLHKLQISLDSSCRSQEDSIYQTGTSQSTTIESVVCSSRELDPLWDEEILTAFGNLRDFTPEELKMVSEVFKTHQEHLARHSGADLSIFHAMQQDTCVRVNQSPLAASSLCNTSANLSHVTQREEDDVD	390
comp392327_c1_seq12	XHIGDESGMQLEERRTVEREEAARDRGELESRWWSEVINLESDVTEADTRGETSGGVWLMGTVCGSVRSPANSEAPSLRQRMMECDEEVGEGEEHVVCRVGSRWERDSKNGWRERCGEPEEGEMLVSGIRTPPEVRELNDPADAAVWWRRWRNRFENYLVAKRVEEDSEKIKTLWRIGGKELGVILDELPTEVKSGSFQGVNKALNKYLIPVQTPDREVVELRRLAQEEEESLCEFFGRVMESTNRCRHVDRTEEVRIQLLVGCRSARLRDMCLRQPGIETDEILALGHVVENKTKRDSWRLPTRGEVGPGAAGSAHCGKIEKVRPSWEGGDEGTHGCVYCGKNWHRLIMCPTADRGAFDVTEQDILLHNAAMNLGGQGGGTKHTELRPX	390
comp372470_c0_seq1	XFAPLQPIFFKXQAKGKIHGASDDSETITAILGSEKKKQXEFLSKLSDNHTLRHFLLKMGLIICKIRSMFVSPWITCHHALKSTITKLSAVKKMPSLCPYYLRFWSVYLFTQEWAGLIIITHCFMKIKTVMQRKFLAPVEEQFGVPAPIHLSGIVADSEPMKYYLPESGIADAVEEFCDQGNRIPRCPSAIADAVEEFWDQRNRILRCPSGSPRARSTNNRVLVPCAGWESQNLSGFIGIKELTITSCLLKKYLAARKRAKQKDTYEIKPTDSQGDQVDAAAAAFLKFEGDKTAVALLFRSENAWVQLCYQENEILIESLKTPSDYKKDQIFILCPLEQHRYKLQCAFHQESYVIVKKKGTSHCLSLGNSEEESIFELRPGGELLSTE	388
comp375951_c0_seq2	XLSSLCLPGKSGNAPVAGAMRNRARGAPGALEGRALAVRTFPTRKQLPVQGLKRTDRRQEEXEARRLGKEGTEMREQWRRRVEQAERWTDSGAGRRTRKLGRKMEKASGGVQRLTEGRGTTTPPVDQSVLDARPLGDTILPPMDDNTFQHLLGTFDTSLVFASEDNVAGSPDEPTCTRHGPSILPSQLRAMRIPRLFLNGEWXESSSEXADEARSELETIVGTLEGVHKCLSPNNGLTKAITDTYSWLHGIDESLVDIGGVMMQKDQNQPSTSDTSDIVCQPYXNTMQSLERKIDSFIPSTGPLNNNAIALLANKQTLAQDYHAALLALTNAVGYRELTSASDVYVCLRVVKVIKCLPLKDHQFHGSQNMHQRRKMWSSPVPIEEQPD	388
comp383205_c0_seq2	XNLNKFLISLRKCTGLLSTVAGKTDAGNMYLELSGVLDGLLGGLGEIVVSVRPLLKSGTDYSRLITATLPTVIHKLEEANGSQEKRPHPYYCQKDSAXCDAXTDYATWSSLQLVVKQVPLPTDSFKMPPKKGAAKKGASREQKKQISTIGMATATFFRKVVPATPSSGKQAEISTPASTAAPPQPKPRAMSVSEAASAVMLMLMSSNFELDLSLSQSSTQLFWEIQQSAQQPQPAMNLSDVGAEQEFELSSEHEVNSVFXNHWLLALQQVKGRVLQHHLLHTLHGVDPKXDQETTGEGREKKSSERLXHMEGDKEEVDDDEVVMVEGDTEAFGIPIQPTSRAMAQVAPPPAPIFAKSQLRPAPTPPCLRRSIEAMDDIPTYLQFAFRH	388
comp387281_c2_seq1	IRILELTDNEYDPGDVFAHPYKVDNWCEDIQEASGLDTSLEIALFSPPTTEESAFQAFVMRRATGGLNLQLSTLEGKINVLMEVLQLGQTSSEPLLPFNKALMPNLALAPLLIDTLPGAIVLPGFSFTAHQTRKPSVSSFYQLFLSQHISYRLDRESECKHSANVSLHLACLALLSVNASCLLGRYVHNLWDSVTQVLHSVPKDFTLCSLKQFKMDVIPSSKFVVAWTSLIPSDGTTVAICHHSWLQLNGFSGDVQASLMDMPFNGAHLYGEKSDSTLKRIKESRATARSLGFLSTXPTATVPLLPLQLWLRCPLLPTYPTPPGNQQFCSRGCDSHLPHGQLATQPPSPGDSFSDAPLLLSHSGHGLVLCLSPGEESPRHSGYDSDLX	388
comp387510_c1_seq4	XGHDVGLRLLATMPGTLWVGDRDADCAKRLRRRLPQREGDGPRWTAHAALGYSWELEGPEAQXTLNNPIQLSTKTLDKDKNPQPSKEGTLDKFVLTAVKSADTTEILTAISXSQDALQTKTGAVGSDVTRLCQNICRTVDRITDMENRLSGVETTISTLQQPLSKITIIKELATWNKDAKGRARRNSILLIGFLEGCEGPSSEAFTGPCPRKPQQDPSSFASXTIMIEMPSSGMPAARPLYSTSLTKSCSFWTAPNLSNNWVNPSWRLRNLNIRYRLLYLARLMVIHQDKTFLXLTREYSNEQKKPFTSSPTHHPLWDKTTSENGATVHPLEPLPQPRRHQKPFPLLMETQKGKSGQPIGTSPPVSRHPGFTISRTVCTMTQAEQPQD	388
comp388697_c0_seq5	MGVTNLHLYYLATKLIVIHDWFAGGWSDPAYQVELRSMDFAQIQAYLYGSPVPQALPPVTRAVLLAWRTALHHMKWDRKLTRQTPHWSGAWLKEVLSLPGFCRWDHIGISLLGDVWVGDHIRSFADLQQHHSLHSSQCYKYLQLRHALQVHIPSPTSFPEFSPLEAQVMMGNLGRGGVFRMYRSLVNNSPASLDLLRARREGWLGPLEDADWRDGLMAPKTLTTSSKLRLVQLYYPHMAYLTPACLYSTRMRPSPTCTRCSHAPADFYHTTWQCPVLELFWAGVELELTQTLGWEVPHDPLRLVLGVFDGLDGSRADXRFQGAAVAVAKRDIAAKRDIAALWSQAKPPTMRKWRRGVDWCGTQEEPVFEARGCTKLFGKIWGKWFN	386
comp391270_c0_seq2	PCLTRNSRTESGMATXQCGAFLSTLVVPHPPHSHRRPEAGMAVAGRGSPSTDTELDMVGILAEACRNLKDFWEHPETLEASEELKRSASLASRLMEGERAATTTEGLTGELRLPRHDQSTEAYAERWWGCVKECHGAPTHTPWAHDATRKRAEQLRRWMEKETPNSPVPLELLEPLSDGSPRRAALGLLRPHINGALGRWPTLDMCGKMGEALQLALLSREVALGIQLWDALFKDERGLQLQLVKEIQRAIGDAHWHRLSIQLECNSTPKRGDEGNRHRTDIVMVDAETKTAYFIEVKNNATEKTIRSDALKLGRILAAEQVDVPVNFTPRCRKCYQITFSSEDISISSATSAAARTVQDLTLGPPITNYDNDSALKYVKIIEVIQ	386
comp391270_c0_seq3	PCLTRNSRTESGMATXQCGAFLSTLVVPHPPHSHRRPEAGMAVAGRGSPSTDTELDMVGILAEACRNLKDFWEHPETLEASEELKRSASLASRLMEGERAATTTEGLTGELRLPRHDQSTEAYAERWWGCVKECHGAPTHTPWAHDATRKRAEQLRRWMEKETPNSPVPLELLEPLSDGSPRRAALGLLRPHINGALGRWPTLDMCGKMGEALQLALLSREVALGIQLWDALFKDERGLQLQLVKEIQRAIGDAHWHRLSIQLECNSTPKRGDEGNRHRTDIVMVDAETKTAYFIEVKNNATEKTIRSDALKLGRILAAEQVDVPVNFTPRCRKCYQITFSSQDISISSATSAAARTVQDLTLGPPITNYDNDSALKYVKIIEVIQ	386
comp391289_c1_seq3	XCTXTTGRKLNPSTETGMEMIATKEELLGQRRLPEAEKTNLSKFKSSTVEVDEVHPNQFINMKLPLKITEKPCTDPDSQANAGCLQNNSQEEHVLGTGKQTKALTVRQTPNSSTEVKTMASVELKRPVKLAPLEIPLEVKNAQLQKIMTVQVEAKKASEKLSLPGVIKRNNEPRAKRVKNLPQMELAILHEMRLAEKALIEKRQITCSLKDTKQLSMSAPSLKDDDVCVVARKQAIEMAPDVPLKPGVPKVKAPILQAPLLPGSTSQPDLLPSTASGRFRMKCTKDREDNPGRCKPMRFIGLSLNDAQRKAIGESCDGKARLQVNTESGVKKTSGRRGTANAGAGEAKAMEERPLSRRMAMNHSRCPEEEEFSQSMYVMREHISMK	386
comp391677_c0_seq5	KTGEPVTSEGLKFKFQKLERLKKQELARWWEGITLQQYLDNNRLPRGLRILIFPTFEYLDDDSLKAWEENLFNSSQNMIXILINHAEKKAASLQTQIDKLEKEIEESTLTEVVKKNYEVLEKVIEEYQIYQRDKKAKQLKRDETDYCEGRIYMFAQKIDSIRPSETIKRSREHTLDSISVSSTSLTSVDSLPTGEGSSKATLPQPQNSFLLEMERLRQNNKQPKKDKKQQGGVARAGPKRKEVPGLAVEXTVSQDEMNKTTLLGTTFGENRTSPESPFPPNLSMEHDDVSIVNLSDHCLTKDECTVVRKGLGFLPTQVGNIVDVIVDLHKFLRILKLKYFFQSNPKCNIPSVXKRPPLSHTVGDIKDIQLLMSLSDENPITYEQLT	386
comp376161_c0_seq1	RLAPHSIWIVEKNSVIQQPLVSSLRTLTLMTSGDTLAAAVRQSSILQSGAGEIVPDDAEQSTNERWWALQIENTILLQVTMSVTSTARQENPKQELVKDEEQEDDLDEEEGIVAPTQNIYKKAXFMAGQQQHSPISLLKIIRPHVLAKQTWMLVLPMQHLPPHSPQIKGASVKSSTHSSHEGAFQGVPQSSERENTPGEKQMYPIHHSTSPPSNHLPRWHPFPCWTTCWPCCQKATHTGGWQGQMLLIGMLSFMNSNNVWEDIHAMGTTLHEVADSFNGLPEMIDRQTYAFNNVTKWYQDTVKNIFKFFREQSARRHALAIKMIEAIGTKMSPSVITTNICRRSYRGTAKLEGHTSSQPHTSATTTGTNSTSNTTNSTTYNQRSK	385
comp379462_c0_seq1	RLLTYLSLTLGNRLHHGEIAVRQAPYTLKELTETAGGLCGNMNKGLSYSYKXLQYNGERHLKSSASATHPMGDSHERXAKRGIQMGCRCCRMIQWYGFEVEGPPNGNINEGNNHKHSEHSNHIQNPKQQQVHQLHPHSEGLKNLDITKGHLGFHDAKRNADSEGTDTWDSKGNGVLCSSSSYMHGNVNNGLIKEFSEEGHTVVLDLGREFDIISGISQESLLGKEPDLESYTNRTLVSDEPESLQDEICQSIEGNSSLTESAILDIRNDTVSQRNTHYLNDCYETDSVKSGNMALSTGRNKSGGNSLESIESMDPKVDFPALDQSFQGVNWLGGIAIEGPTETYTRREATEDKDIDPDVAEALAALAAATAGEDEEEEDFNGENR	385
comp379978_c0_seq2	XAPGKILQERNLQQLEKAHEREIRKWWEATSLQRYIDCDRVPRGLRIFTVPSYENPDPELLKDWAEYTAESAKGLVRMLVKYAWKDRDKQMAEIQNLEXMIAKDKDAKTIEDLHTLMMKRLKEYELGIRKRKQSFNXDEQDYQSGRVLTFARKFDATRKRFAQNPGRISNRDTLESSIEASNNETRGPEEGDDVLESPFLRECQVIKETRQRPPPKTYPTVQAKDQPRNVKPGGVRGEEAAAPSPVNYKKQGQERQTSVTDNDKTVVNLSDRALNEDELSLLRKGLTFCPTAELDLVTTRIDLFKYIRKLKLKKILMHPKDNSAQTSQLIGEEDPYILTGNDLETLLVLRSLEQPEKCTEMLAFSEMTGVKQVREPSHLKHKSNK	385
comp382145_c0_seq1	LCHSPTHNKGATLDAIITSNALASLTSIVPIDWSDHHLIIFSITNTILPPPSNKGNGLGIFIXIPTGELETKVKAQLRLSPLYQNANDLTEHFNKSIIEVLDQIAPAKLKLQKSSCTKSWFNAFSTMRGAHSVQLNAYGGKTLPPQISPSSDPLGPIKYILNSKTSFFRSQLDRAKNRPRKLFSIVKNQTSSAPPLSRDAKKSLITSQKKISKIDQSFALAPFPHSLLPLQVTSSNSPSLLMLPLHSSSLPLVVSTPEPNPIILEQKNNASWHNFHPVTELEVLNIITRLKPSSHTKDPLPSNLVKDLKHIIAPYWTSIINSSFASGCIPVFLQLGQITPILKNPAADPNDLNNLRPISNLPLLSKDLEKCALLQLDKHIDSFNL	385
comp387172_c0_seq1	XCHQAMVGTDTLLPMPLPPAQHRKHTSCLPARVKTKQLRDLKLWLRKTKTANLSRYRKYLHRNKKMRFKSPQSQFWKPRNKSWIQKKKKLYINPDTGHTTAKPVIPSSKRKIDTGYKIPLKKGMATSPLHPISPTPPPSSPVPIVPQADPLDITPQDSPHTKPERGDGGSHSWTTTTMGLSQYRSSTDTDPDLYPAKPSPPDNSSNQELIVQVATYHGVTLNKESLEEDFLFETLGTTHRTTQSLPIVNGMMRHAEDIFQGPVRARIITHSVDKKYKPPPSDPIFIKDQFPSDFLVVSNACKRANSQNTGDALTPDKESKLIDASGKRVAAQSANHWRKANTQGLLARYMAHWDKMEDLLQYLPEEHRKRELAQEGQFISNSSIR	385
comp388526_c0_seq3	SECSCAVCVRLQDLGFAPVDVKAKLCLCGCHIVCLLLXSNLREKNAMSDYESVEGAAEEFFTTDSEQYSDATSTSQTNSMQEPPKKRAKKRFVKYRPEWELSHRNIHKVSEDVYKARCNLCNKDFSIAHGGERDIKTHEAGAQHKKNASGRAKMASISAYLQPSFQPEVSKVIAAEVTQVYHAVKHHISYRSLDCGIKLSKVMYPDSSIAMKASCGRTKASSITVNVLAPLSLQQAQEDLKDGYFSVCSDASNKGNIKLYPLLLRHFNFTSGVAYTLLDFYEDAAETATAIAQQITTKLHNHGLKMEHVAAYCGDNTSVNYGRHHSVFQLLKGVNGDILPANCSAHILHNCAKHAINGLSMDVESFVLKXLQPFLFFRKAFVDLX	385
comp360036_c0_seq2	XYIVNPGRRGNCIKTSSSQPSPRRRRDPTTGQVLLLCNACGLSFGKPFKAKGPVQDAMLNERKEHEAQLQSFALAMVQLLGDQDAVNLCCPSFNKKPCLCLQTCLKYPGFTDKECSGRAVELLHLFKEARRLKAQKFTVKRQASHLGVPEGKGFGLLYLLIKGTGVGSGPRRSKAYEEFVLKNRKELRQGLKLCEKAVQRILGYSNNFLHKKLKTDPQKLERVQRTKGRGAMGLLKPIAELSTLKCCIDHCSVMAHLYSRLTQQWRERASTGQAEARRVLAEMLTPSGGSRCNCYRFISWVTGCSHTTISRVSEQMKRTGGLREPPPHKLKQRTKAVQEQPTDLLLHPGEPPSPPGPSVSVAQPHHICSDSSLITSQXARGAET	384
comp372470_c0_seq2	XFAPLQPIFFKXQAKGKIHGASDDSETITAILGSEKKKQXEFLSKLSDNHTLRHFLLKMGLIICKIRSMFVSPWITCHHALKSTITKLSAVKKMPSLCPYYLRFWSVYLFTQEWAGLIIITHCFMKIKTVMQRKFLAPVEEQFGVPAPIHLSDSEPMKYYLPESGIADAVEEFCDQGNRIPRCPSAIADAVEEFWDQRNRILRCPSGSPRARSTNNRVLVPCAGWESQNLSGFIGIKELTITSCLLKKYLAARKRAKQKDTYEIKPTDSQGDQVDAAAAAFLKFEGDKTAVALLFRSENAWVQLCYQENEILIESLKTPSDYKKDQIFILCPLEQHRYKLQCAFHQESYVIVKKKGTSHCLSLGNSEEESIFELRPGGELLSTE	384
comp374509_c1_seq2	XADYTQTREIKEETPNVHQVQSKVFASKEDHHPYTKVKKPIRPEPQPLSTLRIPAPVSLKQQNQDKPASVQEEKPVHMCGTQIVQSTEEVPDAHLTQSNVISGKGDRHPYTKVKKKIQPAQQTEPTPHPSIPASSKQPHPLDPAKLKEEVQLHDFMLPLPVMSHPTPEREEISGPLQSEVHHHRHARLNETAGQDSKASARSPSAEHKYSFLVKFHTYTEPTDTLPLERHIYHKPHETIDFYAMGRGSLCHEENIYSEVELKQRKAAGSTELEKRPATPTLPAANPIPRVNANKASTLPPRSQWDPLAQEVSLQHRLLARNPSRQAFKAQHRPKQSPHFDDPIYNRQLGRTASEAPTVAENIYERIPEEYHRPRAFSTFKGD	382
comp382942_c1_seq14	VDPWERQPCGEPGRKTTRRLLRKSLEKNQNFSDNPSIVMLKRDPNKKRRFISSIKPYTSRTGVRVIPPTRSQIASLNKATKKEKMFTFEEIINKPTEDSKPYQKPIKVNIVKCSPKTFTNAKEDKVLYHLALADTTETIKATCYNEEFYNQTKEKNGLLIRNFIIKNNAIIMTKQTKITFSCNAINRIYNPRSRKNIATSSITNKRSKIKNHDECLRNSCREEQIKTIFIGGQETLLKSIKIKDSTDYVKITLWREATNFKIQIGQYVKITHVPVHEFNGKKILNTTRHSQFEATEPPSETIQIHVYGIERTDHKRAXITTQVLNTDTYQSMKISNDILRDWFGINSDVDELSDALIPYLPLTCKVIICNDITEVRKDITTX	382
comp334148_c0_seq1	XKYAQIDREELIKEIDKLNGDLDNFENKDYITKMRNEIRTRHKKHEDIFKTRKAFKYNCDKIDYETCQIFTFARKFYNVKRQRLTTANLTGPSVRSTSMREINESASTSDLSSVVSETESEEGGTVTGDATMDKGRLTLAEELRFLKFGQETNTMAVESSTDTRKRRNKRRRERRKLSKAKKQKAAMEEKVTETENMVINLSDLTLSKAEVQLPXLGLSFCPESNFNYGQTRVDSFKFIKKLKLTKYFTIKEGLHQKSKGYQSKNTNQENLQGSDANILLTMYELTTEEIDYSDDTNXTQVRLQDLGVNTSAAVSSPLKPSLMFLPMMPRDAIDIFHDXVTDDLKKLYTKNKQLGTKRRYQQQQYDKLMEKLKDNKDVVIX	381
comp377548_c0_seq1	VSSFLITEEDPGFKVFAVFTGRSEGDAASFTSTGHAPGMADIRSFILSDVKEEAEECLINHQDPQTQLSIDHLIGQGSGAVLAGTLGGKENVGCDPVAVSGMRQNTTDNRTPFQQEIGDEGSNLESIMSGRSKNLSHNEFGGLLWLIYHFLPRMIGTGGRVSKGYPPKERRQRWERVQQQMSRIYHVDRTVHQLKHRWQDVVSREADLLDHLGLEVGGPIGGPPPYTQGEVYLFEDPNATNNMTAEEERAFRIRKTRYSHICQIAKGFRKISRRYDMEKAAKTWGASVPAKQKAEEKDTRASKDMGNGGGHEQQAGPSLAPTPAEGQGTHSSAGQSFGQEMANQDVTFFKLKIAGLELQMATMLRKMDTLQQSVDRILAQL	381
comp379362_c1_seq1	MSEEQLDLDSLFEGKLEEIVNRALGKLMGSLDDTINKKLKSISNNQATDQRGCSSWPEKSHKKRPSGDYPHKKSKKTKGVIEGLPDDAVDGVSVSDTVDGHERGPIVPISSESDDDETYEPEIDLSCSSEFDSDYEDSTMTKKGTSDEASKASGSKMGILDPFGDNMFDPPLDKTSPVIXMDPLSAHSXLYYLLVEKGNPQRGEVSTKIRMPRPSLPDKITVTPELDQKVVSFMYKGGKDTRRGLNRGLKSCQDRLMDITGPLTNVFEMAEMAYLSDSQVDPKELREWAQRAVCLLGNANTALSNERRKIILLKLDPKLIELANKEGGPSSQGQLFGDNFIKEMAKYVGIFSSIQKSQKDIERSSTIEFLQGLGERGVGSP	381
comp379362_c1_seq2	MSEEQLDLDSLFEGKLEEIVNRALGKLMGSLDDTINKKLKSISNNQATDQRGCSSWPEKSHKKRPSGDYPHKKSKKTKGVIEGLPDDAVDGVSVSDTVDGHERGPIVPISSESDDDETYEPEIDLSCSSEFDSDYEDSTMTKKGTSDEASKASGSKMGILDPFGDNMFDPPLDKTSPVIXMDPLSAHSXLYYLLVEKGNPQRGEVSTKIRMPRPSLPDKITVTPELDQKVVSFMYKGGKDTRRGLNRGLKSCQDRLMDITGPLTNVFEMAEMAYLSDSQVDPKELREWAQRAVCLLGNANTALSNERRKIILLKLDPKLIELANKEGGPSSQGQLFGDNFIKEMAKYVGIFSSIQKSQKDIERSSTIEFLQGLGERGVGSP	381
comp379362_c1_seq3	MSEEQLDLDSLFEGKLEEIVNRALGKLMGSLDDTINKKLKSISNNQATDQRGCSSWPEKSHKKRPSGDYPHKKSKKTKGVIEGLPDDAVDGVSVSDTVDGHERGPIVPISSESDDDETYEPEIDLSCSSEFDSDYEDSTMTKKGTSDEASKASGSKMGILDPFGDNMFDPPLDKTSPVIXMDPLSAHSXLYYLLVEKGNPQRGEVSTKIRMPRPSLPDKITVTPELDQKVVSFMYKGGKDTRRGLNRGLKSCQDRLMDITGPLTNVFEMAEMAYLSDSQVDPKELREWAQRAVCLLGNANTALSNERRKIILLKLDPKLIELANKEGGPSSQGQLFGDNFIKEMAKYVGIFSSIQKSQKDIERSSTIEFLQGLGERGVGSP	381
comp391270_c0_seq1	PCLTRNSRTESGMATXQCGAFLSTLVVPHPPHSHRRPEAGMAVAGRGSPSTDTELDMVGILAEACRNLKDFWEHPETLEASEELKRSASLASRLMEGERAATTTEGLTGGLRQSTEAYAERWWGCVKECHGAPTHTPWAHDATRKRAEQLRRWMEKETPNSPVPLELLEPLSDGSPRRAALGLLRPHINGALGRWPTLDMCGKMGEALQLALLSREVALGIQLWDALFKDERGLQLQLVKEIQRAIGDAHWHRLSIQLECNSTPKRGDEGNRHRTDIVMVDAETKTAYFIEVKNNATEKTIRSDALKLGRILAAEQVDVPVNFTPRCRKCYQITFSSEDISISSATSAAARTVQDLTLGPPITNYDNDSALKYVKIIEVIQ	381
comp391270_c0_seq4	PCLTRNSRTESGMATXQCGAFLSTLVVPHPPHSHRRPEAGMAVAGRGSPSTDTELDMVGILAEACRNLKDFWEHPETLEASEELKRSASLASRLMEGERAATTTEGLTGGLRQSTEAYAERWWGCVKECHGAPTHTPWAHDATRKRAEQLRRWMEKETPNSPVPLELLEPLSDGSPRRAALGLLRPHINGALGRWPTLDMCGKMGEALQLALLSREVALGIQLWDALFKDERGLQLQLVKEIQRAIGDAHWHRLSIQLECNSTPKRGDEGNRHRTDIVMVDAETKTAYFIEVKNNATEKTIRSDALKLGRILAAEQVDVPVNFTPRCRKCYQITFSSQDISISSATSAAARTVQDLTLGPPITNYDNDSALKYVKIIEVIQ	381
comp391289_c1_seq2	XCTXTTGRKLNPSTETGMEMIATKEELLGQRRLPEAEKTNLSKFKSSTVEVDEVHPNQFINMKLPLKITEKPCTDPDSQANAGCLQNNSQEEHVLGTGKQTKALTVRQTPNSSTEVKTMASVELKRPVKLAPLEIPLEVKNAQLQKIMTVQVEAKKASEKLSLPGVIKRNNEPRAKRVKNLPQMELAILHEMRLAEKALIEKRQITCSLKDTKQLSMSAPSLKDDDVCVVARKQAIEMAPDVPLKPGVPKVKAPILQAPLLPGSTSQPDLLPSTASGRFRMKCTKDREDNPGRCKPMRFIGLSLNDAQRKAIGESCDGKARLQVNTESGVKKTSGRRGTANAGAGEAKAMEERPLSRRMAMNHSRCPEEEEFSQSMYVMRX	381
comp392889_c0_seq2	IPPPTAKCLLHLFLCRIYGQIQLMSAELDSVFVNATEWDYSYVTTRVVTDESEYNRARENMYKGVRQIDAVTVMRDAEHVFATEGFATISSPQAVCRGGTGRHTHNPIYYEHEDQLSTCPCAFRTVLRLVAHIFIKDQWKGPHNVTCKAASLGRPFVTTDWARDMDWDTDTDCEQIWAQETRRYTFSKDATYKWKRAYKLKSPLLCFLGNGTVPVGRNTNCNTTIFNLDLQDGTSSLMDIYWACGERLYLQLPPKWNGLCTMVTVHELHLVVPASNISHIYDHPMTGDVTLLHRHRRTAEYMAKAAYREVPQEFRLFNDAQLFFGGTVPLFQTTANAQWLTVTRYEMMKMINNTRDGFNAIKEELRPIRLMVLEHRYVLDQ	381
comp392889_c0_seq9	IPPPTAKCLLHLFLCRIYGQIQLMSAELDSVFVNATEWDYSYVTTRVVTDESEYNRARENMYKGVRQIDAVTVMRDAEHVFATEGFATISSPQAVCRGGTGRHTHNPIYYEHEDQLSTCPCAFRTVLRLVAHIFIKDQWKGPHNVTCKAASLGRPFVTTDWARDMDWDTDTDCEQIWAQETRRYTFSKDATYKWKRAYKLKSPLLCFLGNGTVPVGRNTNCNTTIFNLDLQDGTSSLMDIYWACGERLYLQLPPKWNGLCTMVTVHELHLVVPASNISHIYDHPMTGDVTLLHRHRRTAEYMAKAAYREVPQEFRLFNDAQLFFGGTVPLFQTTANAQWLTVTRYEMMKMINNTRDGFNAIKEELRPIRLMVLEHRYVLDQ	381
comp370111_c0_seq1	XKNRTPDDIMIVTLLRATCRXLITSVKAKYYTSAINEVTNRSRMLPKTIKHCINTLPDPPIPHSKEKLNAINLFFSEPPPKDLIAHQQHLTCFISYAQPLPSILQWLPSLSLISAHLINILNSLKSTLFDDNVLPSSFLKALSVDVLSPLFTIVIAFFTQGIFPKALKXRPDPTTLKKPTLDSDDFTSYSPIPQLPFIGKIIEKEVYVQLQIHIEANHLLHYYQPGSGSNXSKETANLHIVDNTLLISEEVDPXILMLLKRSAAFDIVNLATLIHTRESQMGFTSYVLNWFSSYLSNQHQFAHMGTSRSQKILITKEPPGFRTAPFHIQLQHGAAWCTGNNITIHQYGDDTQLFLKVSSASDIQLLRHCLHIIQTWMX	378
comp389121_c0_seq2	XNNLPRRSQGGRIAQMTVLFGIQMFVPDLEGPDTVAAAAKFDVDNHSAVLQTLQKTRDSLATEHSPSSTDPAQLPPVTGWLPNIGDLVREKTENRKEFGPSYQLLFQCLVYKELVLSFYHHFLVAKTTVTSQWKMSSYTVWPIQNSITLAVSCNAITLKPLTLSSSVSTPAINQTMDTIIELSPSCSLTSPTAVAFSPDVEESPHPPLLENTVTDEYGDNITLSSNSSTLKITVSNRPTKFTTFFYWFEKTYLVPPGWSWSXFSFSCPLDLLIFFLLVNGHYLPEHCPANFANGTLAPHTSSHRMKRDRSFVNSTAFTIEDGIVWNKVNFXLHGPTEVLNVPYVFHVSLGDEVARDIHSDDWDVKAVHASFSDLKYYT	378
comp377248_c0_seq2	XRAIMSVDRVKTTEEVQRGLLKTGDVNGFLPKLXAVDCKVNVXSSRDYVSEECTPGGTGDEGTLGPASQAHSKGGALKEPASTKEASKRDQFKQXLLCIRVDPAWTMSESSASPYTPLLNAISEPTLPPAISVVGKVLTVMIAVASISIGSVYFRDCPAQYLIPYYLIISGASSLLLLFLASLPCGYDSDPPQPSLLMVASQGLIVLFKIAFFIAGNVWIYSIYYPNYINHDAVNYCHQVLYLYAFWVTTASYILLGMMIIIAAVSSSAYLHYGQPSPGDRGQTQSSPRLGLLSDRFLLIQGSFSSTGFTGPTPGIHQHIHQLISSVLSVALSVPMETGFPHLSTGXKKITCKQPPPADRGENSVQLESSSHLSASE	377
comp386563_c0_seq4	MEHAAEAEFSHDHDVDSEASALTGGRMVIASPHFTGSDTSSGYEHAPVQPTLLTPTTVSGPKTKTTLRIVSNVNPMQREYYTHHRFYPAMVHHNLQVHANTVTKPRSRERMRTFSILIGXPGPNEGSVPARCCHLKVNWQDLAFNTKASLVIDKNIGLKSSRNRHWNRKNARNXAEPKHTSKPRAEKQHRHSSKEKNIHGSGVSKLQTVSKDMPPEPKKQKTQTAKPTQVFEGLQHFMQEKCKEAARKKAEXDQFPQPPPKIVTEEHRATSGIIFSSPASPQDHSPFPEEEEEGEIQDTDSQGTQNSDHTPDPWEDYDVVLPDPDNEPPLPTKPSPPMTLHLIISYRELQSIISSQCILQRIKVTFLWKHFHIQSVQ	377
comp390365_c0_seq2	XDLEYKHTVRASDRTGCRSASLGPQNCEGFCVVCADXEKPLEGSSQSVVCDLGEDCLDVRAASASSTSGLNLKTELDRCVGFLQALSSMAGLHCGLLLYLLPCLAQLTDQFGESSNCGTISKRCGTHAEIPCSADSNLISATVVGPFNTSTSKTNTCLNLTPPTSQDGRLQLTWSVNTANLHINHVQHSDAGTYCFYLKTKDSSGVFYQAHLQIEGPSEIPQISVEWMDMKIVCQATGGCPVGTIQWADGSGTNWTQSATSEEKNGVLTSTLLLQKSSVMVEYYCTVTYWHLDKTESQTRHISKGQRQKKTGDPGDSEEPNYAMYSLFAVPVLICVILVLWIYCRGCYVHQANDVLGQSSPSGPPVMDDIEMAAGAQ	377
comp390589_c1_seq4	RHCSHFRHLEVHLFTQVSLCPTISALYVPPGSTVMKPRLAPRRLSGEGEGALLKASERERHRKQLRYKATVGQKKPESAYEAGGREDAGSSSQQVDDTNIFDEMDNNIPSIDTETLDELIDNIRSPTPPPEHANGVVAAPVENQPTQPESATIKLTNEWENTQQEFQRTAVSLQRELLTEVHGAFENMGGILKGILQSINPDLFNNVNEHASDTQTPGLAQSMCNISNIMTQRHLQMPPQTASRDIAQQLQKIVEIMTDMQQRQNQYLSTMTAYHGELMTVIKNQQIMMNAIMANLSPHNHVSHHTSPATVGGSSVTTDPAGTKQNNPQSDDSEDDLGTQFHRKTATXKVLMAQELYDNSQKLTLLRTMSDRPDHHX	377
comp392010_c0_seq7	XVPTPVEDSPGWILMVKKGVTVNIYNRIWHDYTKKDKELQFPIDGTFDLAKLQYLQLCMMERKVRPAMFETFQVWEKCARTRAMKQKQDREKEKQKTAKDKALEYNSMKINESIEQGDREFRMKTDKCFVAKESTKCPPDDEVLEDLLDRPPPYNVVHINPAPQGQHQHPPPLGNQSQTQQQQQVSQTQPLPQASPSVASPLGASALQTITSAHQLTGAHGAAGHPVTTTPSMTTPSMTGKTSTSTPLVRLTALPSFPPYSPVVDRQRIDSGSITSHLGSSILDNTGPSTRVRPTRLGADEKDTIREMTGRWMDLGEITREGAWDTFQGMQELRAKNFVINSMVNRLFEHYRRLQDDRDMSFSTPQWVYKLWRDSEX	377
comp389296_c2_seq7	WCVGVSRAGIGRALANRISRSTKDLLFVIELYFSXEKSEKMKLINKIKHFFKKDKPIITRGGIPIPPPRTPASFMMLERGYHTCTWLEIWIKYTEDDVVLAFPEHGTFNVRILQNLRGXMNSLDPNPRPKQYEVLEEWEYEAYEQEKFRGSRRYRSIMSRYPFENRDDKIKRWRRAVITEGLYPVLVAEDQTGGKNKEKKKNIETPRLNYDQSDSDDELLDDILTKRPPPYQENSSEIVPDAPSMGTPFILQVPEVPVVARVVQESEMDMLNKAREELTQKINQLNLNAEALTVPVTIGPIVPLYGEKQIISKAHALTVPMGSVRNETMTGSNQSEQTNTNTSLLDLPVCEMITETPKRNTQLDPKRTKPNINLAT	376
comp343018_c0_seq2	XRAKGEPVHARRSQEETGLGHPPNXQDMGKRKLACSEEQGGLKAKVPRKSTSIISYLTTAVGVLNKEIANAEKELGLGVTQINDEGISLLDPIPSVPLEPTVVTILRTGSKDDVNENEPLTGGLATRNLDPPLEANHLIVEQNNESQKSKRTYKKQGRRAKGQKRGVPSQGESAGDNIGLLVREAVEDIFTSRLESVLTSIAKDVIDTLNTCVAGILKKCERIDAFLSTQSPPVTLGLANPPLDPPGLVASKESGNVQSQQHLGGRGKLVVNKGLSGTLDNGEGGARSQDKEHRESHSLLHQYKNPDNPNPCSIDLPPEATPLVAVLVGVPTLSNSEEETTSVLLAKTKKWCDHYCVGNEGISSHIIMARRVGWV	375
comp382216_c0_seq2	MAGSLEPAMATTSYSAFLWALMSTASMVSTVALLLLCGLCRRLRKQGSHSISARNGSLTRAQTTLTKVTQKNEELPMNGTKTVEGIENGAFSASEPVDPSEPQVELPVDVQTSRRSPDSKRASQNKTLQGPQESLKHRRLPSIPHIMLNQPDNERNSGVPMQRPTFQPPEPPTYEEVHGGKAAVESGPPERAVGGGLSQRVGPMHESWIGDDEEWPAAPPLTLFDQPFENVYTDLKNESIATLKDQPIIVPTVDSAGTQKSSPQATASVGVEPHEENSTSIPAPLSWRFHLALASNTEDNTAVQDPTLTGLYSKVKKSTKRPFSLPSSTLEDPLKVEDDVPPPVPVKQFDIEEDLSTQNQDIEDPLPPPPILLIN	375
comp388759_c0_seq1	XAPVTACSNTTESTSRGNQVRENWGRPITGQALESPMSSLPXRPRCLHSSQRDVLPYNIPHNLKQRDITPAVTGVPAPGGTPSLIASIEAKQQFLNNSKKNRYGTEESKPISGKATPAPVVRQKGTPARKRIGKGTPQKITSVLVQVGKGGTMTAKVRKMAANMNKEKAVKVKSAAKRKAEGMPGESGSGKKVKANEGNPMTFQASLPLRSKKGELVFEDFPNFRPNMTPKEVLQAGSFGGTYFRPIYSGVTVASKVYREEVNTYKVKCGGSLDMWESHGWITPQDPYGWFQWYCRFYQGRRTLDDQRQIGRWDRCTGKTGRWRGNLISKIVQSGCAYDNKTVSPVVRQTLQHWGYHLTPEDYEQGAKKARKRMK	375
comp388759_c0_seq2	XAPVTACSNTTESTSRGNQVRENWGRPITGQALESPMSSLPXRPRCLHSSQRDVLPYNIPHNLKQRDITPAVTGVPAPGGTPSLIASIEAKQQFLNNSKKNRYGTEESKPISGKATPAPVVRQKGTPARKRIGKGTPQKITSVLVQVGKGGTMTAKVRKMAANMNKEKAVKVKSAAKRKAEGMPGESGSGKKVKANEGNPMTFQASLPLRSKKGELVFEDFPNFRPNMTPKEVLQAGSFGGTYFRPIYSGVTVASKVYREEVNTYKVKCGGSLDMWESHGWITPQDPYGWFQWYCRFYQGRRTLDDQRQIGRWDRCTGKTGRWRGNLISKIVQSGCAYDNKTVSPVVRQTLQHWGYHLTPEDYEQGAKKARKRMK	375
comp353734_c0_seq1	QQRSQAVWDENIFRLILVETPTTVHTGSRPFFSLCVSGDMEQSWWGRTSIAMPQDITQTCNGAPPANGILLELWRAAVYTTSFRMARSLVTVHTSSLVIPVIDISILHDHPIIPPTTLLHNHRKKRATEYYGTTTWENFPQEHRLFNDAQIFFGSILPFIQAKATARXLQITRWELMKAINTTEGCFKVIKELRAIKVMIIHHRYVLDLMTAMEGGVCAKIQTACCTYIAANDADNGTLTEAIKALHTLQKKMVDEEGAPNELLSGWFTXVPSCMSGLFKFLLPVLVIFLVMFYVIQIVIGCCKRVSQKLGRIFTYRLVNKMQDVEENVYTLITPSKREGETILEKSTKVSNVTINVDSEKGPFMSMQALAERR	374
comp360036_c0_seq4	XYIVNPGRRGNCIKTSSSQPSPRRRRDPTTGQVLLLCNACGLSFGKPFKAKGPVQDAMLNERKEHEAQLQSFALAMVQLLGDQDAVNLCCPSFNKKPCLCLQTCLKYPGFTDKECSGRAVELLHLFKEARRLKAQKFSCEAAGQPPGSARRKGTGVGSGPRRSKAYEEFVLKNRKELRQGLKLCEKAVQRILGYSNNFLHKKLKTDPQKLERVQRTKGRGAMGLLKPIAELSTLKCCIDHCSVMAHLYSRLTQQWRERASTGQAEARRVLAEMLTPSGGSRCNCYRFISWVTGCSHTTISRVSEQMKRTGGLREPPPHKLKQRTKAVQEQPTDLLLHPGEPPSPPGPSVSVAQPHHICSDSSLITSQXARGAET	374
comp380923_c0_seq3	MSADTLRSQKAAASGMFDNSPSGDSAPSSALSSLPDPNSSIKDLFRNLEKLSKAEQAKWWEHRSLTRYMEVGRIPWGLRIILALSYENPDPRMLAEWAECNLESSRLLVEILVKYAESDRIALQIKIDTLNAEIDKIPVTPIITKYREEMSARLHREEETIKKRKTYKFHRDKLDYEHGQMFTFAKRYDNVKATRKMTSTPPTSQAVSCDVPSASSVSDLSSNIDSESDNDQHRAQRLGFHKLTLAQELDCMRQDXKQTLRSCAQGANNSKATPGSVGQDGNAAKNXKYKTTQQKTKKAMEAQVDQTINTCDSQTVINQTNISLSEKEMNILSLGLSFSAKRNFNYADTRINMYKFVRKLKLCKFHMLQRPTRT	374
comp391826_c1_seq1	XKLCNSLSDFFHIKITKTYSNFNLEPNSSHFIGQLTNITKDKHLTDWHPLTYESIATILKTVHSDPHRPVPHHIYNLGGTVINDALTSITNLATKTATFPERWKHTEVNALLKNHVRIQQTQQLPPHLAATIPSKVLEKTIKEPLSSHFELXNLLDSSQSGFRSTXTTLIAATDDILDLGQTAALIPLDLSAAFNTISHHTLIMDFKTKEYKDQHSYGNPQASLQCALDGLGVRFENHLKQALNPILTKLTLIESRLDVIEKRMALGEKGDGASNAIGPKSKVSANLTQVSKVTGPTQDKYILGSVVKTFQPLDRKLTMTTPKESSIPLTEGQFQRVSPSPVPVSSSPFLHLPPEATPYTVVLTNVPMVAQGNR	374
comp377816_c1_seq2	XPTVPVTVPVDTPAPKPQPTAAGNSTSLPPLGLGELRSAREKLGRHLSKETKEKIWNGAYVNVFSLLVDEAEKEEAKRNKEWTPYKQWSNVVQRYQVEENIANWQQGFSTYMAIMLERFPELGSEMAVYHHRINVAQTTLGGNKWNGYDKEFRKAKAQDPELRWSQTDMFMHLKHLATAPSDNYRTKGQDNGRFQSFGQVHQETRGEQTIRRGSEKSGGSFMILTDAHATGPPGHAVSGTLAVSAPTHHTPSPSVLRKQKKREESRSRNEDILKHKASSPINVSALIPWLNKYSSHAAASIIRDGFIQGFRIPAVCHTGVAYSKNQMSVRENAAIARRKIDKEVLLGRVAGPFPQSPMPDFVCSPLGIVPKKX	373
comp380276_c0_seq1	FWDPPEQIDVCFXEVKYRPEVTLDXFIKFNPTVKFSLAIMGGSCSMSSESIDGFAADVSRVTGCDVVWPEMISMEQKFLAFLDVGSTQALAVYNQANMNILEDKASTYASEFVKAVGGLAQVPNAFGIGALILSMFLDLALNTAKKTPSTESVLLSVLAQEKVSEIRDLVDTYTKRWKANVSNKEKLIKETGRYERLLSDQLTRVRNSMLRDDQGTTRSLRVWMHGAAFHVHMNIYKEALRRAQGCRDAQLDIGGRQRILSYIEDYIRDAEDLLEKYKTFRKDSLSIKGVCIFRTTQCKPKTLVIKENGRSINIQSTRFAAGGAPDCMSKVLDRYLVKMYTRCPPPAAFSNLLRKTKNRLNTLLLQTGTFQIK	373
comp380789_c0_seq4	XQNLTDCSQISFPEASVCPKASCSNFLSPNNMVAIVPKKDAPGVDFCGVDKYYYIVRSDMNCYMRSSNFNEGLDLHVFSLHQSCRGGDHYLAHEDDLFYIIKGSNYRRVSNMNTDSGAVVYSLHPNCQGGDHYLSAFGKFYVIFQNKGTYRRVKNMNTDEDAVEYSLHPNCKNGLYYWGVKGYYYYVKPHDEWGVQYYKCTNFNTNEGGASFSFHADVINFMPGGLAITKGVAYGTWECIKTISNDSTSTIQWNKKITRKVGYTREKMTSVERNWNISMSYTYSAGDLTAAFAKQQFSFSASYGGKNVDTESENWNEATEIEESISVPLEAHKKIFIWQFKLGFGDEAVLFCRSMKFAENASPPTEIPLPPSK	373
comp384809_c0_seq3	ARCSSEVQTRSARAGRVPSLAEPDSRRAQCVPRKRRGPRRFMEVPGEDGSGAMDGSGGVSSSLPPYGQPKSAAKPHQHLQRRPRSQGLRPIRHLRGYGRFNTDTHSCAEIQSRVCQKPSDCDGCLGLYTCKLAVGKCDFKSLSRKTGIARRTRLERNGIYSLIRAPAREHSLPTTLTATRVSSDPQLLGAGTFYQSLQSSEDERALSMGSAGDGAGSGSQRPLGISRQGWAVGGKQEPSGAVEHGGPVVALEDQKNLGPVTENFRRWVSADDADLTFKLSVQPSSTSSVLTHRKSSNTKKXKLRIRPNEIVIYIDYSRQIPRSFSPVKPDGPEVFFSPDSKFTLQDHKSLHPHVYYQIHMDTTNCPPYALMRQ	373
comp384809_c0_seq5	ARCSSEVQTRSARAGRVPSLAEPDSRRAQCVPRKRRGPRRFMEVPGEDGSGAMDGSGGVSSSLPPYGQPKSAAKPHQHLQRRPRSQGLRPIRHLRGYGRFNTDTHSCAEIQSRVCQKPSDCDGCLGLYTCKLAVGKCDFKSLSRKTGIARRTRLERNGIYSLIRAPAREHSLPTTLTATRVSSDPQLLGAGTFYQSLQSSEDERALSMGSAGDGAGSGSQRPLGISRQGWAVGGKQEPSGAVEHGGPVVALEDQKNLGPVTENFRRWVSADDADLTFKLSVQPSSTSSVLTHRKSSNTKKXKLRIRPNEIVIYIDYSRQIPRSFSPVKPDGPEVFFSPDSKFTLQDHKSLHPHVYYQIHMDTTNCPPYALMRQ	373
comp392402_c0_seq3	XAYFQLSHLLVFVTGHHXEHWSGGWIQGDISLLRLTSCPLHILSSFLRHVSHXGLDVPSSPCGLPPPTPNQNIVRKRHTGVEAVALMWKEAITSVQGLRKQSCTIQEQAGLQALLQPLGEPSNLRAEEGPRSQEALRCRSLSPANLQPGSMGCGRKEKTTTYPLMPIGQRTPAQPLTRGTQGSQLAVSGVLRQRDLGGQVHGEMSVVHNVPESFIHICATDLLLEAQHRKRPRLLPPHRKMHLEVPHGTPEPPPAVSEQQQYRGPESQMPLEYRHLVDTMFLLKPTDISQVEMLYRQFTPWPRQGLLPPGSQASPPNFHYARGGAGIRQQLRVPSGSMSRHRRTPKSAQESPQGHLPPKKRFSPTHQGPQVIL	373
comp327001_c0_seq1	GKARAKGRTVRAHRNPEEAGLGPLSEPKLTTGFCNPXLIPRYFFIFCFDSTNQLWPVYSVTVTXYYGLKMSNLTASKSKGAKGTLDGFIMRAESLLCHEIELTERRLSLGPSSTSRRSSLGTQNLVCISQNQTSNQICLSPLNSGGVSAATDAPGTESDDIMALPSDTSDGPGVAFRTRTSYFPTEGTRVKTKAPVSRKKGVGPPKQKQYKGHQRNTQSNYVARTCSIATQTSDVSPLMQPRLMKDKIVTIAAGVTALDTVLERIKESLDKSSALLDGCLEHLDGVLSTLFGRLELFSAPVNPQVSREGQGSGNAFDHQNSALVPLEKLTAMTSAIEDLLSKVQSVQGVGLNNTLHNHPQSLLNDGRSANPS	372
comp353068_c0_seq1	XPMNTRPFXLKKTPTARAAAEISNTRELGKKPKAKPTNPMENNQSGSSFRPEDASGRNPMNTRDRTGAHGEGTGRNWEGSVRATPEHDCSPSGSSFRPEDASGRNPMNTRDRTGAHGEGTGRNWEGSVRATPEHDCSPRAEQPFHDNRLLQQSQKQLQRSIQASQQMLFDGLAVSIGMIEELERLQQEDDGRMRKSSYPTMGYTPLHARNVPEALSKIEASLATLGAQLKFAPREASDQAKKTMLEAVLQWLGTRSLYRKRITEVDHYAVNILELLFFGDITIHRQMREARMHHAEKLDEQTISNAFSWINIGRAYSEKIDKEFKEAPQKAAVLSNLRNEGSFHDGIKRALMLNPTLQQIFEKLQFTEKSQR	372
comp388473_c1_seq3	MKFPGLILLMLIEFHPSAADLCVSCKEEAFEYMCHNNEDPQISFKCPNAHSPIKFNISSTFNEFTCEKDGASFSVIGDPCPETSTAPPATHYTKDHSAPRSQGLSSGEIIAIAFTGVLQVFLSLVFQYSISDAPTTSEQVDDTPDFQEMDNNLPTVDHDTLHQILYTIPSLPPESDTNVVPAQDEPLTSSTTAFVSTHPPPFCSFSLKKQLLDYSXDLLKEVHVAVDSVGGTLQAILRCLNSEPDNLEEDQPNNNQTPGLVQSLANIPDVMRLRHEQKPTQSDTREVAKHLEQIVEILREMQKNQDTYLATMSAYHRDLLAVLSNQQIMINALLPNLLSQGNADESMPQISSAPAVGFTCHTQSANTEPTQH	372
comp388473_c1_seq4	MKFPGLILLMLIEFHPSAADLCVSCKEEAFEYMCHNNEDPQISFKCPNAHSPIKFNISSTFNEFTCEKDGASFSVIGDPCPETSTAPPATHYTKDHSAPRSQGLSSGEIIAIAFTGVLQVFLSLVFQYSISDAPTTSEQVDDTPDFQEMDNNLPTVDHDTLHQILYTIPSLPPESDTNVVPAQDEPLTSSTTAFVSTHPPPFCSFSLKKQLLDYSXDLLKEVHVAVDSVGGTLQAILRCLNSEPDNLEEDQPNNNQTPGLVQSLANIPDVMRLRHEQKPTQSDTREVAKHLEQIVEILREMQKNQDTYLATMSAYHRDLLAVLSNQQIMINALLPNLLSQGNADESMPQISSAPAVGFTCHTQSANTEPTQH	372
comp388473_c1_seq8	MKFPGLILLMLIEFHPSAADLCVSCKEEAFEYMCHNNEDPQISFKCPNAHSPIKFNISSTFNEFTCEKDGASFSVIGDPCPETSTAPPATHYTKDHSAPRSQGLSSGEIIAIAFTGVLQVFLSLVFQYSISDAPTTSEQVDDTPDFQEMDNNLPTVDHDTLHQILYTIPSLPPESDTNVVPAQDEPLTSSTTAFVSTHPPPFCSFSLKKQLLDYSXDLLKEVHVAVDSVGGTLQAILRCLNSEPDNLEEDQPNNNQTPGLVQSLANIPDVMRLRHEQKPTQSDTREVAKHLEQIVEILREMQKNQDTYLATMSAYHRDLLAVLSNQQIMINALLPNLLSQGNADESMPQISSAPAVGFTCHTQSANTEPTQH	372
comp388473_c1_seq12	MKFPGLILLMLIEFHPSAADLCVSCKEEAFEYMCHNNEDPQISFKCPNAHSPIKFNISSTFNEFTCEKDGASFSVIGDPCPETSTAPPATHYTKDHSAPRSQGLSSGEIIAIAFTGVLQVFLSLVFQYSISDAPTTSEQVDDTPDFQEMDNNLPTVDHDTLHQILYTIPSLPPESDTNVVPAQDEPLTSSTTAFVSTHPPPFCSFSLKKQLLDYSXDLLKEVHVAVDSVGGTLQAILRCLNSEPDNLEEDQPNNNQTPGLVQSLANIPDVMRLRHEQKPTQSDTREVAKHLEQIVEILREMQKNQDTYLATMSAYHRDLLAVLSNQQIMINALLPNLLSQGNADESMPQISSAPAVGFTCHTQSANTEPTQH	372
comp388473_c1_seq15	MKFPGLILLMLIEFHPSAADLCVSCKEEAFEYMCHNNEDPQISFKCPNAHSPIKFNISSTFNEFTCEKDGASFSVIGDPCPETSTAPPATHYTKDHSAPRSQGLSSGEIIAIAFTGVLQVFLSLVFQYSISDAPTTSEQVDDTPDFQEMDNNLPTVDHDTLHQILYTIPSLPPESDTNVVPAQDEPLTSSTTAFVSTHPPPFCSFSLKKQLLDYSXDLLKEVHVAVDSVGGTLQAILRCLNSEPDNLEEDQPNNNQTPGLVQSLANIPDVMRLRHEQKPTQSDTREVAKHLEQIVEILREMQKNQDTYLATMSAYHRDLLAVLSNQQIMINALLPNLLSQGNADESMPQISSAPAVGFTCHTQSANTEPTQH	372
comp391763_c0_seq2	XPTVRRLTNLLEMNDLKQLCHNPTHIKGATLDAFTSNMDLISLTNIVPIDWSDHHLILFEIAASAPLPTYVNNKPKIWSRNLKQVPQSELESKLQAQLQLIPLSQNANELTDHFNKAMGDALDLGAPLKLKQQRTIQSRAWFNPEPNQERRRLRLSERSWRQHPSPSHLALLRSTRATYMEHIFNEKTSFFRAQLDRANNRPRELFNIVRRQTSSTPPELTASIERCEEIANFFSETIIKIDQSFIPTPAMPSPQWDIDCPPLSTLSLPPNLPTQLPSPTISGDFLCNLQLKNNTSWSNFHPMTELEVFNIISKLKPTSHPKDPLPSTLVHNLNHIIAPFTQMSWNGPVFVSMRHSSLYFFQLSLDPGGYSX	372
comp392975_c1_seq4	RICKYCYNKLEENRMPARAVHNNLELVDIPVELIDLNTYESILIQSVHPFQAIVRMEPKTGKLPPTDLQRGLKGRVVYLPLDLKKNIETIGVENVKDEPLIILVNGVPTKNKKIWQDLVDVTKVKKASLYLKENNSYYKNVLINEEEIYLNEDTETSSGQIEKVDTSRTEDIYEHYSIHPLHSKEVMGNTIELFQMKEAKGTPISVWEQSLEPRCFPQLFPTGTGTRYDEHPVQIPASEYRTLRLYAKDQRFRQCIPYMFHLLFESDLSGLSYAVNHILKSGVHLQNLSAKDFMNKVHQKDNILESQLINLMACQRGTNEYWYRRHGELKCMLRNLGTPTWFLTLSCAEYAWDDLLEFLQEANSNIQNIEYK	372
comp358748_c0_seq1	KKTSWGRLFHNQFYAGGILKKTETLPFELSDVSILPLGFFYRHLRGVDQCHNGVSELSNREATQSLYPPHGPELAMPNRYEVLSRLDDNEXLSIEPGRAGDFREHQSVYDKGIFIANQIKQQSMKVRTPTPIVQEPSIQGMGVANSVITTSDDNLSIPESILTTNQAESPHIEGCEFATWNVNRLTNKASITDWVNLISSYDIICLQETWCFSLVHVEGYSSHFLAAIRSQAGRAKGGLQTLISNKIPVNVKKVATVGPHAQMWLSKKGVKDLIIVNFYNNVFDSSRGNVVAALDHGLEFXLSPINTEYVLIWAGDFNLRACGAPNSKPCGHIYVGEENDHFCHNDYGEALNQMIAKYDFHLLRGGCGPNG	371
comp363927_c1_seq1	MAYYAEEEDQWVEFNEYAKYEEPEEHLMEEHLVEALDTHVQGSVNRALIKALQPFTKPLKNYGKRKFGASQGESSGPTYAEVLARMARNVLKDHGYMGTPKSTTASVMQTGETEESSPSAPDMTDSDKESQTSRKATKRKRKSHNVEDKQVNKNLLFDPRNIIHPRSTEWVPCVEVTHYVQENLRRGFEKEVRATLRSECPRPSLMGKVADTPEMDPNMATFMKKFAKDPKKELDWAWRGCQDKLLDVTGPLTKILDAAVTAKESNTPLDPTGVLEWAQRAMCFLGNTNCALSAERRRSFLMRIDPQLAEMANSEPGTLANGMLFGDKFVKEMGKYVNTFSALDKAQANIKKVLPTGLFNRAGRSRGRATX	371
comp369015_c0_seq1	XXLWGGGAIRVALATCTQSTYFSGIAAADVRAYYWASHLLVINDWWYAPADDPAYAVERLFLDIYPLQSLLYSNSSLEMLPPACRTVIQIWRRVAWAMGWWNKLPGMTPLWQGTHLREVASLKGFRRWDHIGIATLGDVMRGSTLKTFQRLQEEFNLNKTQFHKYLQLRNALSPYIKHLQSLPEFHPLEGRLLTGDLGAHKIRQVYQTLTTHSTTHLPQTRAAWEADIPTLTDDDWTEALASPRYSAVSTRYRLIQFKYLHRVFHNLLRLWRMDAIQSPTCLRCNADDGSFLHSVWSCGALQHFWSGVLTCLSRVLGWDLPSDPRLTLLHCTEDIGGNRYKRHLLFLGLTLAKRDIALHWKASSPPGLRAG	371
comp381204_c0_seq1	MTSQEHIDSAGTDPVLAFSEKRKQLETLSATVPYLTITCLTSHKPTTAADSPNPNKSQYLGASPIAVKWMKNKPVLDRIIRVTPLPKHDAMDLCKFLKPVGDVLDTLILHSENQGYFEMDWTTDSEQHWEPVNKKPRLDSRADNNDQGGGFGEGDAAANEMNPALDSNGKATGACGKNLQQFVIWVFGDSIVTQAADRFKTQKENNQISTNEKISFCWFGYDDLRLDQLREKVLEQKKLAQIPPDAFILHLGGNDLVHLEGQRVKEGLTSLHAWLSALFPDCLIAWSEILPRLFWAADVSTNAMNLVARGINNELASLPPDKSFKSVLRHPKLTKSSPSYFNPEGNLLSESGIDVFIESLMSLVDSMPLPS	371
comp381935_c0_seq16	XCFLARGLRGHPPICGCKGTSSWYCKSRRRSPNVRGEGVRGQAASGAPQMGLRGLLWQRGSLSLGYPGMVNVSVSALHGLRLLGSGFPLCNYASGASANRRGACSLKSWAGKPLANLGGMVFFGFPPVASCNPRISCFPHRRFYFQLVVLLVVLDLPVQLTECSVLQPLQSSTLSGIPLHLRVAEEKGTEPPESSPRAGTTEASSARKLQRPSLRKIKQHSHLVALRSKCTPEQKLQYQHGEFCSKDTSNHSAGQECDKRGKDRGVFKKGIVHIRRMFEKGVGRMRNRDEPVEASTHTQLNTEARSSRCDARRSPQLWQWAHRRMKGGLRSSSSSSCRRPPEGGHAPMECRELNREDVCEQGRPEPNGIGX	371
comp382755_c0_seq1	XAKRAKSNKENLPLDRIEAYDPSELLFVAKDINRRAKRAHEALSQLAQKYEVDLTMTKMMQGNYRLNYTDKELEERRTVGLKAQIRELVIGIRAWRELDRWEERWSKKKNVKKGIGDNRPLGGGTGQAGNFRLREVQNGGYVHVPWSRGDLAAFTNDFPRLREKPAEWYKQMDRFVKISKVLWIDLNTLFDIVVPGDLWAACNIAINMPTTEPARDPVNHGPSPEVMKKYEQAITWLQSKVAPQTVDWLKIDRTTQDSKESVHDYYERLLLAFKQHSGLDTIEQKDMGQFVSKFVLGLKSDISLMIQQHLICWQNRSVDEILSYTKYCSYQVEAAQKKMKGKLMLVQLRNAERPDLMQVVEGGQGNGSKX	370
comp383844_c0_seq1	XEWQKELYNTVMKEIHQAMLALGPLIANSVFSLRSKEKEELCPMDSEECEKRQNGHRSTGETTSSAVALFKKTREETKFLKTQKKTDKKESIDYTRRGFPFLKNESNARFMAHHCPEGENISNPSSGHPVVAPVASISRKVEDVTYSMEQRNSAKRASITQSATHSSGSPFLKSESEAGFMEHHCAEGESGTSLRLGSAVIPPEGAFSTKDVPTYCTTPLNLERREQINGPSGACPFLKTEAAASFIERQCASGQDSTSLTLGNAVAEPVVPLTRRQEGEICSLNHQNSERRASINCPTEIAMPTDIVSFKIKDEGHNYLTEYQDTEARESANSPIDPAWALLRGSLREDGHITHQTPSRRTSFQQCTLR	370
comp388265_c0_seq8	XLTHLRHHTRTHPLATLRQHTRKHIWVSYDMRKEELTISDIIDEQLNNKGGPFPAXAWDKLRCMLRAPTLYSSALPLSNARWMPILGEKLVQRTLTAYNLTTFGDLFPDGHCFSITEDVRLSHSTFMDRFILNRVRSALREVCQDFPLEPTSFPPLTTVIEAQDSTHLMSKLYHGCADLIPVDDHKIREAWERDLGLSITDDHWEYCCSVTGTISLNNKHKLLHYKFLRRAYVTPAHQHRIDPTRSHQCKKCKAPQADFIHLAWTCPEIYPFWTQVHTTMSHMLNIPLTPLPEIALLGYVTNFPLKLRKFAAICFLLAKREIALQWGGRHAPTVRRWLSSLTYCNVQSDVYVSTLPRSSRPHNIWGPLQQ	370
comp390161_c0_seq6	QRRREELQCLQYFLPATIAQSLQNVLAAASEGREFSLTYLVQFPPVVSVLTLDTSGTAELEYXDSVRVERKRISWQDWRRLLVDSSSYMIQTSVMANSDPASAPSEQKFKHFKKISAKVTDKESKQLTMEGRKLIAKRIPSNNKDTLDIHFYAVSGHIPENFLADSESPSILKKIIEDTGSRFILEKLLGDTESFSKLTKLLNGSEALARDDSASQSALYTVASWKTLKKLPVALCFTGTNLFMADGEQSSLSLEEKSSEELKEISGSNTRFIFWQGLEQSWQSFESGIHKDFYICTSAGGSTSPLELQTGPELQQAISEFRVSXLRNSDSPAPNPAPRGGDSKHKVVDWXGHKIRKDSPEVKQDLRVIX	370
comp391638_c0_seq1	XPALSTEFCTSEAADHFTTMELSLVVLVLVLVAGSISEGDQRQLEDRLYKKLERFCDNLEDFNEGVTRKRESLERHAASLRFIADEMDKVHKEVTGDVVFWSSISVGGDLIHAGGILLDYMGKASPMVSVFGIGISYIGGYLRESACSGEQDHQMKNQIFADKTFKECEEDLQEIFTLYRELQRKAQDLAEEEGLSGTKFQKMIMEIKIRLSYLQPARIEKKYSDLTSNLFKVMLALVSNYEQILAVKDAFPKSTPVGGSQKSEAISPVSQQSIGEMPRDASLEPLPRETDPLYDGDSKEVAAVPRKKDNAKYLAEAVTAAASLYQDGKELYKGIIHLNEGARSELAKNLHEVAAYLEKVILRLGRILPN	370
comp381442_c0_seq1	XQFFWNFLGIFQSYSPRFPTLLTSPDGTPHPLVSTTSLWLMAWRISGADGKHQAFREKLSHSSKAWADSTVKRYKSVWGRWSHWCVRRGFDPLVADMVHVVNFLAQLASDGLAYRSINTFRSAISSGHVPVNGSPIGEHPMVCRLLRGIRLSLPPEPRYSALWDVNQVLNLFRSWQPNRFLSRKELSAKLAMLLCLVSSRRVSDVRALDITGRMFTPNGVTFTWLRRTKCHTRVISYPAFPDSLKLCVVQSLKAYEKMTEEFRPPGERQLLIALLKPFKAVSSPTIARWWVMQGDEEAGINLRHFGAHSAERAMASKAFGLGARLEDILNMADWSSDSTFKRFYFKPIINMAHLVVGKLXTSIILASSP	369
comp384309_c0_seq1	XCILVHRPPPYELVYLILSGVNVWRAPDVYAQTKNLFIYFETEVLNHGHLHCSLXLIIVGPFCTHFKLLXSLYQAKSFGFWCIMPRFQDGREELALDLFGASTSKNATSQGATTVTSLKTMFQRLERLRKQELSRXXDGVTLEQYTKNCKIPRGLRILIFPTFEDLSSDLLKEWECNLEGASITMMQILVRHAAKKGEKLQAEIETLEKEINDMPQKDQIEKNYAILKQVMENHQLYLKNKKLSKIKKDDKDYKDGRVYTFAKKFDGVQGVDDGNKKRTRDNREENEGAGSNSNVSVLSLSSSASNMTMPDVPLEEGASAFQXELAKLRISNRLQQKRDLSKQGAEGGGQRTDTRGTLVNRSNLGMKPX	369
comp387131_c1_seq1	TGYTGDEVLDTSILRAVTQVVVPLEKKLAALQAQCQQPLKAREDSNGPLAPPPPGQAANSPSVPPQSVEKRKRTDDPGIDLDAFTWLKKAFLDAQPILDAQTPGPSGVVPLSPPQADLGEGDDCPNTSDGDGSRPWRLTASSLGRSDLPADTSLTSHGDLLNPDDLLHPRSTECCPAPKVAAYMASRLRKHLDKEVRECPQPALERKVATTLELDPKWPRFFHDPKKGIDRSWRSCQDKLLDVAGPLAKIMDMVEYAKASGSFISPDVLSNWAQRAIIFLGNMNCVISTERRRSLFIKIDPKLGELSTSEAXDNSPRDLFRDPFIKELGKFVNMFNSLDKVQSSIKIIFTPMFLPQPVEVGGARSAVCS	369
comp366122_c0_seq1	NKDKDKDYEENFPETLLLGLKNRPKSPPLKEMEFRLFSGEPRRDSPNEASGQSGFRKPDAQQGSVVQQGFNAQQGSKDVVAMWDPLPVKNSQDLNTAQSPPNTVSHSSLLRREVTQPASNELSSARCPPADKQQTDYPLFSGLNLKIQPKLTSVMTPKSNVSLDTRDTGDDLTPDISMFTTAVEAAAETPFTNAPTNMSTLQITPAPVSTKNIVESEDSTQTLLYQNLAELKNMKLSQKEAQKRTESQLCSIQSHIQQFSSRVAEAEQCISDLEDSGPRQNDQVIKLQSKLISRQIKVDDAENRARRCNLCITGISEGRENGQSVVEVVSDLITKYVCPEATAQTPDLTISRHIKCRIFSTLTPNTRX	368
comp381241_c0_seq18	XQLPAPPSVSSLRWGRRDPRLCEQGTIVRSAQGPQELPQQEDGVWRCLHRFFNFLLGPVVMQVAKVGVILLRLPXPPLNPLEPAPADGGGFTMVKADVATRDCRKPIIEGQNKKSDRQAPVXLIKRISTVHRQVKAHAKVKIWRTIARSVRTKGVYERNSRHCRKRWEDLRRWTRLTCVHLLGRSTEQKKKEPYEXPKEEVGQPSGETQEVPLESQGVASSTKGLSGADGEVAGWNVRSGTTTSSDEKREPFAAVPPPVTCVPVAATTTSFAFLSSARHQFPTRRYQTRVSHATYTPPPATMPSVLASQEALNVLKDLRAGQTASLGVLQELSRKLDRVVDLLEGLHSAQTAQYSSIPAAGTFQDTGT	368
comp385157_c0_seq1	XLLLTALCDNPLFRVNQLDTIPARVGASVTIPCGFTYSEKLDFSKDVKVNWKAGSEDLCLNLNYIYNQTDNHINDEYRDRVTLVTDPRGNGTSSLHITGLTVRDSKRYCCNVLVKGKWISSSHGTELVVGDLKPIEGYKVTQSVVIEPQQDVLIVKCTFTYPQEKDPLWIGVYLVDGVEWDRIIHYPSQESINLGYERNILELSSSVSLPVNNVKDIDTKSIYCLVVFRFCNGSNGFTSVIQHAGKTRQAMKGTTNIIIGIAAVCVFLLIVILIVLFLKKKGLICKGSKAVKNEADPPVEVQFETLTDHPKNSRNPVDSDVSQVSNVQKVEDGLLYAALNLENAKSKESRAQPFPQEETVYSTVRMK	367
comp386124_c1_seq3	LGVFNLPDNTSPNKTRDTLFNLMSKLNMVQHITQSTHSKGDILDLTFSTSPPNQCKPPITLDRTDNFAIPISTQRATKNQGQHKRQDQNVRSLKDFSKDSLMLVLISYPINPTYKVNTLQNNFNTFLENCLNIHAPIKAHKFNPKPXTSDTLKTLLTINNPSADRKDNRRKTELPMTSWYETCRQLITSAKEEYYTSTISESTIKSRIFFKIIENCTNXLLDLPNPHSIEKCNTINLFFSEKIHIXYTKPAFSLTPTSSHRIPYQPTLSDLTNIFNSLKVISSEDTLSSFFIKALSENALSPLLTIISASITQGIFPEALDAGQILQLLKKPTVEPDNLSNTDPSLTYIHLHEYIEKSFYVQLQDHX	367
comp390159_c0_seq4	XRHKAERLSMSEADGEEGSQGGEDGLDGCLGQPALASVIAFSKSSDPQSLTTPLQTVMVEDSPDKESEYPPNSPAPLTVKEEDPQEMQVSSSSGEPTLAGDAEAELSPPCLSPISGTAYSPSGPVVPVPHRLTPMTLEGPSGSMPTVLKLNHILCEETEAQEPTTACRTIEIPKEDCQKEWLPRGSRDPVLKVCDPQRPPSSHQLELVRPLGVMIQAAEVLSQEETRLPAMDIEMVASPQLDIPRPCSEDSFRRQRKALPTTNGVPAHQDEPESPRGTPSHKLHLQSAMDLSLQDPLISHTGVRSGQHLTHKPLPSRMVEEFQESVRHNICLEPSFPVQEYPLPLLTPGSWRSRAEMEGKTLLSYPX	367
comp337687_c0_seq1	XLTDVSVRVLGRVILNRLMEWAEANQIITDAQYGFRPGKSTTDQCLNLYLITTLSAIKADTPRIGTRAVPVLLYADDAVLLARTPKGLQLLIDGFVTFMDNLDMSPNLTKSYIMEIGKKPSKPYNYTIGTHTXRESSSLFLFGHFILFDGHLNFNHLLEEKCLALIQSTGSIANFAQRLGRWIPGMILKLYNSICCSKVLYGSEVWGFIKVNKLQMEENKYLRRVLKVPHSTPAYSVHEELGPKYISDMVAVKPLLCWAKVWSNAEAGFSRLVIQDCLSLDHGLHIPWLKYVKDSFFKLGRVDLFTIPDEVRTQDKALIKGLFFKYTTAQRKARELSKPTVREHILVKSTQGIEPYLSLITSAHDR	366
comp381241_c0_seq8	XLSSDPPGAPRMSAQVLQFSAGSCGDASSKGWCHSSSSAMTSTKSSXNLLLLTVVGSPWCKADVATRDCRKPIIEGQNKKSDRQAPVXLIKRISTVHRQVKAHAKVKIWRTIARSVRTKGVYERNSRHCRKRWEDLRRWTRLTCVHLLGRSTEQKKKVSRTMTPMMRRILAVAYPDLAEQLQAKEKEEAGTLRRPKEEVGQPSGETQEVPLESQGVASSTKGLSGADGEVAGWNVRSGTTTSSDEKREPFAAVPPPVTCVPVAATTTSFAFLSSARHQFPTRRYQTRVSHATYTPPPATMPSVLASQEALNVLKDLRAGQTASLGVLQELSRKLDRVVDLLEGLHSAQTAQYSSIPAAGTFQDTGT	366
comp382171_c0_seq2	XHGNHTTLFTGMVCYRPPGAANAQQQQNLIDAISNMALTHTRLLVLGDFNLWSNGKMDTAYNNLIQSCANLNLMQWVVEPTHKEGHILDMIFAGXMIDCNGQNFASRLVGSLFGQVQHGTYEEDPALTLGRKKILGQGLLKKTKISPVLHTEAXFDPEKQVAENYTVFCEHLTRTINQLTPLKNIRKRGRPSAPWYTEVLRNYKLDCKMAERQWRKHYTDKDKIRWKETLANYKKEIATAKAEYYADSIFKSSNSSRSVLKIVRDMTNPEXYKKVIPTQELCDGLAIFFQEKISKIVEGLKPVIPSGTSDRDGGETLKTNLDRENRTSPPTPEPTLTEFKMPSEEEFVRLAKGISSGSPLDPKILK	366
comp392794_c0_seq2	PIIPYLVSGTSPYHKMESELVSPDVVAQSKGFCGGKGVVVKRGAKREELQKSLRAWVLAHQGGEEDEGQGEQDITEELDLPHVDTSQNVLPERRSRAGSSVSAGSVSTEEYEDRREERQLKLELARLEREREDKRLAMEEKRLAMEERKLAHELSLKELEYRILQLGAQGNMNGGSVPVEAPRGPELDLSEDVTAHFSVGDDISRWLMAYELTSRVFGVPENYWGVCLPRYLPKVVRDVFLTLNVKDQTSYPVMKEVLIKKFGLTPEKLIATPEGKMKLSGSRANSEEVQMSKGSSQLSARKVNEEAEVLHRPAKVRFAEGDASGLQESPRGKPVGTVLDVKETLIGVSDNSERKWEPQRSANRMP	366
comp392975_c1_seq6	DLQRGLKGRVVYLPLDLKKNIETIGVENVKDEPLIILVNGVPTKNKKIWQDLVDVSKVKKASFYLKENNSYYKNVLINEEEIYLNEDTETSSGQIEKVDTSRTEDIYEHYSIHPLHSKEVMGNTIELFQMKEAKGTPISVWEQSLEPRCFPQLFPTGTGTRYDEHPVQIPASEYRTLRLYAKDQRFRQCIPYMFHLLFESDLSGLSYAVNHILKSGVHLQNLSAKDFMNKVHQKDNILESQLINLMACQRGTNEYWYRRHGELKCMLRNLGTPTWFLTLSCAEYAWDDLLEFLREANSNVQNIEHKTPGELCSLDPVNVCRYFNHRFEAMMAFITNKKKPSSWRGSGFLLEEGVSSKRSSSYTYAX	366
comp374347_c0_seq2	XKKSSTSTRKTGGNHEAITNGKGAEKDGTNRVRAPKPFIQYSLSNQHSQVMRWEMRNKEGGQLDRDLFLDKGVTYAGVPRAEVLNYQVSSXDLIFLLSFVTLAFFFQEILEVYHDQSSAVNLLSNPPSGDMLPPEHNIDFEDIELFPLDQKDPLQHIXHGSQMKANINRKKDHGGDDNLHPTQNESHPCSEETEEYGTLLGKLSWSWSKTSIKYCLKHPLPSFHLEADNRRIRYQDQPLPAESATPWDTKPRTTQRSSAGSAKHPDTKLSGVLGRRYAEGRIYSQCPESERKQTCAAVAAGTPDTITTRLQWDPAAHARLDSLKRIDRRRRKYNQANQKGCPMKIGHRRDNITTSQKVAAGTPDX	365
comp380462_c0_seq1	MPRFDDKREEMAQDLFGKNVNTTQLGQVGPNTTGLRAQFVKLERLRKQELSRWWDGVTLQQYIDNKKDPRGLRILIFPDLEDLSDELLEEWEANLEGASLIMMRILIKHASEKGAKLSLEIDTLEKEIELCENKDLVEFFFYILKKVIEGHQMYLKDKKLRKINXDDKDYREGRIYTFVKRFDNIVGSDDNKKRAREDSEETRTASSTSLSSIESLPSNNITGNHPLGEGLTTFQKEMARLRISGNQAKKGQQLKRQGEAVAGNKGATGGSIEDPLRRSERAKNKLKDQGKXKGVNNPEEGSSEIGDVDLKIVTLSDRVLDADETSLLCKGLGFCPTQEGDFSNIHVDLYKFSRILKLKDFFSNX	365
comp389071_c1_seq5	XSSTLKPQHADRFWGSNVVXWPVTPGRLTTPTFLMHRIIRRTYQNSIPYEGHTMVQLSDHVARNLPLKRPPVQPRIKPSVTITLLVIWMTMRILVHLGQHGQMAPVSLNGPTPTPPTPAVTSQLTEGSTSCFPTTVTLTVCPSVLGNVDSTASPAPAHPRSSRIGHIGPRTRGSGIRGHGRDNVVQHSEATGVTLTQTTIDLVMGAYNQSQDMMSQLLTEHQDMKQLQKDLNKQMEAHNFNNGFLTWVLQNIYTHRCRAFPAPYTPSCGPTTSGPSTSATATGRETLSDDDTPARSPVSAAPDPPSGKKKRGRPSKNTGAQDGKMPTTARKNPAPNVLLCVLHIHFVDYSCPLFHIQWEEYVGLX	365
comp386759_c1_seq1	XLQVPVTIGPIVSLYGLELERNQTQSPMQGQAQSQIQNQMQTSMYGPIQLQTPIGPRLIESQGSPRVDVAVVMEQPKRQESEVVRWIRYVPEPTETSTPLPATEDSSIRQTDERVEGTRSRTDSCNASRAWVTPSEGSKRGLWREREGSELIGEDDRMGSSGMTESQRRDEQNRWNEESSTASSRGVLTAAVKAKMLAVMRLKSEVDEIIYGTFPLEKVELYEPDELLFVAKDVTRKARIAHEKLTVLAQKYNVDLSKTKMLQASHRLLYSDHELDEKRAVGLKTHIRELIVGIRTWSKLDHWEERWLKKKKTGKSAVGSPPPGGGGDMRVENYPLRXVRDGGYVHVPWGRGDITAFTNEFPRL	364
comp322869_c0_seq1	XRLEAQDTVQPNLAETIFSNTQPKKYKDKVYSALINARSLPKHKYEIAXFLDNYHHDLLFIMEMWADPSAGPDFCIATPDGFSAXQMRQIKEKRGGLALIHRNDFPVKIEMISSMVCEAFNFKIMLSNQQSFKGTLLYRPPGPRGAFLSVVGNLLEPAAGEYSFTILGDFNFHLEATEDKDSISLTSELEVLGLFQRVTGPTHSAGHMVGDFNFHLEATEDKDSISLTSELEVLGLFQRVTGPTHSAGHTLGGLFTNNELISVKEILPLTGPDHHAVLFDISMLHPLPYTPSSIPKQFKAWSGIDQALLKQHLIDTQPEDVPDPELATTNYTGWLQKAFTKLVPYKSVSKNRKAPSAPWFSEA	363
comp392919_c0_seq5	XFRSKKTLRDRRAXRRGMQSQQTGSILDLFGPESEEEAGDPIGAEEEQEQISLSDDGSDQDEDILHGQHTLSTVTTSPQLPSQPKKKALDQPAPSGPGGHRDHTSKRSTSWLGTEDYQKSFWLRKAPFQVGHRAKFFGVEDKVQLXNITTCTENHLRSENTNPETIGTENLVPKQTDTPKSPKKHSFGDPLQKPDPKQNILVIHPKTGHISTKVTLKRGATTEEEHHIPLKNCWDKSFPSSFTTFTSVSACANFTGAHTTIYTCNQGDGDGDDDNDYSXPGPTDEWDDYNTDSPTDNDPDLYPTKPSPLEDSVGYIELLGKAANYLGVQLHKEFLEEDFLFETLNTTQKSTHMLPMLKGMTRX	363
comp359492_c0_seq1	XFFRTFLTFYFIYLSSTTFIFSYKFISLSSVIIGQRKEPLRKEPLNKKIQKTKKAKISRSQGGDHFSCSQGSDLFSRSQGGDQTGATGTPYGQEQGPELPINIDTDDSSEPEIQLSCSSGFNTDNEEAQTRGSLEEASKASDPKVGPINPFGDPMFDPLLIKHPLSPEWTPSQHIGDYLSFWLRREIPKEVRARLRSECPRPTLPNKVAATPELDPKVVAFISKTSRDPRKGMDKGLRSCQDCLLDTXRSPYKVFEMAESAYLGDSPVNPKELREWVQRAICLVGNANTAISIERRKGILLKIDPKLTELAKNDGGPNSQGFLFGEDFIKDMAKYVGAFSSIQKSQREIKKVFQDCVFTRAG	362
comp382428_c1_seq1	MSEYYFEEEYFEEETSGSMEQDLVDALDAGLQHSVNRALVKAIEPLKRHLCTYAQQQGWLPSSGSRPCASAKGSKNPHAAEFAKLAKAMATDHDYGTSAKEATITELPQGYGDDTSLDQASGQEETPRPSKKLRKERYVDAPSQPKLLTFEPAEIVHPNSTAWLPPPEVAEYVQSHLRQAFHKDVRAQLRSECPRPDLEDKVAXTPEMDPSILTYLKRYSKDPKKGIDRDGDHSKKHLDLTGPLTKILELGFRAKESAMAINPEELIGWAQRAVCQLGNANCAMSSERRRSILLKLNPKLAELSSSESGPLAQGLLFSQPFLKELTKSVATFSGLDKAQGSLKRAFHPIFGRTGRYRGRSFG	362
comp390161_c0_seq9	QRRREELQRPLLSPCRTSWQLQVKEESSAYISGAVSTCGICLNLGYLRYSXIGILRFCQSGEEENQLARLETSLVDSSSYMIQTSVMANSDPASAPSEQKFKHFKKISAKVTDKESKQLTMEGRKLIAKRIPSNNKDTLDIHFYAVSGHIPENFLADSESPSILKKIIEDTGSRFILEKLLGDTESFSKLTKLLNGSEALARDDSASQSALYTVASWKTLKKLPVALCFTGTNLFMADGEQSSLSLEEKSSEELKEISGSNTRFIFWQGLEQSWQSFESGIHKDFYICTSAGGSTSPLELQTGPELQQAISEFRVSXLRNSDSPAPNPAPRGGDSKHKVVDWXGHKIRKDSPEVKQDLRVIX	362
comp380923_c0_seq4	MSADTLRSQKAAASGMFDNSPSGDSAPSSALSSLPDPNSSIKDLFRNLEKLSKAEQAKWWEHRSLTRYMEVGYENPDPRMLAEWAECNLESSRLLVEILVKYAESDRIALQIKIDTLNAEIDKIPVTPIITKYREEMSARLHREEETIKKRKTYKFHRDKLDYEHGQMFTFAKRYDNVKATRKMTSTPPTSQAVSCDVPSASSVSDLSSNIDSESDNDQHRAQRLGFHKLTLAQELDCMRQDXKQTLRSCAQGANNSKATPGSVGQDGNAAKNXKYKTTQQKTKKAMEAQVDQTINTCDSQTVINQTNISLSEKEMNILSLGLSFSAKRNFNYADTRINMYKFVRKLKLCKFHMLQRPTRT	361
comp380961_c0_seq6	XMKEIHQTLVYLGYQIVNPSTLLRIYKVKEEYTQDMLDMERTNMHYPIESFHPAVSPDILFRVMHEEESYYSNQQSSEEIGPSGRISSFKPVVHGDFGDSFYSRDFSEMSRDLNQLCHEPSSDACAGWENTQRHIPHREIAMDDNKQGFPSFHSDLGLRNEVKLPISLMGHPDEGGESSTFQSTEQVAIPDILVVKVKEEEEIDGVGHQDCDSQDSITTPTEIDVIGKEFADYETLDEFVSSLGKQQKCVFLKKDCRTVETFNKRVAVDQRKYNMKFKYAYIKYVCKHFGDYKSKSTGIRPNQRTFKIGCNAKIYASVDRVKDVFVIKQAVLEHKHHGSMNFPDKTRETRSIRKRRNNTIR	361
comp382394_c0_seq2	XKNVMNDIHQALVSLGPLIATSVFSLRAKGKEDIYSVNSQHSGRRQSQSNSPGCHVVDPDPSGWINNREEVNVWDQQETNRRTDLREPPSDCYPAMRSDVFLQIQQEELHGRDWSRSEGSGINNHRSKGLPLLNDGVCWRKEQESNTFSKSSTQAAQNIRHPRRGQDVISFIIKDEEETNCVDHQDVVTRENINSSTADPVITAVYSLNNKRKDRMRFQKHGDGTKNAGDRSITRTINNQGYMNCIETTPCKATSQKAMFSQNSETVKKSRSCVQLERSQELEGTINIQGESGLSNLSSTNLHQETLQRQYSDMYKEHEKELDNAEGIACEPSPQPHWNTYTFAQRKQNFYHKGDSIRHLX	361
comp392132_c0_seq3	WNRGTATTACKDNLRNGLQKRYSDGHKNSHPPTETNSNIPFSKWRRIQIPTNQITTTTHMPYHIEIMKVCVRDTPLWHGTHNQKPHKHQLLETHRNKHNEHNHITRPCQRLCNQRTTKNETLYHCISGRKQFKDMILFQMLKLNPVTIHPMSVADVPSPSNATNGLQTQTLQFLKMTAPQKAYTTNPWKVSHMHGEHECMPQQAITMTQLGVLQQGANTSPEVQILHRHIRETHIQGGFKDAPVTNHHGTNADVILHAETHMVSALQNTQRDSTQQILQTGKIQIKWHVHIHAFRIQIHSQSCKGQHQQIQQQHQSWTENAAAKCLPTKHILSFGWPNRNRAMDERYRISSKSRQGLPYVG	361
comp378787_c1_seq5	XPVLAVGGGVGARGTKKGDPGTKEAALSFLHRESRSWNRVPGHESDSGVPGFCGRGLHAAAEVLXLSSSRRAIGGMEIPFSTRHDMLKPPILLRRPLPPKFLAPLNPSLTKTAKHEEWNSKRGKSLKEASLPNDIFERKVLENISNDSKLASALEQRALEHGRGKHLKHCQTKDLGNISKEFTSIKHEDQASEEYAPTPATSQVTGFEVDSFYYGSKGQRDVYPKCRNILPDPTQRERAISPLKHSGPDDFLPHRSYIRPLVQLQRFLENEPECETSPEFILDVVSQPASSRGPIKQALTTPFNSPHNYNVLMNLLSVRLQQSTQTKINVVSLSSNSVPEKTSRIPQRQMILGKMNSSNX	360
comp382865_c0_seq1	XNTARIIRTMEDDRKKLTADLFQQSKAKPLGGSRNLPNNSLKNKFLKLEKLKTTELSKWWDGITQKNYVENRHIPRGLRILIFPTFNDLDDDLLKEWEDNLHSSSFCMMHILIKNAERKVEKLKIQIAELEKEIKEIKLPELTDKTYATQQQIKDKTVSKIRRDERDYNLGRVFTFARSFDEVHKPKPSPEAELQGELSSVNYSSSALSPNGDQGPSNVAGPKPAVCSSFSVEIKRKREEEEKYSRTRRDKRKHRKYKDGDTQPEQEQSLSRERCGMAVDSDRDMNLQVIDLSDRELSQDELKVLKHGLSFCPEMSCNFMDLQIDLFKFAMRIKLKSFFATAEKCDDTQNNLIKRSELKK	360
comp383020_c4_seq4	CVAWNPISEMERLYQIAQQSIMILYLVGLLIAAEVFSLPYLLTLLFLCLKCCCRCTEQRVSVFQRAAFVCWLLFLICALVSAVVRQAASVSYAVPKLNLAFLVVLTLCFIIELSSLLYWKCPKKDEKRRDNQDPTLDKRKSVDEVNGVQDMDKEPKEALRGVSLEPEDPLEESPIQSTAGKVCGVLDKLLLLLRLVAFLVSWFTLLVYFIYDFRAYKKPAHVALTISLAVVVPTALFIPICWCCWPHGPISRWLERPGKDRVTEEPTKAMEPGVLPENVLGGQVAYSRVLMSSDLMGMTLRCDRGLYRXCSDSETCSRLYKDIMCVVALVVELGAHLMALVVELGAHLMALVVELGAHLX	360
comp387617_c0_seq1	XXHSCSELKAXALLATNTSSPRAEDGSRFRGLSLSKFRPQTMTTAEERQQWKVLLEPCPSEQLRKIAASINSRAPVHPRNKAVLIDEIVRSTSSSEELLRRRYITSQVLWIYCRTENLETPIQNSKKQLIRSILQFWGCDKTSPAKTSRLKSYEGEECQKILELLDERVVTKYWNDLYPGRTPVPPRSKMTGEILFRILEVRWLLRKKGVTAHVLKMYLTQEGIYPWDNPSKPELIERVLAHISTXQTSLRQAGGRSRHSLRLEGSQAELDLAFDTVCAFLQPDGASPEATPEEKQLNTYSVAPSRLFWFDSSLMNYQEISXTENDLPVVPANVKSGWTHVNTRFRGELPDDFMKSPMXH	360
comp363927_c1_seq3	XFNEYADYDEPEEHHMVEQLVEALDTHVQGSVNRALIKALQPFTKPLKNYGKRKFGASQGESSGPTYAEVLARMARNVLKDHGYMGTPKSTTASVMQTGETEESSPSAPDMTDSDKESQTSRKATKRKRKSHNVEDKQVNKNLLFDPRNIIHPRSTEWVPCVEVTHYVQENLRRGFEKEVRATLRSECPRPSLMGKVADTPEMDPNMATFMKKFAKDPKKELDWAWRGCQDKLLDVTGPLTKILDAAVTAKESNTPLDPTGVLEWAQRAMCFLGNTNCALSAERRRSFLMRIDPQLAEMANSEPGTLANGMLFGDKFVKEMGKYVNTFSALDKAQANIKKVLPTGLFNRAGRSRGRATX	359
comp365983_c0_seq1	XTGERERGRASDVXGTPDYVIAMEVFFCLLLLGSPVAGLFQGDRSERHNRLYTKLESFCDQLEDFNHVVSIKKDSLAKHAASLRFVAAEIDNVHQEVTKDKVIGAGIAVGGGLVSATEIALEAFKKASPLTYLAGEAISLLGSYYQSTASSKEQEEEMKNGILANKILDLCELDLKEISDMYLIIQARFMFLEEEEEEELHGTIFHKKLMEIKTRFPHFLPAKIKRNHMDLKRQVVNFGVNVAIKSGLIDSTIDKLFGSSKEMTNPASRPIKGGDFKEGTALSRKVRQTSNLIQVAQAASTAVYLYQNSKELYNGITHLNEGAISELAENMRNVATHIEEVIQTLEQFLSMRAEGSNLD	359
comp392838_c0_seq19	QGKAMENKDTNTQIKNGQGQTSERRAXLIKLLNTQSQALDHLNRRGETRKIQPTKVLRRRDKTDILEAIRDSRVAFETEMDSKAMDINHLCLDLRKVVQRVTNTEEEVVTLREEVQSLRTTVTTLQAQSNRTEDRVKNVEGXSRRNKLRFISFPEKVEGPAADLFLKDWITTAFDNQALQILCYRKSPLGAGASTTPWITAQSPDSMPVQLQGRXYSNTYVLTALLNMKITQSKYIQTIPGKYKIYAMAFLESNDDCCNTSNXSLIFPARLRVQYDGRVHFHETPQEAIDWMDSLGLGGPDQNQEWREQHRRHRRLCGQRRDSAEKRPTSQDTQITWRILVGADGTLQAESATIPLQNQ	359
comp366438_c0_seq2	XKTLALKTSAPKILAPKVPTPSKEPRFDLPNWSSIPKLDIYSNQTVIETQTRNSGLLPHSSXEKTCWYXSLSSSSIGPKLTYIQTKLSLKRKPETVDSYHIPLKRKHVGTNPSPPPLSAPSPPNPDLLIAPTNSPPPQSPDNQDDGTGXMRIVLIHGTIITQSQTQITIQTYTLQKPSPPDDNIGNIDLINRTAEYHRVQLHKESLEEEFLFETLSSSQRSTHTLPMLKGMLKHADDIFKDPVRAQILKPRVDKKCKSSPSDPVYIQSQLPLDSLVVSNAEKGKLTNIGDAPPPYNESKLIDASGKRIAAHAGNHWHIANIQALLARYDRAHYNELEKLLQFLPDEHKSRAHDLVQEG	358
comp381827_c0_seq2	XVSTLQGSLSFSLVRRSCHWFSALLNHVLPRLPGLQPTSTASFTDCWIFGSVTPPASLTVGRLVVLWPPLPPPSIAAKSLAACSIKPAPIVVQSSDLFKQLLLLPGVQLFSTTNFDGQVFGSPSPGFLFKNNPSFDCRIFSPCQLHSLLNVGCSALLNQVLSQILGVDFPQPSACLTGRFLILRNRSLPRNQITVALQRLLSLTPASSSYHNLPSLQRSSITFFLREMAPVWLLLILSIISLADLEEIPGAEESRTDSKSHSSLLVMTPGLVTAIFAVIILSKVLVVPAVYMMVRRRAAMTEARAQEKESAEIXETRTRRRSPTLELQHFRPQHFMASFTTLSASNAAKNEPTQLTAL	358
comp388881_c0_seq7	XGQYVMESEYYDDDAHGVDNALTSLQWDEDFYEAVDDSIYRAVGEAMAPLEERLTSKIDQALARLANLPVAIPPPVPLSSPVPDISPPPAKHNRDSCMDTSAFDRLKQAFLATQPAIPQTIPQPPQGSLSPPPGPSCPAPNPXRPDLSDMFDPEDIVHPRSSDWAPADKVAEYVAMRIRKPLDKDARNCLRGECPRPSLEGKVALTPEIGTHMATFLQKCMRDPKKGIDRSWXSCQDKLLDVLDMAEEAKSSGSIISPESLSGWAQRAIVFLGNANCALSTERRRSLLIKVDPKLGDLADTESGAVAQGGLFGDPFVKELGNFVNTFTSLDKAQSTIKRVFPRVFRGAGRGRGRPARX	358
comp392919_c0_seq1	XFRSKKTLRDRRAXRRGMQSQQTGSILDLFGPESEEEAGDPIGAEEEQEQISLSDDGSDQDEDILHGQHTLSTVTTSPQLPSQPKKKALDQPAPSGPGGHRDHTSKRSTSWLGTEDYQKSFWLRKAPFQVGHRAKFFGVEDKVQLRTSPHAPKTTSDLKTPTPETIGTENLVPKQTDTPKSPKKHSFGDPLQKPDPKQNILVIHPKTGHISTKVTLKRGATTEEEHHIPLKNFGTNPSPLPSPPLPQSLPVPTSPEHSPPYVPDNQGDEDDYNQPGPTDEWDDYNTDSPTDNDPDLYPTKPSPLEDSVGYIELLGKAANYLGVQLHKEFLEEDFLFETLNTTQKSTHMLPMLKGMTRX	358
comp379524_c0_seq2	XGTTGQPWLFLIRSPPDPSLAASRRGRPGRRSSLLGYDCRVIDGVSHSSSELQECQNDGRRHLPRIAXESMDQVKIQNLERTCGVDVQNTRNPFMVEEGEEAAGSALQECMDQAEADVSEQMFGSDQQTSMNQVMAQNGGHEPPNDVQEYVNQGKTDQSDQLFTINRQLSRNQVEFEQEEEPTTVQFKVKAEETLAWDLQDSTTLAQLEEIEEQCVGDYNHLPFQLTVQVKIEQEETSDWHHKHSPTPTKVEEREEQCFGDYRHQPSQPQSIQVKVKEEEISDWRLQDSTTSAHLQEREEQYVSDSKHCSSDLLSVEVKVKEEETSNWHFQDTVAPTKVEEREDQCVSDYKQWPFQP	357
comp381809_c4_seq2	XREEEKDVVHEFARALVKSGTSLHQIDGPIGNLLRRCATVGTTMPTSTEMHEKYLPELFLTDMKHISELFHGDVKISVTIDESLEIRGYPAVVVLFTFCDTKNGCVRRTVMVDVDIAENCNKVLTAVLLQKVLCRVNKNLSDIVLIFIDSPAYMKEMCDDMSKGMPEFNPFFVRDPCHMLDGMLESALTSSELMRNTVDFVVCCGAVFRDERELKHKYFSFCALYGKKERMIPDVCCGWWFSVLDTMNALLSMWRPFTEFMLSYRAMAHADGMLESALTSSELMRNTVDFVVCCGAVFRDERELKHKYFSFCALYGKKERMIPDVCCGWWFSVLDTMNALLSMWRPFTEFMLSYRAX	357
comp388282_c0_seq2	XTDIPVKIEVKSEEWDLGSTSSLDEDKLKLASGITLERKQTSSVQPSARVPPTPVQVTSAKSVSPRRTRSQASMPPHCHNSYLDEDSSVAGLPSILSLDFTQAHHPPATTTAWVHPTMAAKEAGLGQSVSPINIQEEEDEELDYMATVDPSQRIGIQHVHSHPTQWLAVVQRQADALDRAAAAQERQAAAAERAAQAQERVAAAQESTAAAQEHTLSAVREVARVVRLTYAQVKHINMHLGKANQHAIHHTKVLEGLQAAMNVQAHTVKKQGALMRRLSNMTQTIVAPSEHHMVATSQSLHKLKIMERKEQVCNDSSAHVCSEVSTANNTSNPSILSPIIGTILSDTTQPCGQXLTX	357
comp379399_c0_seq1	XQREELAVDSEXLVNSFPRKVRGGERVSLGRRASCQGVSDNGPGDAICFCDXSGDRGAFWAIEFLKGREASASMIFKKISSGITTEGPGTTQSQPASTIKQKGNHLERLRKKELSRWWXATSLQNYLEVDRIPRGLRIFIVPTLNKPKSEVLKAWMDITTSCSKTMLPLIQNAWEELKELLEQVQKILADLTKEQDQDEVKKTLATVNDRINKFEKDITERKQRKLERDERDYSSGRILTFAKKIDKLRAKQIKDRALGAADRGRWESGTTLSSDIGSVDSSNSVAPEITSFSEELRLMQEANEQSDKRENEIPRKRRKNKSKRRRDRRSKRHQYWRGNQRTESEGKIMEEQTLTI	356
comp387098_c1_seq1	IKSAQQQREPGIDRGDTIESTSPAWESSYSTSSARHLEEDTERRAAAQTLFARAPGIQSNTIGKSKKDLTVNEKIRKLEKLCRSEISKWWEAISLQDYIDKGMVPRGLRIYTIPSYERPDPKMLEGWAENSAHSSRRMLEILVKYAWSDRETLLNDIKKLKEELNESMEQAVLKKEMEEMKKRLNKHEEEIKECKQWKLHRDCEDYEQGRILTFSRKYDHIYNKNTDNEGPSRTTESSITETSVSGSDTDVSTASSTTTMDKPQGSRPITFFRRIPVPKERPTNIKGNTGEETLGPRNKRKRKKCNKERCKRIKQRWQKRKRTGAHGKTPRQPCSKGIMDDEMEERKGPSYSSRVP	356
comp392523_c1_seq4	LEISKKNSRGNIGQLNVALWQLVYYEVLSICNVFREMTNLKFIDHLETVPHHKHVGKRGEHVDSLLHFMRQHGNPFEMTDPVQLHNFVTKQYVDNDIKTRLLDVLEHGSKLYAEXKQERFVLKEKKLFNIITKAKLPCYNXRKSFVQPATSKQVAKQQLSQAHREMDLAKERGEFITDILSHDLPLTNALFYEDAATKPEKHKLVQETEKNLSPKGFQFEKISSLKTAVVLDYXAIIANDQDFIHTNLRREVIQTVLQISKSVCTLQKLHIVFESYQEMRRMSTSGTIFLASIKNLTPIPVQLDKFWSSTSNKMNLEMLTRQNIADASVNTEFPIIASGMIVSEELVPAEIYSKGT	356
comp340376_c0_seq1	ARRRTVVESRAVAVQKRLPALPEEQPPANNMPVHGALHVQHRRQAWMERKKLLKPDNKCGGITAKCFQVYPAPRFFQRQGATRYNQAASKLSCPDLSLPTTCFILKMTPANRNSALSQSLFLPPIQGTDSGPGLSPRPVSPHPPGTRRVRAEENLQLPTPSLGPLQQKSESPRQAGDAEVEVNTLPVSLELDRPCIEIASTMSEKLRRGGLPQQLPVSPAEASRAPVTRSLTVAKSKGGLGRKRQTTARGLGEKSSIWDSAIESDSSCGELPEEEKTDQTDLGTPQRDGEADQRELGNDQEGLCTLELEYYSTRRIIEWVTQVNRILFSPSCPAEFQEYPLTEQDTSIKIVYDGD	355
comp357762_c0_seq1	XSVTFFNFSFLVDFYPVRVLPRSPDLDGCENKNXEPPVATSLDNTLQPPSLXNTCQSRRLKAEHSPKETQREDFGKMPVVLPHIREAIFPSFDPSYIPGFTGYVPKLRSVVGDTYGNATHRLLTHEPGQPKPPQLTLSVNGEECAFPGPRQLINKTFGHPEINTYARQVPDRNINKGYFYPKDGKYQDTMRYYICDGDPRTTEAIQTIEAVKAELRKPPSWDPCLPDRDTMLKSNLWCLPHKSEKKIDSIKCPSSARTFPRAPSPQRRPMKVTQQDTPVKARTTTTCGTKDSKRQGKIIYWSNCGLLPNYAGYAPGQSFVYGKTWGVSTVNIGPAQQRKKPFEFTSLFXDSKNIQ	355
comp374568_c0_seq1	EKRVDGMTDENHQGEKQDADLGRNRLGFVVDRVKDAPLGDGSLRLTGYHHSTGQMISSRHSGVTCVTSPVKSNIKHGYFIFGEQEMTFYDVSPLEDMILVVRFYLWPSGSTAGVPWEARQSTEPQLVSEEWAVSFAVLRLTKPIPSPPDAMENGYRRVDWNTGVHNLTLYHGPVPPPLNFSVLPAERFHEVFEPYGSATVRLCVFSSVRPELPFPPESPIDTRRAPEWTDAVYIHRVREVPVAEPFTSTDGVDLYIDGARFLPDAVTISRVTGRIFDRNYNQIGPDISTGIDLNSSVFEPIFNYSLEIRNPRMPPTSTLLLKLYSIDRFSLKLVLIGWAALNLFLESGTENAPAX	355
comp386536_c1_seq4	XHLDSETNPKGQMMLRAKPKSVPVVPFPVPLTPMLYMTPIQSHTLHYPTQTPAPTETKNIWVRRASPFTERPCGEYDWGGSEDPYGYLDSLEEPVTDDNLYEELVDASGLYTCSDSGLVSPTIVKEGSWVAMTVRGATEVLNLTLLSVGVMTNVLTAVLQPGVAPTQPLLPFNEALTDVLLGAWANACTGTPVLKTIARHHRLGPGDPTFLIQHSTPETLVIQASTSKVNPYMLPITPPDWEYKRLDNFGKRIFYSTSLALRSFNTACLFGGYSHTVWDSIALVLNMVSEEARAILSQAIANGKFIIHCILDTIGLLGKSIALLVALCRHAWLRSTSFLGDVQASLMDMPFDGSN	355
comp386536_c1_seq7	XGLVSESKWALVESPRSSLKSVPVVPFPVPLTPMLYMTPIQSHTLHYPTQTPAPTETKNIWVRRASPFTERPCGEYDWGGSEDPYGYLDSLEEPVTDDNLYEELVDASGLYTCSDSGLVSPTIVKEGSWVAMTVRGATEVLNLTLLSVGVMTNVLTAVLQPGVAPTQPLLPFNEALTDVLLGAWANACTGTPVLKTIARHHRLGPGDPTFLIQHSTPETLVIQASTSKVNPYMLPITPPDWEYKRLDNFGKRIFYSTSLALRSFNTACLFGGYSHTVWDSIALVLNMVSEEARAILSQAIANGKFIIHCILDTIGLLGKSIALLVALCRHAWLRSTSFLGDVQASLMDMPFDGSN	355
comp298006_c0_seq1	XALKVILQLVIRESVGLRCTEENGSGGCPPGKSTLFTDRTQRIWRAAATVEVGVGLLPRRGAENPHHGTHGSSGAKARVAEAAPREKTASRQSEAVRRELERNTLVNMREQXFREPKEINSSSVRFFYEKSAVTIQAESKMLTKENPRERAXQQSTKEPQGLPDLPGDQVRNLDIPQPGQPESLNGGAEGNLDNHRVTGSTKGTGEKGRRGQDGLTLTEKVEENIHKGTSFIVPQLDPFKGDSDLMAASNAQEGVTQEGNNNFGGRYESDAGDLFFSLSDHSDGNEVDLNSLDHPSRRDSQGSHESILSNKSVPPEKGNQQGEPITVRRKIPQELQWDYSGTPGLEGVNSSGMX	354
comp340162_c1_seq1	QHYGACALAEGYPEAHARCSWRRSPTKRAHMXADCMINRRACSEAVSEVSCRASGQGPVIMEEDAWGRGHVPQHQKTLQRPSIGEEKKSILLDPEEAGPSNHLVQPHARPTSTTNCDTQPINIPCITSTRRQDPPQPLTGQLVPCSGSNSSSTDDASSDELDKDTVRAREEQTLILKSIRTAMRQVAHTIRLRHMELTKVNANLLRVLQDSAAVRREMAAKGRDMAAQNNRITAIQGDILGVQRAMQEMITRVSEIISIQAQAAVAAMFPSSRVTSDSDDDEILQPLPESLRPRMPPQSVPQVTTAAARQHVLPMAPSRVAAISANAYNTNFRNRRMRHGKAPLRADKPYAKGR	354
comp383717_c0_seq1	HESAEVVKSSGALAHSVIMGTFYEQRHRDTRCALLVAGVLLLMTPDVAQAEPTELQLYGRHGSDILFPGVETELQGEGVLEWHVKKPGDQDPQWILTYHYGSDEPQTFQKYQHRIIFSLTNASLRLLNLSHHDEGLYILHLMFVDQNHVRLRVLEPISEIKIMKILSSGDSGVRLMCEASGDVWNLAWRNSGRELMQNITHGGNTSELVIKEVGTGSYICVAWNPISQLETSYQIAQESAVILYVVGFLTAAVVFCLPVFRSEFFLFICRKRCCQRVEQRACPACNLAFLVALVSSLAMESLWLMQTKSQSLDNWKKGMSQWIGQCMKGTGALNFLRLALRFLSCLGSLSMLLX	354
comp389600_c1_seq4	KIFGSETLEAETFDAQKFGAETFDAXDLGVETFTERHTSSKEPQSDELPLDPKQNNDPDLYPSRPSPPDDNIGYVELLNRAAQYHGVELHTEHFLFETLSSSQRATQTLPMLKGMLKHTDEIFKDPVRARIITPRVEKKYKPAPTDPAYIRVQLPLDSLVVSNARKRANSQTTGEAPPPDKESKLIDPSGKRVASQAANHWRITNAQALLARYDRAHYDELEKLMQFLADEHKTKANDFIQEGKLITNTSIRCALDAADTAARTVNTSVLLRGMLGLRDSGFKPEVQTSIVNHPFDKEHLFGPAVDTLLEKMKKDTEVAKSMGALQSPTSRGSFRHSFYSAGSKNVSTENPSSX	354
comp389763_c0_seq7	XEAPPEDTPAHYMAKNVGLQTILWLENWHKMTENEVELIFPKYGTFRLAVLHHLKSKMEAARPLPRPTQFDALSASIRAAYDRXRGRSQDRIRKSIRAFQDARWDTVEKRWRVETLEKAGLYPLKEIKENKDKKENRVEDSDSDDSLIERILEERPPPHNLFLEEDRTPVDRETGELQVLTYLGTTGQISTHSGTAMSARLPDALQVPVTIGPIVSVYDPEPTRDQRQTQPVQIVNQEPPRNVETTVVTEQLRRRESDMMRETRYVPEPVETSTPLPATADSSRGQIGERQEGSRTLVDICNDLRAWVLPEGNTRERMREQRREEQEKESDGPGPSGTMDRRKCEEQNRWNEEV	354
comp385894_c0_seq5	XEVDPTMITYLKKYAKDPKKGIDRAWRTCQGKLLDISGPLTKILELGFRAKEVGAQIDPNELIEWAQRAVCMLGNANCAMSSERRRSILLKLDPKLAELSSSEAGPVAQGLLFGQPFLKELTKFVATFSGLDKAQESLRKAFRPVFARAGRIRGRSFGRGYSQGAPRGQQSYRGGYQDQNSSNPNFYPSRRGRNRFLKGDSVVTKAIKIPDLQVRVIPYSEVILGGRIHSFFQTWHTISQDPWVLETVQGYRLELYGTPFQPVPPLPIHFSQQDQHFISAEIQALLAKGAVVVSQVHPQGFLSTVFLVQKKGGGARLVLNLKEFNGWIVYRHFKMEGIHLLRDLLQEGDWMVX	353
comp388881_c0_seq5	MESEYYDDDAHGVDNALTSLQWDEDFYEAVDDSIYRAVGEAMAPLEERLTSKIDQALARLANLPVAIPPPVPLSSPVPDISPPPAKHNRDSCMDTSAFDRLKQAFLATQPAIPQTIPQPPQGSLSPPPGPSCPAPNPXRPDLSDMFDPEDIVHPRSSDWAPADKVAEYVAMRIRKPLDKDARNCLRGECPRPSLEGKVALTPEIGTHMATFLQKCMRDPKKGIDRSWXSCQDKLLDVLDMAEEAKSSGSIISPESLSGWAQRAIVFLGNANCALSTERRRSLLIKVDPKLGDLADTESGAVAQGGLFGDPFVKELGNFVNTFTSLDKAQSTIKRVFPRVFRGAGRGRGRPARX	353
comp389296_c2_seq11	XSEKSKRIIFXCEKSEKMKLINKIKHFFKKDKPIITRGGIPIPPPRTPASFMMLERGYHTCTWLEIWIKYTEDDVVLAFPEHGTFNVRILQNLRGXMNSLDPNPRPKQYEVLEEWEYEAYEQEKFRGSRRYRSIMSRYPFENRDDKIKRWRRAVITEGLYPVLVAEDQTGGKNKEKKKNIETPRLNYDQSDSDDELLDDILTKRPPPYQENSSEIVPDAPSMGTPFILQVPEVPVVARVVQESEMDMLNKAREELTQKINQLNLNAEALTVPVTIGPIVPLYGEKQIISKAHALTVPMGSVRNETMTGSNQSEQTNTNTSLLDLPVCEMITETPKRNTQLDPKRTKPNINLAT	353
comp392402_c0_seq5	SASAAFKLRYIFVAFDIMSAPYPFVLPAPCLPLRIGCAVFSMGLPPPTPNQNIVRKRHTGVEAVALMWKEAITSVQGLRKQSCTIQEQAGLQALLQPLGEPSNLRAEEGPRSQEALRCRSLSPANLQPGSMGCGRKEKTTTYPLMPIGQRTPAQPLTRGTQGSQLAVSGVLRQRDLGGQVHGEMSVVHNVPESFIHICATDLLLEAQHRKRPRLLPPHRKMHLEVPHGTPEPPPAVSEQQQYRGPESQMPLEYRHLVDTMFLLKPTDISQVEMLYRQFTPWPRQGLLPPGSQASPPNFHYARGGAGIRQQLRVPSGSMSRHRRTPKSAQESPQGHLPPKKRFSPTHQGPQVIL	353
comp322551_c0_seq1	XASTALEDAKRKLDEIQGDLNGYKDFMINKKSSTLKKDASQYNIEQVYPYLQKDYYDRPKDFNPRRQWTQPIRKKNVKFFDTSYTSTDSDNEASSDMHINSERDQASGASREGLSFLDRNKPYQNNXGKREREGKLQPSCSISTSPLHQEPKEMGLTQKVAIINLSQRDLSLDEKSVIEKRLGYAITCSIDRYTLERDLQNFFHIIRLQSFFEDKNRPPNLNKSGLRPKSSWTPQVNTVNKDIEAFEDIVDKEIDELLNKKHWFNNNLSTKERLALKSLESSHEITIKPADKGGSIVVMQTTDYNQRMYALLQNPVHYKRSNREEWNLLSNKINQILRYAKEDEIICTDEYX	352
comp381881_c0_seq7	XYKETSADLSLCIKQEEEFCPLKIEGSKKVELLHGPLSGIMSGTSLPLKYGSERPPTEDAKNTQILIKTSLAIFKYYLSARHLDLRLVEQYNKNQLNRLLCMFYAGMRKPNGDYYAKKSITSFRYGLQRHFAQLKGFDIIHDPAFRDANTTMAAMFARMKSEGWADVQHKEPLTKEDFKKLYYSCNISTPAGLQHKVFIDVMLHLCSRGREKLREFNKDEFLIAVDARGHKYVSARKSCFPKNNQGVPVEHDRGPRMYELRGNPKCPVLSFEKYVMKLHPGHNAFWQRPKLAAPSNSSPWYSNTPVGKNTLGNYMKTLSQDYGLSRLYTNHCLRVTCNMTLVDMCMLKSGLQ	352
comp389071_c1_seq13	XSSTLKPQHADRFWGSNVVXWPVTPGRLTTPTFLMHRIIRRTYQNSIPYEGHTMVQLSDHVARNLPLKRPPVQPRIKPSVTITLLVIWMTMRILVHLGQHGQMAPVSLNGPTPTPPTPAVTSQLTEGSTSCFPTTVTLTVCPSVLGNVDSTASPAPAHPRSSRIGHIGPRTRGSGIRGHGRDNVVQHSEATGVTLTQTTIDLVMGAYNQSQDMMSQLLTEHQDMKQLQKDLNKQMEAHNFNNGFLTWVLQNIYTHRCRAFPAPYTPSCGPTTSGLSESATATGREALPPEELPAATPGRANVDPSSPARVDIHQNYQEVRMARTLSPPARNLIPNFLQCVTSIHSVDYFWTY	352
comp392413_c0_seq1	RLREKPVEWYRQVERFVKVSKVLLKDLDGLFEIVVPTDLWTECKITVDWPKDEYPRDAKTGAPSEDVMRKYDXSDYFPEKQDSPERNTLGNIDRTTQEPNESVHAYCERLLQVFKQYSGFESIDETNRSHFVYRMIYGLKPEISQMIQQHMLCWQSKGIDGVEVCKVLANDIDAXHRQLKEKVMWAQVKGAEQQEAPMTNQMQGVNQSKLKPNVGRGRGQMSLEEEKKKYPCHACGKIGHWRNECRTVPKTNTENQNFAPQVQSEVSFQQPQPPQVVIQQSQVPQPPIPQSINNKXKTVQKKDSTEEKVGKTSSPTIVSQYWLQSDESESDQSQXQYLRGEEECVLGATLEV	352
comp377146_c0_seq1	XISVKCTKKLYKMADKKKPEXEKLSPSAPKGXTKQKTSVSESSTPFERALASADTSKPTSESSQKSGKSLVKXFDETIYGTAKGEDVYADDIDNFSVYSIVGGKTHIDKSSSMARLFTSVSSSAKNTTAPLSTPLMPITMTEMKLMQTNLVIILEYSSIDGHVDDHCRITSKAXNKLFLARFHLCLQVHLLEIGRLKEADDEGPFGDATSPSQLLVKHQDSDEEVEQDESVYVQGDFSFKDRQQGREKAYEQFIEFNPYEEVLDEQPAQEPMMQVPVALVADLSLMLRTVIKKIPEKEGALLKQSNAGVSKAEIFSQQASPLVXHKDILQPRQLETITFKDDYVDQGDDED	351
comp384981_c2_seq4	LLSVVVRMSIGSIVILFSFRHGFGRISKTINRDTFGAQFTLPSSVLFSIASSTLSCRNLLKLALNHRKDSNRILRPHLFPRLLLQEPVSCLPSLEWTPFQFCPPCHSKYPRTDQHKVCNLCLSPEQKEEDCDACQSFRSKKTLRAXRRDMQRQGINGMPDIFGEDIEKEEMAAEEEEAFSPEDSDSELEIKQESQEVPTGQGDVSKKAPLPTKPTPVKQKAIGPPLPSGHGRHXDSDSKAPPSGSPLIQYVKPSGSGPSQDDSLSDPETSQIERQETEIQLGTKNVGAKQNDSPLQPLELILEKKXIKADPKQKRIHINPDTGHITKPVIPSKRKADTXYNIPLKKKKDIA	351
comp386753_c0_seq11	XARWRRPRARRAAVAGEARALQGFYTLCHQTFGCRYTFTNSNVLYFTTRRSGTAPWQSLASKETPTRPLKQALSDDNTPGHVDVDDSLGPSGQPGQTTTMSLTVPHHLLPTKLQHLNQLQSPQPVYLAQLIPPVPPVLDCEVAITTPGTEEPGPSRRVQPVSMAQAHGGRCLGRVTVCTQSEPIRAPDTKASIIQVLGVHQDSQGVMGQVLAKIWEIKLLLRDTYQEVAGIHTDVAGINTNKASLFGVLRDIKTTLCRAFPPASTPSCGQSPSRPSTSAAATGREAVSEEDTPARTLIQQLRISPLGKREDVHIKIQEVGMTRHPPXPVINLNPNFLLCVQHPHFVDYSCP	351
comp390974_c1_seq13	MDSFLIKAVSVLDKEIEQLNIRLSQSSANTESELIITHVSPETQVSHPLTNAISQEGVGIGVAHEQVAGSMSLKSPCIHVLPPMVPLSPTVLVNGPLEVGRAQPKIIDITSCPTELLSLADPQSSGVVHPVVQSQLRGGTKRKNASMGGHPKKKQKTVPVGYPTGPLVAPPIPTSTLASSELLAALEVLLGNMLDSKLAPISERLTWIEEYLLTPIIRRPAPATGELGLEIGHCVPGVPEVHLSPAAIQSLPPGPQAPCTSLPTAASIKQVDGFAKVSAVRTTHVQSSERIGRASSACPQPEARGHELRDVRKAALTAIDLPPESTPYVVVLGNVPPLPPGGSEDYLQLKN	351
comp363942_c0_seq1	XRICNEVSAHRGGSVVIIQSRAIRLEDETSSKEKDIVAENVRSKRMKGKQETRLKISNLNEREKRKRKKEERPEVNEXIKGKKDKNIDSSEVNEDIPRNRQRKKTNRCGESXKKEENEGKMYEEMKYKKXELQKLTNERRTLEKEVQCENKSVENREARRKNQEKRERARVLNSETKEEEKEGDGVGERLSREAXESRKLEKFYHINSFLRQIGTLSAMSREQIESVVKTVEMLLAEVDQLKNRCRRQNEDVKLIIEELQRENRDLSEKYQQSERDMTEMKKSINELMDIKLAFEARERQVRKLSKQLXLEEVHFSPVEAIMLVFHDISPPPEPPSDDICRPTDRLGPQT	350
comp388590_c1_seq17	LRAPPLTVGTPHLFSQSLKVFPTPSSAGALPPRPCSCEEEIRAWSSETQQPALDLPRRPRSLLRGGSPRSQRGSMRSEAAHTALSHXGRPGRPRCSTGTVPSPSDWGLPGKKVNQGSSKALGSGLGYLEHICQLIEKIGQLQEHNLRLQKQICGLQKEKKMKQLKEEYFVQRCSCGAARALRNSYQEVKKHFNMRSRPHSMFIQTGNLSDLSMIPEMGGNYDNFSYKGNDNYKVSGNNPLMLGLRETSSKTTYEENDGRYMWSRTDVHDLCLPDQGMRKVENHPWVRVRDLVKKTKLKNQNRLGLTSLALKQSCPQLYRPDITSSAERKKERNSMIVLGQTSAHDSVWPY	350
comp415446_c0_seq1	KKYSNMNPKLLTNLERIVNSSSGAEIELSTASSLVQFAQQNLSQLTHEKVAALTNFVCGTSSDKSRNLAAGVICAAFLNSINNRFLHPDGKVVVNPTNTQMKELESLRIPFCVVKSVKRASPTGKGMKSDFDIVYNTATGLQIIHGHKLLGSYLPSKTNVKAIKAKEKIKLSIMKERRASLRRSARIAERQRRAQVEHEVRESATRESEESESPVISWHAVVADVQNINSDHIMTDNTYLLPEVFPALNEITSITSAQENVKHAVVANSSFSNEDGSEVITSKTLKTVEPAFRSPVKHLTSDSQPLVKTSKTIVTTKHKTLPQSVSTFVETSXKTKNKFNILKIKILTKN	350
comp301231_c0_seq1	XQLVTTPTHKVGHTMDGIFSNDLHITCQHTIPICWSDHSAVLFDFLPPAISADQRSPHLPNKTRNWKGISADTLTNTLKNIPCIIQEASNLGAEAFATWLESAANILAPLKSHTRKKCRPSAPWYNDKLRLLKQACCRAERAWRLTLEEPDKLYXKVSIKEYKYTLVEEKSNYSTHIIENSTSTKELFKLVQQLSSSQPIAEPKTSQAFCNQLAVFFQTKIMDIYTGIDPHPGMSIITPVFSSLIEGAHLEPCSENRGLSKFSDLTPLLVAQYLLRMHAGSPMEACPPAILHMAANTIAERLCKLMNNIILSGIYPQSWKQAIIRPLLKKSNLDPRDCKNYHPISLLPX	349
comp370720_c0_seq6	MPKGKIWLQEEIKSLLNGVQKSGNLDILMSSRHAKVIVWGPIAQHLVRDGYQRTWKQCRAKWKVLRRAFHLEHEYRLLYGTHSSKRTPRYRIMLRMWQQAGRPVFREQHEKSTSLQHSQSEDEVMKTFMLPHSSQVPSTGYRSVLNGSSRDVLQQNLQLEDEEVRSFIMPHSSRSPRTGYRIMHNGSSEQLRIPSWSPEEEEDLQEQDTMVKEERLWSHPPILTKAAERLPTALTSNPLWPQTPLPAQDSEREPSTSPSQQTEMIRLLSAIQMQQQEIINRLDYLNHNLVQATLLSDRQTTAASSQGAESKSPLFYIPSSLPTGHLSQMAKPTTYIPAPQSRASPSVLM	349
comp382848_c4_seq2	XIRARSLRHQKFHLRRPKARSRNRPSPKTQSRDTTSKDSEPKPSKANDSESKSSKTKDSEPKSSKPQTHRAEIVSAQELGAYPSAPKSPQTDNLPSPQPILDPKQKKLFINPKTGHIQTTIPKKXETDLPEGHLAPPKKNMGTNPSPPYIPPPSPPPNPNLLISPTNSPVRPITPDPQDEGDGDXNQDTDAWDDYHTDPNTDNDPDLYPSIRSPPDDNIGYLELLNRAVHYHQVELHKDLLEEDFLFETLSSSQRTTHTLPMLKGILKHTGEVFKDPVRAXNITPRIDKKYKSAPTYPIYIKGQLPLDSLVVCNARKRANSQATGETPPSDKESKLIDASGKRVASHAA	349
comp390700_c0_seq13	XPFRVRRRPRGALSHRLGEASSQMKSVKMYLAPMRGNRRGAQIEDGEKYSPRKKSQQCEGLNEKGKRVKQEESSPMDCGGSMYPVDGNKGEHPSASDREHTVDKMKCIKVEKTSAQDCMDLENCERTRKGAELSAKESDVIVDKVVIEVEGAQHAIVWDEPANEKSKNSTEPQKMEVEKSSSSQLQQDSHHILKTQEGKKQSLKDCGVIMDITDGNRWKDGSARDCENRMEQVKGFKEEKPSTMDFDGIMDPEKGSNEEKHSARYWDDNVDIVKVEVGDATSVLGTPHSMGWLRDEDGGETAAENSKDFTELYYQVSNLFVNIEQGEEQFPKDYQHSSLYVKTGNQEEX	349
comp367612_c0_seq4	XPQSVPGVSCFRGHRCSPPVHRASSASQLLRLMSKILSAISTLRLFQVVLLCISSYHGXRITDRTLITDDGLSAPYPGTTYSALLYALDENITTIVGESVLFPKRPFAESSEWEFLGAQRTNAPGKDLMFYHHDPHIFKAYEGRIQPCNGTFLLMNISHQDEGWYCLTQDLQHLSYYYIRVLDPICNVSVVATQSENDVFLHCNFTGKAVAVVWSHNENNVPASQLLSGNHSLQIPSAEAIGYVQCSVMCGERGWQHAVYNFTIDGRLPQSRGRLLILVAVFACLLLLCLLAVRCEEKGCRRQPMEQLXKIVEKCGNLRQHAGGVIGKQRHMFQTLEQFTSGFNWIHK	348
comp384165_c1_seq2	AFRLGIESTKVWHRAESFRLEAKDRFRAEIIDIKIQSSFSTKTFRAENAFHLCTEILGAETXKWSSEAAVPDFSTPQHPKQKXLFINPDTGLVLTKPPPKRKPESEDSLYHIPLKRKIVGTNPSTPPPRSPTPNSPPLQYLPITPTNSPPPDDDVDNDNGDGGHNILPIDPWKDYNTDSPIDRDTDLYPAKPSPPDDNVGYLELLARAAEYHGVQLHKESLEEDFLFEALNSTQRASHTLPMLKGMMRHADDIFKDPMRARILTPRIDKKIXASSLRSSLYHSTCKIGATIAFLGNIPLADICKAATWSTPHTFTKYYCVAVLARQQANVGQAVLKTLFQTTATATGX	348
comp389158_c2_seq2	XGKLVSYLLAVRDXQVHVWHHVGEGAAGEHIESGTTRMALFWAMKTSVVCHTYETVPCRELGMELRYLEGRIFVSEVLPGSQTEVDEVVLTGDIIDEINGISLRYAVNGQAGTVLGNLKGTPLSFRLIRWKWHDGSVYRPLLPYLKVLREKVPSFQLQEEPRHLESCEDRCLQDGRLLYRVRYLGQANVGSYGGKEVLDRGILMVLEQRLPPKEVMLDVKETEVIVKEKKTYKLLFRHSYPEISSVGRRLDKANMFALCAAEAKAFPPDTTFNCLVFQANASDECEEIIKRIATGFKHTEWLSDEWSFSQYYLDTQGMCAVKQLIHTDATHASGNPYRTGHGEGSIVN	348
comp392917_c0_seq4	XHHXPSAPIQRHSVYLKATREQEEAIFLQLPSRKEAVSPLTISPNTAPFSLPQSNKRTRGGHLPSAALKERSSSPLRPGRLSLGAREDEAVIWGTMGSMVSPPCQSPGIQSPVRSGGGSLSSHELTCIHWPDVRELRSKYVSHENHEGLHFQKKVDERCASSPTIVKYREDDVGRPEERKLLVDNLALCVPVPEALKNVSGDEMLFPPDREDSPETHDKGLLKASYSTTVNIQIGGSGRIASFSNAQVSLTHPFLAAPESQNVRRVNINGGPLDTQQMTXVSIISDNPRCHTDCSTFLNVACHISQLQGQDKELPTGILEVLGQSGQKVYKIIWNKGNIPWDQVHSV	347
comp362138_c0_seq1	XGRTSEPRRRPISCVISGCGRPGHQVVDDHRVMVLYLYKMALLLTLVIHVDSTCYTMAGGRSSKAAVQAKLTKHVWEGGPGVSPKGGPTTQEKPQAGEKKKDLTLQDILEAITTVRTSLESSIDSVSSEVSLIRADMXLDELARLKDFEIKTSSLVDDTSELQRRLDDMQTHTAKLEVQLDDYEGCSRRNNVRILGVPERAEEPSMDLFVEDLITNYLKPKRLSNFFSAXKGTPSARRPAEARGPPRPLLARIFNFRDRDVILQTARSAPPVEYQNSRITVFPDFTLKVQRERRSFLDVKKAFREKELKYAMLFPAKLRVEFLPPPRRPGTGWTDGAQRVPETTAL	346
comp390589_c1_seq11	RHCSHFRHLEVHLFTQVSLCPTISALYVPPGSTVMKPRLAPRRLSGEGEGALLKASERERHRKQLRYKATVGQKKPESAYEAGGREDAGSSSQVDETNILDQMDGNIPSIDTQTLDDLMDDIRSPTPPPEQDNGGLAAQVESQMTEPESATTNLNNQWENTQRDFQKSAVSLQRELITEVHGAFENMGGIMKGILHSINSDILNNGNDQASDTQTPGLVQSMSNISNIMTQQHLQMPAQPASRDMPISLKKIVDIMTDMQQRQNQYFSTLSAYHGELLNVIKNQQIMINAMMANLSAHTRVSHHTFPGPVGASSDTTDPEGNKQQRSQLDDSEDELGTDFHRKTAP	346
comp361717_c0_seq1	XQLLGRTLEGAFAMVSQARVFEVQDDLEVKFRQTLLRFTKNRKKTLNIVTTQRSAGAQNTIQDGEERDTIQKLQNGISHTVWTVVGEEWELRLILNPKEISSMLQKFNLIGFIDSLLENIQQQFNQMKQAFEIEEKLLCQEGQKKVYVVCKENLQEDWCKPWTTAPAYAEGKESFHYGICHKILSVSGGDWEVQLLQSLHQNFDIYKTFNMSGFAESILMMKKWKTKLNLLLRDNKAKEEISKEVSLMASRFLCDIQDKREAFVNMFQSALLEKCKKYHPECSNMPGLVGEALFGTLLVVSAALLAKTFVREQLEAKDEKSGGAAKNGAGKETKSADTGKSGGNX	345
comp389407_c0_seq1	XRSREGVAQLEPSHHSECWLPARSFVFALQSPRAPVGLWGSPRDGGAEPGGPRMWVRXGGERKNCRKSVGGLEQISDLKVISRAVKGKKGKLNHLTRPEVEINRYTLRNRGVWGKKELECPSSKETNFKGQITASLSLNEPDKPKQAALCVNQPKVVKLSKKAVQVTNPQPSIKKQSRKKPGKIKVTSSLRSYFKVTAQSSTVTGRNLYSTRGTSTRELNTKSRVASDLGSGTGPGSKEAPSKQVLLKNRYDPLLSIEEDITPPLADIDNHSPLLDSEPLTATATISPASKVAKSAELKNTMAVMLTELRERFATSELNQQKIQGHCETMEEKNNSLVDRTKVCE	345
comp390700_c0_seq6	RLRXSTDVSEQETSSERQEMKSVKMYLAPMRGNRRGAQIEDGEKYSPRKKSQQCEGLNEKGKRVKQEESSPMDCGGSMYPVDGNKGEHPSASDREHTVDKMKCIKVEKTSAQDCMDLENCERTRKGAELSAKESDVIVDKVVIEVEGAQHAIVWDEPANEKSKNSTEPQKMEVEKSSSSQLQQDSHHILKTQEGKKQSLKDCGVIMDITDGNRWKDGSARDCENRMEQVKGFKEEKPSTMDFDGIMDPEKGSNEEKHSARYWDDNVDIVKVEVGDATSVLGTPHSMGWLRDEDGGETAAENSKDFTELYYQVSNLFVNIEQGEEQFPKDYQHSSLYVKTGNQEEX	345
comp390788_c0_seq5	XESTVRNEGLSNNSMERLPLDRQNRTNSRPDTPTYVDMQHQQVFPHQANAAIYTNPAAIQTIDRAASGYFINFDNFSEDPSESENQPTYKLYMQHFKKCVQFLRNTYLVPPWTTIWIISALFFFLIWLGTVLTINMIINGKYLQKESIQLPLNITLSPHRSSHHMERDVPTAQTIATPIPDGIIWDKIEYNILGPVEMLSIPHVFKISLQDFVASSFLSDDXDIETVNNMMTDLEKSAAFSNNELLEDTXNFEQMFCFQHFGNQFIHKSSIPRTIPNFNQWEHCPTPPRSSSGTHVNKFPYFSGFNSSVPTSYYYQIVNETAKKIMLTNTKLIYSHGFNENLSKX	345
comp392956_c1_seq11	XASLYQLVPQQFGTQGGTVMSTTNPFTQGTIQQQYQPGGYSRXDSPQTTLVCPVLSMTENVKQDPITFVMINNKTYSFLIDTGATYSCITGGALPISNQVADTQDFSGAISRVPFTKPIPLEIGGQYIEQRLLYSPQSPVNLLGRDLMAKLNMTINFTEDGKMICSIPGTPLARMMAVTMDSSLREQVRARPVDEQAFATAVHMVVASTQELKSKTLQLPNEFLFRPQFQKDKLPAEKHMILDIQCLELNATYGAFQALDDDAHPWACVIFTEHGQRLRDISDDQLFGSPDVYFKNEIVYLDKIPLSVAIEIRTPTPATKPDTTRDSDLDTVPDKLWTKDPNDVG	345
comp365236_c0_seq2	XVAARMFSRPTDAVLKGEILKVLLDNPDGVTMQELAQVFQESEISGYKHSSSDYSYLQSLLHEMRDQVLEITDATNESIARYRLPPEISINPTVTEKLGKSGTPAKTSKKKRKQQKISKIHTDEHSEQGHFAALEVHMANKEKQIIAVSEIYKMILRILRKHPGGMKMTKLINNVKGTYGVDLMKYSEDAGCKNIFTFFTEVPRCVLLGSKKPEHCFIHLLPVPDCQDRCSVGRSSGFKGQGVVVPKVHSGVPHFVSECIIDCLQRHKSGMRISKLITGVKLQHSLDLTVYSEKQGYTSIVDLLMQIPRIVVKNPEKRKHCNIKLLPDMDTCNGKILVPNISAX	344
comp379611_c0_seq2	XKERDATQDRRRRCLILSKNTWNIYMGNNLLQERQKTLGTFPXETINRYKNDDFYSRTKRLETXRNKAIPKGYMCQYHKVLNNNPLSNAKQENKILYHMALADESGSIKATCYNDEYYTQTKEQYGMLIRNYIVKNNVLIMTKQTKISRVPPITIPQSIIQEAEYILMPPAPPLSPIKTVREASIKILFSVSGTITEEETTKTIFISGQDTKLKSITLNDTTDSVKITLWREATQFPIEIGKYVKITHLTVHEYNGEKILNTTRHTQLQVIQPPEENITITLYSLEKTRQEISTVTVHVQTTEHFQSMDIHNTTLMDFLDVSADFEDFGNALMPHLPINLNVLV	344
comp388794_c0_seq2	LSSKGPQFGGLRYGCSILAEDHWAKAEAEMTSPQRKQVPKGTLTVSNEESLEEMEEAQGEEPDLEVIKSQTSKGHKKTPRXDPSLKVNPQGMDTTEPESFRLEKNSSSIEIVYTRGQSEAQGATWVQDKCHCWRQTLQTGFDHERGSKAWEGDGKRQHNAGVKDKAHNYTEKLDXALKVIETKTEPDSKRKLRELEQKRKHLEAELQALLKNKREFGDSLKGYSIPLKKHVETEELENAITPELQEEMEEEFFELQKQQGGFSQMGETANDWEDIYTDSPDNGVESYPSKQSPTEVITPYNAVNQRAVNSFGVXLEEEQFEACFILETPLPAISQQRPGTPCLS	344
comp392210_c0_seq2	XLEVKRVPRGLRILIAPSYEDPNPDMLREWAENNNESVEKNASNFDKICGYRSEKNSGKIDKISASLTKESDQEQINKYLAWMKERLCKLEGSIKERKAHKFAQDKMDYDRGXIYTFAKKFDSLXQAKLTANSKSSPEIHSEQSSLVSSKVDTDADEGPSGQSKGPIPSVIDELDFSRQEEDSTYDQDSKLQTQNLQEEEAEEQEEERRKAKKSQQRKRNGATNRRNKLLIEASIINLMSIVLLDKDKNILKLGLSFCLKMNMNYVQTRIDIFKYIRMLKLKKHFLLYQKPKQQERTAIEIQQGDFSVYDMNLMLELRELESESTGGEVIQDAETLVCEQGINI	344
comp383480_c0_seq3	KANKMSALLVVANKSKEKADSGCESDSDSNYACEAPDFDEELARACSRPSGKQNCGTGVYSGKTDAGSSRFDNAVILDSAGRPCKKRKTESLNPVNAATVNLTASKPCSATALPNSSHVPQVSKNNAVDSGPVDVCCDVHKADGEEAAHLEDNEKVTPSCSQDSIQPAEVAAVIPVRRTQNVWVIGDSWIFWLWKHALKSHVEKHLNLPDKNFFWFPDKEARLWKTVVPTLRSTVGVPWPDILVLHCGADDLGYQSVFSLTSAMKSDILKMMSMFPKLKIVFSCIAQRQNWLRQFDLYLSPEEARREVNRNITEFLRENLMFSIQHSNIIYSVGQLFLPDGMH	343
comp391530_c0_seq1	MNRDKEAAERFKNLSAGSSIGTAVGKASSSKTEGLRAKFIWLENLKRAELNKWWDAATLKQDLTLNRIPRGLRSQIVPTYEELDPDLLALWEKELTNSSRSLINILIESADRKILKLLEEIQTVENEIKQLNLPEPTTKNYAILEEILTKIQDDIKRRKARKLKRDENNYRTGRIFTFAKRFDHLVKKDEGQKNRDEVSVTSKESSSSSTPSSSDIEDPGEGSSRMTTENSFLQEIXLDQNGEQGDRCKALRCRSSKTRRGTRGKGTTKRKTGDENTFMEKLSKRSVVLPNEIDVINLSKHELSSDMISVLKRGLGFCPTTEIDWYNTKVDLYRFVRLLKLKK	343
comp200463_c0_seq1	XSNTDPPTKLIPSSLALFWLTLGQPLPRIWEEPWRVSLVGSHRQLSIYPPPLLIGDPETPPSKPWFSNKLKVQKHNCKKLERGWRLTYCPLAKVALRKAQKVYFSSILQAKSLYYAERLSLSKNNAKEIFSIVQSFLAPSAEIITLPTSVSWCEKLSSFFIDKIQAIQANFGISTTAPAGNSFLNIPTSSLSPSPSLTSFSHIAPQDSLTILKSLKSGSPSDPCLARLLASVAVVVNPEVNTLINMSLQTTTVPLDWKQAKLLPLLKKPSLDPSIPASYRPISLLPAVAKVCEKAVKQLSNFVEASGLLHXAQSGLKATYSTETALVALHTASDISLSARAX	342
comp388695_c0_seq2	PAGVAVPAITLPGKDQSSAGAKKPKTPEAASTTGSGKTLPLLGLGEVRAARDHLGRHLGQETKEKIWKGEYVNIFSLLIDEAEREEAKKNKEWMLPREWAAVTLKYRVEENVSNWIQGFSTYMSIMLERFPAIGPEMACYQNKITLAQSKQGGEGWKEYDKEFRRARAHNPNLGWNQTDVNIHLKHLVPAPIEPLRWQGQDSIRYQPFRSGPSGSSGGSFKKQGKTGNKGVCFDFNKKICEEPRGHVDSSTIVASAGTPPIRNSGVLRRQAGPKIEGTRNKIDSLNLGKAGSPVNLQAMIPWLNIYNRTGAAKIIREGFLEGFRIPALGHSGVGTCRNQLSX	342
comp192603_c0_seq1	ISDPLLNTSVQLDATENISQAFERETEDHVNKEAELNKDVKEITKHEPSAVQDVLVAVERFEIDDAKFTDSEQTTMHLMKDHEECPGSSLTIPSEPCSSSDSVSNKSENIFYPSLSEFQKVSAIRIDISGSSASLSGLDNAEDTDVSESEVFSSEHKSCEQLPKTQMDSESELLFVNQAATIQPNECKDRTSFAVNESPKVQDLSNRNTAPPKFHLDVSLDNINHPHESLKESVLKDIERQSSKPSEDFTGGCQVEEHSPCYKDDYEEHVASPVGSLSYSSDFSETFEELDLQPYTPVIDKGEYNCEDKVFSSDNQVKAESRSHILDKVVRRLEPDLKRPE	341
comp297494_c0_seq1	XDSWRQESSGGSDYSGHSRGHGSPLAGEAASPQSSTTRSPSSPASGLTEESNIGTSRTTHCKKKAKHSDPTSCNSRSPKKYVGVRVRMPVKEILKKIRIGNAQASVDTQDTALQGELNAVTKKGRVHPYSAKRHKHNKSRGDFRVRKIVDEELDALYEILQKDLKQKPHGAATPALNSCCKEEGGGTLNDLLDVDESCMDEHRCYTNHGSPPHSHAQPHCETPEYLRAQAQQPGSPSVTRIQEAFSKYYSDDACVDISDVDNHSPSSQCSGGHYDSVKNCPALVTSPNLSPGQDHCAFSVFQFQILQEELRLHTLPLEVLFALDENGNGYGNHLFFTLLCL	341
comp368745_c0_seq1	XQRILLWKKEHEGTACSNNLTIALHDVDEGYDGTISRDLLKPPLLILGDGXIKGGMASVEQLRVYLMFTLLINSGNVLATSDIYQTSPLPVGNVTIHGGEMQDHSTDWSTSLLDPSLELSMSKGETGNLETLEESDIDSFLLSDPLMDDIFSEDERKSSTLANFLTPVNPFWTELPLDEASINPWLASYYLPEEEPVQEPFHRTSHHAIVSTEKLARGGQSTLEWSSSVLSPRLGEESNSSASPSSLSPPGQMQPPQSTLESQLSDPVFFVEVPSTTRPTLVVKPTTVWQESLDTVGPPNKSSQDGTLDNPDAAVELPEHSVIHDTEEDTGISPVDVVKHA	341
comp369472_c0_seq1	DLLHVEQTEGKTQEESPCQEEGSDDAVGGNVNDIRSLPTVTMEVPPDTSHQDIQKVISEGRIVKIGESEMQADKKENIEEINNTEATTEQMKKLELNEKQCEVHLDADSSLTTAAVDGRLSDLVETVVARDTDMHNENEKDVKRCATCLDVQNENSVIITEKERAITQLDKVMDTGEIDKQEENTKEVVVGQTIESVELDSCDSSSIPDRHKEESVHHVESTSKNEEMETVPVQPAANDDSPNKASEGTNTGDEAFSADAVRAPDEGTPGVQAMLQVEQPPVQVTCHDASKPLAEAPSDHSRQSGEDTYVSLECSNSAASATQESTTSTCTEHVAEPSVTE	341
comp378044_c2_seq3	XDAVGPVTALTPEIDQKMATFLAKFVKDPRKGIDRSWRSCQDKLLDAVGPVTKILDMAEEAKASGAVIDPAVLSGWAQRAIVFIGNANCALSTERRRSLLIKVDPKLGDLASSEAGPVAQGGLFGDPFVRELGKFVATFTSLDKAQANIRKVFSPRVFHGAGRGRGRAPGRANFNSSDRGQGSGRGQFQDSSKFNTFYPTRGQKFLAVEDSSSRMPVQKVSVLPSVHLQVGGRLARYAAAWAELTSDAWILQTVQGFHIEFHGRPQQFSCPHPIVFSQRDAELVDAEVTALLQKGAITRAVRHPRGFVSNLFLVDKPGGGRRPVINLKQFNEWVVYRHFKM	341
comp381350_c1_seq4	XALGPGYETQRQSSRLRPEPTPLRYRQPTSGTEAQNQTCATHTLLRRHRKQPKLSASKQTKDKPPEPKQAKPKSSKLKKVTEPKTPPPKTKESKPPHKAKEHSDSKSSAPKKDIAHKQHSVPELPDPKQKTLDIDPETGHVTTIPHKKRKLDYSEDSEIPXQKKEIGTNTSPPFTPSSPPPADPNLSIFPAHSPQLTFSPPPQDDDDDDGDGNGHPHGDDDAHTIPQDPDPWEDYNNNPDPHNNPDLYPSRPSPPDDNIGFAQLINRAAQYHGVQLHSDPLEEDFLLETFAPSQKSTHTLPMLKGMLKHAPEVFKDPVRAGSSTPGWIKKYKAAPNDPVYX	341
comp389905_c0_seq3	XSFGLWRKEIHERIRKAQAKENNQKRRTPQSDMAALRGREIEHNIERKDREYRLNMTGQYPVLPTKQDEEDALLYSRRPAYQPQLLMQPLELPPVISNVLPNAQNQPVQPSEATAPIPLVSESDSTPLTVAEPVIKFKKTKESPPSTEDSDSDSEPLVLGHDSDTSEYRRDHPPRLRGHDRKRIDRRAQQLIYKGATPTDIHSAVDEQIQVAGKTHLLERMAYHLMAKHDDEEIDTPLVFRKLYRSVESGGSTKDERDTLLAMIKTALHKESHSNKTEPIEKIQQMPVKEAAPVFVPPRGDGSNVTNPNDPNACSRWLFNFVYTPWTKAEMLQLRKDIPDI	341
comp390339_c0_seq2	XKFCTLSTDPTVQGHFRNFRGDDQITLLQVAALGCGHRYPTESDWPGNEKPWFTLRDAMQRIKEEGMKLAIFIGEAHALMGQVLTVSVRNKIIRLAPPAYKTVIMTLLINQTGNTIGEVVEAVRELGELGEWAKPDRASRSESRTDNNRVTRRDMFLALIKDGVSRSEIDGIETKSMWEMYRKRGLDRKEGSRNMNRKDNKKVSRREVESEEKHEKADKERERESHVRVTKEKGWDRDGTDSGGDREEELFPEGCQTLYSDLRRELRRAEAEPRRKKLDXETGQAPVQGWARKDNRPHVRIEIYWKKRNIQEVRALVDTGAEATLIHGNPRKFKGQYFTIT	341
comp391259_c1_seq8	XHRRYGRCVLMEXTPFHFCTQCHTTYPNTDLHQVCNLCLSPDHRKADCDAYKSFRSKKTFGDQRARRLERSRCSDDDTPNIFSEEHAQEEPESEEEDGAFSVEISCSNVEEELEHTLPLGQRVSTIAPNPAPVKEFQILLDGPGRPLPSGHCXIRNEILDAPPSGPAVKTAVKPKPSXFSTDLIGSIKSSVSAKPSEPTRQPAPSSSVPENKLSKALIQNQPNSNPRSILKXSLSSVKPVLEKMNIKQRKIHIQEGTERIIASPPPKRQLTFEDDLNIPVPPXKEDKKQGYNPAHPPTPTPHPPSPSPPPPHQDPLDLTPAGSPSGSLGEPLGEPDPWGVX	341
comp391725_c0_seq4	XAPKTGHVVNIPPKKRKLDTAHSPEVPVKKRDMGTFPLRPSSPIIPTKPVSPIPIHSPVLPYSPIPQQDEDDFGGGGGDGDPLDDTDNHTSPPPDPWVDYDNPADVPDLPDRDVYSSRPSPPDDNIGFAQLINRDVQYHGVQLHSDPLEEDFLLDTLAQSQRSTSTLPMLKGVIKHAPEIFKDPVRARVLNPRIDNKYKPAPNDPTYIKGQLPLDSLVVSNARKRANFQTTGDAPPPDKESKLLDASGKWVATQADNSWRIANAQALLARYDRAHYGELEKLIEHLPDQYKTKANDLVQEGKLITNTAIKCAPMQQAQHLESLTPGGVAYFVAAGDFSRDG	341
comp373093_c0_seq2	XKKKKKVETGNGTEQAMEPSEKTGKNLPCPARTKRGSSASQSSKRNPFYIQREGAKRDKQHLLKISLSVMINLLXTPSCPSWMKTPSSKSXTQETPPPVLSREDNFVGSSHESTQTVHVPSTHHIASDDSDDPQVTFQWRVVGVQQRMVDEVRLGMETLAGPLEGIHRYLNPNKRLSKAIVDTYSWLLGLMSCXLISGFMMQKGQXHQHSTCNTDDVHSQLEAISSSIQSLQSGPEALGNCLTAKMHSFMASTSALNSNIGAVLHNQQALSRVYHAALLTFTNVIGKLGITSTASYVCLYEAITITPQPPIPTPQYPLQAEYSSEEDDVQFPSFRTRNSL	340
comp392807_c0_seq9	XRNWGGRDHKAQECRAPKKCNLCGSEDHLFKACPKSKFSYASAAGSHGHPSHTTPPIDSNPVPSAAEPSTSAQADVTDSDILGIFEGMEIRRCGVAEEEEGESETAAAPYSQPDEPDPEQIRQELEQAEKDRLEAEQMKCAILKKRALRDRAQKSTTSTPFDNVQNLNISAEPSSSDSINLSASIIPPTGHDSDMAGAVRDLRKVAEDTAASLASAVVVSSAEADMDHSGWTTYNSKKRKVIKQVVNPVSKVNTRRRASSLDRQTRGGRFDPLLNLSDSEEGIGNVAQVIEVQDSQIIDLAASPNLEALLSQASFGGPANDAASQFACVHPVVVPESQEM	340
comp385894_c0_seq4	XEVDPTMITYLKKYAKDPKKGIDRAWRTCQGKLLDISGPLTKILELGFRAKEVGAQIDPNELIEWAQRAVCMLGNANCAMSSERRRSILLKLDPKLAELSSSEAGPVAQGLLFGQPFLKELTKFVATFSGLDKAQESLRKAFRPVFARAGRIRGRSFGRGYSQGAPRGQQSYRGGYQDQNSSNPNFYPSRRGRNRFLKGDSVVTKAIKIPDLQVRVIPYSEVILGGRIHSFFQTWHTISQDPWVLETVQGYRLELYGTPFQPVPPLPIHFSQQDQHFISAEIQALLAKGAVVVSQVHPQGFLSTVFLVQKKGGGARLVLNLKEFNGWIVYRHFKMEGIH	339
comp344224_c0_seq2	SVCSSSSSXGKMVRHRSTVDEKMKLLEEIDGMGNIQRFMSPRMQTTRAVWSVISQQLEDKGVHFSASQCRVTWRDLKHNFFKDLTQQGSTWMVRMSSSIYEKLLEMWNKAGRPEANKSPEDPITSTAEIPLFIDEPVQSAASPPNLKRQPRQKTTFKDAIDEKSREQRTELTKRIKLEDSDDFSGVPTSSSEAFRFSPIPMTAATGDFLSSFNADSAPDTGSLSEEISSDQGIPLSLQDCSTPSTHLPRVQDLHGGPQTFLLRGHGTPTHHQCMGSAEITAHNSELMSHTLLQMQQTLQDLANSVLRLEHRQEQQQQQIVSLLTQISNSAFRARDSQS	338
comp370754_c0_seq1	XASECSTLGTVHNETRAQSLEYSPVYYCKKYFLPTSTLVAKPDENTCSDSSHGKSVVTLGEGSRTSLMSDGNSSTTRAIRKPKGLLNNRGDMRNPPPLERDYLCEEDLCGSHAASRKTAHDRPQYTNVRFPIIQASTCGHSLAAAVTSKAGNQAREICCSESAGCLSCKHSQHLMQSATHTTFVNIPVVSQKKNLTGNGGNIQAGFPLTEHTTCKQYCSPSPDGEIQRKKFDILQMSSVYLNGKKNSSLKDEKEESNFDKIYRKLCLESNSQVAVFKKASSSTKTLVSSERSNELISSPFYKKGKRNSDCQGDDPIVPNGKRLKSRNGNFSYSEIDNI	338
comp382043_c0_seq3	XVFTHLSDLQHRVGVVGPTVRIGASDTWSASRARSYPKTFMETLTESLQRGSPLCLQAWQSPEGGEWRFVPLVKHLTLHYGESGGVRGVWYPEKEPLALYWAIFRSWEEAAAELRRAGFSGDLFSSAALQRPLSHLTTRIRQDFQTGDLLSVCRHVTSRALLIGDHEALPACWRVFHSMAAQLEHLNAINATVQALLLMDESETNGEAGIQRAPKSYGTENLALGNLISGLRLWLQRTLRHSSALAPCGLAEVVERRLQAVSAGETVEDSVSALKAVQVMCQAVMETTCQDLLSLCPEIPAAVQRPQAGGPHVEKLVIQRPPPAEIQPGGQGRSRDAP	338
comp387909_c3_seq10	PPPCQPNVPSHPRASITVLPIPHSISPDPGYRISXYIFDLLPPSAPYDWETGTLPKTPASDRASPLMVPNTDHPNLCSTSPGTSNRVAPSPLTASKPAIHPNLEFGSPPKMLDSARASPSPLPPMHAACTAPEPRPPGPLAPPAYIDLETLHSRAAKLTQSIHISILDLMNLLHLAELSLANLKPPLISTPHRXLSLPSTLYRYPXDIFARASNLATFQRWNSKLLPSYNSATATSIPLELTENEILAILQDHNSVQVIPCPPVASPEHTISTVTINPNRPVTHRLCLYFYKQRKFTLRSQSAVPDKGQREKRXPLEQISFKQSTEFPMVYLLWSTSX	338
comp390298_c2_seq6	KVSSNSEKNTDKEEPEEKSRGKETILLDRICEMPRQGLPVLPNGEDSIPILHELPPHSCRRTNTQSATSACPWNIEVKTATQSLCSRLRRCGXERQRRSHHTMQGQGTTLFLRDVGLSSDKENVPEGAKGKISDTDLRTVNVXSRATKKSQEVRDRKKGQSPKNAAEMRQKEPLQSFSNQRQAPRQRAPRIRQKGNRRGKNSREAQNVEGWSMERHFDIEKERRTSKLGDRYVVEGLFDVEEVIYVKPQRRRKVSXNLKEEKVPRGQKDRLKKTKGFXQILKGISNTTKEEAENVVKELKPPLTPKPQEEEEELFXEGEKLEGRYQGLGESEYAESQX	338
comp392402_c0_seq2	MAEGNAPVYGDTVEKKEDGPTCVWWKHLQLPRFALKLAEVEEDTGVEAVALMWKEAITSVQGLRKQSCTIQEQAGLQALLQPLGEPSNLRAEEGPRSQEALRCRSLSPANLQPGSMGCGRKEKTTTYPLMPIGQRTPAQPLTRGTQGSQLAVSGVLRQRDLGGQVHGEMSVVHNVPESFIHICATDLLLEAQHRKRPRLLPPHRKMHLEVPHGTPEPPPAVSEQQQYRGPESQMPLEYRHLVDTMFLLKPTDISQVEMLYRQFTPWPRQGLLPPGSQASPPNFHYARGGAGIRQQLRVPSGSMSRHRRTPKSAQESPQGHLPPKKRFSPTHQGPQVIL	338
comp361157_c0_seq1	MGQTVQKKYRTEPIDSADSTPYRYVGTNKARNRRSPSQDDTNDQGAETRLRFGPNFVSFQTSQSELDSCNSHTPNLVGLSLSNVLYADNLVLISCTPVGLQHLIDVTNSFSAKNGLRINLDKSKVMGLNQKKNAHRHCWQXKGLPLDIVEEYKYLGIILDSKFTFSQQKETIARRGNGIAVALKIIKYKITGPSLIPLLQVIQANLLPTITYGSKCLRGRDADTLDSTVARAMRITFNLPKYTSPAQIRLEFGLRNQQIARKGAFVKCWHKLKGADSGSLKAHLWNELKSKKGNAAMTYLQDSIDCLALXDLWESAGSYKTFKELVNKTVKIMSLVX	337
comp386270_c0_seq1	XEMWEEISHEKSLSKKLYSYSLKMLSHREIGAYECSDRLSSASLYSKSRRIIYVTLGLAATRNRVLKPVQEIEYLAETDPESTDIVKTNMLDTYYPNRSHHLETICLYEILQNYTFKHNITENINNGIYQVIGSEGCLVKQRKGSLINHRKLSCDTADKKEFYYLALLQLFKPWRSESELIGDFDCYEDSFNASKDSIQCPIFQMYVKMLNDEIEQESRIAVEIARDSSQDSQTSDPSSQDPLGQPIVENEAANAMDEVETAMYQAQDDILDLPTLENQLNTEQKKIYQHVKEQIDHGVLHDKKECSCAEFQPIRMYVSGQAGTGKGFLIKVLTSYX	337
comp391210_c0_seq7	XVHYLVCFGESVNDKPCFTEKDDMLKGEMQLCAFESEKNIVQCVSIRECKSELCVPVNCEKQVMKSLLLDLWIVTGSNAGGFSVCTLTDTGQMTIIHNVVLTFEFSQMLWEEANVIKWPIHIETAVLHVQLAQVPIERSGVVFYMPVTQTSPVKWQIILQSAAIVSVYSLDRTFNSLTDEKSKAQETEVLTQDSDLVCLAECKHLEETYHTDRWAENEELNVPLDSIPVCQYAQRRPVLQTVEGELKKGILPEQTEQMDCLGLKPNEKGCKYLAVSGIKGQECFILPTTAQDSGATVWQNSQTIPQSQQRTLQTGMKILYLQTXHRIGERALFKCKX	337
comp392523_c1_seq2	LEISKKNSRGNIGQLNVALWQLVYYEVLSICNVFREMTNLKFIDHLETVPHHKHVGKRGEHVDSLLHFMRQHGNPFEMTDPVQLHNFVTKQYVDNDIKTRLLDVLEHGSKLYAEXKQERFVLKEKKLFNIITKAKLPCYNXRKSFVQPATSKQVAKQQLSQAHREMDLAKERGEFITDILSHDLPLTNALFYEDAATKPEKHKLVQETEKNLSPKGFQFEKISSLKTAVVLDYXAIIANDQDFIHTNLRREVIQTVLQISKSVCTLQKLHIVFESYQEMRRMSTSGTIFLASIKNLTPIPVQLDKXLAITIEQDELPKTLLMLPSVNTEGQIYKPPX	337
comp349381_c0_seq2	XENDDSSSSDEEEPTPPKKQSINWDFFTIPPGDKRNADKYTATNKCNAATIXIELIEIKPNKPRGVIRKTSNNNPGKAIQMKHNNPLNQHTSDANVSSNVQRSDLVETAXNKQCPKKPCHMVDINKEPTMQSKLNNERTKDTNRRNEEKCPILTNHLPTSTAQTQQLSPXRTDLELIMTQADKIASDMRNAIRIMKNTIVLSENYLSNIIQSQKEVHKLHKKLNSTPLPLSNRILRPRNFLGYLSDTDTQNLLLSYNTTSNLPGKVSDQKIQVVPINANRISHSKQRKPNSNNLKEIRRNPEGPNSGSDLENPAKKIACLLINCRSAIKHAADIAX	336
comp370230_c0_seq1	XVEKTVENQSEDWRRXVEMEVVAGGSSQGKKKTQKRKHVEINKKGKERKVHKESAIKAKESAIKAHKVKHTAVACDSSSSSGDVEITCSSSIDDSDVEEVPLKRRKVIKPEVKVEEKDILDSQGEEMFDPLLIQDPLSPQWAPVEHVAKYVKYWIRREIPKDVRTRMRSECPRPSLDSKVAYTPELDQKMMAFINKSGKDPRRGFEKGLKWCQDRLLDVLGPLTKIFDMCEEAHSNNTGIDVAEVRQWVQRAICLLGNSNTALCIERRKSILFKIDPKLADLASKELGERSDGLLFGDNFVKDMSRYVSTFSSLEKAEKDVRRVFGVDGRMRGRFP	336
comp372623_c0_seq1	FRRQSKDSVPELILDVFKAKFDPKQKLYINPDTEHILAKIPAKHKLPSEDTADKTPLKRKMDMATSPVYPAPQPSPPSSSQLIIEDPLRITPQGSPHADPDVDHGDGDDDDDAHLPADPWNYTIDSPVDHEPDLYPSKPSPPADMAYQQLIARAAEYHGVPLHEETSEDDFLFETLESTHKSSQTLPLLKGMMRPADDIFKDPVRACILTPRVDKYKPSPSDLVFIKGQLPLDSLVVSSAPKRANSEASGDDLPPDKESKFIDAPGKRVTVQAANHWHITNTQGLLARYDRAQWEMLEQLLHLNPDXHKTKAQQLVEEGKLISNSSIRCALDAADT	336
comp378828_c0_seq3	MSERETLSYSEGYINRLIQDQGELNFLGTGIPLVDSTLNEKVAILERLEKKLIRTCLHGHLLTKYLQANIIPKGLQVRNEPAIFIDIPKFREGFSFVANNCSRHWMVLGVETALEYVKKLTAEIADVRKEILEDGTLANAKEALERAQKTISEFNTITLNKKLDKLGKDIRNYDKITYPYILDDYYQQDRQGFFTNRSRQGPKRFATFSDSSFGSGSESEXRETIELSFHRPSTKIPRTTVLEEKPTDAAEHTTDVATKKPHGMKEAGEPSLREIMAAITAGNTALEAKIDSVSSEVSLIRADMRNMNARLKDVETKTNSLIADASELQTEVGTLK	336
comp379607_c0_seq1	VYIRFHDEEKESRGEYGSKKLLPATQVVLNAWGKTERHLKWNNKITRETPLWVGERLREFSKLQGFAKWDLLGISQIKDILDRKKLATFNTLQENYDLQQTQYYKYLQLAHAWEAQHIDIDTLSEYSPLEGRLLMGELAAKAVSWTYRTIINNKPDTLQHLRIKWELELGVLDDLDWEQALMHPREVAIKTRLRLIQFKYLHRAYFDRARLHKIGRAETPNCLRCHNDNGNYFHTIWECNSVQRYWDGILLELEAVLGKKIARDHKFVLLGINTDVDLAKPELLLTNLALVVAKRDLVRRWGQSQGPTIDEWKTGMDMYMTGEKTTYKTRGCPKKF	336
comp386124_c1_seq2	LGVFNLPDNTSPNKTRDTLFNLMSKLNMVQHITQSTHSKGDILDLTFSTSPPNQCKPPITLDRTDNFAIPISTQRATKNQGQHKRQDQNVRSLKDFSKDSLMLVLISYPINPTYKVNTLQNNFNTFLENCLNIHAPIKAHKFNPKPXTSDTLKTLLTINNPSADRKDNRRKTELPMTSWYETCRQLITSAKEEYYTSTISESTIKSRIFFKIIENCTNXLLDLPNPHSIEKCNTINLFFSEKIHIXYTKPAFSLTPTSSHRIPYQPTLSDLTNIFNSLKVISSEDTLSSFFIKALSENALSPLLTIISASITQGIFPEALKMIXILSLLLDWPFLX	336
comp388590_c1_seq2	LRAPPLTVGTPHLFSQSLKVFPTPSSAGALPPRPCSCEEEIRAWSSETQQPALDLPRRPRSLLRGGSPRSQRGSMRSEAAHTALSHXGRPGRPRCSTGTVPSPSDWGLPGKKVNQGSSKALGSGLGYLEHICQLIEKIGQLQEHNLRLQKQICGLQKEKKMKQLKEEYFVQRCSCGAARALRNSYQEVKKHFNMRSRPHSMFIQTGNLSDLSMIPEMGGNYDNFSYKGNDNYKVSGNNPLMLGLRETSSKTTYEENDGRYMWSRTDVHDLCLPDQGMRKDWDMDETACWSRGLEDSVPFKKHEAHPEAMPSIDVRYGEDVKQEVEVRTVCVDTGAX	336
comp388593_c1_seq11	QGEAEIVGRLAISDQPDTDQNTLLCGLLKSTREETSPNVQPDRSPVHVTTQHGHLFSLXSXVPLPTDSFKMAPKKGATKKVASDKKKLTTTGMSPQTFLGQPLVPATLASGEQAGSSSPTSMAPPQPATVITATPTSSVIELEFSLLPSSTQSVPETQLSGLQQTQPAMVVSPEVGALQDIQLHAEEVEAPLSEDQLYSRTPARKRRGTPQSSPSPSSDDQDCTWIPPQSEIRQERLGKRKVPESLGVMVKEEDDDPVIMNVIPAPEETSVTSSQPALRYVAQVPPPPASIFARPLRPTRTSEVGTAERQTLKHPPTATSLDFGSGTSVRKWTSPV	336
comp390200_c0_seq2	MAEYYYEEEYYEEEPTGSMEQELVEALDAGVQQSVNKALVKAIEPLKRHLCSYAEQQGWLPTKGTHTTAKGKKRNPHFEDFAKLARSMPEHDYSTPRRAATITEVQDDTTSPDPTTDDEGAPEPAKKARKEKHMESIVPKVLTFEPTEIVHPNSTAWLPSPEVATYIHTHIRQSFDKDVRARLRSECPRPELDDKVTDTPEVDPSMLTYLKKYSKDPKRGLDRAWRSCQDKMLDVLGPLTKLLELGFRAKESSLAVSPDELIEWAQRAVCHLGNANCAISAERRRSILLKLDPKLAEIASSEAGPLAQGMLFGQPFLKELTKFVATFSGLDKAQGS	336
comp390911_c0_seq10	XSWSLDYTCEKGCIFWFHWQDXIFKDGKMFSRMSLFSDAEGQLHGRFAAQGKKCNNKNDSFLLNALCNMFQKYEQLRKDRDELQEALIKANEKSKCFVESVGRGHILTCENELLKRELEIGQKLDCVDNTIERGAGLEAVHIPQPDVFQGEIEIPLDSENEKFSQAEINQERIMCLEIVDSGPVQISKGGINSFSEMSQDERNVKNKNSDDMFNLQAAQIISCDSVGEASQSDINEGKTRQADKHTMFSGSNESVTRRPYLKNTVLEKKLQACAFDFERNVPSNMFLFTGPMTNGIFCMQVTYENSLFFTGPVDNSQSNILIFTGSKAEEFFGCPL	336
comp392658_c0_seq7	XVNDMTKKNTVLKGKLQACAFDFTRNYSYCVLAQEPYMFLFTGPVADNLCFTGRNGILENTSQMRVLQKCNNVFCMHITFDFERHVPSNNLFFTGSEVGEFSGCPLIDTGQRLMSHMLWEVANVVRWLIFNKQIAGFNAQWAQVPIKRLERVFDMPLTSSVKGLLLLQSVAIVEVNSQPESDFFTDEHSAVQERAMFEPDFAFMCLTECRHLQVTDHLCRWAVYNELHVPLDFEFEWGEAQQQAFEVAKEATQHTLDLWPIQEGSIDLHVTVQDQYVTRNLCQKQGRQKGPLEFWTKRLSDAGERYTPFEKQLLACYFALVDTEQLTLGHDVFLRP	336
comp372099_c1_seq1	XEIHQALISLGPLIATTVCSVRAKEKEEMCAVDKQSSESIHGIYSSSSDTIANPDAPLRIKRENSQHLSNPEDSGGVDINDCFRTGDTMQSPDLHLRINNQEPLHPKNLCHSVRRETNDCLSAGFTFLNTDCMRKEKPVSVDQHGTEMEECSNDPTLVSTGYEIVSFSIKDEEDMCFMDLHDCRRKKRTGGLLGEPSANRKKKTDESAKCPEGTAPCAFSGIINKTILQSSNKDPNSSSQMWSECYQNLRGEKTTRVESSFSNPVDFNPLTIGGSDESNWRNSQVHEELLSIEQNQRTFTYKNGDDKNYNPTEEFIKHTRTNSRVRPYACTECEK	335
comp375155_c0_seq1	IGTAETXKALLGILAPAALLTSKLTNIHCSKSIFKYTKHALLTLDTKLEVSIKHSNMESLWDNNKIRYKGKSIYLSTWIDKGIFFPSQLVDTTSPFSFNDLQTKFNLDPLEFYNFLKIKVAITKANLQRSSPSLPQYIQKINKLGHQVSWLYKTLHPKXSGLNKKVTDYWESLSSSTIPHELWAKTWKSVTRDIFSPALLQTKFWLIQKAYWTPARLHLHKIREDPKCWNCSEETGDLAHLLFYCKCVKPFWDRIFDFASKLFSCSLKREASTLIFGFLRVQSLSDNDRALLDLLLMAAVKVILNNSKDTKKASFTCWFNWVSNLRGADKITLQN	335
comp376180_c0_seq1	XAVQLIGALLRREAALAERKGLVMGRGGQVRLLTPNYSGCAGDRTECADKIMTLKQISSNKCCEGLQKVMNMTEGTGRAEESDSPLSWQKRLSAPRWIDTSEEVDNEELLPSKRKRLSTSTEDPWADTERDVENYTCPSLDHSNREEPLRQSLVSLGEANTSPSPPTTLALPSSSNAAFFTNVRKQESVSFSPGNSPPAPVLASFEELSSKLHSVCAGQQAIMKALADHSNSVRECFDQLGNQLATQHNDMMSVLSSYTAALSSLKPPHTSPAVGVISAISPVTLQPQVEVLHLGTSSPLPVTDVVQVTTVTSHGDGQQLEDNGSMTPDGLVPED	335
comp383490_c0_seq3	IKVQTLGNGTGGGLESSKEAKSNTWCTPMTPVRRRGRDWGPKLNFECGVERQDGGLGSGTNRVNRYTLRSRDNCGLNKSPPEVVNKDLVLSGPLVVQSKTQKEVKTTNITLNSKAPPGKKHTRKDRKKISKNKSRNIRVTPSLRSYFKFQAIQSPTKELNHLPELNSGPIVSEDSLLNLQQPPNINDKGIGKEMDPIPLENRYESLSQELDEAVNPLSSSSLPNLEKIVPLGKGGVSEELGSSSTINTACDIGATSLTEGLLTTLLTEIRDKFAISENNQLQIQTVCETLETKMNVISERVGAMELAFEDLTKQVDKNTYDILALNGEDKTLKEX	335
comp390911_c0_seq15	XSWSLDYTCEKGCIFWFHWQDXIFKDGKMFSRMSLFSDAEGQLHGRFAAQGKKCNNKNDSFLLNALCNMFQKYEQLRKDRDELQEALIKANEKSKCFVESVGRGHILTCENELLKRELEIGQKLDCVDNTIERGAGLEAVHIPQPDVFQGEIEIPLDSENEKFSQAEINQERIMCLEIVDSGPVQISKGGINSFSEMSQDERNVKNKNSDDMFNLQAAQIISCDSVGEASQSDINEGKTRQADKHTMFSGSNESVTRRPYLKNTVLEKKLQACAFDSTRNDFYCVPVQEPTNNFLLTGPVADNLCFTGRDGIFEKTIQMHVLQKCDNIFCVPLNX	335
comp381241_c0_seq5	XLSSDPPGAPRMSAQVLQFSAGSCGDASSKGWCHSSSSAMTSTKSSXNLLLLTVVGSPWCKADVATRDCRKPIIEGQNKKSDRQAPVXLIKRISTVHRQVKAHAKVKIWRTIARSVRTKGVYERNSRHCRKRWEDLRRWTRLTCVHLLGRSTEQKKKEPYEXPKEEVGQPSGETQEVPLESQGVASSTKGLSGADGEVAGWNVRSGTTTSSDEKREPFAAVPPPVTCVPVAATTTSFAFLSSARHQFPTRRYQTRVSHATYTPPPATMPSVLASQEALNVLKDLRAGQTASLGVLQELSRKLDRVVDLLEGLHSAQTAQYSSIPAAGTFQDTGT	334
comp383065_c0_seq2	XLTPSREPLSHKLEAAHSRKEGKRPWWNFGAFPCCSRKDEDEYPPEDACHRVEDLGRTVYEGGELLLANAAGVNTEHTQGNKRNCLIKIXSHILNGSPGMSADMLKEREMAAEAMFGSQPSTSSSKFPTLNTEQTINADVMTLLKLLEKKQKLEITKWWEHKSLSKYVEVGRVPRGLRILLAPGYEKPKPQMLVEWGESNLTASMNLVKLLIKYASIDRDDIIKEIDNILEELHKFGTTENITKAQAAIKERLKKHEERIKHRKATKFARDLADYENGQIFTFSRKYDPAKRQQYKEKKVSNAEAATREAENSDDTNSLDSFSLTSGSSTDGEX	334
comp386653_c0_seq8	KRSSPRVSNKPTRSLQGRPINSCSSCKRIVRANISVRDNKPEKNKTKKPSGGIEGLQWDRTLVAVKAKIKALCILTDTLKKGDRLLMAPPKHLSTDAKIFWMERYMVLTEKRVTRLREVMEFIQFKKGNPEEHKIDIKKCVAYVFPEDETRTVYLCPLFWEAPQRLERDSQPGTLIHEASHFMGTDDLAYGADCEKLEFGCRGAVVKGAPDDKAKTEAKEVLKHMRTNADNYSLEFEVTLSHKQTYTWVEGRKQYPCCGETAEHSVCEKAVQEAFLTYYKEKQQQSIDIKDYKKALCEAIETIKERTPKIEKSAENKAGDWWSEFKDILRQCNX	334
comp390589_c1_seq7	RHCSHFRHLEVHLFTQVSLCPTISALYVPPGSTVMKPRLAPRRLSGEGEGALLKASERERHRKQLRYKATVGQKKPESAYEAGGREDAGSSSQQVDDTNIFDEMDNNIPSIDTETLDELIDNIRSPTPPPEHANGVVAAPVENQPTQPESATIKLTNEWENTQQEFQRTAVSLQRELLTEVHGAFENMGGILKGILQSINPDLFNNVNEHASDTQTPGLAQSMCNISNIMTQRHLQMPPQTASRDIAQQLQKIVEIMTDMQQRQNQYLSTMTAYHGELMTVIKNQQIMMNAIMANLSPHNHVSHHTSPATVGGSSVTTDPEGNKPKTPQLDDSE	334
comp330333_c0_seq1	IDFTLVDPDLFKSISNFNIKGRSDSDHFAQTFTLDFIPFRAQEACGLLSVAQPFNLRHLKWKGETTKAKMEASTLCLSSDLRGPKDKSTPAQAWVVVIKTLTSKFLIKPPTKKIIGKNRVEWFTPDLRTVIKQLNKEIRSVRLRGNQPSQDSTSKMKQAYKKVTRVATYKHNKGIWMKLLHAYQQRHSKXLLAKINNLANGSNQHXNSDITEAVWTNHITTVYNQAAQVSLPSRQAEPCRAQTTLKTYKADQLQIEQKQAVYNNPNSMETDWENHITTISNQAVQIRSPSRDAEPSRVQTTLKTSKVDQLQIDQKQVVHSIKKLKSKGVPGPN	333
comp369259_c0_seq1	XGGSCTLYVVGYIFDRIQFVXITLDICVTITTXAKNLDKMSLFDDNRDALLEELFNPSASRDVSKPRDGYKEGLRQKFQRLERLKKQELSRWWDATVLRKYIGKEQIPRGLRIVIFPTFEDLDKGHLKEWEQLLFRSSVGMMDILIRDAEMKREKLLLDIANLEKEILDLNLPEATEKNQSILRDQLQKHQLYLKEKKMTKIRRDERDYSNGRVYTFAKKFDNVRTNGGSFKSDSTKQTVEVISVSDTSSLSSIVSGGSMETLGATSNVQGQLTERGGDPFFLELQRFRKGNKQAYQKERVTKKQEGVNQEQNGKEKVGVQTRSGARSKXMER	333
comp385176_c0_seq1	AGCPSHSGRNKHTSGVLQYEPKKLEKSXPTYCSFPEFKISRIVGPDLLDGSHSTSNPCPMQIPEEDCATPQALHQNGRTGPEVLKGAAXRVSDSNKLWAVILSSMQATVVALNHQTNKMDIQVDLLNTLEVFVSSIDDKLEKRNALTTRVHANKNDFTIHSYKEVIDKLVQIPLIFEGMLXKLKANSKSKGPCISSTTRPVSDKHTTSRPMXHQAFPCKREGREDSPSKEPAGVGMEQSQTSSPQHNIAGILHRHSYIAPLPIHQKKSKQKQIKQSRSKAHSGAFGMLIPVAIQPPREEGANEESLHPIVGIPAIKQGPASIYRDNSTRQRVT	333
comp385176_c0_seq3	AGCPSHSGRNKHTSGVLQYEPKKLEKSXPTYCSFPEFKISRIVGPDLLDGSHSTSNPCPMQIPEEDCATPQALHQNGRTGPEVLKGAAXRVSDSNKLWAVILSSMQATVVALNHQTNKMDIQVDLLNTLEVFVSSIDDKLEKRNALTTRVHANKNDFTIHSYKEVIDKLVQIPLIFEGMLXKLKANSKSKGPCISSTTRPVSDKHTTSRPMXHQAFPCKREGREDSPSKEPAGVGMEQSQTSSPQHNIAGILHRHSYIAPLPIHQKKSKQKQIKQSRSKAHSGAFGMLIPVAIQPPREEGANEESLHPIVGIPAIKQGPASIYRDNSTRQRVT	333
comp388590_c1_seq6	LRAPPLTVGTPHLFSQSLKVFPTPSSAGALPPRPCSCEEEIRAWSSETQQPALDLPRRPRSLLRGGSPRSQRGSMRSEAAHTALSHXGRPGRPRCSTGTVPSPSDWGLPGKKVNQGSSKALGSGLGYLEHICQLIEKIGQLQEHNLRLQKQICGLQKEKKMKQLKEEYFVQRCSCGAARALRNSYQEVKKHFNMRSRPHSMFIQTGNLSDLSMIPEMGGNYDNFSYKGNDNYKVSGNNPLMLGLRETSSKTTYEENDGRYMWSRTDVHDLCLPDQGMRKVENHPWVRVRDLVKKTKLKNQNRPDITSSAERKKERNSMIVLGQTSAHDSVWPY	333
comp390788_c0_seq13	XESTVRNEGLSNNSMERLPLDRQNRTNSRPDTPTYVDMQHQQVFPHQANAAIYTNPAAIQTIDRSASGYFINFDNFSEDPSESENQPTYKLYMQHFKKCVQFLRNTYLVPPWTTIWIISALFFFLIWLGTVLTINMIINGKYLQKESIQLPLNITLSPHRSSHHMERDVPTAQTIATPIPDGIIWDKIEYNILGPVEMLSIPHVFKISLQDFVASSFLSDDXDIETVNNMMTDLEKSAAFSNNELLEDTXNFEQMFCFQHFGNQFIHKSSIPRTIPNFNQWEHCPTPPRSSSGTHVNKFPYFSGFNSSVPTSYYYQIVNETAKKIMLTNTKLX	333
comp301935_c1_seq1	MGKHKITSSQQGVKAISRSNVTTMDAFLIRAASVNEKEIELVTRRLSRSPLNGQILPINSIPEPTLATLLLQMPNVMCPSPEVTSATPYHQELSPVPPXKPLSPTVVITKVDKSNRAAVKGGLSNVSELHVSSGHGPSFVHNQQSALRSNISVKRKLKLAGSQAKKSKPNLGDRVVNRVPAPKALTESIHQVVRMNDILDSLNRLLEAKLSPIITRLIGIENALVNLGITPSSSILPTSIPGASCDDISLTSAPLPGLPQAIRTNNSVMHRGNPESSALQGRQVSNDRLNRGLVDSPCPKPMNLVEQRLGGGGNVRLGGTKNNVKDAGVINX	332
comp850238_c0_seq1	XPDVFESKIAGGKGQASSLMPLIKNTKPSECADKSVLLQNISSDLLQTKKRQNLLSCEELVEIEENVQSSVSLNSQTDVESLEAKHTEFDILSSKPNVPLDMKTDLYQVEVFAEPLEAKGDMIQVKSLFEADVLFQSVKSEGCILFSSELGLCPEIKDGAVHTQALSAASPTEGSKIDIVNITPFTEHVGPSNSKASSVRVSSESTLTAEGPIALQASSEPAVHDENKAYMMGAVFSKLPVSAEDKRAMTPCPVSSELQLCADLKKDTAPVSSEPVASIESKGDLARVSSVSLESKESTTDSTDLQVDSASLVSLTQGTVKESSLIGNKKSX	332
comp322318_c1_seq1	XSFVEKSQQLSDRSSLNRIYGSYSNDSSVAHHSDSSEAEQSSRDSAGNSLPKYSPRGSLSDLSDGSSRDSPIPATYSEAQALARSGRDYDFHHHMHSMDFDRESLKPLVTEPPVAEGHEQKLTSTSPRGGVILFRTGGYTVDPQRAPELQAAGLLSTYPSRVQSAAPEKDDETVVHHITNGSTHSSQTVQLEFKNPTLYTGYNLSSVDRHSEAVAPQHTAIVMDTTPDLQTSQDVNYERNPVGRSTPDTCKEMGFLDSARPLNTISEKGGMDSFPRKLAVVSEEHTSSNMAAARSPCSRDLSDDSNPEQEDSSCKLDHQSPPPCVSSGLPX	331
comp385262_c0_seq1	NFEYLCLGQFTPPYKKLWFLMSAVSCFSMHNMPSVIVRPLALWPHVNSSKSATSMGELCFQNEGYSELADESKDSPENCAAKKLTPDIKEQRAEMVKAHSMSSVSGKTDGVQGNQVKHVPILAVTPVENESATRSILTNGKTGERSAGRTVWFEDVGSSECRLPSPGQRTQENKVPVQTLLEKQDEHSPIGSEEKLNQTQAIVEIEGNRHFPVTNLQTEIATVENHKKVSDDEKAKIGADNKDEIKSKDDIEEVNAIDVDLQTVSTPDQSGEQLQVLLPVLAETNEELVDDNTLKNTMAQKDHPEESHTPCHGSEVITPGSLMQLLEDSIE	331
comp390308_c0_seq9	KGVNVPSDCCRAPPSQSACQSYATVQGPPTTISPLRSLPDTILHSSKSEIDLCSNYSGLSSVKLQTPRHVIGAAAPSSNSSFLSAIRYMMPLMIALKARGLKISSIKAAVYYALGNRNTIXYVQTLEVVKADLVIIQKNTEELINTTLADAQLQLESEVATNTISQVLDMPNSIYVDAKSSNDSVSGAATAALATTPSDYAVTSAICIIALLMRRLKELGLNPKPVHHSVAILSRDWDAIDRIRGMEAIIATVRRFLQNTETLIVDILHDAQICVDSTVPGKLTMSPKEQISHGSSKTTPAKRKEKWLAAKLVRNCLAKNLKRAKKHFRIR	331
comp366253_c0_seq1	XGTVIMQSRPKQLSHNASPPTGTLTTTLNHPDWAARLDEIYICLHHLTDEINNLTAITFEHLPLLRNSSTLRTRANSQTCAYPARAPHTPHTSHLNSKLYPSQMTPPIPEXLKADISNDDIHNLLLSYTITTDTNKTLQGQIQTIXANPYREPTFNLRGINKDNLKRFNIPRTHPNHSNSQLKCVLLNCRSASKPAPDIYDLILTNELDIIILPETWLNRSSTPMLNLLVPPSYDIIRLDRAIKQGGGKLVYTELHSQCPNQKPSPCPPGNISASTFQAITTPSANYTLSTTPPGDNLSFIEQLLEIITSNDDPLVTHIFLGDFNLHWSN	330
comp378376_c0_seq1	XPSPTLWFFTPPVVYSARVSEHTGSKTSTHSHARVPDEGTRRWRRAARFLQLFLNSRVEREREQQEKELKLAGIWSDTYRHQPPLSYVEQEVLRGYFCNIRSGKVLKADGHEXAEDAQQHPFPIRSWTRNRDNIVKRGNLLSXVASACEERRRMELYWYIIVIIFIIIKIFFYVCWYRSRQRQLDAYLSNPRNAQIVIVGGRAYLHQLCEQRQAAPVWSNWYGVQDDASVGEPSGTLPPAPSYTHLEVPPPYEAVSSDDLKPPPYCEYAPVGSSPVAHAQSIPESYEVNSLGDAPPPYTPTIVTNVERQEVPECPQTLGPTPTANMQSST	330
comp381935_c0_seq2	TRRAATPPTARSRQAWGEVSRHCPLGPVLTFRCLLCTDSDSWVRAFPCATTPAVPQPIAEGHVAXKVGLGNHLQILAASVFFGFPPVASCNPRISCFPHRRFYFQLVVLLVVLDLPVQLTECSVLQPLQSSTLSGIPLHLRVAEEKGTEPPESSPRAGTTEASSARKLQRPSLRKIKQHSHLVALRSKCTPEQKLQYQHGEFCSKDTSNHSAGQECDKRGKDRGVFKKGIVHIRRMFEKGVGRMRNRDEPVEASTHTQLNTEARSSRCDARRSPQLWQWAHRRMKGGLRSSSSSSCRRPPEGGHAPMECRELNREDVCEQGRPEPNGIGX	330
comp384471_c0_seq3	XALCQQGLRFFLKLPVALVPPDASFTGHQKDTETVLSASCFSAPRSTELEKRHRQNKPLRKIQAYGMQVTDIYLQRTLNLLRYHIGIRYHFLYFQRRLVGEMCSAEKIASIYPSLKPAGASTKSSRMDNRESAEALILRRAADSGICVLIEVTNNSKLSLKTKRYYCESGKILHHGLETIEPGAKDWTLFGKKPFTACGSVGVLTFQLNDRQSHRLAILFSNPFNNILYDRTFALCFTKTGASARQLYEDMYYKGEHLENYREARKDAVIQFPHELLHNGIKVTATMSAESKSILRVVVEDMNEDRSAAGNDNSGRTNPRGYPLRNVSNV	330
comp390161_c0_seq4	XAEARGAAVLTLDTSGTAELEYXDSVRVERKRISWQDWRRLLVDSSSYMIQTSVMANSDPASAPSEQKFKHFKKISAKVTDKESKQLTMEGRKLIAKRIPSNNKDTLDIHFYAVSGHIPENFLADSESPSILKKIIEDTGSRFILEKLLGDTESFSKLTKLLNGSEALARDDSASQSALYTVASWKTLKKLPVALCFTGTNLFMADGEQSSLSLEEKSSEELKEISGSNTRFIFWQGLEQSWQSFESGIHKDFYICTSAGGSTSPLELQTGPELQQAISEFRVSXLRNSDSPAPNPAPRGGDSKHKVVDWXGHKIRKDSPEVKQDLRVIX	330
comp323118_c0_seq1	XLIQTHHSTTIPRSHASAPIMLSHIKTVPYIDTDLPTNLHDQLTPSIPNKDIPRQPDNEIMQPDLTCRSPPIIEHTPTINYPNSDWIARFNELATGLSHLKVELQNLSTITKELLNAHRATSATVNRISHQTRRYSAKNSHPENTRQSKIPSPNDPSRPRRTNAELSDNYIDDLLISYASPTDNSKSRCGTIQSIQTNPFREPTHNYRSIKRENLTNINIVQTTLSHSTSKMKCSLINCRSASKHAPNIYDLILANDLDIIVLSETWLNSFSSPILDLLVPPSHDLIRLDRNVKPGGGLACIXRNTISVNQADSISLSSCEYLCINISX	329
comp379300_c1_seq2	VGLSLSNGSVRVKGPPFAARGSRQGAQGTDHIMALQVEPYGAGQAGTGDRARCWWLLEGTKRSLCLLVLILLFPEPVPGMKEVVQPPFVSGIRGGSVNMTCRLQGVEGKILRTNVYWYFTTSNKTELIYPPPEGWYKDRLTLTRSGHLTDKSIQFSGLGFNDTRMYFCKLSVIDKDSNSRIVSGNGSLLLVHVLPKQDFEEPILLYVLLFMTRLLILIMVLVSSKLNDCQERRGLYIQLLLVQNTDPAEIQTVSPVMNELVGCIQHFKICIIFNKKRYLSIKRKWALRSYDFDNHVYDESLNKPFMYTSHLPMYELAGAFLLRFSVATK	329
comp385176_c0_seq4	XEEQSGLTRCLNHCGRNKRTSGVLQSQPTYCSFPAFKISKIAGPDLLDGSHSTSNPCPMQIPEDASSSASNGGIGPEEHNGAAQRASNSNKLWAVILSSMQVTVVALNHNANKVDIQVDLLNTQEVFESDIDDKLKKLNAIITQVQVNKNNDFTICSCKQVIDKLVQLLVIFEGMPEELKANSTSKGPRFSSTTRPISDKHTTSRPMLLQAFPCKREGREDSPSKEPAGVGMEQSQTSSPQHNIAGILHRHSYIAPLPIHQKKSKQKQIKQSRSKAHSGAFGMLIPVAIQPPREEGANEESLHPIVGIPAIKQGPASIYRDNSTRQRVT	329
comp385176_c0_seq5	XEEQSGLTRCLNHCGRNKRTSGVLQSQPTYCSFPAFKISKIAGPDLLDGSHSTSNPCPMQIPEDASSSASNGGIGPEEHNGAAQRASNSNKLWAVILSSMQVTVVALNHNANKVDIQVDLLNTQEVFESDIDDKLKKLNAIITQVQVNKNNDFTICSCKQVIDKLVQLLVIFEGMPEELKANSTSKGPRFSSTTRPISDKHTTSRPMLLQAFPCKREGREDSPSKEPAGVGMEQSQTSSPQHNIAGILHRHSYIAPLPIHQKKSKQKQIKQSRSKAHSGAFGMLIPVAIQPPREEGANEESLHPIVGIPAIKQGPASIYRDNSTRQRVT	329
comp390339_c0_seq3	XKFCTLSTDPTVQGHFRNFRGDDQITLLQVAALGCGHRYPTESDWPGNEKPWFTLRDAMQRIKEEGMKLAIFIGEAHALMGQVLTVSVRNKIIRLAPPAYKTVIMTLLINQTGNTIGEVVEAVRELGELGEWAKPDRASRSESRTDNNRVTRRDMFLALIKDGVSRSEIDGIETKSMWEMYRKRGLDRKEGSRNMNRKDNKKVSRREVESEEKHEKADKERERESHVRVTKEKGWDRDGTDSGGDREEELFPEGCQTLYSDLRRELRRAEAEPRRKKLDXETGQAPVQGWARKDNRPHVRIEIYWKKRNIQEVRALVDTGAKATLIHGX	329
comp390911_c0_seq4	XSWSLDYTCEKGCIFWFHWQDXIFKDGKMFSRMSLFSDAEGQLHGRFAAQGKKCNNKNDSFLLNALCNMFQKYEQLRKDRDELQEALIKANEKSKCFVESVGRGHILTCENELLKRELEIGQKLDCVDNTIERGAGLEAVHIPQPDVFQGEIEIPLDSENEKFSQAEINQERIMCLEIVDSGPVQISKGGINSFSEMSQDERNVKNKNSDDMFNLQAAQTALPDSFKEVTQLKINNVQEAMFSCNAESVNDMTEKDTVLKEKLQACAFDFERNVPSNMFLFTGPMTNGIFCMQVTYENSLFFTGPVDNSQSNILIFTGSKAEEFFGCPL	329
comp392838_c0_seq21	SNPYGCCRECDRDCDAXNSCNWFRKPKTVTGTQQRINEVGQGALPPQTQLRTPSYAGKYSKVHIHARKSKDKXGHKHTNRKWSRTNHSEARRLIKLLNTQSQALGHLNRRGETRKIQPTKVLRRRDKTDILEAIRDSRVAFETEMDSKAMDINHLCLDLRKVVQRVTNTEEEVVTLREEVQSLRTTVTTLQAQSNRTEDRVKNVEGXSRRNKLRFISFPEKVEGPAADLFLKDWITTAFDNQALQILCYRKSPLGAGASTTPWITAQSPDSMPVQLQGRXYSNTYVLTALLNMKITQSKYIQTIPGKYKIYAMAFLESNDDCCNTSNIA	329
comp371598_c0_seq1	XDRRIKHPTGEPDNNTQYDCTVTTLKGNCVEQXATPLQHMIASFPAQEQSILKHCRELHKQTKTFSHPWPSEGAFDAKILDHADTFLEATYSGSKLRKRKETLGLWKVFREKDQQALSTAPPAPSTPPPAYNAAGMYPVETDEVTLNETSNNNAAIGYSDLTNADATCETQDATRELRDDKLLSSRDELSLTAHGPLRQDLAGSAAGQIDATFTIKLTPTTTPMARQTEEDEQSDAGSSVSEHSSHSLHPSPRSAPVPSIPALFSEYTEGSSVIQYKPGHGDFLVTQFVNTKEEHNPIMNSPMVNQGARNNDTCTSLITDEDRARRRA	328
comp379611_c0_seq1	XKERDATQDRRRRCLILTKNTWNISIGNYKSLQEXMISIQELKDLKHEETKPYQKAICVNIIKCSTITHYQNAKQENKILYHMALADESGSIKATCYNDEYYTQTKEQYGMLIRNYIVKNNVLIMTKQTKISRVPPITIPQSIIQEAEYILMPPAPPLSPIKTVREASIKILFSVSGTITEEETTKTIFISGQDTKLKSITLNDTTDSVKITLWREATQFPIEIGKYVKITHLTVHEYNGEKILNTTRHTQLQVIQPPEENITITLYSLEKTRQEISTVTVHVQTTEHFQSMDIHNTTLMDFLDVSADFEDFGNALMPHLPINLNVLV	328
comp389919_c1_seq1	XKYGTLAGKNTHFQQYLDSNLPLSGPHSILRRSLVIHYINGSRLQCANIESQKAEDGEWVRAKVDFNGTLKGNISMVQQVFPDGSYCDTTIEVNLQSADAQGKEIQWWISSQFLYGPRHQCPVPETDEAYNPYRIYKGTGSNSSCSQGYPLHCAVGDMTGKHGPITATKRQLVTDGNLPLTGDFSVVGRGMLLKSGQVQDCSTVTFEGPVITLVFPTVTTFSRYEFRSTIARALSVPLWKVNILPEGTTEVVLEKCQKMSFFVIGYSDTEKLESIKDREELHKFKSSPLCVSGDPASAPTGAASMVVSQQLPVLWFVMLWLIHRLQLE	328
comp390911_c0_seq2	XSWSLDYTCEKGCIFWFHWQDXIFKDGKMFSRMSLFSDAEGQLHGRFAAQGKKCNNKNDSFLLNALCNMFQKYEQLRKDRDELQEALIKANEKSKCFVESVGRGHILTCENELLKRELEIGQKLDCVDNTIERGAGLEAVHIPQPDVFQGEIEIPLDSENEKFSQAEINQERIMCLEIVDSGPVQISKGGINSFSEMSQDERNVKNKNSDDMFNLQAAQTALPDSFKEVTQLKINNVQEAMFSCNAESVNDMTEKDTVLKEKLQACAFDSTRNDFYCVPVQEPTNNFLLTGPVADNLCFTGRDGIFEKTIQMHVLQKCDNIFCVPLNX	328
comp392838_c0_seq1	XNTQSHALGHLNRRGETRKIQPTKVLRRRDKTDILEAIRDSRVAFETEMDSKAMDINHLCLDLRKVVQRVTNTEEEVVTLREEVQSLRTTVTTLQAQSNRTEDRVKNVEGXSRRNKLRFISFPEKVEGPAADLFLKDWITTAFDNQALQILCYRKSPLGAGASTTPWITAQSPDSMPVQLQGRXYSNTYVLTALLNMKITQSKYIQTIPGKYKIYAMAFLESNDDCCNTSNXSLIFPARLRVQYDGRVHFHETPQEAIDWMDSLGLGGPDQNQEWREQHRRHRRLCGQRRDSAEKRPTSQDTQITWRILVGADGTLQAESATIPLQNQ	328
comp370097_c0_seq7	XKGGRNVRRKQHWVVVETCLDLSYLCVSAERXTPTDSSLAGQGCLIWLQDVQSTLDSTGSISIGDDXAGQNCDHTHRLKKHNYRIPDQDESGPLPRDATERASEGNTRGAATTKPTRCRQETGTDAKRRAQGKAVNKVSKPSLRMRCTTPTTTWFPYHKCADYSRQPRQARQLPSKLRSTPTPTDHARNLGIILDSALSMKRQVNTVASACFHTIRMLGKIFRWFPINTRKTDXRPSSPANYYSNAHYAGTPTKLIQSSRQSITQQQAHPQPAKRTHITQPLKDRHWLQIQKSCQFKLLTHAFKALQNLGPHYINHCLTFHQLSRNL	327
comp382084_c1_seq1	MSKLIDRRDELAQDLFGKGFGTAAATTSKEQQNNGLRACFIKLEKIKKSEMARWWDGMTLQQYMDNDKIPRGLRILIFPTFEDLSGPLLDDWEQNLKNASFTMMKILVQHASEKGQKLQAEIAEIEKQIASMECKELVEKNYVILNKVIEEHQQYLKNKKMSKIRRDDRDYKDGRIYTFAKKYDTHTTNEDRKRERGESQEAISGSSSSLASSTSNNSSTVQTGIPLEEGTTNFQKELERLRIGERQVTRKKRKQGEEGGGAGKMDSHAMSLRPKXKQVEDVTNACTTTLITGEVSGPNEALASKSELQIMNLANRLLDDNECKSXX	327
comp385045_c2_seq3	SLAFSGSVTGRPGRERGDDPLPTASMENSAMEQQLRVLGERSLAPGTRKKYKTHLSTFQTIVKNLGQASLPVEQRVQGFVLWAKTQGKSHSWVCGHLAALSHDTKLRGGPDPTKSFLIRAALKGWAREEVRVPDCRAPIDFQTLQAMLEVVDKVTLSHFEAKLFAAAFCLAFFGALRVSELVARAKTDTSGDALCKQDISVTDRLVIHIRKSKTDQTGWGADIVLMPLGDQRYCPVACVKEYATVRPPVPGNFLIHSDQVPLTKFQIDRVMGACLEQAGLAHKGKKYTSHSFLIGAATTAFKEGMKQESIKKVGRLESRCFERYIRP	327
comp386653_c0_seq7	XASKDAKAPVVIDNLQWAETLVAVKAKIKALCILTDTLKKGKRLLMAPPEFLSTDAKIFWMQRYTALTEERVTRLRGVMELIQFKKDNSEKHKGDYAYVYSGDPTRTVHLCPHFWKAPACLKRDSQPGTLIHEASHFMVPGGRNNPILQLVSEACPSQGTAARSTGAKPDTRIQEASRSLGTVDLAYGDKCRQLEVGSGGRAVRMASGEDRYLALVHATLNADNVEYEFEDTLSHKQEYTWVEGRKQYPCCGETAEHSVCEKAVQEAFLTYYKEKQQQSIDIKDYKKALCEAIETIKERTPKIEKSAENKAGDWWSEFKDILRQCNX	327
comp386753_c0_seq22	XTQESCGRADFKCKDRTCRCNNKLSRSATAPAQSLDTEQTSTPPQNESLSVETLLEMWTWMMVLAHLISLADGKSGAHCGHNNISHPSCNDKDNPCTPNLCTXHSXYHPVPPVLDCEVAITTPGTEEPGPSRRVQPVSMAQAHGGRCLGRVTVCTQSEPIRAPDTKASIIQVLGVHQDSQGVMGQVLAKIWEIKLLLRDTYQEVAGIHTDVAGINTNKASLFGVLRDIKTTLCRAFPPASTPSCGQSPSRPSTSAAATGREAVSEEDTPARTLIQQLRISPLGKREDVHIKIQEVGMTRHPPXPVINLNPNFLLCVQHPHFVDYSCP	327
comp389763_c0_seq8	XEAPPEDTPAHYMAKNVGLQTILWLENWHKMTENEVELIFPKYGTFRLAVLHHLKSKMEAARPLPRPTQFDALSASIRAAYDRXRGRSQDRIRKSIRAFQDARWDTVEKRWRVETLEKAGLYPLKEIKENKDKKENRVEDSDSDDSLIERILEERPPPHNLFLEEDRTPVDRETGELQVLTYLGTTGQISTHSGTAMSARLPDALQVPVTIGPIVSVYDPEPTRDQRQTQPVQIVNQEPPRNVETTVVTEQLRRRESDMMRETRYVPEPVETSTPLPATADSSRGQIGERQEGSRTLVDICNDLRAWVLPXGDTGERMQERRRVEQX	327
comp349916_c0_seq1	MAENLGIAYTDEMALAILAGPSLLPDTNISQSLNQAQSWDELKELKRSNMRILLHGAIMTEYLRGNAAPNGLLITNTPRLFLDDPLLKKEWSLIAWRCTRDWLILIINTAKRLSEALLIKIKTSEDALATEIKISLYKKKLEEVNKEIGEHKDYLMQSKINKLQKDLKKFSHERVYPYIKDDYKPDTNSDSWSSYQGESSHSESDQKGWSSEGSNXELERKTTETAWKLQPKFPTSPDVPMAGPFCPHALPGSSPVSIRSFLPAQFQTESFFRTGREKRQTREKRQLQQQESPVGGRTNSSEHEESDSGPTTRSEYSQGLVVNISX	326
comp366898_c1_seq1	EGCCGKVRQGFYLGTWAAIKSVPYNIMSEADIRREYRVYELSHLELKIDMSYNTDLKCVCIFVIHIGPTPKDSGPPSANDGASTLVQDLAFSEDTTHGCPGDEGLPGPSALPGQTALVSHTWPTPTPTPPTPAGTTTTDKDTSTPCVQKNTTPILCPPVLATDEQPPPPPPSVVLGPSGMGHTASREQGCGGRCRGRDPGGQESEATGITVTQTTTERVLGAIQQSQDMMGQILTDIGDLKQVQREHNIELQNFNSNLCFLTRVMFDIYHQMCRAFLVPSTSVCGSSALGDNTTSAATDMEALPQQETVPPTPVPALVPPTQTSSP	326
comp381704_c1_seq9	CQLPLGDDPRCPVELIQTSLLYCTATEDVMAEGHPAYGLLGVWDLWWHGWTIVSLSHNTAGWTLASLLSFCHGWISIRAKVPSGMGHLRSAAPSQGSPVADPSTSTLVLETPIPNASQHFSAPTDNKLDRVLMAIENSWNSTEKKNGSLVAELGFLRDDHRKLKDRVTKRKKALAKLQLQSTANQLAIQDLQDIVRERKGWEEDTKGNSYRSNIRILGLLEGMEGHDPLAFLESRFKPFVYSSELKPFFSLPVQKHQLMDRKQNNIIHLPQYRVLGLNPLFFCSPCHSSLNPAICKSVLTLCLMGTVQPELPSQVLPGLETSILGX	326
comp389096_c1_seq8	XGEPPSSNPVSEGHRGATSSQGGDAAGQGGDGAGQGGHARGQGGDTAGEGDTSEAGERLLAALEKLLIEALASVRTSYRLREQRKGPLFMRIYSYKWRMPVNLYPIELTMWDPAGQGDGSDTVQLLLTRVTEALTAADQCLQSPDAEDHTFKASRRTLTEALQLASTAQNSASTLYGASLEQGSLCQPDSRLLATLAGLLRKAASKVRSRRVRMERAADSVRQDKAVAAGYHRHFLPFLRSYRIYEEQAVDPVWQDQFAAAGYHSHFLPALMSYSIYEHQTVDPVWQEEAARAAERPSRQLGTLLIEKKSALRTWLGAVKGLVDPX	326
comp336531_c1_seq2	XGGLQKPCAMFVISGKVKVIKQCLNNTKSASGRLLLLSLTNVTNLLLSLKATSHEYNGSPSSFIKALSGDTHSPLLTIITSFLAQGVFPEAPEXRLDPPNSVLLKKHALAPGDLISYRSITQEPFLLRIIEEGVYFKHRLHDCQSGFRSRCSTETATLHIADDALVTTDEDNFCLLISLGLSAAFGTVGHPTLSHTWDSPTMVFTGSPPTYSIYTSLFIGHLRVPENCFPSGIPQGSKLNPVVFTLDIKTLDARLTDYSIKIHPRTDEHKSAGKSPLLQTSNASNMLPHHPDLDVQHLPEAQPKKDTIPVICQEQQARNITHSTQ	325
comp353068_c0_seq2	XPMNTRPFXLKKTPTARAAAEISNTRELGKKPKAKPTNPMENNQSGSSFRPEDASGRNPMNTRDRTGAHGEGTGRNWEGSVRATPEHDCSPRAEQPFHDNRLLQQSQKQLQRSIQASQQMLFDGLAVSIGMIEELERLQQEDDGRMRKSSYPTMGYTPLHARNVPEALSKIEASLATLGAQLKFAPREASDQAKKTMLEAVLQWLGTRSLYRKRITEVDHYAVNILELLFFGDITIHRQMREARMHHAEKLDEQTISNAFSWINIGRAYSEKIDKEFKEAPQKAAVLSNLRNEGSFHDGIKRALMLNPTLQQIFEKLQFTEKSQR	325
comp384471_c0_seq4	XALCQQGLRFFLKLPVALVPPDASFTGHQKDTETVLSASCFSAPRSTELEKRHRQNKPLRKIQAYGMQVTDIYLQRTLNLLRYHIGIRYHFLYFQRRLVGEMCSAEKIASIYPSLKPAGASTKSSRMDNRESAEALILRRAADSGICVLIEVTNNSKLSLKTKRYYCESGKILHHGLETIEPGAKDWTLFGKKPFTACGSVGVLTFQLNDRQSHRLAILFSNPFNNILYDRTFALCFTKTGASARQLYEDMYYKGEHLENYREARKDAVIQFPHELLHNGIKVTATMSAESKSILRVVVEDMNEDRSAAGKDNSGKGNSGRTNPR	325
comp391137_c0_seq5	AFCWRGWPGKDSHDILISLMMSLLSLLDAPESQNNPNQLQVKVNVIKCSRKTNYKNAKGESRVLYHLALADTTAAIKAKCYNEEIYCHSKPSYGLLITNFILNINTIVITKQTKVSRVTPLRIPTNIQCQAEQLLGPPPLPTSPLKTAKISTIKTLLSVAGTVQEIHPTRMVHINGQQTEVKTIKIQDATDSIKVSLWREAAYADFSPGDYVLISNVTVSQFNGEKILNTTRISRLKVTAAPPETLQIEIVGLENSQATILTITTRQLQSDTLQSMDINTDILLNFLLIEPNTEKPEDLLVNELPVKCEIVFCNGKIQEISKSLT	325
comp391259_c1_seq1	XHRRYGRCVLMEXTPFHFCTQCHTTYPNTDLHQVCNLCLSPDHRKADCDAYKSFRSKKTFGDQRARRLERSRCSDDDTPNIFSEEHAQEEPESEEEDGAFSVEISCSNVEEELEHTLPLGQRVSTIAPNPAPVKEFQILLDGPGRPLPSGHCXIRNEILDAPPSGPAVKTAVKPKPSXFSTDLIGSIKSSVSAKPSEPTRQPAPSSSVPENKLSKALIQNQPNSNPRSILKXSLSSVKPVLEKMNIKQRKIHIQEGTERIIASPPPKRQLTFEDDLNIPVPPXKEDKKQGYNPAHPPTPTPHPPSPSPPPPHQDPLDLAPPGSPX	325
comp391419_c1_seq3	LTSQPFPEQNLSEKNNPPTPAFSPFCTDASRKVQDLMSCLSHLNPSPTGNASSALDYSPASKPLDYSLPSHESLNYAIDRTVGPVQLCDRGCPNTEEPLESENQSSEAVRPPSKKSRRSTEVGDMTEEINGEMPDHTPPIQDRQPTPIIRPSENELHPQNALKHPNQVGHTRTEHARDWDTSKHFNGQVVSQYDRVTMCSRVENLSEPLPSAFWRCNRDVSFQSSGGGSPDSKGGVAEGILDPFHPIESKMDLTDGVPSLSFLMDKTERNPSQRESEATEVHTEKLKPSRRGRRKNTNIPRMSTRLDGPPSKWGNADPGNVSNTD	325
comp391419_c1_seq4	LTSQPFPEQNLSEKNNPPTPAFSPFCTDASRKVQDLMSCLSHLNPSPTGNASSALDYSPASKPLDYSLPSHESLNYAIDRTVGPVQLCDRGCPNTEEPLESENQSSEAVRPPSKKSRRSTEVGDMTEEINGEMPDHTPPIQDRQPTPIIRPSENELHPQNALKHPNQVGHTRTEHARDWDTSKHFNGQVVSQYDRVTMCSRVENLSEPLPSAFWRCNRDVSFQSSGGGSPDSKGGVAEGILDPFHPIESKMDLTDGVPSLSFLMDKTERNPSQRESEATEVHTEKLKPSRRGRRKNTNIPRMSTRLDGPPSKWGNADPGNVSNTD	325
comp391419_c1_seq12	LTSQPFPEQNLSEKNNPPTPAFSPFCTDASRKVQDLMSCLSHLNPSPTGNASSALDYSPASKPLDYSLPSHESLNYAIDRTVGPVQLCDRGCPNTEEPLESENQSSEAVRPPSKKSRRSTEVGDMTEEINGEMPDHTPPIQDRQPTPIIRPSENELHPQNALKHPNQVGHTRTEHARDWDTSKHFNGQVVSQYDRVTMCSRVENLSEPLPSAFWRCNRDVSFQSSGGGSPDSKGGVAEGILDPFHPIESKMDLTDGVPSLSFLMDKTERNPSQRESEATEVHTEKLKPSRRGRRKNTNIPRMSTRLDGPPSKWGNADPGNVSNTD	325
comp391774_c0_seq3	XKRANSQTLGETSPPDKESKLINASGKRVAALASNHWRIANSQALIARYDGPIGTKWRGSSNTSQRNTKKERGQEIVNEGKLITNSSIKCTLDAADIAAREINISIILRRHTWLCVSGFKPEVQQAILHLPFDKEQPFGPHVDAALEKXFKPMEALQTTTYRGSFRMPTVATLRGLAVTCEFQGLTESLIRDHIVRCTKDKKVKERLLSMDPTLDEAVQIARSLEHTAVWMREIDVGKLSIKSSEKEVVTLDVQEVGLKKVSKTEVPCTTNQKNERIPNVSNVPNASNMVVKRKIICYRCGCPGHIASSLACGVRNVTCRSCGRK	325
comp392268_c1_seq1	XHVNPEKDSFCKPYYHRQKHSNHEKHQLRGARLTLAPITPVDKGSKPILNTTINTATLPEVWKTAAVTILLKKPSGDSAKFPNYXLFSLTYTASVTEKNRHLTNHQLLKPMXSRFRPNLSMERYLITVTDNIQMILKTAALDTLPSHPDQMTSQGQHPRTSPPMDRFLPYRNDTNRQHYHHTPQKPRNSFATSPGFSAHPDPLQHRMTPLAEVIWAHINILTYADDTNASNLIKTGLKWXSSEIRPCRGTLPCGDGPQTHPYPLPHRSRKPQDYYKQQAGHVMAGQHPAGTSTQPDSLAHMPHTCKSGSGVCTFSCFAPKAWNTX	325
comp392658_c0_seq10	XQETGHICRWAVDEWLNIILVLISMCQCAQSRPILQSVDDVLLQEETQDQMQRPSQNVKFVSIQWRQGHREVLPQVRQKIKEFAVPQNRKEAQHFIELFGFWRQHIPHLSQILDVTGQDQYVTWSLCQKQGRQKVPLGFWTKRLPDAGEQDTQFEKQLLTCYWALVDTEQLTLGHDVFLRPEISIVQWVMSAPKTHRIGHAQEASVIKWKWYIQDRAPMGPKGTAVLHEQVVRGQLDNVILPEQIEQKDCFEHKSNVTEFKSSAVRNKRKEKGVFYPADYSPGFLRYRVGRILRQFPRASRELCRQESSDLKQRQENVRFLNEKX	325
comp392792_c0_seq6	RVLREGFSEGFRIPVGKHSGSPFSKNQVSVKEHAEVVARKLDKELGLGRVAGPFSAPPMENFVCSPLGVVPKKEPGEFRLIHNLSAPRGQSVNDAISEDLCSVKYSSFDQAIQMVKLAGRGALMAKSDIESAFRLLPVHPHDFHLLGFQFKGQFYVDKCMPMGCSISCSYFEQFSTFLQWVFQQTSGHDRVLHYLDDFFLVGPPGSDECRLALEKFCALMSDLGVPLARGKTVGPATTMEYLGIELDSEAGVSRLPVGKIEAFTQALDRCIHKQKVTLQELQQVVGQLNFALRVIPMARPFSRSIAQAMSGLPERHHHTRLSSEV	325
comp392792_c0_seq7	RVLREGFSEGFRIPVGKHSGSPFSKNQVSVKEHAEVVARKLDKELGLGRVAGPFSAPPMENFVCSPLGVVPKKEPGEFRLIHNLSAPRGQSVNDAISEDLCSVKYSSFDQAIQMVKLAGRGALMAKSDIESAFRLLPVHPHDFHLLGFQFKGQFYVDKCMPMGCSISCSYFEQFSTFLQWVFQQTSGHDRVLHYLDDFFLVGPPGSDECRLALEKFCALMSDLGVPLARGKTVGPATTMEYLGIELDSEAGVSRLPVGKIEAFTQALDRCIHKQKVTLQELQQVVGQLNFALRVIPMARPFSRSIAQAMSGLPERHHHTRLSSEV	325
comp392972_c0_seq6	XGDPVFGVQGSHRASPTASLVFFSELLIYATTMCRRVMEADQGHERPPHYIRDEGGIPPGRRRMVEQEEAVRDRAWTETLKPKTFKDSDRGHDLESRRWSDMVTLEGDEVEDDLHAEMSGNEGQGEGEQHVVCRVGDLKSWASGDRRCDVLMPGINAPPEIRNLKDPADAVVRWRRWRDRFENYLVVRRVEQDSEKIKALWRIGGNELEVILEELPREVKDGTFQGIIKALNKHFDPCANPDRELVALRRLAQDKEESLYEFVGRVMESTSRCRWVDRAEEARIQLLVGCRSSRLRDMCLRQPGIGTNEILALGHVVENETEGDX	325
comp342426_c0_seq2	XDVYTFLRLLKKGILTSNRSLGAIIFPSFEDLDMDLLSEGGNLILSSSFGMMNILIKHAERKRDALLLEIGRIEGEIRNLNLLEGTEKNLVILKDVRTGHQLYLKDKKMRKLKRDENDYRNGRIFTFARKFDGITPRQPTGNVDSRATAISVSVSESDISSITSKTSEPSDMSNSRPTANVASASYFLAELERFREGTRLNFTKQSSTKKQEGEERNQHKGKGNNKVCVLXSKELTPSQNAPFDLSQQITGNNNVSVINLSDYELSQEQKNVLCKGLNFCPTSHIDFAEVHVDVNKFXEMIEIKHFDEQLNYIPPMMANLPECN	324
comp366692_c0_seq1	SPPHPPQPSSPSTALLTLHSPPHPPQPSSPSTALLALHCSSSSTLVILQSSRHPPLCGSLPGTKGRGECDREVPGGQRFFGRREQQLSLLPETKRSLGIAERMEGPQCRKKDTVMRVVRELELKKDPAHARDPRPAREKPQCQGGAFMQPVCDTDLETGTPPYKEGSIITHWYGSSIDSGWSEADTSPHCPYSFISDGPRCLPEPGGQDSPGPRPRAVDGPGSEEQRGEGPLLDQGDRGERRGSGLHQGRDREGEDAGSGGELLLEDESPDRRDALEGASGVEHKTLIWRTGPERSTQTSPGEEESRKRERLPSTVTLPLQVGL	324
comp370720_c0_seq1	MPKGKIWLQEEIKSLLNGVQKSGNLDILMSSRHAKVIVWGPIAQHLVRDGYQRTWKQCRAKWKVLRRAFHLEHEYRLLYGTHSSKRTPRYRIMLRMWQQAGRPVFREQHEKSTSLQHSQSEDEVMKTFMLPHSSQVPSTGYRSVLNGSSRDVLQQNLQLEDEEVRSFIMPHSSRSPRTGYRIMHNGSSERLWSHPPILTKAAERLPTALTSNPLWPQTPLPAQDSEREPSTSPSQQTEMIRLLSAIQMQQQEIINRLDYLNHNLVQATLLSDRQTTAASSQGAESKSPLFYIPSSLPTGHLSQMAKPTTYIPAPQSRASPSVLM	324
comp380961_c0_seq4	XMKEIHQTLVYLAFHPAVSPDILFRVMHEEESYYSNQQSSEEIGPSGRISSFKPVVHGDFGDSFYSRDFSEMSRDLNQLCHEPSSDACAGWENTQRHIPHREIAMDDNKQGFPSFHSDLGLRNEVKLPISLMGHPDEGGESSTFQSTEQVAIPDILVVKVKEEEEIDGVGHQDCDSQDSITTPTEIDVIGKEFADYETLDEFVSSLGKQQKCVFLKKDCRTVETFNKRVAVDQRKYNMKFKYAYIKYVCKHFGDYKSKSTGIRPNQRTFKIGCNAKIYASVDRVKDVFVIKQAVLEHKHHGSMNFPDKTRETRSIRKRRNNTIR	324
comp386625_c0_seq10	XKSQQMLAPTRNVENVCETSMVTLSRGSLSDPDSWPWHESPADPLKPPEVSAEATGQPTGRVEELPSLHKSRSPGSSNSLLQPVWELPGLLSCTKSEAGHRGPTENIFRECHAVDLAAFSDHMESIFFPGKESPESLKKAECESRKATKGALKKHSQDVRSDLGNTKDGHHGAKELLGLPRDHSLSETFSISVPGLVSGDTIAFSEQAKWTSSPTTAPEDSIPNTNTLNPLPPSLVCQSFKNEPQEAASEQQLTTKGEGQADLLEPLSPPCTVGGEEQRSVEKLCEIEHNLCIPAEVLQMSEIVTEKKEGDKMPGPNSGAIAEX	324
comp387789_c2_seq1	MHPNHQGPEAGLHPCPILFNLFLAGLVTKLDCCNSHALKLGGLTLSNLLYADDLVLISCTPIGLQHFLDVTXAYSSENGLRINFQKTKTMAVHSRKRKNNNLAHRLPMPGVGLEYKYLGIIIDKKGSFKLQKEALKRKGNALALSLGNWKKKVAGPTLTPLLQVIQAKLILTITYGSESLRGRDASTLDGIMVGSYQMIFGLPKYTSPTQIRLEFRLQKQSLARRGAFIKSRHKIKIADPNTQNTHLWLELSTRRKSPAKAYLNKXVTQLGLQDLWXTSATHVSFKKLVNKIIKLVLSTEDKSTVAGRPHGWYVLHIYSKVTPQ	324
comp390423_c0_seq3	MGRSVDLPCPPDAGTTHWIWTPKFPKCAGVSGEALLITPGASTRLVKPSRFRDRLSLQDKSLVLRNTVMSDSGVFTCSQRNGTEVSTEVSTDLLVEEGCFNNISIRLYPQQKVLFCKVCKTIDPLPDAALAFSWTVNGLPPRTGAILGKSGARVVLDLGSKEDWGRWRCSLLENPTWQAEYCFEPTDNYDYHPPADIETEGDAESEASWKSLIKVLMVGGAVLVLLLVAVLFACYFKRKSAQREKKTRSEEELKSIAGPPPVGAALAIPERRPSGQRTCPPLARTTSTGTSCDLLYVQLDHFPIQHDTKQPRLGDRATIYATIV	324
comp390423_c0_seq7	MGRSVDLPCPPDAGTTHWIWTPKFPKCAGVSGEALLITPGASTRLVKPSRFRDRLSLQDKSLVLRNTVMSDSGVFTCSQRNGTEVSTEVSTDLLVEEGCFNNISIRLYPQQKVLFCKVCKTIDPLPDAALAFSWTVNGLPPRTGAILGKSGARVVLDLGSKEDWGRWRCSLLENPTWQAEYCFEPTDNYDYHPPADIETEGDAESEASWKSLIKVLMVGGAVLVLLLVAVLFACYFKRKSAQREKKTRSEEELKSIAGPPPVGAALAIPERRPSGQRTCPPLARTTSTGTSCDLLYVQLDHFPIQHDTKQPRLGDRATIYATIV	324
comp390423_c0_seq9	MGRSVDLPCPPDAGTTHWIWTPKFPKCAGVSGEALLITPGASTRLVKPSRFRDRLSLQDKSLVLRNTVMSDSGVFTCSQRNGTEVSTEVSTDLLVEEGCFNNISIRLYPQQKVLFCKVCKTIDPLPDAALAFSWTVNGLPPRTGAILGKSGARVVLDLGSKEDWGRWRCSLLENPTWQAEYCFEPTDNYDYHPPADIETEGDAESEASWKSLIKVLMVGGAVLVLLLVAVLFACYFKRKSAQREKKTRSEEELKSIAGPPPVGAALAIPERRPSGQRTCPPLARTTSTGTSCDLLYVQLDHFPIQHDTKQPRLGDRATIYATIV	324
comp198596_c0_seq1	XKAREDWELCSLFENIGSHLSSSNSLSPLXETKSLGVLTMRKYKRSFLPKIQTSRRLAIVEGMENTNMWVQEMRVEKGGDVSDDKTIHEERKDESKREDFKGAFKGTLNEKDRKLSVSEQIGYKYKFSDTEQTNSRNYKGGFKCFRCGSERHSTNSPNCFAKSVTCNRCGKKGHYARVCRGGRDQAMSCVEEEEKFVLSVREDGVVDGDELDMPECEVLIGGGKCSVLADSGLPYTMDGDANWDTVFGLDKVELCPPDIHPVGYGGVKIDVLGYVVRKIQFRCRDCWGRGVAPWPGXLTPDITVRSPDLAAVVCQALCDSGQX	323
comp295170_c0_seq1	XPNRGTPAGILRRGALSPHREATFDVRSDEVKFEVPISSGLVGDAILDLALYHETEGIVATGELRIPWDGSDALTLNVPLIGAGVRTHSPLASLGLNLHFHEEELPRFRDQLTQAWSVRELVREATGIDLQLTSLKELQRLLQPSPEVLEASTSPFPGPAGPPCRDSSTSPMPDPSHSRALKDVPNPTMDYQGQHLLQEMVGELRSLQNIPERDLQILLDTFTPSASIPEDAELLQSLSQIRADGNSQNGDASKRDWVEEPPVLQVETELSKPTGETARSRRQRTHGKDVSRSLLLRKALPMDVWQRMKYLQDVMQKNKQNAX	323
comp368150_c0_seq1	XVRPLAPPQRHQNLGGALYSCLSSKKGDRLKASNHRLIALLDLEAKAYVRLLLKELESWVQEKSIIPLYQSGFRSQSSTLDIIALAHLSAQAVKTKSLPLFCCFIDYSTAFDKVDPQGNGGNWGIPAKLLNAIRSLYVDNWVPVKTSSHTVTPKIATNNGFKQGCVLAPIFFXLVHCRSGGCLARCQLSRSQTGSVRLPVLQYADDTAIMDHTKVGLQRALHALDRYNKANSLTVNQGKTKVILWAISLQKASTMVYGGDLQIGTVACCNYLGVWLSERANANIHLKHLNFKARNVTHMLKKLKQHLLSPTVAPILMALKEKL	323
comp376398_c2_seq1	XATEYNPSLKTQAFLQYEQEYPLEKYEYIIYTNGSAQPAIGSKQQYSAACAIVKGRMRDGKFFPSNTTTQSLGDCTPQLAELKALILALQYTDWEFPTLIVCDSFYCVQSYNEYLHYWGQNGFRDSKGCTIKHKLLWEQVAKRKACLSRAQVIHALSHQRVGIHVEGNSLSDEAAKATVRTAAVPAITDXILIAVNASKNGSAIPKSFPLKYSYKLDAQNTQYAQIPGVGDRVIPNMDRRLGLILAAHEGLGSAHAGNTATVSLLKRYWWPVLTKHFVLKCDICQQMKGSTVACRPQIPLLTSDRPLACVYLDHCGPLQSDGA	323
comp380961_c0_seq7	XMKEIHQTLVYLGYQIVNPSTLLRIYKVKEEYTQDMLDMERTNMHYPIESFHPAVSPDILFRVMHEEESYYSNQQSSEEIGPSGRISSCWENTQRHIPHREIAMDDNKQGFPSFHSDLGLRNEVKLPISLMGHPDEGGESSTFQSTEQVAIPDILVVKVKEEEEIDGVGHQDCDSQDSITTPTEIDVIGKEFADYETLDEFVSSLGKQQKCVFLKKDCRTVETFNKRVAVDQRKYNMKFKYAYIKYVCKHFGDYKSKSTGIRPNQRTFKIGCNAKIYASVDRVKDVFVIKQAVLEHKHHGSMNFPDKTRETRSIRKRRNNTIR	323
comp388593_c1_seq12	XAGSSQCFVHLLVTFHFGLELEGSPSVSAAYIPLGLRTLCLGFHKCIREETTSPQVLPDRRPVHDATRDHTTRTALQLVKLSATANDSFKMTPKKGDAKKVASGEEKKMLISSTGMLSRTFFNKLVPAAPASGEQAGSSTPAQRDHTNLGPSPFLAQMQPLITATPKSSDVKMDLSLSQSSTQSLHETQISRPQQPQPEIVVSPEVGAVQEIKLHAEEVEEATLSEDPLSSSSPAKKGXDTPPSSPSLFLMIKTPLGCRISLKHTRRGYIKRKVPECLRGMDEEEKEDDEPVFMDVSPASVETLPPLNQLQGCGTETTTASCX	323
comp389413_c1_seq2	XQEHEGXRGLGQRALTPVKGDKVEAALQGYDNQEAADVLREGFXWGFILEYGGPRCRRWVENLQSAKEHSNIVQEKLDKEVHEGLHILAFGKFDRLPEWGGSKEGTGTILSYSTFVMARRELSEDFIDEKEAMVSYSSVDMAMSLVVTVGATAVMAKCDIKSAFRLLSVHPDDWDLLGIHFNGRWYMDKALPDGLFYVLRFECFSTFLQWLFTKRTGHQLVMHYLDDFFFVGTSGSMKRQVALENFKELMSXEPLAPEKTMGPSTALSFLGIEIDSMKMQACLPEEKRLVMLELLREMLARDKVTVKEIQVLLGHLNFACRVV	323
comp391717_c0_seq2	MEQVAVSAQGGGSKVIQSLPQAQPLLLENRFSLLGETVARLPRRGVRDQSPRQIQDNGGGSRTENRPREESPPGNQDEKLLFSLRQDILVKFEISEGNQRGIQENXGLLEEKLDGIAQCTSVLEGKVKFLSAALSGNTRNIMDLKAQNKLLQEDLERLEIQSMRNNVRLLNIPEGSEQSDIKGFIFNLLREGLLQDRPDIDLDREIQRVHTDPFRLTPARKTPRKILVNFLSYAVKEXSVERALKERFLKFGDFNYQMRSDIGKRTSQTQWELGSKMNDLRTKXAQVQMKFPAMLKIMWCNKMHSIRNPEEVDTLLAQMDGPE	323
comp347969_c0_seq1	XSNVQFFCFFSSNELLHVALWEMILLQLQYVNRIPGCERHPHQPQLELAEPVEKAFCLSDFEANIKEGHDEDIQNEVDNHLQPLLTFFHQHTLQVLLQFVKEESFTEDEQQDILHVNSASRCTTTLYMKIPLTAWPPVTQDVAGGTLSRVEFVHIEKLTLDVQNKQLGVIIMIGRNMDEGLSFTIHSIDNLIDAIKSLCLPIRRETQEQNTRYRHIALRLQIHSKNVEKMATAKEVLDRRTINIQQEIEHCSKDVRKACGMLHHHWSCCDQAATAQKREVTSSHRCVPDLIICWCTHSQPVEIEGEIWETNTDRTAPSKIRK	322
comp371312_c0_seq1	XTGDDGGVAAEGNVPVKTSLAEQKSVGAEGIVPVQGNLELNGRVPVNESIGVESVGVEGSVVPKPKSLWEQICLEYDLEEQLRLPQALKIDKQDETPPQFSLDESQPDLTCLIDQPPSQRLLVHSPSKTHLELEQTLSTQGSLESSERLHLNLEQSHLASTDLTSLKDQHVAEPFSLFPGSKIYFQRAQAVSSEEFKTDSQFGTSPSADLRFRRELSQLAPAGSTRVSQAVSIRLGPEGLTSVIPTDSTGVAPAGLTGVTPTDLTSVAEAGSTNVIDQPPQEQLPVLPDPKKCPTREYLETFIFPILLPGMDEMLREAYRQX	322
comp383490_c0_seq1	IKVQTLGNGTGGGLESSKEAKSNTWCTPMTPVRRRGRDWGPKLNFECGVERQDGGLGSGTNRVNRYTLRSRDNCGLNKSPPEVVNKDLVLSGPLVVQSKTQKEVKTTNITLNSKAPPGKKHTRKDRKKISKNKSRNIRVTPSLRSYFKFQAIQSPTKELNHLPELNSGPIVSEDSLLNLQQPPNINDKGIGKEMDPIPLENRYESLSQELDEAVNPLSSSSLPNLEKIVPLGKGGVSEELGSSSTINTACDIGATSLTEGLLTTLLTEIRDKFAISENNQLQIQTVCETLETKMNVISERVGAMELAFEDLTKQVDKNTYDI	322
comp385601_c0_seq2	XDNRLADFGPPSGQKQGWKSRLDDEYSRPCHFEQSLTKDLDRTAPRLSQVLFQDDPQTTALSPKQPSTSRMSHAHLPAMQDDQHTEPPLAATLLQPPTQGKSPEQQHLYSVSGARQKSRARRTEVDSLQVLGSHGRPPDTPYDYDVSGSACLRTTRSGRPYHMALSQRPRSLTDGLTPNEIVILGEGTDFYVNPFCDNLAGWTEGNAPQMNVWPREGSFDPQDMATAEECILYGAGDDDWDYDYMVPGLRVWQKYARRYDHTRPTGAAFQMPLLFKSANALPVYVPWSRIDKENLMKTLPPLTEGAGKWIQAFEKHTAGENX	322
comp389432_c0_seq3	XEVAMRRGWAFVIEILLRTEMQSFPHTVHEEGEQEKLGKLEGYKSSFGTSTVDSNKEMPSQESNFFTSAMDSNKLMVSQESDEEETSEVNLPGLNIAEVGVMKSKVLLTEDSSLTIPSSCKKPTIQSEEGLHVDEPVMHPKIQEFIDEVTIVFNKCFFGMEEPTSTEAPLNVDFKEGRSDTLPDNSTLDSSADKQAEVLSVSSEEDKERREQAERPTATLVEQKCKKMSTEGAVVPAPQMAATMPVQVKALEEQQVSNIGKRQGGLSRGHGPVQRKKKRCEAEQFCYYCGTKGHFERVCTAKKKTEKAQGWFAFQEKMGLQR	322
comp392268_c1_seq2	XHVNPEKDSFCKPYYHRQKHSNHEKHQLRGARLTLAPITPVDKGSNPILNTATLPEVWKTAAVTILLKKPSGDSAKFPNYXLFSLTYTASVTEKNRHLTNHQLLKPMXSRFRPNLSMERYLITVTDNIQMILKTAALDTLPSHPDQMTSQGQHPRTSPPMDRFLPYRNDTNRQHYHHTPQKPRNSFATSPGFSAHPDPLQHRMTPLAEVIWAHINILTYADDTNASNLIKTGLKWXSSEIRPCRGTLPCGDGPQTHPYPLPHRSRKPQDYYKQQAGHVMAGQHPAGTSTQPDSLAHMPHTCKSGSGVCTFSCFAPKAWNTX	321
comp383937_c0_seq2	RACNGRTVSDTPGNFTFNRTGQASLLNYILVETKHWHRVADFAVYSRHDSDHNAFPLYWIYQSWELLRPLAPPQILGXCWLMLANNRKIIKWEAIHQSPGKLSALYAAVVPVLIKLSELVSGTPTPDSFNEIAALHAGVTSKLADVFHPEMHTKRNKATIHSWFNDSCRKAKRDLLAAIKANNKIFIRQKRVLYKEITRLAKEEWDLNRWDDLKTALTTKDSEEVLVNSQYTTKEILGSYSPLVPSVYRDNCEEVSQFTLSEVVNAINKLPGKAPGLDKIPGALFRHEPKIWGPYLQTLFNAILKGMPIPETCYSKQMMX	320
comp388881_c0_seq2	MEGEYYDEFPGDDNALTSLQWDEDFYEAVDDSIYRAVGGSDGAFGRVFNSKIDQALARLANIPVAVPPVAPATPSGPPLVPSPPPAKRPRDVGMDTSAFARLKQAFLATNPVIPPVAPQLPPTPVSPQPGPSCPENDQHSTGVADMFDPEDIVHPRSSEWAPSDKVGEYVALRIRKPLDKDARNCLRAECPRPSLDGKVALTPEIYTRMATFLLKFMRDPKKGIDRSWRSCQDKLLDVLGPLTKILDMAEEAKASCSIISPDSLSGWAQRAIVFLGNANCALSTERRRSLLIKVDPKLGDLADTEAGAIAQGGLFGEPFX	320
comp388881_c0_seq4	MEGEYYDEFPGDDNALTSLQWDEDFYEAVDDSIYRAVGGSDGAFGRVFNSKIDQALARLANIPVAVPPVAPATPSGPPLVPSPPPAKRPRDVGMDTSAFARLKQAFLATNPVIPPVAPQLPPTPVSPQPGPSCPENDQHSTGVADMFDPEDIVHPRSSEWAPSDKVGEYVALRIRKPLDKDARNCLRAECPRPSLDGKVALTPEIYTRMATFLLKFMRDPKKGIDRSWRSCQDKLLDVLGPLTKILDMAEEAKASCSIISPDSLSGWAQRAIVFLGNANCALSTERRRSLLIKVDPKLGDLADTEAGAIAQGGLFGEPFX	320
comp388881_c0_seq6	MEGEYYDEFPGDDNALTSLQWDEDFYEAVDDSIYRAVGGSDGAFGRVFNSKIDQALARLANIPVAVPPVAPATPSGPPLVPSPPPAKRPRDVGMDTSAFARLKQAFLATNPVIPPVAPQLPPTPVSPQPGPSCPENDQHSTGVADMFDPEDIVHPRSSEWAPSDKVGEYVALRIRKPLDKDARNCLRAECPRPSLDGKVALTPEIYTRMATFLLKFMRDPKKGIDRSWRSCQDKLLDVLGPLTKILDMAEEAKASCSIISPDSLSGWAQRAIVFLGNANCALSTERRRSLLIKVDPKLGDLADTEAGAIAQGGLFGEPFX	320
comp390161_c0_seq1	XAEARGAAATIAQSLQNVLAAASEGREFSLTYLVQFPPVVSASVMANSDPASAPSEQKFKHFKKISAKVTDKESKQLTMEGRKLIAKRIPSNNKDTLDIHFYAVSGHIPENFLADSESPSILKKIIEDTGSRFILEKLLGDTESFSKLTKLLNGSEALARDDSASQSALYTVASWKTLKKLPVALCFTGTNLFMADGEQSSLSLEEKSSEELKEISGSNTRFIFWQGLEQSWQSFESGIHKDFYICTSAGGSTSPLELQTGPELQQAISEFRVSXLRNSDSPAPNPAPRGGDSKHKVVDWXGHKIRKDSPEVKQDLRVIX	320
comp391259_c1_seq3	XHRRYGRCVLMEXTPFHFCTQCHTTYPNTDLHQVCNLCLSPDHRKADCDAYKSFRSKKTFGDQRARRLERSRCSDDDTPNIFSEEHAQEEPESEEEDGAFSVEISCSNVEEELEHTLPLGQRVSTIAPNPAPVKEFQILLDGPGRPLPSGHCXIRNEILDAPPSGPAVKTAVKPKPSXFSTDLIGSIKSSVSAKPSEPTRQPAPSSSVPENKLSKALIQNQPNSNPRSILKXSLSSVKPVLEKMNIKQRKIHIQEGTERIIASPPPKRQLTFEDDLNIPVPPXKEDKKQGYNPAHPPTPTPHPPSPSPSPPPPHQDPLDL	320
comp354636_c0_seq1	XGRVPLQHSRVLAGLFKRFSQLPRSKSPWTHTEQVMERGRTFDGVSSLDTTARLQRSVSRSFETAPDTTVPPTIRIYRLILHLHAILLTENNGGSRTTSMKTQDDDQTPTQPQDQANSDAQSPATMDVEPFGQPGRTXATAPIKCEPSTSNITCTPVHDPALEVSSDTTHTEDGGARGLVQPQPRPQVHGGRAGGRVTVGQQSEDTALTQAGVNISRVMGAYQENQGQIGQVLEELRERKQLQRSIDQQFEMLNDTMGQLVGVLRDINTTLCMVLTNTSTHSCGKTTSGPSPSAVATGMEAVPEEESSDTSEPAAVDPP	319
comp382477_c0_seq5	XTSVFSLRPKEAEDMWSEDFQDFEIRTSIEPSSGDATANSDVVFNGNHNLKGPRSTASTKGYEDSSTEPADVAAVASFNIKQERRSYSVDEPDAEGRGTLTSSMCAFHNTDVERQMKDYHFPKREENSICPNSGSGVTTVTSIGINEDGETYPIDFQDSQRRENVTSPSGNQGMHRKKNMGHSLNSKEKSTLCKSATKKLKAKVVQRAYEGSISMSQMWAGGDQEVRGQKTPQWQSVCEQLSRTNKHQMTPSVHSLETYSTHESTLENVNIISLNPLQSFMPHSGPEREQRLKRSGQTGLQRPLQGKGKYMCTECGKSX	319
comp387034_c1_seq2	XFTRSQQARGKSDPSWFLARGHRHQRRVRRTSACDWLPRVCAPITGGVHINYLLQVSNTAELRRRAADKKQGRRSDXTGKGIPYERTQVRKGMTANSRQSDLGNXESGLSGGAKMACWHIRMDDVSQXITEPNMGGVSSNPNNDGDPDLSRRFIEMRAEARRNHGAARGVPQVAMLRLDDNNRQVWNLTSRFHGGNHTEADLISNVENSSSASVLDRGGSHVYLYTENSPCVSRRDRGIPCMQLLINFACRHPNCTVDVGFQRPYGSHYTNDTFRMSNFVDQLRVYNHTIGIPEPNIPSNLHFYRVNVTSEDTYPVHDE	319
comp387034_c1_seq5	XFTRSQQARGKSDPSWFLARGHRHQRRVRRTSACDWLPRVCAPITGGVHINYLLQVSNTAELRRRAADKKQGRRSDXTGKGIPYERTQVRKGMTANSRQSDLGNXESGLSGGAKMACWHIRMDDVSQXITEPNMGGVSSNPNNDGDPDLSRRFIEMRAEARRTHGAGPGTPQVAMLRLDDNNQQVWSSTSRFQGGSHTEADLISYVEHCFFAPMLDGGGSHVYLYTENSPCVSRRDRGIPCLQLLIDFARRHPRTTIDVGFQRPYGSRFTNDAFRMSDFIDQLRAYNHTIGIPEPNVPSNLRFHRVNLASEETYPVHDE	319
comp387034_c1_seq6	XFTRSQQARGKSDPSWFLARGHRHQRRVRRTSACDWLPRVCAPITGGVHINYLLQVSNTAELRRRAADKKQGRRSDXTGKGIPYERTQVRKGMTANSRQSDLGNXESGLSGGAKMACWHIRMDDVSQXITEPNMGGVSSNPNNDGDPDLSRRFIEMRAEARRTHGAGPGTPQVAMLRLDDNNQQVWSSTSRFQGGSHTEADLISYVEHCFFAPMLDGGGSHVYLYTENSPCVSRRDRGIPCLQLLIDFARRHPRTTIDVGFQRPYGSRFTNDAFRMSDFIDQLRAYNHTIGIPEPNVPSNLRFHRVNLASEETYPVHDE	319
comp389110_c0_seq1	XGTAGSLWFIFKITYDFQPNDRLLRLSHFRGEWEWLSDAPSIQPPYQNAITFHAQFGRARDFTNTNLGQKFKRIHLDHMHHLEWPGPPDKVLAVTGEDGKAYHSILPSFFHLLESLRQEGRDFSVILRTFGTDLPRALHAVLYTMEGRHAQFPDFQKVSLRVDQTLGRIRCSKKEVVLSRGAEHVSTKLDAKNIYHYISNVKGIVGFQDDFEWWARHNFRSTGGKPFWIDPQDTSIHHIFFDDNIRLSEDDSIVQTMVFQGKDGSRTRTAPTSELYDICLVQTDLLRAIADKSYFLDCVRTCEDKYTAYLAHLSQSGHA	319
comp376823_c1_seq1	XSEEEWKLLHEWQKELYSNVMKEIRQALTALGPLIATTVFKLTAKEKLELCLGKDSVRNHEIHHLPGNMISSPGVLFRTHRAEELCLKNDQGTEGSMQNDCLFPDSCLRTEDKPVPIFIDHLGAEVPDSGANTGTDTSLKITSFHIKNEEDTYCLDYKDRTITERHSVPASKKCDGPISRQVKGGASAKYTGNTTRGKALSEKSKMKMLHKSEKAVHYSSHKWSEMEGDTSMPGDSDFRNNPADVKFQQKAPKKPKLEEIDWEGSLSRDHLFTCQPNIEQTWSQYSSVECEKTLSKKGNISGQDRLNSSLKPYQCTEX	318
comp391326_c1_seq1	IHKEAITCTTFTDEHAPFMEHQHFRLKSATPPSSKAPSPTDPGRGTNFSNLLTDFIAPIAISSNNFILPGNLNFHLNXPNGSPPPLPFSRNSATSDSTQLVQGLAHNAGHNLDPIFTASNKVTFSHLTPLTWKDHSIGPFHIDTLSPQSQGQPQHETQMEQDNGCKLDSHPQIHPTWHQRRTAEQQKDLQQLGHRLHWQISPPEGSKTKKNQRSSLLVHKRPQGPQKLLQTAGWKMENQPRPSARRTYKSALRRXHTRIKKARKASLALKVKTSSNDCRPLQPSSKNSPTPQQPPPPSQDLCNDFSDFFLQENSQVIQ	318
comp391326_c1_seq2	IHKEAITCTTFTDEHAPFMEHQHFRLKSATPPSSKAPSPTDPGRGTNFSNLLTDFIAPIAISSNNFILPGNLNFHLNXPNGSPPPLPFSRNSATSDSTQLVQGLAHNAGHNLDPIFTASNKVTFSHLTPLTWKDHSIGPFHIDTLSPQSQGQPQHETQMEQDNGCKLDSHPQIHPTWHQRRTAEQQKDLQQLGHRLHWQISPPEGSKTKKNQRSSLLVHKRPQGPQKLLQTAGWKMENQPRPSARRTYKSALRRXHTRIKKARKASLALKVKTSSNDCRPLQPSSKNSPTPQQPPPPSQDLCNDFSDFFLQENSQVIQ	318
comp391766_c0_seq1	XNMGQVTAPEEGEWSLCHPEELDKRRCVKDNERRSTRTRSTTSQEHLQRHQTATKADRRPWRQHXGRTTRKPQQAQPALLPSLHRETVQPECRQVESSGIPAPDRKCQRYKRRSGRGGHTATTSILKLPLLVNHRHMSSRLNNGRCIISAMCMTPHTAKKRESVTGGSTPRVGRPAEVKRGSCERQGWTMTKTQATTGGSPDTATAREEGDNPRRNWQPHSGSQRVSRTACANRVSSRTFLSVLFTPPSSKSQQPKKSQDTNASASPENMEVPGHSLPQVIDSRIDACIHQGKSSPTVVPIHHTDGNATMPVLIRCVY	318
comp206601_c0_seq1	KLVNPNPAIINCACAPTPTVNSTADSSNDLLINMDKPDQNQQQCKVDVLCALIGEKTVAILDPLIKKLSMVDERLKKIELVILARTQNPGCSTKGLENTGMDTLSGGGHANEDLATVAKCSKGPVPNAIAPRSNPNPNQTQNIQTGTTEKEEKRQGAPGSGFKTGPIETSKPMGRDANATLHLPPEATPYTVVLTNVPKLRPGIQEHRSSLKNKALHMLSNRVGMRDHLFMEFKMVCRIGWVGRSQKTQSGDCVVLSFRSPRLVHCILEAAENFDTGREEINILPLGYFYNNKSSVRFDERXAKQRVDNNLPPPVHX	317
comp287131_c0_seq1	XNTPQPSTSXTGVPALPSLADQGDLTIELDSPTSSRKLKHSSNVIEPPAKKRKARDAPSKKIPLPSKPGKRKSRMKDAPGVYAAHSKNPCHPFQDYLNAPFYQSLVDKICLRLEHQVKVLLEPLHSKLCLIESRLDKLESINSKHIQPDSCGLGEVRTGTPLDGCERVPGALKATSNTITTHRVSGSCATSQGASVVSQKVTTHNYVGTQQNKVHRASLSLPVLPPPLCYLPPLHLPPQATPHTVILTNVPVVAQDVNEHWSTLRNKALHYLSSRTGLGDSLFQDFLMIRRVPWVGTPQKSIPGDCVVISFRSPPLX	317
comp295037_c0_seq1	XVAAQKVSKSGNTNSWLNSQNISVRRKVVTLSSXLVMEDEWTLAELTPEKNMARFTKKMLNIFKKYDKPFENSVLVNLESMAYDTPNGPKPWTGEITCPVLDADARSGQADISIASPQSGAMDAAARTGQADMSIAAPQTGATEMKTPTAVNINEQTCDGTRTELQPLEQEARHQEDRKLHRAETRSPSLDCDEDEPDEQDDPEDQEVHATSTSLKTDAHESTVPPASAINNETFILSSDKYPRDFKLIISPKTDKRDCVALRSMSHFEIGKTYSVDLDFLIDDALLPKSYELKVAQHYNVDKFLQKTKKSCRKDAX	317
comp336363_c0_seq1	VFNENFLKMLKTRKVCSVEVCHLKLYHWKRFIATLPDLLNITVCSCLTDEAIKGMKPLTNLQRLQITNCTGLEDQKLLSDLCHFQQLTHLWLCELTLSSSTALVGLCQLHNLFSLSIHSTDGFVHKNALRHVLFQLPKLKELSLSVQNMCNDSMSFCFSPPEILEGHPGESSCVPRLHLQKLEFLAPDFTVLSATAMHQLSTVTTLILQHYKAQAFEDTLLLLMLENLPNVTELKLAWSSLFYSTSTGSWIHNLPSTLEKLHLFAMYISETCFNALFSIKQKLRVLDMSFCYGFGENILKQVPREFPLLTKLYLSNX	317
comp346779_c0_seq1	RTQRKLYVLKQIEVSALNSIVIKYPIVYPVQSAPGFKTSFEEIAQMTVHKAETLAYSTEAASEIYGLLQEARSFSPQANTVIQLLKQFEYVSKREINQQLHTTTLIHYHKTKRIPRGLRIALKPMLCRNNKSFIEKWYQILNKCSLDLILLIVEELSIILKSLEEELSTIKMELDKHEDLKDTLDDINQKLEKYAKEIHDRKIKKYRRDMIDYKLEEVYMWAELYNQKKWQQPKTNSSSSQESIVSDSDIAKNRGPLESVASTSWSINQPLDKPQKAAFLSVSPASNNAPSAGKPRGGKETGEEREQRITRSKTKTT	317
comp347948_c0_seq1	NGCACFGRHSSCLQCGSGAWVAVGLDGMNVCGEEDDGRKLRQFLSDLALLGSLQGFRYFRPRLRGREELLLVVVNEDAACYSLQSLESVSLSESLSSSASVGETLGSPDSSLLFQETPGRLSGPEEPEDIIPPASPCEKEVAVPEENCTLFLLAAYAKYGRPYVWLRSSPRHLINRGHTGALTQDVPLKLGTTSEWSRRDVRLWDVVSEVVSLCTWPPPQNPLSVDLTFLGSLALAERYLASGAMLHVLRRVLLHGNHDAEPCKYVWEEMGHLTSIHFQALRDLKRENLLSTPAEPDEKDVDRSFYYSRHGASSPQL	317
comp382407_c2_seq2	XIHALSTLPQTIASAVAPSTEGKISLLQPKQIHDFSKISPLPPARLLDFQESEDEGMFGPAYSLSQLRVKCQDSDDEDIEGNDPSSYLAGEFAERGTSVLQKQDSFQERYPYDEEEESHQFREPSVNIPVSLVSDLRHMLNDYYRHFPDANAPQRPLPPQEVPTILPGQSTPKSTREKTLPPPIVITEDTQDAQTEEGXDTDTDAHDEWDNYIAPMPPSPNPPAADSPPADIGGFHDLLKRASKRFDLPMPAKQTECFLYDFKPGTQRSVRAISIIDFLWQEGLKLMKTSASIPAVIPKLDKKYKTPDDSPACLIGX	317
comp382942_c1_seq7	XILPICMIASLNKATKKEKMFTFEEIINKPTEDSKPYQKPIKVNIVKCSPKTFTNAKEDKVLYHLALADTTETIKATCYNEEFYNQTKEKNGLLIRNFIIKNNAIIMTKQTKITFSCNAINRIYNPRSRKNIATSSITNKRSKIKNHDECLRNSCREEQIKTIFIGGQETLLKSIKIKDSTDYVKITLWREATNFKIQIGQYVKITHVPVHEFNGKKILNTTRHSQFEATEPPSETIQIHVYGIERTDHKRAXITTQVLNTDTYQSMKISNDILRDWFGINSDVDELSDALIPYLPLTCKVIICNDITEVRKDITTX	317
comp390954_c0_seq3	XXCGGYMECDKRFGPFVQQHALQHMSATLIGLWEQCIGGTAPQIIYDNRDRVYSARMAPAEVLSNVGTPLGYXERLHHRTPTSVSQFPMREVDPIFHSEIPEQRNQRGDVVQQWVAAHFQEQWVYTPWKRSGVLALKSQLLDPRNNPMAYYKELTEAALSSVMTLADIEMFFGLLVPVDIWRQVHTQAHGVELDGTWDEIKAXDKERKPGEKPRAEILALPSCITAYMYSLIPPRGVDWDKLTACHQKKEESVSDFFTRFEGVFLDFSGQDLSVEGGVCLLTGYHKFASGDCGSVASFREHLDYLLPFGDTEYGPVL	317
comp352553_c2_seq1	XELTWTDHYSVHLTISGLNNTGTMLHAQKLKKDIRRPAEQRSQLPSPRYVQPRTGCEELLPVDHRMWXHNAPLPSKPNPKELPEKLAGSPRRXNPQKCKCQQLERKSCTSKERGNDITFKTALNQYHCLLKEAKNIQADRIEASINHSKKLFTIVKEFYNPAVARNYITPSQELCDTLVDFFHNKISASYKISNPNPPPPKHQPAYTHDHNLETPAHPLGPSHNSVHSGAPTDHCPHHVFNLGLKTIGDELKKVLNTSITSASFPDDWKPEVRPPLKKNPPVQQNRRNTGPSSCSPFQRRVSKAINKHLTEHLEHN	316
comp366438_c0_seq1	XKTLALKTSAPKILAPKVPTPSKEPRFDLPNWSSIPKLDIYSNQTVIESKPETVDSYHIPLKRKHVGTNPSPPPLSAPSPPNPDLLIAPTNSPPPQSPDNQDDGTGXMRIVLIHGTIITQSQTQITIQTYTLQKPSPPDDNIGNIDLINRTAEYHRVQLHKESLEEEFLFETLSSSQRSTHTLPMLKGMLKHADDIFKDPVRAQILKPRVDKKCKSSPSDPVYIQSQLPLDSLVVSNAEKGKLTNIGDAPPPYNESKLIDASGKRIAAHAGNHWHIANIQALLARYDRAHYNELEKLLQFLPDEHKSRAHDLVQEG	316
comp375172_c0_seq5	XLATVRTQDTELPSCIFSGWQGLLHCAGSPVFGEAEGVWVETMEVNQAKQEHLLALKGPASFRXHMENAEWKKKVTXTKWQEFYSMSVEVVVHYRPGHGDKRSLQRFTEAVLEKFPTRILPTFIPWFSNENSKHSLKPKRNPPILSIEDVENMQHKCPASQLLNPPQSIDCTGLLLEFHPNLSPRKPLLRAQTVPLDTGCGNFQKFSSNKNGALRRRWSVSVPSDRCKNKIIPLSKELQSILDRLNLHSFYRARWTIEESVCGRHSLEDTWALLNSIIRHKELPLCNATIQRDTGQILVFCDIFCCEYVGGILKKK	316
comp385118_c1_seq3	XQKELYSNVMKEIHHALIALGPLIAATVCSLQSKEKSDLCSPYSQDPESKHRLHPSPAGDMRTEPDGLFEEVDGAELHLHNPQDSDSQEGGDGASMGFPFLNADICLRKEEPVSILIDDFGAGLGENSIDHSSGYEVASFRIKNEAEFYHPDHEDRRRVKRTASPSGVENINRQIKVEDSIKFSERTPPCKSSSATINITALHSANEDTNLRSQTWSECYQELRGTKSTPTESSFRSHVHFNLHTVDPRVQRSNGGDPNIQILDPGDPNILRSDRGDPNISRSFLEDPILRRSDLGDPNIRRSDPDNGYESNTMYX	316
comp390207_c0_seq1	LPEYQNECSSYPSHSLILQYFIREPSTSHLLPNTYLITQDKATLPPTTPLQGVSLQLVTPRPAVHNANPLPIEDKMADLKLDPVPSFNMFLRTLEETILPSNTPLPKGSHPLSTPRPAAASDSMPYIEDKLDDLKQGLQTVKDILQTLLHLSMKLEKFWKLYPTLESNQPSLPARDKHCRWEISSSKSPLSLLWRTWPLPNHNSRPHSSMQHMSDDDTLSLTSILQRLLQCLLTLNTQTISSDPFRKPSVNLRLVNKNNLLLVATSQPQAVSTNSHIKSMLLNCRSAVKHAADISDILSXELDVLILTEACLSDTS	316
comp390207_c0_seq3	LPEYQNECSSYPSHSLILQYFIREPSTSHLLPNTYLITQDKATLPPTTPLQGVSLQLVTPRPAVHNANPLPIEDKMADLKLDPVPSFNMFLRTLEETILPSNTPLPKGSHPLSTPRPAAASDSMPYIEDKLDDLKQGLQTVKDILQTLLHLSMKLEKFWKLYPTLESNQPSLPARDKHCRWEISSSKSPLSLLWRTWPLPNHNSRPHSSMQHMSDDDTLSLTSILQRLLQCLLTLNTQTISSDPFRKPSVNLRLVNKNNLLLVATSQPQAVSTNSHIKSMLLNCRSAVKHAADISDILSXELDVLILTEACLSDTS	316
comp327426_c1_seq1	XLSFPTKVRIAVINVYSRPVGYSQESTTLDQLTTFLLTIPDNILVILGGDFNCQYETLNGLNAGNLSDKDLYWAIPEPNIPPTLAWTPLIFQMNTLVLNNSPRVCNGRTKSDFPGNHTYNRLGRASILDYILVDTKSWHRVIDFKIVPRHDSDHNALILEMVSSGLKSALEVKPPLDSRLILTNCRRRVRWGEVCQSQEKLSSLYHTIIPFLKDANQFSQTDDISSFLTKIIDNHQGLISAMANIFYPSKRTRENRRPRHPWYSDDCLKAELALISAIKFKDMPLINEKRAAYKSIIVKAKRSWECDKWDMLRCX	315
comp338737_c0_seq1	GGPTRRREGTDLLPSRNPTTLSEKEPVSTNTAQHPRSGKKGIQRANKALTQRVKTKYNQSSKDLLYIWGNAMADSIIVAMARXRASVPTSANPPPINFLPHHLHSLNEEQQHSGLLNRYAHQHXEGVGELMKHLAEQFQRWAAALIEEGKTIANTCLKSALYATXQMVTGTTLRRHAWLQMSGFKSEVQANINTPFTREQLFGSSVHDTLQQLKKANDLAKVLGMLKFHRYKQRDIPHDETLWKWKFPERPSAGTLLTQRATAVRAVVAVPNNPALTLSGVEQKGTDNPPEEQAPQISDSAHQLPHHITPVGEVE	315
comp380076_c0_seq1	XAAEKKVACTNGLEQAMIEGCRDPPRIQMRPIPVLLYADDAVVMAQTPLELQRALNRYNNYMVSLDLKINVSKTYVMSCGKESRKGKTTFLAGKKLENTKTYPYLGVLVDAKGTWKQAIRAKKLVFVKTTTALVNFAQKIGKRPPLELLKIYQTKCVSAVLYGAGIWGYCTVTDIQKVENAFIRYILAVPSSTSTFICHTELGLDYVTDKIRVQPVLLWHRIWTSTKTTFNQQVLEDSLKLAQPLAIRWLKYIRDFMRDIGKLELFDNPLKMLNSSRKDLKKQCMAHLEELRYASEGQKTTVRQHQAILSSTKIQ	315
comp382902_c0_seq1	XGALGGENYACQPSASGHSSNRTTQAGKIPNLDEPTAISFMNMTEEEEFMEAADAAEALLSNTAHEGPNHIAGDQIYSFSTPEDNNANDATISNRPPVHSTPHRAVVQRSSRLPTDDLKTKGQKHKEASAQKAPGSTGGGSAFDNFPQVSVNGGLRKRRSGCKEQGIQKHNRKADASDNNSDTLQTFQVSNLNTPNPSCVPSRRNSEQILGVTSHPISAAPILLHPPPTPIPKSHSQTSKNSHNRPSNAVNPHNEQGIISLVDDDDDDESFGGNANVPVQQNRSKAGVTSHNASSKNPRSQGVCRSDVTVGGPGX	315
comp385194_c0_seq5	AASMACGESVSERILRDVHGLYTEXRERYIEEHIQRTGVAIETQGFTFITSGRKRESLTGNATLHLYPHFKPLQTFEGVSEYLSTEISTSKQKKFSLVTFVDTPGLVDGDMKYPFDVDKALLWLGELCDLIFVFFDPMGQALCKRTLNIVERLNEHHGDKLRFYLSKADEAGTESDRQRVLMQIVQELCKRPGLNKCGFDMPTIYIPNPNKPTRCVNQIDEVCRSIEKTINQTVQNTLNALEKDCELIDSTVERMLWQDDETKRYNRRTWVKGLLFGLLGLVLPFFLLIIVLFGTTSRELWKVLLGDTGTETLEI	315
comp391611_c0_seq1	MSGEENITDRGSDTDALNNTTDTLAPTSAATPPIMNESYPASIVVTNIQESTQAKLLKHGLPTQGGRAVFVIEAPEAYQTEVYYSWDKFPQIDTDNTFHFYQEDEPPENYVHFEDIEIPLTYQENTLWFNGALNHTKHKSRLGPLSRRGATWPILAGYTPHPDIDTMTEAEIKTQLKDLITLYRQVIFYVMRSQTAQTSTSASMGAPQQETKLKITPQTLYAVMGKSPNKREQIPFWIAQKITQIEAVFPNNSAGKAQNSNNKFTIGITPQLEDCNTWGSVFAAIYTKTHGVPSLAVIPEVLKQIQDEYGTEPAX	315
comp391851_c0_seq13	XHKRRQIERNHIQTTPQEYPYLKRIDDVSPFSFPCFVSPLRPLPPSWLXLCLAASGRCGKLGPSVKPFISLLQKHQFAKNNMPRRIKTAEDYVLENKDFMVEEVRGQKMLICRFCRVTVPIVTGETASRIAEHLVTKTHLKLKEPPNSNSLCQMSLAETMTRFKRKREEEKDVAHEFVRALVQSGTSLLHQADGPIGNLFRKRAPACKTLPKATQMYEKCLPEVFLADIEHILELLQGDVKISVTIDETPEMRGDPAVAVLITFCDVKNGWYRRTTMADLDVLETCNAVSLGMLLQRVLTKFNKDWSAIVCFCSX	315
comp176305_c0_seq1	TETVYXEVQHPPLLPCLQPLSGYLLTMDSGEESSPWDSPLTSARDPVKRKEHNAKNAGLVPELRTDNKEKKLERPRSPLENSDSTVKGNGSWVEFELPCNKPSPQSEEVAHQTTPKSPSRVTSEYKIPPFEDFRQALKSTPKQVDSDEDHLEKPFPLPVKNTKGAVYKAKSPKNSSVEDLSLWSSNTTGNAQRSSQPRKNDTTEASLKGKGQTPEQMPVHVKQRSRKNRGSYSEMPAGQTQIFGPSSIGSGDGGEGSSLKQTKEKSVLIKEEPELKLVGHSAHDHGKNLKELGHVNYAFNLEPVYTEAETLFEK	314
comp344939_c1_seq2	VAYSFCTNEEFFGTTNPTPLERFYYVRLRQDIRTLTPNFPLEPTITSPLHALLQQSSPTHVISLLYRTMQKDWERTPAPARTKWEKELGHPLTDDQWTFCNHQTGEISANSRLCLIHYKYLHRLYYTPARLHRLHLRDDRCDRCKAAGAGFKHLAWDCLPVRDYWREVLAAIGEMIGIPMLDVPLTALLGYTKQIPAKIRKYTSLTLLTAKRRIAAVGGRGQAPKFKEWMSDLIYCQEQLHTYADLMPPFSRPRDIWAPLQTYLLTHTNTGNNDPDPHLGKENTEDENKRDDTESPIDDERSSGRMQKHGLDTX	314
comp367208_c0_seq1	XLRPAVNPEESRSRIRAHRSSSSQHYFFAARKENSTLRNSTXPAFLICKTTFIQTAVTINTISTTKIIQTPVPPQTILLLRKSQTNKKMLTIQAVINKPAEDNKPYQKPKESSPKTYYKNAKMESKVLYHLALADTTGSIKATCYHKEFYDQTKENNGLLICNFSMKGNTIIITKQMKITTFPAMPISIAIHTDAEKILQPPAPPASPIKTFKEATLKSLMTVCGTIAEEEEIKPVFIGGHKTYLKSITIKDATDFVKVTLWREATNFITRIGEYVTLTHVTVHEFNGQKILNTTRHTQFLVTEPPPETITIEI	314
comp367878_c0_seq1	XSGTDGRSQAFHETLTDLSAKHGQLTPTSDTHRLGNNSVVGALNGKWFPLKHVSFIVNFLASIAASGLAYRTVNNFQSAISAGHMSVDSKPAGEHPLICKLLRGIRMVKPPCPKYSELWDVSSVLRFLEAWPCNKYLSRKQLSAKLTMLLCLVSCKRDSDVHALDLAGRRFSPEGVTFAITKRTKCNTSSKAYPAFPNNPKLCVVQCLKGYEVSTAEFANDMRGQLLIVLQKPFRPVTPATLSRWVHWLMSKAGIDVSKFGAHSARGDMASKAFSVGASLADIMNAADWSTETTFNSFYYKPIVDVASVVVAKL	314
comp371312_c0_seq3	XTGDDGGVAAEGNVPVKTSLAEQKSVGAEGIVPVQGNLELNGRVPVNESIGVESVGVEGSVVPKPKSLWEQICLEYDLEEQLRLPQALKIDKQDETPPQFSLDESQPDLTCLIDQPPSQRLLVHSPSKTHLELEQTLSTQGSLESSERLHLNLEQSHLASTDLTSLKDQHVAEPFSLFPGSKIYFQRAQAVSSEEFKTDSQFGTSPSADLRFRRELSQLAPAGSTRVSQAVSIRLGPEGLTSVIPTDSTGVAPAGLTGVAEAGSTNVIDQPPQEQLPVLPDPKKCPTREYLETFIFPILLPGMDEMLREAYRQX	314
comp378488_c1_seq3	IASAYSRAQDAQKGQEETPWKTGTSGVHPPPRHPFIRKPDPVTIIPGPPVFRAPGPPVFRTPTLGPQCFNCGGLGQIARFCLQREEPMEVGIGKNYCCLPQNKQPLPYQCGVTVNGQPMTVLADTGCRQSVIRPQDLEHQLGTVDGTVYIQCVHGDTKQYPTTQVRIQHATDPGSNLEVGLIPRLMEQVILGSDYPQLSTLLKETTPDEKDWWAVAPFSQNENPEWPPSKIRRTKNQKRKEKGKPISAFPAQVEENPWESDRNFHAAQREDPLLQEAWDRVLDNQDPLHVCSYFFIKNGLLYRKAEPTSNPQLL	314
comp388593_c1_seq9	XAGSSQCFVHLLVTFHFGLELEGSPSVSAAYIPLGLRTLCLGFHKCIREETTSPQVLPDRRPVHDATRDHTTRTALQLVKLSATANDSFKMTPKKGDAKKVASGEEKKMLISSTGMLSRTFFNKLVPAAPASGEQAGSSTPAQRDHTNLGPSPFLAQMQPLITATPKSSDVKMDLSLSQSSTQSQQPQPEIVVSPEVGAVQEIKLHAEEVEEATLSEDPLSSSSPAKKGXDTPPSSPSLFLMIKTPLGCRISLKHTRRGYIKRKVPECLRGMDEEEKEDDEPVFMDVSPASVETLPPLNQLQGCGTETTTASCX	314
comp391416_c1_seq7	XFRRRVRQWGTPPNEASQSPHQSTPTKEPARRSPDAPKLSRMHTATTSALSGTKEASIITGAEPHRVRTPEGSPFFIPTMNLTYALVMWSGTHAPDCRGAPIITVLYEEPWSFTPALGDRVRKSLSGGSIVIDDASRSDEGFYTLCTSSSQPLLVIELVLTEPYPAVTNPPDTITTVAGEKLQLSSSLQPNLRKRFSGQIDPGVHMEGAGGGRLLVLVASLMTVASLMTLLLAGVLILKGKPLNRFFICHHEGQRSREAQPSAELNEEGLAMLPHPLTPHHHNSDRNGSSTGSDAGSSTRKDSDEVVVVNADTD	314
comp391851_c0_seq10	NLNALKXRNHIQTTPQEYPYLKRIDDVSPFSFPCFVSPLRPLPPSWLXLCLAASGRCGKLGPSVKPFISLLQKHQFAKNNMPRRIKTAEDYVLENKDFMVEEVRGQKMLICRFCRVTVPIVTGETASRIAEHLVTKTHLKLKEPPNSNSLCQMSLAETMTRFKRKREEEKDVAHEFVRALVQSGTSLLHQADGPIGNLFRKRAPACKTLPKATQMYEKCLPEVFLADIEHILELLQGDVKISVTIDETPEMRGDPAVAVLITFCDVKNGWYRRTTMADLDVLETCNAVSLGMLLQRVLTKFNKDWSAIVCFCSX	314
comp731963_c0_seq1	XKSEGMVLAILKHTPQFEAWGISVSFPIKKGIPHPCYSSNKLSLKIPAEGLLIRYYAVQEVKRILRALNHQHKENEQGXMNSRADDSSINILSWNIAWAKCNLLDNVPPEDWNNFEIVALQKTWLIAPVQIPGHILYHVKATRTQRYGRPKGGLAVYISTTLNISSAQLPTTTTDMQIIKMDLXLNKKVRTIILINLYSHPKYKIKKEFFKTLITTISELRFEHPAWEIILTGDFNSNLIYTPEKDDHLTVANAIXAVQNQVHTTSLRTDRIGQQLVTNLEHLGMRVLNGRVAQNRPPISTYHGPNVRFEAYGL	314
comp319350_c0_seq1	SRESSSSSTVFRFGETGEGKKRDFLRFVGELGNRSNERNTVPLIEPWRLDSGLKGCDEKLLGGRVGGPIPGDFNDKDCCEVFWNSAVDSRRSLKKSEGGRGRSEKKTLIHSSQHGSRGGVNLINFETGEENKVIKVXIGESECSDEGPRTSGCGAAFQFQSENQNEELLXCQKQRHEWQQEVVSNSNNERLQLIIXVTKTPSGRKXFSVNYAVDNDQCSSSSVSGKDSTVTVGEKDRTEENKSIKKTCKKSIAEKKDKKEXKLINEELEAIVMESESSASESLIAKRPARKRTPNTKYASLEWVYLAAEEEQE	313
comp366115_c0_seq1	XVVLEGLLADLDLYEFGFNDLTERCPTFKVKDGGTVIDYIFLSPTLLSNVVTYNAQFSPFSDHNPMILELDKNVGLMGTFGANKGLTAVVTRNQGRRLKWSRIIPEFFLANLRGTAKENFATLDYITKGPEVIRAFEAICEQVALDLTVVAKSRARIGDRWFDANCSRAHRELLSALKKTPRDRERIANARNHYKLVIALRKNEIKLEAWNELRSVAVLKDSSKFWAIVNAPFFSGKENDPLETNISEDQWIAHFEKIYGACGNQDVLAPPDICGEPSGMVFRTEEVEKAIRDTSSKKAPGPDCVPADLYKCX	313
comp368648_c0_seq1	MEDFEDQYYEEEEVTYLPIDDNFCQVMDSSILKAASMVVPPLEQKITQLQAQCLKPLDASEDQSGAQTPLPPGQTSSSAFDPKSKRAEDAGVDTDAFVCLKKAFMDAQPLLPSPTTPQPSEDLAGPSGFPDTLPTVDPDESPQTSDGDSGRPWCPARSDQPSEPDVSSDMLNPVDLLHPRSAEGVLVPKVAEYMASRLHKPLDKEVRTGSCLRAECQRPTLDGKVTLTPEVDPKMATFLAKFIRDPKKGINHSWRACQDKLLFKENGVAQYAVQGPGRFNTIQRTRSKTFCLGPVGGGALLWVEACRCGLAFX	313
comp388068_c0_seq2	XRRPSGDSIKATCFSPDVPGLHQIIKEDPQSFNKTNSIDGKIHHKSTAKGQYNIVEGAVKDIVEIVSKTEVPSKSNVSEFNIALVKLESEANASLNSGKVSSADQNVNSHPLFQNSGNSISLVDEAKALFTEEVDTLKKSTLFQAQEEIQQSMKCHVAEGVPQEVVEIMQRTIVPPNATTDEFHRKLEKLHREESAELYLRYQMHEGVLQKPISTCKKQNAPGYFKEPAEKTFPPGKYEVEELNTELERENEGATLPLLPETLLQHSHLDSLNHEVKEVILKTIAPPKSDLNEFKLNLEKLHMESYVPLSAAX	313
comp390680_c3_seq4	XNNQSEQGPDGAAEEDAWGSETSLPDIKQEATRDTTKELKXRPKERTLTNSDLLLRLPVQTTQIGKASSNMSTSHSPKKTKRSYSLRNSRTPRAPAFLDASAGFYDRLEEADYPDGHPTGSRTGASFSRHQADTNGKSPLITEEPKEVRNKRKRRTRSLRVTKTESRVFLAESSIYDDLDAEASSQEESPKAVEEPALGETSPVTCYLGTDDVQQLIEGSQETKEENTEREKQKSNKMKQYKKTIDRAFRRGWGTFLANLYTVSLSRSTATPSEAPPPLVKACXGSDVNWQLLRNIQQLTSSGEDTKKLETLL	313
comp391766_c0_seq7	XTWGRSLHPKKESGVCVTQKSWTNAGVSKTTRGEARGLVAPQAKNTSKDTRQPPRRTDGPGDSTKGEPHVRKPRCSHRFTVRPSSPKCQQLESNGISAPDRKCQRCKRRFRRGSHVATTSIQKLPILDNHRHLSSRPNGSYVISAMCMTLHSARNVEVXLEGLHQESDNQLRSEEEVVSGRAGRXIKPKLKQEXSPDTATAREEGDNPRRNWQPHSGSQRVSRTACANRVSSRTFLSVLFTPPSSKSQQPKKSQDTNASASPENMEVPGHSLPQVIDSRIDACIHQGKSSPTVVPIHHTDGNATMPVLIRCVY	313
comp376098_c0_seq1	LRWQNRAMSGNRGAKSTHQTKLEKYAMSKTAEAAKAELKKYRGKSQKTPSLKDIMDAITGVCTALENTMDSITEVKLIRANLQKMSEKVKTMETVTTDLCQDSKTMQQQIKDLQAVSKAMESKLDDNEGRSRQNNVRILGVWEQAEGPTPDLFVEGLITNHLQPKNVSNFFSVERAQHVPVEDQNRGLPQGHCWRDSSILETETWFCKPPVLPANQNLQXCRLSSLTSPLLYRNRRSFQGTKSTLREKGLKYSMLFPARLRVESEWGACFFDTPESAQEWLDGWRSVNGNSSRQRREKSPRRQTVTDAHHGN	312
comp383056_c0_seq1	XPAWLLIEKAILNNLNPMALLTANKHPHASNPIFKNTKLALLRIDRSLEISIKGSXLESLWASSKIKYRGKHLLLDAWIEKGISHPTQLEEEGYPTTFSTLKTRYNLLDKEFYNFLKIRTALTEAKLSSPNPSITQYMGDINRLGNQASCLYKLLRPTTTKLNEKLTNYWTKDNNISLSDQEIATFWSSVSRNKICQVLSHTKFWLLHKAIWAPSRLFTLGFRENDLCWNCEKEKGDLAHLIFYCIKGFWEKVFALIKKTLGCTLTPAFVSLTTAFITSELDSQQDRDLLDLLLISAIKMVHNNWKDTSKTT	312
comp383056_c0_seq2	XPAWLLIEKAILNNLNPMALLTANKHPHASNPIFKNTKLALLRIDRSLEISIKGSXLESLWASSKIKYRGKHLLLDAWIEKGISHPTQLEEEGYPTTFSTLKTRYNLLDKEFYNFLKIRTALTEAKLSSPNPSITQYMGDINRLGNQASCLYKLLRPTTTKLNEKLTNYWTKDNNISLSDQEIATFWSSVSRNKICQVLSHTKFWLLHKAIWAPSRLFTLGFRENDLCWNCEKEKGDLAHLIFYCIKGFWEKVFALIKKTLGCTLTPAFVSLTTAFITSELDSQQDRDLLDLLLISAIKMVHNNWKDTSKTT	312
comp385960_c1_seq5	GVKEREGLVPEVALEKKTNYVPPSSPPEKLKAFMKPASVPSDGKAEKKVRSSTTAASIPSMTTSKIQSISSLALSTGSSTRVSSSPPAMKGGDYNSETPYYTGDDFSPEVTPLPPALLLEEEVSDEEDEPYSIAVSPSQLNVKYQDSDSEEYYMDQQHYEPPLRSHEDYQQDMVCMPSSLITDLQFMLSNYRRRFPTHSPALDAVQVPLTLLGHPAAPQVPPQTSLPGIPEPQPVIPVQDDTSDDDQGTTTVPDPDREWDDYIIPDPASAPEPVDYPPADIGGFHNLMERASKRFDLPIPTVQSECFLYDFX	312
comp387014_c3_seq4	XFKCVVFVIEDTGSGLIRDIEXTNSSGAAQKAPRESKHSSKWKNKFRDYSQVRVEEEQTXGPYPRRLEHREGKIGSGAMPPTGPRQCNWKSVLLAILLPTPAIIVTTLIIVYSEDLEIPFINGRVGDGSDPKVPLKGHEINMTEQDVVGEADKGEQGLWDEYAGNQYVEMLKMYVRIMNISECYVCTHLPTDTAHSMSYNVLPVSKYVGCVLMRDMLLSQHSMSVAVAPPESSKVATGQGTAPPKTKRAPCTNMQPAKGGLEMLEGFDRISRNEEWKGRAGCDDLGTKKAGALKVPRFRVDEHSAPSCILNX	312
comp371452_c0_seq3	XSKSRSQMISIQDLKTIKQEDAKPYQKAIRVNIIKCSPKTYYRNAKQENKVLYCMALADETDCIKATCYNEDYYIQCKEQHGMLIGNYLFKNSILILTKQTKISRMPPIIIAPGIIQEAGYILHPSAPPVSPIKTVREANIKTLLSVSGTISQEEAIKTIYIGGQKTKLKSITLNDTTDSVKITLWREATDFPIEIGSYVQISHLIVHEYNGEKILNTSRHSQIQVIQPPKETIKVTLYGLEKTHEEISTMTVQVEATEHFQSMEIQNITLMDFLDISTETEDFGDALMPCLPLSLNVVFCNGYITEIINQ	311
comp377747_c2_seq2	XTDWIYIVKSGSCSLFKVFKEAPSINTLAPPRRAKQRSISEDAPSLEKPEVQKQMHKKQNLILDRCILHSQPPMRIYKKVKSCKKENIPSDPHSMLSEQPGGPRDVKALGTTASMGHMNPPYPKLVVTSSDNQQKEILNDFNIPVLKVSNEESGINREPAPMKSAHLRPSTMNSMARREETLQVQKLVAGSRRVAPVLITLGTLVRGSVFGLSDVLFKDQSNLCVVSNGAECLKISKRFYLDHAPEEFIEKLRQHERPYPSDKDLWEQLTGELQWQVFRKDRVKSTLQRIERKRKLLQQPCGCADLQPHRK	311
comp384829_c0_seq4	XELWESAHRPQPPSRRSLNKLLKNDCEGALAPALRRRDVEAEARGRDHSLQHAGKTTMKPSIKDIYSLVNAPSNQATVRSNYADWGPTEGIHSMGTSTGHFWLDPAAQLGTKITDIFKPFGSKREKTRTVGPDKNTGVQKHILKQEHALVEGEKDPDPVSLLHLNNSHKLHLTRSHSQSTEVSADMLHLPLLHHKVRSLTESHHSEDGAALQVDSQGLLDQTSSHSNRPGKANPYKLNFGLGNATKPSWMTNRQPSSLLYHFNVFKKDPDNKEKMCLTECKRDRDERAFFCNNEFGTFRNSDLFYPVNGIV	311
comp392753_c0_seq5	XRLLMLPVEHENKLEYHKLSGEACFEVSRVLKKMKLLIIDEVSMVSNLMLAFVHLRMQQILKKDYDVLFGGKHMIYYXLTPVKGQPVFKTLVHEDTKKXLGSIGNVNIWSYFEYKELVTNMRQANDVDYGTILQDIRIGVLTEHGKQALQRRLLSNLFPNENIVPEKIYKKIAEKKPDICLMPTVRECSVFNEQLLKLENEEIMKMEAIDKIEHEGITIILTEKLKTKLDSLENQYVKLQXLEKNLYLCLNCRVILRRNLDVEKGLVNGAMGQVVDFVNYHNKDGIEFLKIKFDQIEEVKQIGRCSVRFLX	311
comp208643_c0_seq1	SEEVSSRKVEDLLPPRPPVKEGIAITFTKRKKDKSNNAEVPEKLVISQILDTDEEYDDAVDHDDIFDDISXPPAKKSKSDVFSPVSILDSDGNPMFDPSTIRHPNSTEWFPLAHVADYISARLRLPLDKSVRAKLKSECPKPCLPSKVSFAPTIDQSILTFFSKFGKDPRKGVDKAWSTCQDKLLDVVGPLARIFDLAESARLDGSDIDPHEISLWVQRAFCLLGNANSAITHERRKGLLLKLDPKLVNLAPLDPGLKAEGLLFGDTFVKNLSKFVATFASIDKAQQSIKKVFAPRVFGRAGRGRSRFAX	310
comp340948_c0_seq1	MEGRVSVEGSSRLFGIAVVESCGHLGTGQESFTPLEQQEFPAPLSPAADGPSTERKGHCCAWDCCCREPDLWGKGYCSCGLLKWYCSGKHQCMQLADECATGTDPEEPPVWETYRLFSSWGKNAGYGSSTPTSWPREEKGDSLIEKTECRRGPSCGEDHSTESSPCSVLLNQTNSRNFSTTSPEKTQSEEEWGTTSMWWSQEWITQGAMESSERWRHFGDWKVDEECSDEDCMCNAICSFDEECSCNEVDNDDDDDECVLNESALQAVDICRSRWKASLDPEDICKGPLPKDGDRSDINNNPFIPINWVN	310
comp359306_c0_seq2	CNFPRTEENSTIRRSLTKTPNNAVQGTPERSTWEGNDSHEVSKRHNCHPSTTTADRKTCPKNEEPLHEYGYLSSGTKPVTRKSNQPKDEQDFSTELDTKIASWGIAALEAEGHTMCDCKYVDCAVTTFPHKNKRAVHRLXGHTRSLSNYSYPNPMPQHGKMSRQRPWIQRLEEAVGHSLDYLCQIFKQRSATGGSSIHTKQAEEKKDEHLSRQRGVQSRTQAGPDTGATGNVEINRVKVKCCPCHSIPQLVAKNEGRRSKKVQTSLMSSRVQSPSDASPLKPQLRGRQHSKQPPPEDSKIEPKERRGGKE	310
comp380305_c3_seq1	VDSDLTSPEELGKKADNGVCTKVNNKSHSRGDQKKNSFNSQEKDGEKPKENKSLLQVHKRLPLGVGPNPPLPLIIIRNLGALLXKMKGHKSSDAICPKKGTNTATSSPIAPSSSTSSSTTSKGVAGFTLGTTVGSCLVRVTTEAVLISEGSTDLATLATXPPNMRKYRQYPPINATEAEAYRDIGASVTMVAEILVSPQQILLGHTYQVTNADNITKCHPMAVVNLAGSGLLALKFVISSNIPVECLVDNDLETSTWAEMELWTHAAILGISESVFVAIRAQVKKQGNQEAVEPEIMTQTATKKRGRKGX	310
comp383568_c1_seq4	XYRNVMKEIHQALISLGPLIAATVCTLRTKDKYEPQPLEEEPPGRRHEMNHSPNTEAKADDLFSVNKEEERQQNNSPMQRRRERNDVGRAGFPSLDLGAPLKKEEESGAIFIDHLGVEIGESSSDPSSAYEVVSVCIKDEAEIYCMDSEVSKRKEAISSPTAGNESMERKRKSGGHLKCSRKSTLCTSFPEHINTVVLQSSDEEADSRRKLWADCYQQLREENSAQCGSSFRNPLHLVLQQGCLEPGGSENYNAFQDNHRKSQLLSVLQSTPHYQKTNSSMDSNKNSLREKFTRPFRTNSRERPYTCTEX	310
comp386124_c1_seq1	IGLVVMLDNFAIPISTQRATKNQGQHKRQDQNVRSLKDFSKDSLMLVLISYPINPTYKVNTLQNNFNTFLENCLNIHAPIKAHKFNPKPXTSDTLKTLLTINNPSADRKDNRRKTELPMTSWYETCRQLITSAKEEYYTSTISESTIKSRIFFKIIENCTNXLLDLPNPHSIEKCNTINLFFSEKIHIXYTKPAFSLTPTSSHRIPYQPTLSDLTNIFNSLKVISSEDTLSSFFIKALSENALSPLLTIISASITQGIFPEALDAGQILQLLKKPTVEPDNLSNTDPSLTYIHLHEYIEKSFYVQLQDHX	310
comp387359_c0_seq4	GMCRMAGAYLDGGGMLVRRKQTSRLAGKAHQSDTPVGRRLIERGCLPEGFQRLADDGIERLGDVWRNGAPLSFEDLRWEYSLSLTQRYHYLRLTNALQRHIQRGTLIPDHSPLKDRLLIDPITEKATSTVYRKLINNIPDPLTTLIATWVDDLGNVEDDKWLEALQSPREIAICTRFRLVQLKLLHRSYYPRTLLHKWGRGQTAPCARGCKEEGSFFHIIWECPEIAWFWXRVTAVMSGVSGVEIQLDAKWLLLMIKGEIDCPRYAGLWLALVAGISIRNIARKWEVSQPLTLKEWEKDLDWCQRAEETV	310
comp390861_c2_seq6	XKIAVEWPTEEPDRNAATNGPSPIVMRKYDQVITWLQLKVSPQDVDWAKIDRTTQEPKETVHEYYEWLLQAFKQXSGLDTLDPKVMRQFVSKFILGLRSEISVMIQQHLICWQNKEIDEVLRYARYCRDEIDSKYKKLKDKLMLVQMQTAGNPVQVQQNGGTLGRSQGNQQGRTQTVQGQSIAKPIDPKTGIDVAMLKKSTTCHLCHKIGHWKHECPLNPENQLQAGQEEEVKEQVPDPVPTVTRPISMIGGTTGPTMAVPXPTRVSQKVQTLQQMPFFEVVDEVRSQDEQVQQEGGEEECTLGAVLEVD	310
comp189905_c0_seq1	XNLPSKIGSKLQDTMEAHKAKHLLKMATMFQPGSQEQAAARNKHTWSSKXIESLAETTIFQAERQYKKEINKSWEILALQKYLEFDRVPRGLFTMPTHPDTRTDLLEEWGANNMECSKNMMKILIKXTILDLDEIHTAIKELESKIGLLDKEEANKLRKEMEVRLEKYEEEIQQRKQRKYIRDEIDYQQGKILTFAKCFEALRMNYAKNLPKAGGESGSESDISGSDNEARTSANTSSKTTFLEEMRLVNLDQSISRTQGRGRGRGFGRGNTKSSEALEKQDDXKYKKTVSTEESNQEELNESNLIVNL	309
comp192894_c0_seq1	XQHTQWDGKITLQTPLWHGTWLREVGSLAGFQKWDLIGITRVGDVWRGNHLSSFHQLHQMYSLQSTQFYKSLQLRHALALHIPNHNTILEFSPMEAKLLMGNLGKGGVSQIYRSLINNTPSVLDSLQDPVRAMAWSVGGGRLERCTMALRVLSISARLRLIQIYYLHCAYLTPVSLYRAGFLPSPKRPRCDEEPDDFYLMVCSCVILSRYWELIVAELSVTLGWVVPLSPLALLLGVMDGLDGSRNDKLFLGTALLLAKRDIAAAWKYSIAPSIAKRHRGVDWCAIQEKRLCMRHEAVRLNTIRCGDAG	309
comp364682_c0_seq1	NVCLFPSSFSSTFNGRGLSSVIDHILVSNRYADRIHYFKVHPMACSDHYPISVLLDLPAKVLTSKTSATHPAEDIVINRQNGYTVKWAGVNALELCKHLLTICKDDFMVCLDETANKSDALSAFINISQSIQSRLRVKCKKRADKRSGWFDCKCTKAHAALITALHQPIKDRGAITRARLAYKLSLKEHKAALKLELWQNLKRASDLKDTKGFWKAVNAPFLASGNSLSIEIAIGEDKWVTHFSGLYNNLVDPQNEVVLGINPLNYLPIEIDLDVQEVIVAVDASVGGKAPGPGSIPVDLFKSSPALWG	309
comp376430_c0_seq1	ITAKKRKKKQFYNRLXSILEKCLERDITILMGVLNAKIGSDNTVYEEVMCNHGLGNMNENGKKLADLCALNSLVIGGSAFPNKIIHKATSVPPDHSTEARLKLKKAWMEPINQCQQYNAALLKDAQKLSEYLVTLSNKFQVLXEIELNRDPIKSQWEKIKETTTINCQKVHVPRNTSIKMDLPETLCKIQEGKEKKAGVNTSRTGAEIAQGKYTKTTKKAQRNLRAEKRQFIDSLATKAREXSKPKKLELTSQHNEETLSDRHSKPXRPVKDKVGKTIIGKEDQQRRWVEQFEEPVQQFPPDIQPADKX	309
comp385147_c0_seq2	XSCRCTVAQQRMCQQFGSGSNPSHAGCSLEHAHLLEPGQARAGALHPCTEEARIPSSSNKXSARMSDFPFLRAPEFTPRLSYSIPRDGKGLEEITRIARSAWGYEERRRAKSSTVYGGEFGEKLLDEPSWTRMRPSSPTRMNKPHPPEVFLVTRLRHLPGYFNCAPDRGHEMPSFCKSAQISNRKRSHHVKIPQHIFSDSNTRIAAQAWMKIASERDCKAIEHMINSAAAEEQKKKTEMGRKSYIHQALLQAVRPEAVASAHHWLKKADSEETAAVERLLKTLSSGPPQRPPPIKTAATYQPGKIKHAM	309
comp390054_c0_seq2	QGTYVAYPSQYVPDLEKXCPGKENHQIXMSQQLLETPLKNLIKNVVSHKLAKISVRKSRKIEKLSLSMNKKVSLSLTTTKMTAVFKVVGGASTEVNKTQEAYKTPMKKAILSSEKTQTIHHMSSLALQQTEXEKPSRVKPVKKRLSYDAKTSNAELLSDYTQAMGKTWPRQLEMDLPWDAHGSGCCLXSMRKNVPSVAKASTTAMTLSLAGLKISANTISPLPVMPLIQTMAISPLNIPSQPLELILQVHVVIENEENIHKEQEEQVEAVFSSDEQDEEEDKQPSSPGQLHIKNVPHPRYEKTFHCKGS	309
comp390054_c0_seq4	QGTYVAYPSQYVPDLEKXCPGKENHQIXMSQQLLETPLKNLIKNVVSHKLAKISVRKSRKIEKLSLSMNKKVSLSLTTTKMTAVFKVVGGASTEVNKTQEAYKTPMKKAILSSEKTQTIHHMSSLALQQTEXEKPSRVKPVKKRLSYDAKTSNAELLSDYTQAMGKTWPRQLEMDLPWDAHGSGCCLXSMRKNVPSVAKASTTAMTLSLAGLKISANTISPLPVMPLIQTMAISPLNIPSQPLELILQVHVVIENEENIHKEQEEQVEAVFSSDEQDEEEDKQPSSPGQLHIKNVPHPRYEKTFHCKGS	309
comp392972_c0_seq1	XGDPVFGVQGSHRASPTASLVFFSELLIYATTMCRRVMEADQGHERPPHYIRDEGGIPPGRRRMVEQEEAVRDRAWTETLKPKTFKDSDRGHDLESRRWSDMVTLEGDEVEDDLHAEMSGNEGQGEGEQHVVCRVGDLKSWASGDRRCDVLMPGINAPPEIRNLKDPADAVVRWRRWRDRFENYLVVRRVEQDSEKIKALWRIGGNELEVILEELPREVKDGTFQGIIKALNKHFDPCANPDRELVALRRLAQDKEESLYEFVGRVMESTSRCRWVDRAEEARIQLLVGCRSSRLRDMCLHQPGIETNX	309
comp347067_c0_seq2	MEEYSEEESVQVIPLDDDFCNAVDASIHQAVSAAMGPFEQRIMQYAYAFEAQRPAKRKGAPAADVGAFDRLKKAFLAKTSEVTLSPGAASPELFAEDEEDSLEDSADEAGPSRPWRPADTPDAQGSEELSDMLVPEDLVHPRSAEWTPSPKVSAFVAGRLRKPLEKEVRACLKAECPRPALPGKVALTPEVDPRMATFLQKYIRDPKKGIDRSWRACQDKLLDIVGPLTKVLELAEEAKTAGTPLSAERVSNWAQRALVFLGNANCALSTERRRSFLIKVDPKLGDLAPSEAGAVAQGGLFGEPFVKX	308
comp383480_c0_seq2	KANKMSALLVVANKSKEKADSGCESDSDSNYACEAPDFDEELARACSRPSGKQNCGTGVYSGKTDAGSSRFDNAVILDSAGRPCKKRKTESLNPVNAATVNLTASKPCSATALPNSSHVPQVSKNNAVDSGPVDVCCDVHKADGEEAAHLEDNEKVTPSCSQDSIQPAVSSFCESGGRAVTAHQRSSKAHQRNKAGSLCESETQKASTNDERTAQVMAQVYSWPQGQQEIWLAGHSYVHHLQSFFTGALEAKARKLGVKLVFHGQVGLCLGQFRDLVNHALSTSKGPPAIWILHMGGNDLVRLGRRAV	308
comp383789_c0_seq1	XGLEAPSFEAYFLAAQLQWLSRWPASRNLGETEAQTGTLSLPELTRMLLPGTKPNSARSLCVKVARSCVLRIHRLSKATPMYSPLLPLAGLPKGKGYYTTGELQAWTEHALTEIEALFTDGQLTSFAGLTEEWAPAWPVPITPTTGCRLQKDWDLTDGEPKTHPVLHTLLNMGTGKHLITWIYKSIMELTRAPRTRLQLYWEEEFDRASTIEWLTALEHHKKLSRNQRFKNIQFNILHRAYLTPAQLKCFFPATQFDCLRCHTPEAPFMFWTCPPLQDFWTTVHTTLQTVTGLAGLTTWEACALGIFK	308
comp391416_c1_seq6	XFRRRVRQWGTPPNEASQSPHQSTPTKEPARRSPDAPKLSRMHTATTSALSGTKEASIITGAEPHRVRTPEGSPFFIPTMNLTYALVMWSGTHAPDCRGAPIITVLYEEPWSFTPALGDRVRKSLSGGSIVIDDASRSDEGFYTLCTSSSQPLLVIELVLTEPYPAVTNPPDTITTVAGEKLQLSSSLQPNLRKRFSGQIDPGVHMEGAGGGRLLVLVALLMTSMLAGVLILKGKPLKRFFIRHPEGPRTREALPSAELNEEGLVMLPHPLTPHHHNSDRNGSSTGSDAGSSTRKDSDEVVVVNADTD	308
comp361868_c0_seq2	CKRLATVLKTANAILKLDAGPQGALDLRHPGHGPGLADDRTPQKSVDDFNIVTSVRLGEALLXQEGDQFKHQGPPVSAKSGMADVTMRPEGRHTPPPPPRVLLLSFGLLGFTDRDAAIVFLHREQTDSMFQQLXASQKVSHSEQGHSFCWFLKVAGFVLPLKDYAKWICPSVLNVLLSQXARGWAELLAPDQRCLSHILVEGARGILERYRVHCMGFAQDLLLDLDIQAASSLSCVLIWKRSPLRPSLRQDSGYPCPTPSFTVLMSMARRHYHVDRQVQVSPAAAMLGSGKQVLWGPIPLVYPLQCX	307
comp366618_c1_seq1	XQAKNLQPNQHRRLRQGGSHRACHFQQPQRQYRSPQRQFPRYLPRLQGGATDTPTHSDILASLAAVLPWLDKLGKWSPGTNVPVGGDALARARHLMSLLDKEKPGGELATPGVGTTPAPIVPVAGGQNATIPEAPKAGETTPASGNAKTLPPLGLGEVKSSRDQLGQHLTKQTKELIWKGAYVNMFSLLIDEADRAETKKNKELMVHGEWTNVTRRYRLEENMANWIQGFAIYMSVMLERFPAMGPEMACYQSKITLAQSTQGGDGWKEYDKEFRRMRAHDPTLAWNQTEVNIHLRHLGHYHPEPGX	307
comp367424_c3_seq1	XSIVGLTLNNNKNFIGLLYPIHVIIDNPNYSQSETSTTRCSLVGGFQLCSTCYSEDPSGEAVFKRRRFSTFHLKTSFQQHARAGPEETSLQGIXGXWKKFYMDDPYNNYLQCVHPSHNLKKFDICISFSLKTLKDRARRCDFAFLVEKVEKVLPSKQGQAVITHSENSDKKTSKLALNPLKAAAKGPTSGQPLTAAFSKEREIPRKPLHKTKRKAVSTEQHITKKNKNKYDXKNAITVKKLKETXKNAGKRVTCEENLDDDDGSAGKNDIIVDEGLIDNSAIHQNSKCQSFLIYQKIQPTTFLLTAA	307
comp369311_c0_seq1	GELKNVFASVSANRYARPTFRKNAVCYRCGSKTHLGNFKNCPAQGKKCVKCXKYGHFASVCGNCKMYNKVKVNAVEDFDEEICSNIVITIDSKQARFRGPLGVVYIGDIELNIMAASGSPISILADKTFYRLWKNVKLFESDETLKHLGSLKIEMLGYFNDIFECKGRSIKTKIYIVVRGKDIVGWQDLGKLGILLKPGALEPIVLGDLPVLCIEEEVQGVPKPSVETIFEKHFKVFAQHIGCVKGFEHHIKLKDNAIPVVQKVRQVPLSVRQDLKDLLAKLCEDGIIEPTESLEWVAAIVIAKNKX	307
comp381704_c1_seq2	CQLPLGDDPRCPVELIQTSLLYCTATEDVMAEGHPAYGLLGVWDLWWHGWTIVSLSHNTAGWTLASLLSFCHGWISIRAKVPSGMGHLRSAAPSQGSPVADPSTSTLVLETPIPNASQHFSAPTDNKLDRVLMAIENSWNSTEKKNGSLVAELGFLRDDHRKLKDRVTKRKKALAKLQLQSTANQLAIQDLQDIVRERKGWEEDTKGNSYRSNIRILGLLEGMEGHDPLAFLESRFKPFVYSSELKPFFSLPVQKHQLMDRKQNNIIHLPQYRVLGLNPLFFCSPCHSSLNPAICKSVLTLCLMGTV	307
comp383564_c3_seq11	LYEEEVGNPSIEDNIVEALDASVQESVNKALERAVPGTVQQALASALKPITKQLEKFTKRHGLIAPTEPKKDTSTADPQSSWPHSSALSTLPVPDKGNFQDPDTDTSSDTTSSGTPDEAHPKKRAKKSKNVETPEVISSPFNFNPADIVHPRSSDWLPAPEVAAYLHDNLRRSFDKEVRNRLRSECPRPDISDKVAETPDIDSSLLTFFKKFAKDPKKGIDRAWRGCQDKLLDVVGPLAKILEMALEAQESNTAVDPHVLAGWTQRAICLLGNANCAISTKRRKSLLMRMDSNLTELASAGPGPLAD	307
comp375384_c0_seq1	XGRLLLINLIGLSPAELIIGAVRGCRTRGPQTFPARLLHTPRHGTRARTHHRSHLGAREDPLKEGAEKKLAVATDCRQGAPLKSFFVRVITFGPLKYVFKVLQKMMSLVGFSVAVEDVGSADLQTTSPTSRRVITGKKRLGRLARFLLSVAPQRLQTALGYPVPTGLGDGDVPEEVRQSPTKPCGKGSKRKAEDVVLEEQQSWIEALAEDLPDENDEGDVTYQLSKSETDSEEYQSKNDTESDLEFEEKDGIIMLKESVPEDASDEKALVNGETPAGGDAVNGDLTNGAPENMSNGDQEQNPSSTE	306
comp387956_c1_seq2	XLHRGWKPKSSSPPQNEALSDGNAPEEVNVDGAPGPSGQPGQTPKVGLTVPTTTPPTTAATTQSTTAPPTCAPSTVSNILCPRPXFLSQLPPPQSQRNQDPVGRVQSVPKAQAHGGRHSGGGRHSWRVTVGPQSEPTGDIDTQTAITQVLXVYQDSQSVMGQVLAEIREMKQLRWDIYQEIAGIYIEVAGIHTEVTIMNTNMYSLVGVMWDIXYNLLKGFSICIYLFLWAKYIQTINICCIHREGGPVRGRHASTSPPDSPYPPPLKKGDVQVEYKELRRARQPPPPGRNLAANIILYVLHIHFVX	306
comp392463_c1_seq1	XRPRMEIPHSGTVRPLMETPPDHSAQEKRIVSGNNALEPRFQRTLNTGTIRPLLGHPQHPSSQILNSPPGGNAQYPLAQQSLNSGISRPFQTHKQDTVVPEFHPAPKDNAQFQLARDSLNSGTIRPPMEHRGYPSNQELDVVSKNSVQYPWHQTSVNTGMIRPVREHHQEVSAQQLNSALGQNADYKVTPLKLSSTPNQTPEQQRCTSAQELNTALGHNAGYSGAFMNPTMIKTLREHQQDPSTRGLGYMCSSLNPAMVQPRNPSDQQSNKTLENDAQYAWSSASQNTAAVACSLEQQGHLKLQES	306
comp392975_c1_seq7	DLQRGLKGRVVYLPLDLKKNIETIGVENVKDEPLIILVNGVPTKNKKIWQDLVDVSKVKKASFYLKENNSYYKNVLINEEEIYLNEDTETSSGQIEKVDTSRTEDIYEHYSIHPLHSKEVMGNTIELFQMKEAKGTPISVWEQSLEPRCFPQLFPTGTGTRYDEHPVQIPASEYRTLRLYAKDQRFRQCIPYMFHLLFESDLSGLSYAVNHILKSGVHLQNLSAKDFMNKVHQKDNILESQLINLMACQRGTNEYWYRRHGELKCMLRNLGTPTWFLTLSCAEYAWDDLLEFLQEANSNIQNIEYK	306
comp347828_c0_seq1	XSLKEDRDSSVHRAHSKPPITAMAPRSKTKQTKGTIGRRRKKRRWGKQAAQHYKTDLQEKRKEISNSQEIDNTVINLTTMDLNAQEQRTLSLGLTYCVKTNFDYPQTRIDFYHFMRKLKLQKHFKYTSSNVQDREPQNTDPGSLNVADMNLLKDLAVLENEELNSHLSLMEAALRSDIDIFXSVQTPFRPKSLFTPMMPKDNLDIFAENVIKDLKDLAKLSSLEFLKSNHNQRLEYNKVMKKIKARQDIVVRWSDKGGNVVLWPLDQYNHEAQTQLRDRQCYSRITATNIAGIQHNFHQALYEWX	305
comp352553_c2_seq2	RKSCTSKERGNDITFKTALNQYHCLLKEAKNIQADRIEASINHSKKLFTIVKEFYNPAVARNYITPSQELCDTLVDFFHNKISASYKISNPNPGSXCTSKERGNDITFKTALNQYHCLLKEAKNIQADRIEASINHSKKLFTIVKEFYNPAVARNYITPSQELCDTLVDFFHNKISASYKISNPNPPPPKHQPAYTHDHNLETPAHPLGPSHNSVHSGAPTDHCPHHVFNLGLKTIGDELKKVLNTSITSASFPDDWKPEVRPPLKKNPPVQQNRRNTGPSSCSPFQRRVSKAINKHLTEHLEHN	305
comp373005_c0_seq5	XHAQKSGHLLHSIVSQEGGAVVPGVFRVAPTCGLTPSSSLQAREGSNAQQALETMSWQQNDETQASFHDASAYFSEDEXEAFTRLAKELYKNVMREIHQALVSLGPLIATTVFSLRTKENQNLYPVDNDECGQALGFHESSSGFITSPDGVYSVKQEENLLLKNPQTTGERERDDCVSQAVCLNKEEPASIYIDQFGAEVEERSIDQDYDVCVNKEETASICIDQFGAEVEERSIDQEYGNRSIRRQRQVAEFINRPKSRVPRKYFSGNTNVEVQQNSPEEINSRGNRSIRRQRQVAEFINRPKX	305
comp377013_c0_seq1	XYTPHVPVEDGDAHPIPLAGIITHTHRGTPKQEINTLDTTIAAWQAIGKLANKLPIYAPALPLAIMQEEGPLRALKEAGIDTMHIYPDGHFLTSEGLQYITNPSPLFQFSVHRLRQAIKTHYTTYPAEPPTLRSLQMLLIAPTRRKLVTKLYREVRDEKVTEPDKSLAHWNDRLTPALLAKEWEHICNLTSTLTPNGNLRIIHFKYIHQIYHTHLKLYKCGLRDTSDCKRCGQSDSDFWHLAWECRLVFLFWKDVVKRVQEMAGILLQCTPLICLLCYIPQLKGTVGKFVRIALLMAKHRVALTW	305
comp377747_c2_seq1	XTDWIYIVKSGSCSLFKVFKEAPSINTLAPPRRAKQRSISEDAPSLEKPEVQKQMHKKQNLILDRCILHSQPPMRIYKKVKSCKKENIPSDPHSMLSEQPGGPRDVKALGTTASMGHMNPPYPKLVVTSSDNQQKEILNDFNIPVLKVSNEESGINREPAPMKSAHLRPSTMNSMARREETLQVQKLVAGSRRVAPVLITLGTLGLSDVLFKDQSNLCVVSNGAECLKISKRFYLDHAPEEFIEKLRQHERPYPSDKDLWEQLTGELQWQVFRKDRVKSTLQRIERKRKLLQQPCGCADLQPHRK	305
comp379841_c0_seq2	XSASINEPDVVGRLISIEAIYQLVEHVEEARVQDYLTDPNHWACNYWMMSNGVRRKSVNLEKRDFLILLKYLRAQAQLPNVKSSTRSRRCSRPHVFLQRNLKSCRRSRRNISSMKPKGWEKGREKCPKDLIKPNTGKKLTRSSELGKEKKKQLFIYKVDTDHLTKDNIKESQREDYDGTVTIAKKKQMSRDQGTEDEKLLQRSSEGRMQDMVSGSQHKLKNVKHIAPGNSRQDSLLDTREPCLAGDPSSNSLFSIVGDSEEEGSELHSEEDSSPFRWVGGGSFREMLAKMSSRPSSKVVREYSVI	305
comp385992_c0_seq1	MATARHVRRKDAATKLFESIPVHDLSKSTGSPEITDKRKLWDMLWKVLKKEQTKWWEATTLQHYVENDRIPRGLRISITPTFQTPDPDMIEEWMGNNHACSLNMLRILIKYAEKESEKLTQESEELIGKLKELYSQDEFEIEMGKMEKKLERIEEDIKIKKLSKIQRDEIDYSKGQILTFGKKFDQYRKESMPKVMESVTISPQIPEQMHVTAEGVQISEPTTSEDMTSNKEHSSVKERILNEFXPPGKRKEYNTTTHIEPGKRSRSRRKRRRYSKLHNKYSNRQPSGIQNKGQIPEKIMDAKTX	305
comp389600_c1_seq7	XDPNTDNDPDLYPSRPSPPDDNIGYVELLNRAAQYHGVELHTEHFLFETLSSSQRATQTLPMLKGMLKHTDEIFKDPVRARIITPRVEKKYKPAPTDPAYIRVQLPLDSLVVSNARKRANSQTTGEAPPPDKESKLIDPSGKRVASQAANHWRITNAQALLARYDRAHYDELEKLMQFLADEHKTKANDFIQEGKLITNTSIRCALDAADTAARTVNTSVLLRGMLGLRDSGFKPEVQTSIVNHPFDKEHLFGPAVDTLLEKMKKDTEVAKSMGALQSPTSRGSFRHSFYSAGSKNVSTENPSSX	305
comp876165_c0_seq1	XISSSHDGRSIKFTEMGVVKFVFQQALYSMGHTCVHEGFSLVSYISRNGTNSELMQVYKSGVNYRDTSISASGATKVNAGDMISFEILSPAQCNVRYFGENSGISMLSLIWIPTAVSAALSATVSSTGLPTGAVRNKCLHFSKSSSQEKQIQLVTSGQFAQKYFLFTERGTASVSFNLKVIHSCNIIKLTLNAHTSGQVHPTAIAQQIGGQMPEGSVWTTVSLRSSFEVLNGTMISISLTVCVVGSIKSPMNMEPAYPFYGFPPNIPINSSTDTTLSSWYXYESDGVQLFDLSTCTSVKINLFSX	305
comp371809_c0_seq1	LISWMDXQGRDDSVGLYSGTGTLGSAWHRNGRSPLQAHRAVAGWHQTHHCPPLPAAARRHHRRMKRNARVSLAVILSAAGLILLLALVFILYWALTCDGGAHLGTGEKGSATPVDIAGENQTLEQRLRQELQSSAAKLERAHQELGAFSNQTDILNGTLAKRLQELLSLQQKVSNLSSENQRLQDDLLSLRTNLSFTSEELREAKSVQKELQRQKAAMRKWGSVREAGVHDAQEIPEEPCNSGVFSMFHXWEENDADDVTDDVTEDITATRSEQHSDASLPFRIIYDTLAQRRTTKDGIQWFXG	304
comp377602_c0_seq1	XLFLCNKQSQVFSKQKQQFWLSTESNKAIVQALNGEQLPTGPRRGKYPPTAKSSLSRGIADLVLFGIRSTALQTSSLGALNVGDCEDWPQALAVHIRGCAAGGLAIFILIRSELYFTAAATSEFCNTPGHGSAEDLSQRHSCSKTTADSHRRSGRRSGTSSLLTSSGYRSPWREYSKNDAEVAFKFYRTESQLTGTTQTNEIGLPGVRWWSGDMTEEEEKVWRWTGWETWKRDEDAISTWSLAVPEESPSREEDGRKHGDHRRCETPCHVPEGTWLTQAYNDGDPGFPDLKHKKKRRRXYLTSV	304
comp377679_c0_seq1	RTTKGFKQWDQIGISQIGDLWTKGNIISFEDLQHTYRMSSKEQYRYIQIKHALTTAIGRGTNPPETSPLEDRLLTEHMPKKAISLTYKKIINNMPEPLKVLRDRWQHDIGTLDDSEWQEALSSPREVAIPSRLKLIQLKVLHRVYYTQTLLHKLGRAETSLCRRNCGGEGSFFHSLWECPEMITYWTKIMHTISEVTGTKTLTDAKQCLLNIWQPTDLTHTDQNWAILGMALAKRNIAQRWGSLCPPTLQRWCIDMDHTMMMEKSVYIHRGCPKKWGKIWGKWNRYRGSICDPPANESQSEDSD	304
comp379369_c0_seq2	XDGFCSPFDDELIDGDTCVVDDISDDDVDDSLVDGPXCSNFSVIVKITPDMTSPRRVTLLPSALLLDEEDYSEEDDGLYGDAYSPSQLQVKYHDSESDNDYXVNQQQQQQSYRQQYRAPEQRGMVAMPVSLLKNLQFMLEDYRRKGPSQPAKHRLEQQAELAEAPSLPPLHEREATDDPQNVQPTLLDSSDDDQDIEQVPDRDAEWDDYVIPDPASPSPDPIDSPPADVGGFHNLMERAAKRFKLPIQSTPTDCFLYDFKEPYRKSVRSIPIVDHIWAEGKKVMQSPATVILVLPRLEKKYKAP	304
comp384471_c0_seq2	XALCQQGLRFFLKLPVALVPPDASFTGHQKDTETVLSASCFSAPRSTELEKRHRQNKPLRKIQAYGMQVTDIYLQRTLNLLRYHIGIRYHFLYFQRRLVGMDNRESAEALILRRAADSGICVLIEVTNNSKLSLKTKRYYCESGKILHHGLETIEPGAKDWTLFGKKPFTACGSVGVLTFQLNDRQSHRLAILFSNPFNNILYDRTFALCFTKTGASARQLYEDMYYKGEHLENYREARKDAVIQFPHELLHNGIKVTATMSAESKSILRVVVEDMNEDRSAAGNDNSGRTNPRGYPLRNVSNV	304
comp385959_c1_seq2	XRQXVVSSALRRWRSARTLTAMPLLLLTGVFLHLTCSTHSADCNPATAQGSDKRGEKMKFLCCKNKEMKGNKHPVTWLLDGQTVHNSSGVRVFRNGAVTITSLGPEHRGLWRCLDKDGRALVELWLEVTGEQTTTTPPGGHSTRGAGARPFDARVVWGIAGVLAAVLFILLMIGIYCCLRRPKMRTSERQFNGAMEDVQPAGRHHGEDEGATGESKAGSPRAQAPQGAEGHEEIHYSLLEFHMSEGRAETPRAPENSPVYSEDQGRLKDPQLTPPSSFKEECLLLTCTREELETCHPQTVPDVS	304
comp387863_c0_seq1	XFFSVKTHSHLTSMLKNRLKKNMAHPLSLETGNLICGAPQGSFLSRTLFNTXITLLANAIHTDYINILSYTDDTQLIPSLSDKIHNTRTKFNACMMEVATRKKFNCLKLNKIEVLIFGNNTCPWDSTXRPSNKGPTSTSNSHVSNLGIIINKKLDLSTQVNAVTAFTPKEKFIMAHENHQKTVIHALINSSLDYGNSPYAGIIKQLTRRLQTTQNEAARRTLNLPLRTNITAPWLQIHKRPQFILLTHTFKALPNKSLPTLTTASPSINPLGTSLQLDLYSNTSHTYTETDPEDIPSHTSLLKR	304
comp388269_c2_seq2	XCQHGEMQSAHPRKRKLRGRMSCRTGASLEDKGNAVKLAHXRREALHQEEEGSTVRYIWQSTCPELGQRRDTHSTLGQAFNDENTTGDLDEDDSAGPSGQPGQTTAVSLIEPTTTPPTPAATPQPTSVPTTCLPSTVTTIVCPPGLDADVTITTPDTEESGPSGRGHHGSRVXGRWRVTGATHTKATIDQVLGVYHXSQGVMVQVLTEIREMKQPQRDIHHEVEAYNSNMGSLIGMLEDIHXTPVQGISSTIYLFLWPCHWKTDLQTPQSLQLRIPSALAGGDVHAKYQEVRIARPPPPAARNL	304
comp391710_c3_seq17	XQALISLGPIIATTVSSLRAKDKDELCCMEVPDFETNHKIYQPSKASCQFLKADMGLTKEEPVPVFIDHFGAEIGEGSTEPTPVQEMTSFCTKEEEESACLYSDMESVRDPSGCPAISSVHTLSIKPEEEKQEEEKDLQKTRKPKTWTSATGEPRATSTVSMNLKDGRESFLQDHPEPLEKITDNEDLSTERSEGEYLDCIHTTASLKASSRKAKQSIIRDPEPRTTSERRPWSGINWGLEQLSSVHCERAIGSQTYFGLHPVPISGECTKSDIPTRNEMLYTGQQSSHLNETWYTCTECGKGX	304
comp336945_c1_seq1	MQGELLSGNGVTEVSALVVLQQQSRGVERQRRNTQSLPVSSWRWKVAAIERRKIEAFFSLAVSCCLEESLHRYKDLRRSSVQVGEAPRYNVLEEPCHWRFAFKLRGSALEGPNCVQDSGKIKGKCGPGLECMESEAVSPKEGHFPNLIKPSRYTLRARTAQLTRNSLITESTLTQRISPVGVETKPSKREKEVEASGKNNSSKVKKKVRAKKESVIKPKITPSLKTFYQVKSFTSIKTQSKSSLGSKDPGRAENLSGAIGEAPLPTASLVELSLFTSPHRPPAERLIEAKQFKQIKEDQLLIX	303
comp357582_c0_seq1	XKSYTSRSIAQTALTGRAAGEGEVKEASNLISSAKLVMLLGRKLRPSSASGKLETHQGVSLLNEIRQSSKPQAAFRRAQTAVGSLRWQSVSPVAFLEEAEEEESPAPPEWLERELIKRQQRRYSIGLMENVAENIQQRTDPTRSLRKGKIEQQVTLKQLQIIKAGFEALEQEGHTLLDVEKFKCILKKQTGLRCISDEQIEELFMKIDYAAAGRIHWNDFCTYMQLEYAEHEAYCTRLKKISFSLPATVQDISHGEPILRVFSMPDDTLVMVREDGTIYFWAPELRLKRSKLLFEKPINKTPK	303
comp362871_c0_seq1	XLAYSTVEQRLRKMGELSPAPGTRKRYKAYLSTFLNITGAQGEDLPPMEHSVQSFVLWAKEQGKSHSWVCGHLAAVSHHTKLRGLQDPTKAFLIRAALKGWAREEIKVPDNRAPIDFITLQGMLEAVDKVTNFHFEASLFAAAFCLAYFGAFRISKLVARSKKDASGDALCSQDMQLTSHSLEIHIRKSKTDQAGRGADVVLLPLGNKRYCPVARVREYVAVRPTATGYFLIHADLVPLTQFQVDRIMIACLEWSGQAHPDKKYSSHSFKIGAATAAFMVGMSPERIKKVRRLESRYERYIRP	303
comp367052_c0_seq1	HQARXIGHQGTGGACSRGSQATDLQLRRKEEVGKLRPAGPSVAELFQRTREAQLEANSGETRKQGPDQSESGCPIDTASEFGLIGVAXXRXAPASSSHECSFRRRGSVVMKENQGSQXRSRQKKNYQSSKVLPILTEQLCAQLWESKLCNEVQECIKDVGHNGGISVHEPRHNIVVSGGVKSDRSNKGEQEENQATFFSASEGAEWSEDGFSSSSEASNIETDPEEGEQAQFQTAKKLSRHTNPQRREGKDLKWDYTSATQLASSSAWATSTDASSVPPTLEAIYHAILLHREETRQDSRKAQ	303
comp377593_c0_seq2	AKQTKPKQWIRDTKNIDWNDLASHCEKTLTPTNNMSDVNDLTAHYNSSMTKVLDQAAPLKLKRIPVKDKNQWFSGALNEERHKLRSWRQNPSPHHLNLLRKSRNAYNKSILQSKKYFFRSELDKAKNRPKRLFEILKQQSNNLAKSALLTSKSQLSSEQFSSFFKTKTNSLQLELSAAAINSVTPQTMQADNAVPHELQLPKNNSHWSTFKLYDLKDITNTLATTKLNNHFNNPVPANCLPHLYHCIAPLWTKIINTSLAQGHIPDCLKTGQVTPILKKTTANTSDPNNFRPIPNIPMLAKVL	303
comp383937_c0_seq4	IDFSCQAAMTSSTSVDSEGILRSQDSXFMRGSHSNGQASKGDKLVKPPPSRPDQHQVQTHTVCLLAKNSKADPRSNSLANTLQGGNTNVITPTGSSEHSEWRGGVETIAGSPEVTIQPTINLPPAASPYVVVLTGVPVLKNGQRETYLELRNKSLFWLARHRQLPYDRAGEIIMVRRVGWVGTSPKLKQGDCVVINFRNPQTVRWLLTQEHRPQESRTELQSVSLDYFYPSAHQPDRAITSVDHVRCPSNFQDNGHRYPPPRPLLYNVPVWNRFEGLEEVDXQIEGEGKVFGGRTIGHYGEAV	303
comp392658_c0_seq2	XVNDMTKKNTVLKGKLQACAFDFTRNYSYCVLAQEPYMFLFTGPVADNLCFTGRNGILENTSQMRVLQKCNNVFCMHITFDFERHVPSNNLFFTGSEVGEFSGCPLIDTGQRLMSHMLWEVANVVRWLIFNKQIAGFNAQWAQVPIKRLERVFDMPLTSSVKGLLLLQSVAIVEVNSQPESDFFTDEHSAVQERAMFEPDFAFMCLTECRHLQVTDHLCRWAVYNELHVPLDFEFEWGEAQQQAFEVAKEATQHTLDLWPIQEGSIDLHVTVQDQYVTRNLCQKQGRQKCYFALVDTEQLTLG	303
comp297178_c0_seq1	XETKDIKPDAKVLSACGENVHLSEYHDHTGSQNGNVNKLGESYLLPDFNTSVLNDHINEFKSTSEKKMHTSENNERSKMTFQEIKDHCHNGKIHTEDTIHDLLILPFVNEMGPNQVLFTSESATKIQIPVTQKEFDRSRMHVHENKTCFSTGRRNVSFGGFKTVCHELKHDSENKRKKDEILVKQIEEQFLNGNISTNDGEMDFIGSSSKFPSCFSKTESIMQIQTCGYLTKKHKLFNKIENQCIAEESKNADFAKKSNMFPVLNETNKNVSFCGFKTASNKWIQLSENQVENGKMIFGELX	302
comp347211_c0_seq2	LWTGLPLLCAPALAGHAPFARVRPHVLAPSSPVSLLCATATHQFSSALQHRQTPPPHLKSPGRLDHTLLRDPPQVNDSTLDSQALQAIALSKEVFLNAQKIGYHLLAQLKYSDFESLFKSQQPFNVGYQDFQRFMLECESGLRNHPSDKDTKFQSAKCCKLCGLSLGPYDGAPCKTANYKPAVATHICFHDQDEGVDAIGSHQLALRSRSPSFHKQLEALRIEEHMGGMYITERRRSPRRSPSSCIDGMSPLVSEEEFSSMKPMSLSPSRKSSTKFLNKLMRRSKPEGFDSEPEPIDENGAW	302
comp385262_c0_seq4	XERPQPXAKQAYMPIKVNSSKSATSMGELCFQNEGYSELADESKDSPENCAAKKLTPDIKEQRAEMVKAHSMSSVSGKTDGVQGNQVKHVPILAVTPVENESATRSILTNGKTGERSAGRTVWFEDVGSSECRLPSPGQRTQENKVPVQTLLEKQDEHSPIGSEEKLNQTQAIVEIEGNRHFPVTNLQTEIATVENHKKVSDDEKAKIGADNKDEIKSKDDIEEVNAIDVDLQTVSTPDQSGEQLQVLLPVLAETNEELVDDNTLKNTMAQKDHPEESHTPCHGSEVITPGSLMQLLEDSIE	302
comp390788_c0_seq10	XESTVRNEGLSNNSMERLPLDRQNRTNSRPDTPTYVDMQHQQVFPHQANAAIYTNPAAIQTIDRSASGYFINFDNFSEDPSESENQPTYKLYMQHFKKCVQFLRNTYLVPPWTTIWIISALFFFLIWLGTVLTINMIINGKYLQKESIQLPLNITLSPHRSSHHMERDVPTAQTIATPIPDGIIWDKIEYNILGPVEMLSIPHVFKISLQDFVASSFLSDDXDIETVNNMMTDLEKSAAFSNNELLEDTKTLNRCSAFSILGINSYINHLFQEQYLISINGNIVQLHQEAAHELMLTSFLTX	302
comp367947_c1_seq1	XKLQKDLKKFSHEKVYPYIKEGYKAPEDSDAGSSYQGESSTSESEYEGWSSDASSTNRGDRGGRGARKERRPRRGGFNQGYLQPQQIFPWSGPYAQPPFSGXTTISYAPVPLAELQPRFFRTGLEERKERTEGQQQKCPVGRRRAKCHNKESHKGPTTEHELDLGLVVNLTDVVLTKDELSVLNKGLGFVPTSFLDKFRLRCELSEFFXKVRVKAFFSNKEECDRETGYTDLHMKSSFCPVNAVLPPEVIAFEEAVTKEVETFQPKKNMFNNLSKGDRNALKSLSDRDDIIIKPADKGGAX	301
comp387017_c0_seq1	AELSRSSAPTASRAKRVALSHIVSEVKTWARSNDGSKIGARFIVLFRCDLRSDVSSTVSPEITDLTNGANLSNTTMTMPQFSQDYESSMATANMTKPSNSDVNNATEPQNTFTTQNLRSLPTSDTENLTDIMTSHVLPNGSSSTPSMNTTSTKPKEKPKAASLQTGLIILFTFIALILILALYCWFQHRKRERNSFNLYQASPDNADIPLSSDAVENKAAENLREDKVDIHHIEPPSETSDAGGSPKQDQSSHNTADREENEGSWSADAPQADIGKLSSFSDISLKPESWSAEDKLLETKA	301
comp282883_c1_seq1	QIQHPKETPTIHEVVLTPRYHMEGPYNILNRTNILRLFGHVASLSQITSENMEWVKFKRTHGDSHGDSTLLGFSEHIFQRAVLGEAQQLASWGIDVKEPIQPKYPSVLIPQNEGQGAASILKVTNHYRKRGENTIEHPSIPINISISHRDNLRTVLMGQTKQAQEWITCNCIPSQRQIFGCVGRKIVGREDQHQPPNTDLHQELTLISCNIARLSKNAGNKEAQDYLAKGDIICCQETWTMTSTLIAGFHEHLVNATKKNIFGRPSGGLSIFISHARKLKITDIRVNSPDLQAMTIDGLR	300
comp300656_c1_seq1	LQTTILNNNNLPSGVTKAFGNGQTYQASLSEGDRNDSKSLPHEQDLKHIVKNESCPDEFPFPDSILSKEIEEQGLPASHDSHTCCDVTGHPAVVYPSVRETSQYAIANFLSIPPPTSVSSMVEKCTYEPTSPLVEDSSCSVTNLKAKYDSEQRDDMMDRDLNTNISSPTTPRLHSEDRSVSVATDVKVSTNEPPVQKNIEVDGIQGTLEIREAHQYKEHYPTDLPKWDTSDDQVCKCQPGKQSALGETEAMLDPSQRWNTDHEVYQAKENNEDTIIESEIVNDSKSSFKSEFRAQDANPX	300
comp363576_c0_seq3	XTRGIDSRALYLVCNFSSQLVVLTPLKLPPLTLVNDIPNALFCRRQNWNALVGHXRHKAMSEVTVMLPLRGGLYACEDANIWTNVFDIYQDVIKAKGKKQKKLLALDQWYQKELPASVLSRTDKYLTHDELVKLMEWKLTRGKFRPRLQQLVTSNPSETVEACTRRAFQLLPDVGAAITELSQLKAIGPATASAVLAAGSPETTAFMADEALQSIPGLTPIQYTLKHYLLYLDKINSCCRKLNKGSGVEWTPHRVELCLWAWAVAEKVCPGVLETLESGAVEGGNDNSAEKRPAKKIRTK	300
comp380056_c0_seq1	LGWDAPEEGAPGVPPNYLNSEYGQEESNDSTLANSDPPGNGVDGTVCVPFIPPGRIQSRQRRSRSPSVVSNASDTSIETSISSKMEDSLEKEYHMIKLERVRLNLRQVQLALDKESLEVQKARKKLGLESHGGSNSVPRIKKPPLIQEPEQDVPPYQEGEHIHKWTTALERVCKVQKVPQGQWPAILWLSFPNKGRDKLLTVRKEDAEHYSALKSARIDGFGLTNEQYRIKFRDTQKANTQDWVDSTDSTIKALEGWLHENKVLDYXGLYNLLMREHIIKNCQNQLLHXYLEDSDLTSPX	300
comp391416_c1_seq10	XSTAAQCIDLIKSGLSVSVRDPAPGSPCKSAPSLSQWRALHNGLGMALNPTXVRTPEGSPFFIPTMNLTYALVMWSGTHAPDCRGAPIITVLYEEPWSFTPALGDRVRKSLSGGSIVIDDASRSDEGFYTLCTSSSQPLLVIELVLTEPYPAVTNPPDTITTVAGEKLQLSSSLQPNLRKRFSGQIDPGVHMEGAGGGRLLVLVASLMTVASLMTLLLAGVLILKGKPLNRFFICHHEGQRSREAQPSAELNEEGLAMLPHPLTPHHHNSDRNGSSTGSDAGSSTRKDSDEVVVVNADTD	300
comp300269_c1_seq1	TFDELAIQGPRGRPSGGLCIWVRTHLDCSTKRLATGSPDIMCILFIFKNQTKFALINIYSRPVPPGQTSQTLEQLKLFIPTLPPGIHLIIGGDFNCHYEPLNGLINPVTIDEDLAWAIPDCNMYHTKAWTPLVLQLSTLTIANALRACNGRLLGDNPGKPTFKRYKQETTIDYVMTDVGFWHRLKHFEVLSRIESDHDPLILMIDIGLQQGRMTGLNLANSNLIAIEGGRRVRWETIAQSQERLSNLYSMLIPLLQRMFSTFVTMDANEQHSSYEELVGIHQLIFNKLGDFFYNRDGNK	299
comp367431_c1_seq1	XDQGEHGXIRIFQFHFDDDVSERRRIPVRGIRVLRVCSNATFILTCSIDEKSTKVTRRSRSANERQMECGKISMIWDGKPVNKQECDYIAFKEFRIAVLPSGILTYVLHLFCVIMDGAVHICQSLRTNQEPESGREYTMYHGTHRNKAWGIITSGFQRSADGLLGPGIYVSRDKKKAMCYPLNASDHHRVVFKVRVKVGQVKKIDCDNHPMQKTWHQNGFDTAWVPPNSNITTIRSGREEDCVWDPTRITIVDVSHCEDPQIRERLRDLITEVNQRSRQRRPDEIASDTVINIPHFPTV	299
comp384471_c0_seq5	XALCQQGLRFFLKLPVALVPPDASFTGHQKDTETVLSASCFSAPRSTELEKRHRQNKPLRKIQAYGMQVTDIYLQRTLNLLRYHIGIRYHFLYFQRRLVGMDNRESAEALILRRAADSGICVLIEVTNNSKLSLKTKRYYCESGKILHHGLETIEPGAKDWTLFGKKPFTACGSVGVLTFQLNDRQSHRLAILFSNPFNNILYDRTFALCFTKTGASARQLYEDMYYKGEHLENYREARKDAVIQFPHELLHNGIKVTATMSAESKSILRVVVEDMNEDRSAAGKDNSGKGNSGRTNPR	299
comp389121_c0_seq5	XNNLPRRSQGGRIAQMTVLFGIQMFVPDLEGPDTVAAAAKFDVDNHSAVLQTLQKTRDSLATEHSPSSTDPAQLPPVTGWLPNIGDLVREKTENRKEFGPSYQLLFQCLVYKELVLSFYHHFLVAKTTVTSQWKMSSYTVWPIQNSITLAVSCNAITLKPLTLSSSVSTPAINQTMDTIIELSPSCSLTSPTAVAFSPDVEESPHPPLLENTVTDEYGDNITLSSNSSTLKITVSNRPTKFTTFFYWFEKTXPSPAWLVLVLIFLFMSIGFVTVFFLLVNGHYLPELYPANLVDGTLGP	299
comp343669_c0_seq1	HFRLNKYQLPRFLDEIRSCLRHQHHLTGLLGKLGMTAKKTFLETWKSVFPVLKASMMTLLLFVFEEFLELEFTCPEDQGWMRFYSLAFFCFPSCFWFLLSLLLQQSSFNVCRCKGGCQCSLCFLVLGKAVLPSFIWVIILLFDGRYLDCLANSYKKKALVGGQPPTQAYLLSQMIGMLLFLAVLLVFLLVSYFPVWYCKCGELVCKEGRAYDEIQYEQLMVEEAESQIMEKTQEKRSQAIKTLLDKKMQDSNSMEGNDVWDMSAITEQLKPLLQKAVKWVKNKLSTPANNDNFNMTTM	298
comp355009_c0_seq1	MSLLHFALPCLLGLLHATAVVVLGDTSPHPTVTSVATIDSTYPVSANILQTRTVASATPEGDSDQEVEPILSLHCLDDGRMLLICESGHQGATSFHWTLDENYLQETHAIVTYNNNNTIILQRGVHGNMMCKVRGHIKDFASSPIKLACEGDTSSSWLFYSIILAASGGGAFLLSMVVLSITCYCCRRRSRHLSLYQEDIEMGSVFVDLEKKLSTEEVKAVEETTLIVKTSPKDAPEEDGFKFPNPPGLDHPLSEGDGNDATEERLGSCDAGSGSDGSNGEDPNNRMTEDESNGCLEN	298
comp358075_c0_seq1	XQSRAYLESSASGLVAVKSFEIVCGYRLCKQLLSTIKCLGCFIFLSPGVDQVACEVNPLKYSSCSSGDAIXEIASTTNLLKKLSIANQEFLEHSTTQRISHLEKASXTQHRRFHHHPITQASSDTTTTKMAEVNVTFVTMLRTHSVNYSTTLTSNSTAQIDPDERNAAWFILTVIGFFVIVIFSLMVSNFIVNDAAEEADPYFQYIEKQAKKKEAIKKLGTNKFLSFANKGKKDHSKVSKAEDMNVTCSGGAEEQHGGGNKRQQEGGPKEQQGEQPQVQQEVPNEEPPQAQAVDPDSL	298
comp382043_c0_seq2	XVFTHLSDLQHRVGVVGPTVRIGASDTWSASRARSYPKTFMETLTESLQRGSPLCLQAWQSPEGGEWRFVPLVKHLTLHYGESGGVRGVWYPEKEPLALYWAIFRSWEEAAAELRRAGFSGDLFSSAALQRPLSHLTTRIRQDFQTGDLLSXVQALLLMDESETNGEAGIQRAPKSYGTENLALGNLISGLRLWLQRTLRHSSALAPCGLAEVVERRLQAVSAGETVEDSVSALKAVQVMCQAVMETTCQDLLSLCPEIPAAVQRPQAGGPHVEKLVIQRPPPAEIQPGGQGRSRDAP	298
comp386335_c0_seq4	XSRPLLHQCSTAKAAAEIVKEMPSPVSSCASSPSNQLVHNDSLCQSPGTVHRSSLMMSHQVLPASPSQPPQSLSSYSCESKISQRKGTSPPQASPRPDWVSDGVRTLGLACGQFCSGQSHLLGPIVTYHTPYSPHPVKVEGGLAHYAPCAPQTVKLEGGLYTSTARLSDVSHLALGTTSTYAETSRLLVPLRNGLMDPKFPARCSPISTSTMFKGSEYLTSHGMPLSSLVCPSPPAFQHVAGSYTNGNGSDQAAAVKSTGQDLPLGKTFSRAASPPLPHRTEDGGQDEHSQAMGQKAV	298
comp391526_c1_seq1	LLAVESIKSEKVCSPGRGRGAGTSVPINITSGSAWTSRSHNKPVQPGQVDESSSNPSNHQLPSRQPLPSPQSLPASQPRRPPSRSQTPGPVVAACRLVTVTXGPPPPTSQACTHVTDGSMVSPLGLILGITLSVMLITILSYVLIKWYQRGKCFERPSFASNLEKLRKFKSTELEFAPPFTVSGSLSGGGGVAYTRFQEPNVEVLKEDAVAGPVSIGYSKGWTECSSACSITGLIVFNGDDESSSNTFQTAAFPPVGYPLPPAPATPLPIRLTDLPPSLYTLLDFENLSVSFGLRSME	298
comp392753_c0_seq6	XEYHKLSGEACFEVSRVLKKMKLLIIDEVSMVSNLMLAFVHLRMQQILKKDYDVLFGGKHMIYYXLTPVKGQPVFKTLVHEDTKKXLGSIGNVNIWSYFEYKELVTNMRQANDVDYGTILQDIRIGVLTEHGKQALQRRLLSNLFPNENIVPEKIYKKIAEKKPDICLMPTVRECSVFNEQLLKLENEEIMKMEAIDKIEHEGITIILTEKLKTKLDSLENQYVKLQXLEKNLYLCLNCRVILRRNLDVEKGLVNGAMGQVVDFVNYHNKDGIEFLKIKFDQIEEVKQIGRCSVRFLX	298
comp392777_c0_seq8	XKFQELRSLCKVKKIKTGQHPTKAQLQELLAEYAKANPSEDGDNSSEETEELEEESAPVPSTPTNNPWNPRTPLEGPGSHEDTGSSPSEEDSLLARLAKRLDLETRLLALEKERKEMGLAPISGGSNDYNRGREHTSDLKIPKGIVPKYEEGDDITKWFTAFERACEIRKIRKTLWGALLWELFSGNCRDRLLTLSGPDAGSYDLMKNSLIEGFGLTTEEYRIRFRGAHKTQTQSWIDFVDYSVKTLDGWLAGHNVQDFTGLYNLFMKEHILSNCTNEKLHQHLVDLGLISPQELGKK	298
comp338161_c0_seq2	XKDRSDPAYALERDRMGSHPVHITLYSSQIRRALPAATQIVFQIWRQTLKKLGWWGRLTRETPLWSNGLLPQVQELAGFQGWGAIGISKLGEVMQGTXLKSFQQLQTDYAMPKTQFYKYLQLRHAIGPQIKDLTSLPAFSPVEAKLFMGDLQEQIVSKIYQSLITNSPNTLDKLLEAWESDLGDMESEDWTEALLTPRETSISMCLRLIQFNYLHRTYYTRERLWRAGLIASPKCLRCGVAEGTCLHTVWLCEKLTRFWRAVLACLAEVLGWELPYDPKCTLLHVMENIGGNIYKRX	297
comp354854_c0_seq1	RRVIKSNILKQLALCNPGVTSPPRLLPERPEPLSSPGMLPFEAMFRVHKTDSHQSGLKITCVSLSLGGPHSRPSMYSLQPKGGGFRAAKHHQVPQKVRRRAGMDLWWIAVLALALASEGYCASLGNRDEEHSIVEAVNTYNGDRNTSSVFRLLDAETKGNQTEKNCSTLISGDTANNTVIRCDPTKPLFVNSERQKQWSEDLAEEREEKGYEKPSRLRKNIFYLNSGMQKQSTEKRAIERRGRRYEKLSGVRIDSTDMLAKNFTKDTANVAVFLVLYAVLPTPVHNKAILTLVFKKK	297
comp378539_c0_seq3	XSIRGRKPSSFSLLETLIMIQTRNPFLPRIPSVLDQEEAFKEPVSSQLLKLLLDKKYKHSLQDPAYIQGAVAAESIIASTASKRAIVPAAVGPPPEKRSKKMKLLGRKCERSAANQWXIANSNVLLNRHAHQHWEEIAELMKYLPEQFIKRATHLVDSGKNIVNTCLKLVLDGAETSSWGMMIGVTLERHSWLRISGFKPEVQTSVLNMPFNGEQQFGTMVDDKLNQRKKDNKAAKSMGVLQFRGSHRGTGAFQKPXMKRKLPIRNLTSRFPGNKPGSQYSAKLAIPTTAKTTVDGX	297
comp388702_c0_seq15	GSAPILEDMSVITVTDEEMLAVITDTPDEILPIIDVTDKEMLAVMTITDDVMHAIQQDGDPELQRILEDLQGRQGAQEAPSSVQDNPVFTGPLESRPDALIAQEPPQRPKERSLKRKASTSTGGPMPKNGVGIRTLKGAVQKNTAKNPRNAKEAAKPLRDRTTTVHNAEAAAKGVSRRVCQDKLCTYYSHIQQRTGKLVKCQALPDSNLLNAPTGIPILHRAGDIGGTGFTTPVSPAVCKSKEGNLSSSKPCLKKKHESQKAQATSLNPESVPLVVETQLQSPVHKVNRLSRKYLKK	297
comp390533_c0_seq4	XCQPPSHKVGTAGQTEHRQEQVQGRTSSVRRRLRVLSSSEEKEGEAGPSTSSGGMGIAPTWTDQEENSGATDWVEAVDSEVXGEELDTSDQGEVESDSPPEHSPPAHEVSPRQAISQHGPALTPSLPLESPMPSGIPAASPASPPHPSRQVDTNIVSEPEAPHPSCYTQTSPFVGPSVSVPEDLMWACEGQPDMSARIMLQMCLEIRMIRADMAAALDTLTARVDSLADTMSSFVSRHPTHTTVNVSPCPLPHTISPLTPHVSRPSVVPVPATASHVPATQEEDLEIVVIEDDQKDT	297
comp391044_c0_seq4	GVQPPGLPXRREQYGRXGRKSSRQDRALGSWVGKKADWILRGRIVVVEERLSHRITRSTTPPGPQKRVVERSFKWEKWLPTTRALVENLQQVVSWKLGDRVAHLQNAGGRGDGPDKGYTRLRRASWRREQLLRWXGLQTKPPAPMSRSCWRSEKVSPCRIEDPLTNEGPEGSPGKAGKPPQQSPPKGIRANPVSVDAETVSESAPEAAGEKATTRRPVSGEELTTRWQSSGEEETSGEESMIRRPDGAGVSSMGTGVSPIGAGVSTIRRLYSAGVSSMGTGVSPIGAGVSTIRRLYX	297
comp391238_c1_seq4	XGLFIFPLQSKSASGISAYSVKKQCLMIQNIFEDLIASYSGTTEGLKQVLLQRAQEEKQLLMDCGNRGSAGRLKRVLRELQEEEIAEKRCKDKKAKQSGLDYIRVGNQAHAESTTSLPVMXSLRMNLQKLENLALLAGMASVLHPKSTSRNDAVERENELVLESPLKSKYQGQKHASFSPRHQLIPKKLFPTQELAVSTNGVTPTRHCKQDPKIMVPLASHILTPQGFVAQAQSHSLAYSDFPSAATAVDVNHTPCHDDXFASNKSFDHNDNEESFHLMTEESPSFNTGTDMQQLVX	297
comp375062_c0_seq1	LKTTLDQNEKXIAGKGKKLLVLVPQIPNVVGEGRNSEDDDHPVDQLSAEYAPATANRRLPLQDRMINKFLWQDKKARISLKKLRLDRKLGGLNRTAFKTFHTACLAKQEIYWILPSQEYTPVWLAVERAILNNLEPVVLLAANIHPMASSSILRNTKNALLKIDQKMEHSVKNSKWESLWANSKIRGXNTLDLDTCKKIGISTPAQLEEGGEPITFARLKAKHNPPEIELYNFFKIRTALTKANLKPTLTQYLTNLNKIGHQVSHLYKLLRPRTAKLNDKAVQYWEKQLNSALNEX	296
comp380216_c0_seq3	XPKEKDDLCVKDCQVLEQENTMNILASDANTETDVLLMEEQNLEDICNKDREIADGPSTGQSHSAPVVSFIIKQESEVFPINRMDSERRESIASTAGLAVVSPGAEVTTPGPDVTTPVVSIVIKEEEEPDLISIEDYHRRESFYSPAGNGGMKRRACSLLKCNDKSPLSYSMAKKLKANMVHSIHERNTEMWSGHDGELRDERTAHSKRECRQLMHSTFNQMIPHVQSSRAYCKGDSTMINDNNIAYESKQLQISRAYVYPTSEQACQNDSEIGHQQPQKVNRRYPCKECGKSFTX	296
comp390479_c0_seq3	XFPLHFFSVLTLLPPKAWFKKCCDPHCQMSVTDHHNFSLWCLSSKHDXVIVLVQKEKRAIHDQKAKLAVAKLQWLKRCSRLKYRLRLCSRDLSPDPSSSRSRTSGKTSKSHKKSKHGTPLSSGSCNAPSTSRLQCCSHSEELLQKLVPLQSHPKRMGTLQQFQKLKAVIDHIFGATTDSSGAPSCPTDPRGRYSLSTVDXSVLNVNCAPQLHLEDDFVLCFCSTEPLRPDTIHFSKLSELYNAAVNATTGAQINADLYITDARRGTDCTVRFRDQALPPRPSAPHYQLANLNEGDN	296
comp392794_c0_seq1	PIIPYLVSGTSPYHKMESELVSPDVVAQSKGFCGGKGVVVKRGAKREELQKSLRAWVLAHQGGEEDEGQGEQDITEELDLPHVDTSQNVLPERRSRAGSSVSAGSVSTEEYEDRREERQLKLELARLEREREDKRLAMEEKRLAMEERKLAHELSLKELEYRILQLGAQGNMNGGSVPVEAPRGPELDLSEDVTAHFSVGDDISRWLMAYELTSRVFGVPENYWGVCLPRYLPKVVRDVFLTLNVKDQTSYPVMKEVLIKKFGLTPEKLIATPEGKMLKPNESRASCEEVQMSRGX	296
comp358665_c0_seq1	XRTSNSLGVHNGTTLLGVLGGTKHLGVPRGTKYHSAHHNMGDNEFNDDESSDIPDEYILDLDEEDQNVYSPEEELPSSSKDNILDPLGEEMFSPLNLKHPRSSEWWPQDHVAKFIKKXLRNLLERDTRNILRAECCRPSIEDKTCHTPNLDPELIKFLFKLGRDPRKGMERSLKGCQDRLLDILGPLTRIIDSAEESHINGTPLNTELIRGWSQRALILLGNANASLNAERRRVVLPKINPKLSDMADREPSQNPKGLLFGEDLIKSLGKYVSTFTALDKAQQNMHRVFNPNLFX	295
comp370097_c0_seq9	XNFSSKKGFSLPVMFTHALPRRVPRRQPCTLGDDXAGQNCDHTHRLKKHNYRIPDQDESGPLPRDATERASEGNTRGAATTKPTRCRQETGTDAKRRAQGKAVNKVSKPSLRMRCTTPTTTWFPYHKCADYSRQPRQARQLPSKLRSTPTPTDHARNLGIILDSALSMKRQVNTVASACFHTIRMLGKIFRWFPINTRKTDXRPSSPANYYSNAHYAGTPTKLIQSSRQSITQQQAHPQPAKRTHITQPLKDRHWLQIQKSCQFKLLTHAFKALQNLGPHYINHCLTFHQLSRNL	295
comp380532_c1_seq1	XVQKTTKAAAPSIANAEEFVKLFEAWLYAEDVETGTRQAVIDHIKRLQNAGKEVQRINLVIASFQMKRRLWMESYDPLLNKEAVRVQTLTDKFEYVKTYVEMRLFLLKNFMTLLDKFAVHRKEVMVCVDKTQDLQENLHATPCDDDSVIEKQLKSNXDISKDMCAVEVKLHRCQETLNEMTVLLEEIRTWTEKFRETICPKVPQNGSQPWTIIMTENISEEFKQLRQQFASVSKLINCYTTHLGDLHLLSQWGQVAQQYRRRASDIPEMFQSMLQQVSRRTSSISLKRILLKEPP	295
comp381112_c0_seq1	XGGHRTTTXSKVKGTEGCNGSLSLKKKKRRQPCSTGGTHPGRPVECMPRGGPGRTEDPEEGAETVSHXDEKRREWRSYGTMPVRPENKVKVKEEQLTPPQGKPRREKGTVHQNVKAQRRGEKEAAKRHNCIARVIHFPEKPQRRTSQTICNAHPGGKWTLPIRGDHPKKGVSCDCASKGRKCKLPKVDSPPAGLMCGPTAYMVRLHAIPDCHPNKETGKTVENDFQWRDHLKGPRRGPVNGVGDPGRSLXDVRTLSEADCAMSLPHYRDVFLQPLEHPINGKLYVMFHGTTVEKA	295
comp381406_c1_seq4	XPPGKNTRFIDQLIEIITANYTPHSNDIFLGDFNLHWEDHSDNPINLLKAFLADQLLVQECLLPTHVKDATLDWIIAKEKAIDKIEITPCDWSDHHIITFQIPFTKPKISSQVKKPKKWMRDTRGLNMERVAARCEIELHPPNNVVKVGDLMKYYNNTMSSIIEDIAPLKFKRIPDKDKNPWFYGDLNEERRVTQMHRAEMATIPFLTPPTQLRLARKAYNKSILNSKKDYFRKELDNAKNRPRKLFELLKDQSNKTAKSAPTNSSSNLNSEDFSSFFTAKARSMEAELKKAAEG	295
comp391692_c0_seq12	XKTYYQNAKQERKVLYHLALADSTASNKATCYQEEIYGQTKENTGFLIRNFIIKNNSMLLTKQTKITKFPPLAISDFIIKQAEAILQPPAPTTSPIKEIKRATLKNLMTVCGTISEEEEIKTVFINGQNTSLKSITLKDSTDYIKVTLWREATAFKTTIGQYVTITHVTVHEFNGQKILNTTRHSKISETQPPPETIEVQIYGIENTKGEMSTITTQVKDTETFQSMEIKNTILIDWFQLDKNIENFGDTLTHYLPKTCEVVFCNGEIIRITKTILHDDSFXNFCLLLRIDFDST	295
comp339816_c0_seq2	RRCSPALPPASPDPCRIRGTQSPADGDXTLVADIHAHGTDVSKGEVLEDIPVQEEEPFVDDIEDTIPQLTPMSTTVQVQSQSSNVVRAGSTLRVSQEAVDITQNGTVLGGLEASMLKVRCLQQREIKQINNKFTNIENSMATGXGEHYSTLTDNQQHMNTKIDNLREAVKTLCLDINADHVQQRRRECQQSARIGRLKRAINKLAHATSVLSRRTVSLQVEVGHYSGDVARGLVQITNAVETLQTTQIAGASQVVCPESKDHTSVSSMSVSETMSVHETRSRTAGGENLGASTT	294
comp340162_c1_seq2	MEEDAWGRGHVPQHQKTLQRPSIGEEKKSILLDPEEAGPSNHLVQPHARPTSTTNCDTQPINIPCITSTRRQDPPQPLTGQLVPCSGSNSSSTDDASSDELDKDTVRAREEQTLILKSIRTAMRQVAHTIRLRHMELTKVNANLLRVLQDSAAVRREMAAKGRDMAAQNNRITAIQGDILGVQRAMQEMITRVSEIISIQAQAAVAAMFPSSRVTSDSDDDEILQPLPESLRPRMPPQSVPQVTTAAARQHVLPMAPSRVAAISANAYNTNFRNRRMRHGKAPLRADKPYAKGR	294
comp367496_c0_seq2	XQDMESLGARLLNESRWHPNNRTPATSPCSANCSTHSTQTPLVGLPVKGTATSRSISDQDNTLIQRAPLDQRIPLSDKENTPLGRAQCGQSKASNDTDRQNPDRVAAGTRSVPVKEVVLQLLTILNTPPAFMGRSLINERQQSIMALLLDRHGSVPDITGLTACRKLDYSSTPGAHEGDHGPGSSGSHCRKDQCRHPHVKRMRQQSPPLTFCAVPQSSSTPSRPQSDEESPGQKEELDLFEELCIHGHRQHFITSPINSVLPSMLPKSLDHSRPVFSTNVECLILDGDHPHMVS	294
comp388759_c0_seq4	RTSKPISGKATPAPVVRQKGTPARKRIGKGTPQKITSVLVQVGKGGTMTAKVRKMAANMNKEKAVKVKSAAKRKAEGMPGESGSGKKVKANEGNPMTFQASLPLRSKKGELVFEDFPNFRPNMTPKEVLQAGSFGGTYFRPIYSGVTKQNYKDLWQELPKDWLEGLDIPKQVASKVYREEVNTYKVKCGGSLDMWESHGWITPQDPYGWFQWYCRFYQGRRTLDDQRQIGRWDRCTGKTGRWRGNLISKIVQSGCAYDNKTVSPVVRQTLQHWGYHLTPEDYEQGAKKARKRMK	294
comp388759_c0_seq5	RTSKPISGKATPAPVVRQKGTPARKRIGKGTPQKITSVLVQVGKGGTMTAKVRKMAANMNKEKAVKVKSAAKRKAEGMPGESGSGKKVKANEGNPMTFQASLPLRSKKGELVFEDFPNFRPNMTPKEVLQAGSFGGTYFRPIYSGVTKQNYKDLWQELPKDWLEGLDIPKQVASKVYREEVNTYKVKCGGSLDMWESHGWITPQDPYGWFQWYCRFYQGRRTLDDQRQIGRWDRCTGKTGRWRGNLISKIVQSGCAYDNKTVSPVVRQTLQHWGYHLTPEDYEQGAKKARKRMK	294
comp390898_c0_seq2	MTDSIFTCPPVSHYKQRSHYQQHSQSKIHTTDNTHTFHRVVVTDINNIALTHYQVMLLTALLNKGKTDFTSLEVECNKIQERHQLPHLHGHVNLQHGSPVAHATCHSQLHPTSTPIYRPPGLSTNFTITDFVAPFALNTSYYILIGDLNIHLADYVDPHSKALIEDLGSLGLTQRVKGPALIAGHLLDPIFTTFNNNESTSQHQSPGLTTPLSRSVSPSWSNAHAQQPDQPAKTRTALLTRTGTLLSTPTDPNTVTAFPKPSRITFCLNSLTPSNTAVQQDLDPRSFGTQRNSD	294
comp390898_c0_seq5	MTDSIFTCPPVSHYKQRSHYQQHSQSKIHTTDNTHTFHRVVVTDINNIALTHYQVMLLTALLNKGKTDFTSLEVECNKIQERHQLPHLHGHVNLQHGSPVAHATCHSQLHPTSTPIYRPPGLSTNFTITDFVAPFALNTSYYILIGDLNIHLADYVDPHSKALIEDLGSLGLTQRVKGPALIAGHLLDPIFTTFNNNESTSQHQSPGLTTPLSRSVSPSWSNAHAQQPDQPAKTRTALLTRTGTLLSTPTDPNTVTAFPKPSRITFCLNSLTPSNTAVQQDLDPRSFGTQRNSD	294
comp390911_c0_seq21	XSWSLDYTCEKGCIFWFHWQDXIFKDGKMFSRMSLFSDAEGQLHGRFAAQGKKCNNKNDSFLLNALCNMFQKYEQLRKDRDELQEALIKANEKSKCFVESVGRGHILTCENELLKRELEIGQKLDCVDNTIERGAGLEAVHIPQPDVFQGEIEIPLDSENEKFSQAEINQERIMCLEIVDSGPVQISKGGINSFSEMSQDERNVKNKNSDDMFNLQAAQIISCDSVGEASQSDINEGKTRQADKHTMFSGSNESVTRRPYLKNTVLEKKLQACAFDFERNVPSNMFLFTGPMTN	294
comp391416_c1_seq4	XSTAAQCIDLIKSGLSVSVRDPAPGSPCKSAPSLSQWRALHNGLGMALNPTXVRTPEGSPFFIPTMNLTYALVMWSGTHAPDCRGAPIITVLYEEPWSFTPALGDRVRKSLSGGSIVIDDASRSDEGFYTLCTSSSQPLLVIELVLTEPYPAVTNPPDTITTVAGEKLQLSSSLQPNLRKRFSGQIDPGVHMEGAGGGRLLVLVALLMTSMLAGVLILKGKPLKRFFIRHPEGPRTREALPSAELNEEGLVMLPHPLTPHHHNSDRNGSSTGSDAGSSTRKDSDEVVVVNADTD	294
comp392495_c0_seq4	XPNKGTHTASKAKRNPHFEDFARLARSMADHDYSTPTKETTITELPYDDDLGTSSDPPTDQEEALHPAKKARKEKHAESVSPKVLTFEPTEIIHPNSTAWLPSLEVASYIQTHIRQSFDKDVRARLRPECPRPDLDCKVTETPEVDPSMLTYLKKYSKDPKKGLDRAWRSCQDKMLDILGPLTKLLELGFRAKESSLAVSPDELIEWAQRAVCQVGNANCAISAEXRRSILLKLDPKLAELSSSEAGPLTQGMLFGQPCLKELAKFVATFSGLDKAQGSLRRAFRPFFGRAGRF	294
comp257757_c0_seq1	XGSTITQQLKQLEFLTRRQLNQXLHATTLIKYHRAKRIPRGLRLSIKPMLFRFHMNKEFMEKWFAILNKCSLDLILLLVEELSRAINEITVEIEELKQSLEERIEEEDWNKTLEGINXKVGDNNELQEGKLRKFKRDTLDYKLNEVYTWAEVYAQRRVFTKKNTATSSEESLVTDSEFGSSRASATSQIEKGQKSAPQSGGTMEFVRIQPSGSNSFLGKGGAAGQPPGKSKLRAKQGEVIAEXNTQPDTSLVINFSSISLSNAQMKILNKGLGFVPTYDTTMLETEVALFKFX	293
comp359804_c0_seq2	XARLQLPKNQGGVNFPNLRRFHAAFTLKQVWTFLSDSLTPSETTWSSLERAQYSPFSLLSAARISQPPKRFSSPIFTHSKALITSLLPNHVHSLNTLSTTLLWYNKHLKIHNKALFWKEWIDKGILTPDHLMKDGSYMDFSDIQTLYGISSSYASQYPFLRSSLLCLPIQDNTSNSPDLNLNSPIDFSTQFNASVIYRLLSHSSKDRSKSCLELLWEKELAIDLPLQTWDCLWSKIHTSSRSASTTQTLFYFYNRLYFTPTALFKYKLLDSPKCWSCSHGHADFLHMFFHCPL	293
comp367220_c0_seq1	XYSGGPAVVGGEMEPSSGGKKIFRARKTMTPSSRHQIESLNKLRDILEKERVSKETTKESRTVPLTKQDDTNCENDVFAQIFKVESKTPLSEEKDASPNKLKVSVEVLGIDSSVAACSPEKDTGQFHHQTAQALSPSEVKSYTTEKPPLSKTPIENPLIQNILNDIYDQETRDVFSEHTVSDVASKLQDSLSRRLHDMLVQEKRLLATTSPTPLEADNENEDMKVTDQVFPISEKIVIPLNLSEGDDDEGLLPVLERMNAKVDSDLANQPDGAVTLQDLNPSLPDINPVSQSX	293
comp375668_c0_seq2	SQGTQGNFSPLNLLEGIRSEIQTHHRPRRPLRHCHTKPKLNMAEIKDLTKWVPLKLLLWGVLASIFVGLQEMLQLTFACPCDGGNNVWFGIMFFLLPGVFFSILNVAAWHCKRCFCGKTNCHELAGLDLHEFWPRLLLPCFMWLTAVFLDGDAFACMTTSQCSYVTGPDLIPCRLKDASTPDSSIRCYRYWAFVSKLIGLALLVLLVLAGLALKFSYKCGKECSCWEEDWKINYKEEALKRNEHLLMEVLLDRTKDDTKEKLTEALECKKGFWAEAEVICKDVRCPEDDEPID	293
comp379913_c0_seq3	XLLQAGYQGAGTGIDCSVFQRCEVKSRSVKAGKVKINPLDHKVRITPSLRSYFKVQPTVLDVVKQGEALRRGSADQPLTGFGSEKMEASGGSPSLSPITFTQGHEEAGTGIAGVPVNESENGSQRVSIAQTGGGSCTVEADECSRQKHNGVLVASLEALFSTLSQDIKKGFSVSEANQGEIRNFCESLERKIDLLNTRTDTLENSLGELKVELSPAKADILVLKREEEVVRDKLEHLETTPRVATCAFXIFRRGRRGEDLKSYIVSLLKETLQIEETEEDLKKDIQRVQSCYG	293
comp388939_c0_seq4	XELSRVSMEERLGTLTTDISLIRDDHRKLADKVKDGEKTKQTCNLPSPHNKKRSIELSRVSMEERLGTLTTDISLIRDDHRKLADKVKDGEKTIADLQPAVTAQQKTLQSVLSRLATVEEHVDDLEGXSRRCNIRVLGLPEGVEGTNPLAYMETWVKSFTPTTDRTTAFSIERAHRVLARKPLPXAPPRPILAKFLHFQDRDAVLLEAQAXLQVENKHIMIFPDYARAVQKQRSSFLEVKRRLRENNIQYSLLFPARLKIIYAGSTNFFSNAEEACEWADHHCTQSSTEEDAX	293
comp296005_c1_seq1	XSVDPSTGQLKGALSVGQLPGTSGNVPCKLSLGTKSQFELVSLKENVEPLAPCLLNTAAIQRDSEQSSRFPSPQVWPSEPADQYQICPNNFQQTRQRLSLESEAVFGALSKQPDSETKQQPSLRSHLESVALPEPSTSFGSQSWTGLQLIQPSLPEEYFEQYQKPVVKFCKGQYLPKPSIAENSAEELVPDLPEVPRTMLVSPEPVATLQLQEVPPSLTQHIEKKAVHESQTLNGYFPLPPFSNPLQYQQQLLASSKEIQTQQNHLKELQLQLDQQRELLLSRQQLQEQALI	292
comp364755_c0_seq1	XLLLSPFLFLFHSLMLRSVVTGSPFACGFEARXKVPRLPHSSLLITSPCRPRQTSITLGDKHQRPHXERDAVSLSMARTNPLQFWWPLFIIPSVSGSKAETASELTTVLILLFILLLLLIVLVFSWHRLNLDTDNKYHPRRLCRGGSDEEDGRGPMASLAGAAADRWRVIRNRVMGGSSVQLSQSEDGMEQEQIGPPEDGDMESNEENDYHQDRTSELDDETDDNDDDYSSMEEAQPTTKKDMAASDLPAERRSTNSQAVDTLETLLPNLSSSAVWEDEGPEGSVSVHVTAL	292
comp368103_c0_seq2	XSSSPFTLLKNVDDRPHRRGIRPEGGADHDRLGVDPPDLTTALLEDGVTELLPGPQSLDHLKADYSPTLSSSPPSRVSPLDVVTFNEVLCWGAKKLCIEMPMSTLKTSVIFETLHQRSSSRPLLPLVPGLTEPAQQTFLAPASVGAAPSRILKKYKAPDNDPLFLRADPPADSVSVSAARKNQTGGSSVVPPVKDSKAMDPIGKRMCNTSASYMKVASASALLGRYDRSLWDSFPFTEKLPKEDRQDFQEILQEGGLVANQVISAAADASDLAAHGYSHGICARLSSWLRLT	292
comp381992_c1_seq2	NVQAIVDHWGLFTNVVANHPGSVHDSFIFRQSIINQRFQDGTMEGDYSLTDIVTARHIPALDQQNEGNPKELIPKGRNRTDQMGNIQVSLGSPFKPPSKFIPQMPMDAIDVFTEMVTKELTKLRTTNHGRIKSNITEEQREAIKSLQEDLTIDVSPTSSNLLSPPEDTQKQNMSFWSSYSFVPGQLNREHVQICRSFLVRIRDPTVLNVKDTKDFLRRMEDVWETDFVMMTLDISSLYTSIKHRKGLEAVNYVLKGRSMKLIEHNKMLMEFVDFCLSNKKNYSRSNYLDRYA	292
comp383328_c0_seq2	XGEAEKVSLCFICFHPTSPPPPPPPFRGSHHCLEVICPPTKNNMRHLNKSATFLWNSPAEKLKREVDYKTHTKRGKNMTNLEVFLFPKYFILCCKTVLGHQAFHLVAPPMYLSIVPFLAKYKRVIKNIGKTRTAKQLFKEITATQQITNISNWAEAKFTHAWQQVSMGKLTNKQKDIAGGLHIHAYQADSSSTGEAWPEERDVPVSAAQEKNXTLHLRWNCTYAQTFCKEFSRLLNELTTIKTLNHENFIXGTDHPTTDHDKARKIIDAGKEALQISRNLSLFSHNQLDTND	292
comp386667_c0_seq1	XAVEKAVPETVQQALASALKPITKQLERFAKRHGLSAPADLQPDLQPSDPQPAXPHSSLISNLPAPIPQTQDTDTDSTSTSSGTSDEAPPKKRARKSKRAASSDPLSTPFTFDPAKIVHPRSSDWLPAPEVAAYVHDNLRHSFDKEVCSRLRSECPRPDIEHRVVETPDIDPSLLTITITFFKKFAKDPKKGIDRAWKGCQDKLLDAIGPLAKILEMALHAQETNEVIDPHILAGWTQRAICFLGNANCALSSERRKSLLLRMDPNLADLASAEPGPLANGNLFGEKFVKDV	292
comp389096_c1_seq11	XGEPPSSNPVSEGHRGATSSQGGDAAGQGGDGAGQGGHARGQGGDTAGEGDTSEAGERLLAALEKLLIEALASVRTSYRLREQRKGPLFMRIYSYKWRMPVNLYPIELTMWDPAGQGDGSDTVQLLLTRVTEALTAADQCLQSPDAEDHTFKASRRTLTEALQLASTAQNSASTLYGASLEQGSLCQPDSRLLATLAGLLRKAASKVRSRRVRMERAADSVRKDMKVRSRLPDLIPLEFSSYLIRQGQGGGTSSQGDASLALQSLLRDPSQLGIEGEMLYCISIPQQTVFRR	292
comp204035_c0_seq1	XGMQKSQWLXRNSKKMDQQSEDDPQWKDEEQQMFEPLCERLLCAVSLLQTSLSEMLDLKDELMAHSLPSSLTTRLSIASGRLFRSVSDLSVPSMELVRLVQVHSSPWEQKKKILEKLHSDYERKQNYLSVALRRLQLLEAQSRSIARYQRIGNWERLFTRLMGAQGVGRRWRLRVEALRRTAVSTEMPELMVETPRVPQEADVKDQHQEREGDVGSAEVVRPWKPCRTKTAVNKNSPRKSLSDHEGVESEEDMEEPRQGSADSRATSQSPISEGGNVPIFIETQETGAQTX	291
comp382266_c0_seq2	DAVSFLTFVGPIGESTEQQDHRPSHHRQYLKAKEMEEQWALDNEHREGRHRGKRSPIATVDNSDDLRMNNREALHMNNLQESEGPGRDECLNTADKCLRLSTGFPFLNTDICQKKEEPVPISIDHFSADVGGSGTDCSPGYEVVSFHIKDEAETYSMEQQESSPRNIAMNPPSDESMKSSNNKVHSKSQAWSENQQPLRGATTTKCESNFSNPIHFNLHQRSPNTERSDAYNKAERTPKNSQFHKGFLNTQQHQSAYTCNEDEKGQRLKGAPTRHLRANVRARPYACTECE	291
comp383032_c0_seq2	XEAITRESEGILQESDEGNSPNLNFSGYKIANPDTLVRITKGDEPHIWEASESGRRIYNNEPSSFCHRAVGPDIFLRIKEELHCVARSSDEELEISSRPSKANNTSTSSNIIHWRKKAEKLSPNDCQDAKASECEAGLNSDVNVANAAVLHKIKREAKFPLKDCHDTEIGRNRAGHNTDNTKVDFLPKVKTDEKPPFKDCEIAKASIKASVTTEIPFVNTEICSGKKDESNPSVVDQPDGKGAQHGASSSSGYEVISFPIKEEEEDYPLNHPFLESRGSITHSTERLITAP	291
comp383062_c0_seq3	LILNVSIRNLFNPESTFLXNSSVKILCPTSTRAAKKANTYWEAQRNSPLTEVERQKLWSSASKNKIAPTLAQTKYWLLHKAYWTPVKLAAAGIANSDLCWNCGKQKGDLAHLILHCPKVKKFWGEVRDCIRSIVSYFPPPDFYSLVAAFMAPELQSRDDCHLIDFLLTAAVKTILTNWKDTRKATFKTWLNWIIFLRGADNVALRYSTTTHSSRTIWGSLDQFLLSYKPSKAVCRPNKFSPSHPDPVNTLRVFVPTGSREPIFSFFFVLHIFFFLLFLFPLILHEDIETKT	291
comp386695_c1_seq10	XLGPGPTEQGVLKYELLCDFHDKVAGVIFVGVCGGRETQASRQDFLRESVARRSWCQAAVGGNFCRKSSGERLLQSVRRKKEAGPGFFLGSCEERRREDACGGSGERGSEDRFFQLHEHTGIQGPPPRGSVASNTFPRTALAAWCPHLSDLVAASLAPRTRRAYEGAFGEYCGYLGVRWEADWDREDAVVSYMEHMRFGGRSVAVARRHITAISFFARVKGRGDPTHSFLVRRALRGWQRLQGTTSDDRRPIGVHTLGLLINALHQVCSSGWEVVLFQAAFCLAFYGAFRV	291
comp387494_c0_seq2	LRPLPGAGVWNNGLIRLNDWVVECMSYTIHLHRQYQPPIARRGGIIVGIFTRSPVRKENSIATSLPQKQSPTARTIIARHLSLSVEQLILSDFADTVGPLAPHSKGVPTVLAQQVPVINLHEEEQSIASPQTDAAVTTEIPRAQTTVIHNSSQVTPPPPVLTPQVSPPADAATQAPNTTSWNRVQEEKAEKNRIRKFDGVGYARVSRWKFQAYMSILSQIIWQMGQLKCPPQGPSLRHHHLHIIDLAPALNNSQAIGYLLSPSHTRYKKLHNKLRSNTAIPYRLGHNNRSS	291
comp330322_c0_seq1	LKATIGTQTTTEVDMASPCTDSLPPPEIDAECDRRDGEQAKASESSLNSNVATECSLLLLGKKIDSLINILSKLDSQLSAYMGAQCSNLINICSSDMVGDPPSGLPVPTLQSNINVNELSNTVVAHEVLSTLNVVPSSRGENINRRDQVEGRLDKREHTSPSLNDECEVESNLPVIDLPPESSPYVVVPTGVPPVRQGLRETHVELKNKVLYWLNRNCPLPPQVSCEILMVRRVKWVGRKIKETKGDCVIVNFRDYRVVRYILGEGGIPIIPWNLSIPTXFLLPAKPISG	290
comp366758_c1_seq1	SVQRLKLNYELNEKRKKKEGITEKHFWIXXEADLGTPPXANDENSQAQTPNSIELTSGEDSPVPSDEEEKPSPSSLGRQTAPACPTRSTATTPASSSNTQLTPTMPDTSSTTGNNRNPATLNTLELTNTNPVNEEGGSCLLCKRCLPLGVGVLGGDVWIHVGNQLVPQMPTQTSPRYWMPMRGTRKQLPGCSTPQKYXTTAGIPRPKIGASXPTNGQGRGVLREISSTLYQAFALQSTPPFIPTPSVPSTSAQATGRDIETGGDSPVPQEPAVVVPPYPKRGVGCPSNDK	290
comp382214_c0_seq7	ALSXSAPLFGARFTNPRWRESPFREDAFCFYYLTLARFTFPCWCESRFPPLDMRMHCPPFAVTVVPAVSIKVGHSHLTAPTRTSGAGXVSRNFSLDIQTRSAKAEWARDHEAQLRYLAEAHRKQVNDILVQNKHLEKQRDDIVERLHELAAQNKNSAQLEKLLHHLTAQEQRNEQLLESMRQQIEEKQKSQQDSESRAYVDKKKEKIQPLLHQAYIPFYSSGSLVSEISALRVTYLQSGGSDQVILAHLQDLLAEAQQMEQRERRTKYLQKRNKKVHVPAKREMNIELLT	290
comp382266_c0_seq1	XQKELYSNVMKEIHQALLSLGPLITASICKAKEMEEQWALDNEHREGRHRGKRSPIATVDNSDDLRMNNREALHMNNLQESEGPGRDECLNTADKCLRLSTGFPFLNTDICQKKEEPVPISIDHFSADVGGSGTDCSPGYEVVSFHIKDEAETYSMEQQESSPRNIAMNPPSDESMKSSNNKVHSKSQAWSENQQPLRGATTTKCESNFSNPIHFNLHQRSPNTERSDAYNKAERTPKNSQFHKGFLNTQQHQSAYTCNEDEKGQRLKGAPTRHLRANVRARPYACTECE	290
comp388039_c0_seq2	KAYMERNGIKIRHTPVYHPAGNGMAERFNRVIMGSIQSAITAGKNWEKEIRNTLWAYRITPASTGYSPFKILRGRDPFTRDNVTWKQLTIVSKWSPAVVNHNLNKAQRTYADQYNRRRNVKDTTLEEGEWVRVKLAQLQRKGDSKFSAPLQVKEVYTRSALLSDGKVWSQDRMSKCNKILQWNLTSGTQTGNDNEKEAGEGPSSEDMEIPGEIPGETEITVKDTPQGNKQKLSTREETPKRRQASEESLPVSAPEEDPRSSSNTPVRHTRTGRVVVRPAKYRDYEMGGDS	290
comp388039_c0_seq9	KAYMERNGIKIRHTPVYHPAGNGMAERFNRVIMGSIQSAITAGKNWEKEIRNTLWAYRITPASTGYSPFKILRGRDPFTRDNVTWKQLTIVSKWSPAVVNHNLNKAQRTYADQYNRRRNVKDTTLEEGEWVRVKLAQLQRKGDSKFSAPLQVKEVYTRSALLSDGKVWSQDRMSKCNKILQWNLTSGTQTGNDNEKEAGEGPSSEDMEIPGEIPGETEITVKDTPQGNKQKLSTREETPKRRQASEESLPVSAPEEDPRSSSNTPVRHTRTGRVVVRPAKYRDYEMGGDS	290
comp388407_c2_seq43	XKWEGSLGTEDFNQPTYQNPNPKLLKEWSALMAGTXKNMLGLIAKYAGLELEQTTEEIAKIKAFLDGHKEQEEIKKFCTATQDRLARYEDEIKQKKRRKFLRDKNDYAQGRILTFGRKYDDAIRQYRRVGSSRQQEQVTSESGSDNYSDLEDINTAGPREGVPLTTLDEYHXFTDKPISPGMTTRRKRKSTGRRHEQGNIATWEDNTANKEEMMGLRPLREEETEKELCARESQNTSFYLAASVLEVSTRVRSFIYTSADVVLYXSSQHSPLSLPLLPIDLMAQSLIEDX	290
comp368066_c0_seq2	QKELYKNVVKEIHRALIALGYQIVNRSTLLRINRREDVKTRDKKQRLGINESITSCFESINPDVLLRIKADEGVCGRVQCDTVESSNAGDVVITSVVSCIIKEELETSSMDGKLSESGQHIRSTTDPNSKHLPATEQETDGMLREYNFEANKSSPESISGYVITKAAISPIFKKEKEEESNFKEHSVFERTECTNSSTDCRNMNKKNNITCYDNPRTRRALSGRNLSRMANISEDRAHSETHLRAESNKQLGEEQTIHCESRFDLQVPSSLYSQAHDGASSENNILRDR	289
comp386653_c0_seq10	XASKDAKAPVVIDNLQWAETLVAVKAKIKALCILTDTLKKGKRLLMAPPEFLSTDAKIFWMQRYTALTEERVTRLRGVMELIQFKKDNSEKHKGDYAYVYSGDPTRTVHLCPHFWKAPACLKRDSQPGTLIHEASHFMGTDDLAYGADCEKLEFGCRGAVVKGAPDDKAKTEAKEVLKHMRTNADNYSLEFEVTLSHKQTYTWVEGRKQYPCCGETAEHSVCEKAVQEAFLTYYKEKQQQSIDIKDYKKALCEAIETIKERTPKIEKSAENKAGDWWSEFKDILRQCNX	289
comp388695_c0_seq4	PAGVAVPAITLPGKDQSSAGAKKPKTPEAASTTGSGKTLPLLGLGEVRAARDHLGRHLGQETKEKIWKGEYVNIFSLLIDEAEREEAKKNKEWMLPREWAAVTLKYRVEENVSNWIQGFSTYMSIMLERFPAIGPEMACYQNKITLAQSKQGGEGWKEYDKEFRRARAHNPNLGWNQTDVNIHLKHLVPAPIEPLRWQGQDSIRYQPFRSGPSGSSGGSFKKQGKTGNKGVCFDFNKKICEEPRGHVDSSTIVASAGTPPIRNSGVLRRQAGPKIEGTRSKIDSLNLGK	289
comp388800_c1_seq1	MEEDIERRAGAPTLFARAPGIQNSNPTTYKKESTSAEKMRKLEKTCKAEVSKWWEAISLQDYIDKGMVPRGLRIYTIPSSENPNPKMLEEWSENSACSSRRMLEILVKYAWSDREVLLSEIKKMKEELESSMEPAIYTTGLEDIKKHEEEIKERKQWKLHRDCDDYERGRILTFSRKYDYMYNKNMTIHGSAVRASESSINEDTSISGNETDHSATSSTTSVQREPGSKVTFLDEYQYMRRGRQTQQEFSSTSPKVREEKAEEEAQQRKTQKNQTKVEEEAEDGGTWEX	289
comp391820_c1_seq3	XKPRPTQFEALTEWEEEVYDQERQRPGKGYGLYYRENHGERMHRWRQANFQNRLFPVMSVGGSVGSKSKKKKKHLRNPKYPNYMINDVDEDELLDDILNNSQPPPPPYQGEYAASAPVAPQAETPRVIPIPISSSTMNRVETVQIARPAERKEMFGPSGSMNCSEMSKLNRSNEGGEDKLKIQTRKLTERLKELTTNMEALTVPVTIGPVIPICNNKVPPDTTLTVPMTSAIPDLRRELFPEQSKNEIPSVSGMIFPTKMYQVPNVMNVTHEAMEKPTEWMQGTNPREX	289
comp391851_c0_seq8	XHKRRQIERNHIQTTPQEYPYLKRIDDVSPFSFPCFVSPLRPLPPSWLXLCLAASGRCGKLGPSVKPFISLLQKHQFAKNNMPRRIKTAEDYVLENKDFMVEEVRGQKMLICRFCRVTVPIVTGETASRIAEHLVTKTHLKLKEPPNSNSLCQMSLAETMTRFKRKREEEKDVAHEFVRALVQSGTSLLHQADGPIGNLFRKRAPACKTLPKATQMYEKCLPEVFLADIEHILELLQGDVKISVTIDETPEMRGDPAVAVLITFCDVKNGWYRRTTMADVHVLETCNAX	289
comp392109_c2_seq1	XFLRLRRICSEEEEWNRQSHKTATRFKQRGYNEATIKRGWQRANQKPRKEALTTKKQQSMENNLEKETVRLILDHTRESKQITKILHKHWNLLQLDTTVSQIMGTHPKITYRRATNLKDKLIHSYHQGITSARKRGTQWLQTKGFKKCHACKVCQIAQNTTEVKYPQKGTWKIQEXDNLQKPYVVYAVECPCPLTYIGSTICELKKRILEHVRATINHDRSNAIAKHMEIKHKGQWKLLKFYGLETVPQNIRGGDRTKKLRQRESMQIINFRTMTPWGLNQSEELYIHL	289
comp318687_c0_seq1	XLQEADLPPSVGPLPAYHEETSGXLTPDHWRHRRLGPTKWRHLASALTQVVDSGLAIATEALFNFRHGPGKGKRDRNVKDMLLKQVRPQSGDSTVTGSTEELTDAAQAEEPITRSYLAALFASLREDLLSNKSELTGELSEVRRDVDDLGDRVSTLENHEXGRDEEIEQLQKEILRLRDQWLDLQAHTTDLENMSXSNNICIWGVASGAEGKDITVFVAELFRFILEAXPSKVIKIDRAHRIGPXKVPNGPLTCVHDFTLKKQILQGAREKHPIHFQEQFPVLYQDLX	288
comp358385_c0_seq2	RDDRRAGIRLSHGLQDIEEARQYHINSMAWEKKRVQQDLLRIRQAGSVSKKGFAIGALSIKKKGAWHGLPTTTNFAHIPNMDDERPESFTTNKPVAGSNTSPSLQTRINDFISTTNANKLKTSSVDPSSSLTAESSSEDSDVVDVKHLMANRMSISAKAATAAEASKNKAHKGTTHIATSTRNSIDEAILMATVGQTSTQSSSHSPRRISVPEDVLTYDEEIYAPDGYPRTMLNMPDFEQAIEQAKKARYIRYRVNPEWNKELSVEEIFERKKNQELSEAQEKKAGGS	288
comp374465_c0_seq1	RSSTSTDISYRKLCTIIVIFYFLFAITIAMFVWFAVISICVDENAQIVNKAMTASPVTSPKYYSSPIPIPLALPDNQTEWDQVVGLTVRPLKQYHRIRRGRPRFWRTRRPGQRKQHRVRRFIFAAPTKPLHHREKPYXELFIDTVVYTFEQHSMPSFHSPRPGESAEDHGAHNALLDNMWYRDMTRIGKTVTDESCYMCAHIPHAVGADKLIFPREIPPPTAKCLLHLFLCRIHGQIQLLSAELDTVFVNTTEWDCNYVTYRVITDISEYERAMENMYRGVKQVAAIX	288
comp379144_c0_seq2	XFRLVGARRACSYNNTPGDEYRXVPPGHPCTANEQNTTSVQQIKMSSCSSSDGCDISTEEAKTISKLGRIFLKNLAEETVKSARKGSSDIEVLPVFSTEDEFIGAYMDRLHSQGHRTFTVQKKTDTDVQRLCDGYNKTKETCSISPSRNRPSGCSAYVSFTFHHGANITACVVRKDLHHRRHFTPSVTEKRPPKPLPVFEAIKRTSLSSSEGCVINPEKMQGLSKLGSIFIKNLAEKSIKSTQHGSTDVEVLPVFGSQEEFIQNYIDNLQADGHGTFTVRKQRGSYIX	288
comp385716_c0_seq1	XCPQLTESIALAEPGGTTPQNPVCLTEPVVLRLCQVFLXRMLIPDDNRDKGYAAKSLPPRRPLCPLLSRSGEDEAPEPALKWGLRRGQRGVRSVLSMASTSSLLLVLLGLLGRGLTFSALDTCLHLHTEKLILSRTGESVLLQCQFQYKNNFTLDEVHVLWGKEVAEDEYSALVIFDGKNVKRFNENTSFSTNSLLQGQASLQLENVTTTVSGTYLCDVTVKAANSKGRTQVYVIGTGHICEEDLPFQNVYKAHESNTAYGFPNRSIGAIVAVAVLLAIVLSTAVYVR	288
comp386667_c0_seq3	XAVEKAVPETVQQALASALKPITKQLERFAKRHGLSAPADLQPDLQPSDPQPAXPHSSLISNLPAPIPQTQDTDTDSTSTSSGTSDEAPPKKRARKSKRAASSDPLSTPFTFDPAKIVHPRSSDWLPAPEVAAYVHDNLRHSFDKEVCSRLRSECPRPDIEHRVVDTPDIEPSLLTFFKKFAKDPKKGIDRAWKGCQDKLLDAIGPLAKILEMALHAQETNEVIDPHILAGWTQRAICFLGNANCALSSERRKSLLLRMDPNLADLASAEPGPLANGNLFGEKFVKDV	288
comp389114_c0_seq7	XECKRRITAVIRRGGDASYSRQLFAMKQYYTKAALGTIYCTLGRSDVKGRVWKMVGDGALATEPKEVNAHQKGIIWRAIAEAVTSVGVCKRCVRSCQKRWQDHRGWSRKIARVQLKLSPPRGRTGRRTLTPHMQRILAVVFPDLDGMLKARQQHGEASPTASEGDQSTDAEGADSHTGSTVEEEEHSVSEGEGSHTGGTSDASTSADEEEPPVMTPLGGESEPDSGATPSVPAPPSPVSSLPSAPKPKVRGAPRVSFVAGTAPPAFVPPAALSVESVDLLKQIHVGQT	288
comp391851_c0_seq3	NLNALKXRNHIQTTPQEYPYLKRIDDVSPFSFPCFVSPLRPLPPSWLXLCLAASGRCGKLGPSVKPFISLLQKHQFAKNNMPRRIKTAEDYVLENKDFMVEEVRGQKMLICRFCRVTVPIVTGETASRIAEHLVTKTHLKLKEPPNSNSLCQMSLAETMTRFKRKREEEKDVAHEFVRALVQSGTSLLHQADGPIGNLFRKRAPACKTLPKATQMYEKCLPEVFLADIEHILELLQGDVKISVTIDETPEMRGDPAVAVLITFCDVKNGWYRRTTMADVHVLETCNAX	288
comp392327_c1_seq3	KEESLYEXMESTNRCRWVDRTEEARIQLLVGCRSARLRDMCLRQPGIETDEILALGHVVENKTKRDSWRLPTRGEVGPGAAGSAHCGKIEKVRPSWEGGDEGTHGCVYCGKNWHRLIMCPTRGQRCFRCYRTGHFVAQCRDDTRRSRRWNRLHGAEAFSGQRIEVVPVESRYIGVGGKNTKEAEMSRELLFQADCDADSEGHGGCLVRRVKVGQKWLNAVIDTGAAINLLGELRLESVCPRQKVQKSGTRIYPYGTREPLPTVGAVVVEMCWDRQRLFVEFQVVRGKT	288
comp357495_c0_seq1	MDTWLHEREEAASSVFDENKVVTESRKPGSQAVTHEANVKNLMRKLEKLKRGEVSKWWVVKSLERYMEVWRVLRGLRILVAPTFEDPDPEMLEKWAANSADSSCNMIKILIKYARKDRGKILEEIKSVEAELSSVMKAERLAKFETDLQVRLKKHEQTIRDDQRGQIYTFARRFDTLGGRNFPGSMVTGSRQGDRNTGTYSGSEISLQMSSELEMGSEEDSAGTSQGIEAPPTVVDELNFLGLDRTQNNRKRPQYQKRKNQQRGEKQDGEGMELRSGTKAKETQRHK	287
comp371503_c1_seq1	XVPIFSSSYKVIISHLTPLTWTDHSMLVHFHITGPPNTPEFSNTPSHCWKKVTETXWLNTLQLIYPDPTNDLINNTNNYNNRIPPVPTRHLXKSPNPKDLINKLAGTTLTSENPREFANNFEGNVELSKEPPNNTYKAELRRYHHQVKETPKKALTLEIESRSNKGKELFAIVKEFTNXTAAIQTITPTQELCKNLSDFFHEKITMIHSNFIPAISHRPSQFANLIDQRLPLTAWNPLSIEDTAAIIRTVHSEAPKDICPHHSYNLGRATTRAALTSIFNTSLKTAX	287
comp376765_c0_seq1	VTPNAPPRETLVIQKIVPVANNSLNGQEIPQIIRSGNEKETDLALKQRVDDRLRERTTNVEALTVPVTIGPVIPIFENQIVREPSLTIPLKSAMPMAREEVVLGNGRTEMPTTSSRSSPPTNLTMNQTPAGRTQIANETAAGVPQVNPGRIGLNETPVGPSPDELSDWVRSLQRKDTEQQPIDVAKLKVDLKELILGTISSDKLKSYQDEELLFLCKSITWKAKSLHERLEEAASEMGVDMTKSRGLQKPDRVDFTEKDIENLNTTGRXTQINELIVLLRKWGDVDR	287
comp390788_c0_seq8	XESTVRNEGLSNNSMERLPLDRQNRTNSRPDTPTYVDMQHQQVFPHQANAAIYTNPAAIQTIDRSASGYFINFDNFSEDPSESENQPTYKLYMQHFKKCVQFLRNTYLVPPWTTIWIISALFFFLIWLGTVLTINMIINGKYLQKESIQLPLNITLSPHRSSHHMERDVPTAQTIATPIPDGIIWDKIEYNILGPVEMLSIPHVFKISLQDFVASSFLSDDXDIETVNNMMTDLEKSAAFSNNELLEDTKTLNRCSAFSILGINSYINHLFQEQYLISINGNIVQLX	287
comp390846_c0_seq4	EERCDRWEIPYAYLAADCWGGNIILLNRGLRTKPSQHFRCRPLSTHXGTKMVKKQQHKGDTDSGGKEPHHPLIHQEALQTTAPQTSQAQGEHFDKHLRAIKNVKATLRPKVDALGIEVGLPRADQINLTVRLKTYECXIGRNVSYTDRDVATLQRPAGEGRKAVRQGGRCGESRRNNIRLVGLPEGRECPNMELFLEQWLLDTVIGSKRSTFHSKERVHRVQGRAYCPDSLLRPVVARLFNYRDRNHILQVLSTNCSWKIDNSTGNIYQDYTAEVECFWGSVTSCKX	287
comp390911_c0_seq20	XSWSLDYTCEKGCIFWFHWQDXIFKDGKMFSRMSLFSDAEGQLHGRFAAQGKKCNNKNDSFLLNALCNMFQKYEQLRKDRDELQEALIKANEKSKCFVESVGRGHILTCENELLKRELEIGQKLDCVDNTIERGAGLEAVHIPQPDVFQGEIEIPLDSENEKFSQAEINQERIMCLEIVDSGPVQISKGGINSFSEMSQDERNVKNKNSDDMFNLQAAQTALPDSFKEVTQLKINNVQEAMFSCNAESVNDMTEKDTVLKEKLQACAFDFERNVPSNMFLFTGPMTN	287
comp392521_c0_seq16	TAIFCNPEISTRCNGRAEIWCTATSVIEAVRISTDGSDVTVVDMKTQQNNTYDPRIWVEIPATLPHNEFKAVIYINNISFSDSYRYQLYVKVQYGFWGPRYITATVKGFCAPQIFVSEQEQEIVCKVNGNGKGGILEWYDSNQTTLAKSEVDQVAVDGIVTLTSKMKFDPNSSRDYCCRVTYENQEETTGPVCLFLSTVKPSLSFSSDLAETALVRKRMFLILPVLLTFIFVFSLCLMVWCPRENLPVIRHRERTTSNTPLFECARGLSVAWNISEVPYEFPSRASV	287
comp392521_c0_seq18	TAIFCNPEISTRCNGRAEIWCTATSVIEAVRISTDGSDVTVVDMKTQQNNTYDPRIWVEIPATLPHNEFKAVIYINNISFSDSYRYQLYVKVQYGFWGPRYITATVKGFCAPQIFVSEQEQEIVCKVNGNGKGGILEWYDSNQTTLAKSEVDQVAVDGIVTLTSKMKFDPNSSRDYCCRVTYENQEETTGPVCLFLSTVKPSLSFSSDLAETALVRKRMFLILPVLLTFIFVFSLCLMVWCPRENLPVIRHRERTTSNTPLFECARGLSVAWNISEVPYEFPSRASV	287
comp392521_c0_seq21	TAISCNPEISTRCNGRAEIWCTATSVIEAVRISTDGSDVTVVDMKTQQNNTYDPRIWVEIPATLPHNEFKAVIYINNISFSDSYRYQLYVKVQYGFWGPRYITATVKGFCAPQIFVSEQEQEIVCKVNGNGKGGILEWYDSNQTTLAKSEVDQVAVDGIVTLTSKMKFDPNSSRDYCCRVTYENQEETTGPVCLFLSTVKPSLSFSSDLAETALVRKRMFLILPVLLTFIFVFSLCLMVWCPRENLPVIRHRERTTSNTPLFECARGLSVAWNISEVPYEFPSRASV	287
comp659980_c0_seq1	XMQLTTTTQIGLEXKCPRGLRSSFTSILRVQTGRREARRLAQRDTWDIIPSMGEKVKVREAEKSKLTLSFNSKEENLLVKQLLSLEALKRQAADSRALEQKVLYGRFQLRLRRSELAHARLIGDRDLSRKMASVIYSSGAASGEDTQGAMKRLLQTGQRSRAASAPCRLRHATVPPAESKECEEAVVNPEGGIKQGDKTHFPKPEDVSGLEGGKWVRFVGAEPLVETQGPEMTLPQTARFRPHTTPGTANKKRGRSAVTRRSASAIPLSTPVHPAASDKTEAVFALX	287
comp320238_c0_seq1	XLLQVKXXQVLWVEGVANGACPQASCGPGGRSGVHVSTSLPRVQRPGAASMDGQDTPFPLFTQDSCIEESQADGSQERVWAEFWAMAKAKGPVWAQGFLDARRQDDSGVVELSGPDPQPSAAASKTRASERKRKPTNKEFPPAPPPPTPKKAPAAAPSDNEPANGVPVLLDSAAEIGSVAHLGKAMDQMLELMASFQKRLDTMEARPPGQPTTALAQAVPSVLQVWGSLGNGAPSISGLAPAHQLPAGVITDSSAGPGPSPPGFQSPEQPASTLTAQAKDSLPPPA	286
comp348012_c0_seq1	KNVYEQGQLFSFAGKFDYMRKQNSGRQDQRALPLTSSTIRNEAHASTSNISTVLSDTESEKSGTQHFLRIQELNGAFHSGRRNWFFSGAEKTVFTPPENKGRTKQERNIRRRNRRKCLKAKRKGATKEEMVTASASINQTIVNMSEIQLNEAEKQLLALGLSFCPESNFKYSETRVDVYKFIRKIKLAKYYSIKKKLNEKENYKEIRPEATTXTTAKKHCLTAGEVPLLKTLHSLGNVSVNNMPTTSNTQEVAQMEAVNISSAGSSPFRAPSTFAPIMPWDAVDIF	286
comp359977_c0_seq1	VELPAEQDIALEPLTSDLQQEKERTPSDDMDMDWTPAEFETCHERPLVLKVPESLTIMEGDQENKPLIVMETQSEDTNIIPPIHPAPRDVALVPPPASIFXEALTETRIHHYLSRSMHSREAIVDTSSSGFDSGTSSPLKKFSYPVWDFFTISKQENNIALFSICHKSVRRSKPSSHXGTRGQTNYMKKHHTIRWKEHLKKIAVGGGDERGKSAAITWEVMRKKRVTALRKAALCISIIRSSNLKIAQESDGDTTATAXSDCFKTHIESTTSWFSPEVAYIMGIRX	286
comp370720_c0_seq4	MPKGKIWLQEEIKSLLNGVQKSGNLDILMSSRHAKVIVWGPIAQHLVRDGYQRTWKQCRAKWKVLRRAFHLEHEYRLLYGTHSSKRTPRYRIMLRMWQQAGRPVFREQHEKSTSLQHSQSEDEVMKTFMLPHSSQVPSTGYRSVLNGSSRERLWSHPPILTKAAERLPTALTSNPLWPQTPLPAQDSEREPSTSPSQQTEMIRLLSAIQMQQQEIINRLDYLNHNLVQATLLSDRQTTAASSQGAESKSPLFYIPSSLPTGHLSQMAKPTTYIPAPQSRASPSVLM	286
comp372092_c0_seq1	XMKCLRSECPRPSLHGNVTDTPELDPNMVSFLKTFVKDPKNGLDREWHGCQDKLLDLSGPITKILDLGVQAKEAKSMMDPGEVLEWAQRALCLLGNANYAMSTEHSNLSSCGLTRNLRDWPRHRGTPSGSTFYPTRNRGGVGVPIEAGTWAETMPLMPLIQVRVIPSSVAMVGGRKQLFLHNWRAIPQNPWVLQTVQEFRLDLLLPSARGTSPSSLFPQAESSFTGKEICSLLLQGAVVRSSPYQQGFVSTIFLVQKKDMGFRLALNLKHLNSWIVYLHFKMEGIX	286
comp380961_c0_seq8	XMKEIHQTLVYLAFHPAVSPDILFRVMHEEESYYSNQQSSEEIGPSGRISSCWENTQRHIPHREIAMDDNKQGFPSFHSDLGLRNEVKLPISLMGHPDEGGESSTFQSTEQVAIPDILVVKVKEEEEIDGVGHQDCDSQDSITTPTEIDVIGKEFADYETLDEFVSSLGKQQKCVFLKKDCRTVETFNKRVAVDQRKYNMKFKYAYIKYVCKHFGDYKSKSTGIRPNQRTFKIGCNAKIYASVDRVKDVFVIKQAVLEHKHHGSMNFPDKTRETRSIRKRRNNTIR	286
comp384165_c1_seq7	DPPELQESIFDIPPPKSDPKQKELYINPDTGHVLTKPPQKRTPESEDSLYHIPLKRKNVGTNPSPPPPPRSPAPPSPPLEHLLITPTTSPPQPDDDDGDGGDNILPIDPWKDYHTDSPTDNDPELYPSKPSPPDDNVGYLELLARAAEYHGVQLHKESLEEDFLFEALNSTQRASHTLPMLKGMMRHADDIFKDPMRARILTPRIDKKIXASSLRSSLYHSTCKIGATIAFLGNIPLADICKAATWSTPHTFTKYYCVAVLARQQANVGQAVLKTLFQTTATATGX	286
comp384326_c0_seq1	MTNLGLSYSDSEVDAILAGPSLFADPAFSQAITHTSEWDRLSEQKRNRIRIILHNTILTEYLRTNTAPRGLLVPNAPRIFLEDAVFRKEWAMIAWHRTRNWLVLIIKTAVRLSQSLMVEILQTKIISKQXLIGFKKKLEELNKEITEYKDGLTQSKVTKFQKDLKKFAFEKVYPYADPAFTPPPKNNINSDTSDDAASTTSGSSNGSYKQRXTGGRKGHNEAELPSNNLATFFHSRSLSDHSTKAPFLVTDQAPPKLTSPSTPHLHTQPTQINAPQQDRRRSTPGR	286
comp384326_c0_seq6	MTNLGLSYSDSEVDAILAGPSLFADPAFSQAITHTSEWDRLSEQKRNRIRIILHNTILTEYLRTNTAPRGLLVPNAPRIFLEDAVFRKEWAMIAWHRTRNWLVLIIKTAVRLSQSLMVEILQTKIISKQXLIGFKKKLEELNKEITEYKDGLTQSKVTKFQKDLKKFAFEKVYPYADPAFTPPPKNNINSDTSDDAASTTSGSSNGSYKQRXTGGRKGHNEAELPSNNLATFFHSRSLSDHSTKAPFLVTDQAPPKLTSPSTPHLHTQPTQINAPQQDRRRSTPGR	286
comp384471_c0_seq1	XALCQQGLRFFLKLPVALVPPDASFTGHQKDTETVLSASCFSAPRSTELEKRHRQNKPLRKIQAYGMQVTDIYLQRTLNLLRMDNRESAEALILRRAADSGICVLIEVTNNSKLSLKTKRYYCESGKILHHGLETIEPGAKDWTLFGKKPFTACGSVGVLTFQLNDRQSHRLAILFSNPFNNILYDRTFALCFTKTGASARQLYEDMYYKGEHLENYREARKDAVIQFPHELLHNGIKVTATMSAESKSILRVVVEDMNEDRSAAGNDNSGRTNPRGYPLRNVSNV	286
comp386926_c3_seq7	PTGAVGPTYANPSCACQXRNRRKILNSSCANQRVPISEDKYIHRQVSDVECKNASVKKSKGVDITDRRVMRSADRQVMGSAVPVSDDYETLRSLSYSLTREDLNRQEKKTLCQERNNRHRKAIQRVRIKEGAHIDIRRSMLNAVPVSGNSALMAIMWPRKHNRVTKMKSGSQDTKSSRRRESPQGARSFPGSDDXTGSEYKQSNFKQDSSNSWRNCPTPQHQRQCNDEMDTKVLIVEAVLMKTYRRTSISRSSQAGRNRDTDHRGGNIRLPPAQRSSSLPNEKEYE	286
comp386926_c3_seq10	PTGAVGPTYANPSCACQXRNRRKILNSSCANQRVPISEDKYIHRQVSDVECKNASVKKSKGVDITDRRVMRSADRQVMGSAVPVSDDYETLRSLSYSLTREDLNRQEKKTLCQERNNRHRKAIQRVRIKEGAHIDIRRSMLNAVPVSGNSALMAIMWPRKHNRVTKMKSGSQDTKSSRRRESPQGARSFPGSDDXTGSEYKQSNFKQDSSNSWRNCPTPQHQRQCNDEMDTKVLIVEAVLMKTYRRTSISRSSQAGRNRDTDHRGGNIRLPPAQRSSSLPNEKEYE	286
comp387518_c2_seq5	FLKSDPPPDSVIIAAARKTHSVASSSTVPPDKESKTQDSGGEKYVARPPPCLKSPVHRRSWGRYDRSLWDSLQRFTEKLPREDRKDFKEILQEGSLVANHVISAAADGATLSAHSRDLRQKVILASLTAMKPEAQSRILNLPFSGSSLFGTHTDEEMARMKTELDTLKAVGLEKKNVSSPLPPLRLTILPTEGSNPSLAKTPKPTGSAKIPVSGLSILQRERNNSPVLYLHEDSSQAMSARFLHHRPPLQWGKVLQIICKSGSYHEGSVDVSYAAEWVLYVFGDAX	286
comp389534_c0_seq3	LGKWDIVLAADVVKFEKASVIMPKFDRPVLRAPLVEKLPEEDKIKAKAIIKDGEEEASSSLIDAAMDTLACFQANGNYNSKVEMEQLRSTSFRPEVESKVMGIPIHGTSIFGKKVDDMLQAIKMDRETVRSLGILQTKQHFKNYWYRRQGPKSYNQWSFFCPYGSVRKHPRQKRQQWSQSTIRSLRQRGNKSSKYDSKEGRTLLLRKNLLPVKLAIRGSIRLFGDYNRQKVLEIVHHGHSLEFVEKPPPVPPKKEKHKHLSHLLLEISKLISQKTHRVPTKERCQX	286
comp390371_c0_seq4	AYSTRSTGKVDLCAQCHSEVASPQTPSPRPTPKYVLNKFLAPQFLEFFNEDIQIVLITDNELFFLLNQPLEGKLFDRKVLQSKGDARSPIGTKPRRKRCEDGPYAKSHSMESLVVSKDCAVSVGPEKQTRSPPRLAGYPTETSDPTGEPSPRREYDHRLYSILTMLLCCLPIGLGALIYSHKNHCIEFPSFAFVRVGASVIDGKIWXHERRNNSIXCVGKYETIAANQQGDTLKAQRASDRALTLNRVALGIGAAIYLAATSYLIFGILAKWDSYQDPRTYKFYLG	286
comp202300_c1_seq1	IGRRFAAMAATSIKASNPLSILGWYDRQMWSDLAPLLHHLPEEKKKEAKDILXEGAWGSSEVIDTAMGLPSIAFRQMEGAAVLSRQGWLKAKSFRPEIQLKILGLPLDGENLLGKHVEYASQEIKADTERAHSLGTLNGGRYQSFCGGRRRGQFQQRPSFQSNPYQPYSQQGYRPQYVSQQQQQFRASNMPYTPETTFQNAIVARDSLVDKQRGLYDVSRSLRHIFTFQFTXNIVSSXDSRWQGAIIKSRSSLLAFAQGTHKVNGTDSCFSEKTGSPDLSLSRQX	285
comp382477_c0_seq4	XTSVFSLRPKEAEDMWSEDFQDFEIRTSIEPSSEPADVAAVASFNIKQERRSYSVDEPDAEGRGTLTSSMCAFHNTDVERQMKDYHFPKREENSICPNSGSGVTTVTSIGINEDGETYPIDFQDSQRRENVTSPSGNQGMHRKKNMGHSLNSKEKSTLCKSATKKLKAKVVQRAYEGSISMSQMWAGGDQEVRGQKTPQWQSVCEQLSRTNKHQMTPSVHSLETYSTHESTLENVNIISLNPLQSFMPHSGPEREQRLKRSGQTGLQRPLQGKGKYMCTECGKSX	285
comp382555_c0_seq1	XEENRRRLHVDLSKKEFKLNAYAKLLYSFVETMEVKDCYVCMKLPSSVDEGITYHHLPLTYGITCSILLSLFYHRGHFEYYFSNYDVVFTEVPAYKHLNKYDYYKEKERIGNFFKPVIASHIAYAHQRNLTCSLLEIEKKFIYQLEARYMQLLTYNHPGKPLDWTDEERLHQKKGSLGPIALDMAQEGKLCITRDKTYYDKSDVGTSTCEHVFRADASVEGFLQGDIEVIPTVYYVCGKYAYVRLPKDWYGTCYLAVVFPKIYHTKALDLFEHDLKADRKRRETN	285
comp383937_c0_seq1	IDFSCQAAMTSSTSVDSEGILRSQDSXFMRGSHSNGQASKGDKLVKPPPSRPDQHQVQTHTVCLLAKNSKADPRSNSLANTLQGGNTNVITPTGSSEHSEWRGGVETIAGSPEVTIQPTINLPPAASPYVVVLTGVPVLKNGQRETYLELRNKSLFWLARHRQLPYDRAGEIIMVRRVGWVGTSPKLKQGDCVVINFRNPQTVRWLLTQEHRPQESRTELQSVSLDYFYPSAHQPDRAITSVDHVRCPSNFQDNGHRYPPPRPLLYNVPVWNRFEGLEEVDXQIX	285
comp389365_c0_seq1	XCYCGTLFSKASQQWPGDHGLEMKEPPADGPXDGEDRMRNLTIPFMGIHGVTRGVGXRRALGYKRGCASSLWTSIESFSSPALDLKSGDTATMLKALVFSLLVVLALGGPAQAHGHGSSEDNSSEESSGYCPDVISPRCVNGTNGAAVNCTTQEATPTSAPDCTNVTAKKCSVHSECVTPQKCCQTSCGTRCLELIPYKACTSNADCAAEPKKFCKEGACSSDSSEKGHLDMKKENGDITKTTCYERHWEAKEELITPPPSEENKQTLGLIWIFVDGLLRHNIDG	285
comp391583_c0_seq19	REEATRIGLEGPLAGKQSLSEHWGLVTSVPXDTVIILQSVLDLLYSSEGRTSLLKTLHAGQHFCSSKDFRVTNWHGCRFRTVSVKLQDKETTFRKKIQDRTGVKTQDKTSGQKMYTLLAEERRKPSCSQRWLISFISSSVCSTSELKKTQQSKMSSSASSSKGAVPPHDMKTKSQLTILYNQPVVFAERLTRPMGSLPVSAGVLSHSGVRVTLEDGSTYLIHKGKDYGIQSETVVVDAKHMSKSWEVTQSKPVQGKTVSDFVKAGGTDYHLFFDNCHMGAGRMMK	285
comp391583_c0_seq25	REEATRIGLEGPLAGKQSLSEHWGLVTSVPXDTVIILQSVLDLLYSSEGRTSLLKTLHAGQHFCSSKDFRVTNWHGCRFRTVSVKLQDKETTFRKKIQDRTGVKTQDKTSGQKMYTLLAEERRKPSCSQRWLISFISSSVCSTSELKKTQQSKMSSSASSSKGAVPPHDMKTKSQLTILYNQPVVFAERLTRPMGSLPVSAGVLSHSGVRVTLEDGSTYLIHKGKDYGIQSETVVVDAKHMSKSWEVTQSKPVQGKTVSDFVKAGGTNYNLLFDNCHIGAGRMMK	285
comp391583_c0_seq27	REEATRIGLEGPLAGKQSLSEHWGLVTSVPXDTVIILQSVLDLLYSSEGRTSLLKTLHAGQHFCSSKDFRVTNWHGCRFRTVSVKLQDKETTFRKKIQDRTGVKTQDKTSGQKMYTLLAEERRKPSCSQRWLISFISSSVCSTSELKKTQQSKMSSSASSSKGAVPPHDMKTKSQLTILYNQPVVFAERLTRPMGSLPVSAGVLSHSGVRVTLEDGSTYLIHKGKDYGIQSETVVVDAKHMSKSWEVTQSKPVQGKTVSDFVKAGGTDYHLFFDNCHMGAGRMMK	285
comp285929_c0_seq1	TELIANNMSDMRRKRLEETKSLFNEEEASLNDTFDKTPSSGKGTAKTLTQQLIQYEKRLNKXINRSWEVMSLENYIEVGRVPRGLRILITPTYQNPNPKLLEEWSALIANTCKNMLGLLAKYAGIELELTLEDISKQKALLDKHTDQEEIKKFLTSMEQRLTRYEDDIKQKKKRKFLRDKLDYAQGRIVTFRRRFDDAIRQYKKVGALRHQXLVTSESGSDNYSSDLEDLQGAERGYLVSLTALDEYVFYRGTKPHEEDHHEKEEETEEEESSKRKQQRKKHCH	284
comp385952_c0_seq4	XGSGLSMESLLSPHKQSKTGADRKAAMQQKWIITSSAEMQDDDKSPAPTQDQDSSDAEAPTQTDVEDQLGTSGQPRWTEPVSLTVPMTTLLTLVAKPQLTTASTTCGPSSSSNMTCTPVPGPEVSADTTLIEDGGASWRVQPEPRPQGRGCRGGGRVTVGQRGEATCPTEAQDNIAQVIGAYEGNQEQMGQLLEELWKMKQLXWFIDQHLETHNDNVGHLIGVLRDVQTSLCRAFTLTSTHPCGQPTAEPSTSAAATGMETPAEDEASDTSEHCSSGSPYKPKR	284
comp391238_c1_seq2	XKSIIXHWVKKQCLIQNIFEDLIASYSGTTEGLKQVLLQRAQEEKQLLMDCGNRGSAGRLKRVLRELQEEEIAEKRCKDKKAKQSGLDYIRVGNQAHAESTTSLPVMXSLRMNLQKLENLALLAGMASVLHPKSTSRNDAVERENELVLESPLKSKYQGQKHASFSPRHQLIPKKLFPTQELAVSTNGVTPTRHCKQDPKIMVPLASHILTPQGFVAQAQSHSLAYSDFPSAATAVDVNHTPCHDDXFASNKSFDHNDNEESFHLMTEESPSFNTGTDMQQLVX	284
comp391661_c1_seq4	XSXFCVRPKSVIFEFCPPVALWVVYLAKMGLIYDEDDLLEYTEEEVMSFCRERGIPIQGNFFRKLYLFEAIRRGVVFEPQGDLSDYPSAYLSGGFVGGPEESEEEEESDRTGTPVDSEDPIDRESLAGSSVQGSVPSLSLSPEEWVDRREEREHQLXFVEAQVRECQGDTQLGVEEKKALLAQELSLKELVLEEKKLDTERVLAQERMAEAERAFAREKLTRGDMSPECSLSGLDSPVRVGFSGGSKSESSVGRPTPRAQKMVPSSQEEGVTPEGYRLRFRGSR	284
comp391692_c0_seq16	RKVLYHLALADSIATIKATCYQEEIYGITKPNTGLLIRNFLIKNNSMLITKQTKITKFTPLAISELLNKQAEAILQPPAPTASPIKEIKRATIKTLMTVCGTISEEEEIKTIFINGQNTSLKSITLKDSTDYIKVTLWREATAFKTTIGQYVTITHVTVHEFNGQKILNTTRHSKISETQPPPETIEVQIYGIENTKGEMSTITTQVKDTETFQSMEIKNTILIDWFQLDKNIENFGDTLTHYLPKTCEVVFCNGEIIRITKTILHDDSFXNFCLLLRIDFDST	284
comp392836_c0_seq1	EAEEPIPRMDVLLGGGEPSRPGSSSLSPEELEDRREARQFQLEKLRLEGEREEKRLAIEEKRMLLDHERSLKELEMQGRSNSDGGSNSSVNTDRIVHIPKNIGKEYQPGDDIQRWFQGYEAAIHMNGVPERNWGAGLWPLFPEEARDTLIGLDKGYTLTYADMKDALLTRYGLTPEKYRDQFRSSKKSDANTWLECVNSFCRSLDGWVKGSNVTDFQGLYNLIAWEHLSSLCFADLRQHLVDSKLTDPRKLAMEADRWVSTRVHKKAFGGDSAKGGQGPQQKSG	284
comp347235_c1_seq1	XVVTSTSPETFHSYRPMTFTESSLELAAKKGECVSTSSKPIIGLRKHSEEDENHPRKDKSTWIGDLNTLRHAGSRFLNGDDDTTGLGQDLMPEKSLLERPLDRPPSCRYLDHPFIVPTLEDSDNEDAVEAELEQLYLSHLSRLQAAKELKEPGEVDLAQGIANDSQSGTDWHSHVSPLDLAGTKRILNTWLVEEISLRHANGREEEEGTNVARAEVELASSVCESPPRQKEGWFEKKEIPSIVSVQDSLKDSLAEKEGKAPCNIKSSDDKAQSFGMDLPKIPX	283
comp364642_c0_seq1	KIFRRKDHALGALKVAQTGRGKPPGTQKRPVTLKKRKTRSSLINKGSNAAGCDNVSSAVPQQLIWHHSATQPVYDETTGLPLDQTTPVPSDPPTLELIYGIFKQVHEEARAETPRAHLATQKLQGAIRKVKKICTDMVERVSAIGAWTAVVEEPTSTLQAHIGEHDAQLVDLEAEDFENCLGIAENAEGNDIRAFIANLLKGSFPDLPNWNWEAEVQLVHRFPLMLQKAQHAGQADRPREILVFFANLFIAQAIFEKARPDAKRSYVWPEFCHATVNRRWQLR	283
comp368785_c1_seq4	XINEWWYNPQNDPAYAVERLFLAEYPLLNLLYSNTSLEALAPAXTVIQIWRRASRSLGWWGTLTGATPLWQGTHLRSVPALTGFRRWDNIGISTLGDVMRGPTLKLFQRLQEEFDLHKSQIHRYLQLRPALLPQIKNLQSLPEFHPLEGRLLMGDLGHTKSANFTKLTTHSKTNLSQTRAAWVVDIPVLTDDDWTEALASPRYSAVSTRYWLIQFKYLHRVYYTRLRLWKMGAIQSPTFLRCNSEDGSFSTPSGAVVHYNTYGRASWLAWDGYWDGISRPILX	283
comp370043_c0_seq3	XQQTGYKDSPNVGGDEKEVSLQSSSTLSLAEQDYSAYPVEKHHFSGRQSISPTEKTSQAAGRYGISENGSTNAGIFGKFSEATGSLQPSDLYSYTNTGTAFQHSETPVTNHPQATVNSNTNGSLELEAFSTTETTGVTGLLSDSLAGGTVQQTTHTSDWVTVSSLPVENTAVEVSSHSSLPATNLSLTNQRAQLLPGVTQPVMLRTADGTVSPDLSGMSYAEILAISMGAFILAALVSSLTYQFLRSMWRKKALERTCSVYIIENEMHKKELEVNHDEFETKL	283
comp384420_c0_seq3	APTKQKKGGRKKRGEVWTPQVKQRYRDIHRTPLRGKHGGGVPKKIESPQDPQETGXNGGKPSTGKYTTYKKGTANLPLCKLTDKAGMVPQARKASVRKIXERESLKTAVELDVGTEGSMPKNPAVDQEEQVSMTSNRHNRTPEPTRAEGEGKTREIQDVPKSDRSGQKPSHEEVGPTNSKKRGGGEEGWGKPSAQVKTPSEGPTEDWAEPWKKGGTPPRNITDDMSSRPRGWQILGXPKPGQRKLRPEEEQEPTPAEYSRARKVEEPARETTPTSRKAELYNX	283
comp386248_c0_seq13	ARLLLSFPRSVLGFPLWLGTHPYFDFTASPSTRGKAVFQVWRECHSLGVSFLHFVTLTLPGIVPPFREQGSVGSSDCALGEAMGTKACLLDALKALTSAQRHTFKVLLTSTEYRSIGPVSQFELEEVTHPCDVVELLVAHYTEQHAQFVALKVLRSMGLKQQEKELRRALDEVKEKKLKKEQRLSRRTMDTQRMSEKKADAQASKAKSPEAAGSDVPSQEAGRRGAPERTPARSAASRKMTEPRRRIREETPSTRDLEPVTRMMPATNKESALKDNKDLKSAX	283
comp388702_c0_seq18	TDEEMLAVITDTPDEILPIIDVTDKEMLAVMTITDDVMHAIQQDGDPELQRILEDLQGRQGAQEAPSSVQDNPVFTGPLESRPDALIAQEPPQRPKERSLKRKASTSTGGPMPKNGVGIRTLKGAVQKNTAKNPRNAKEAAKPLRDRTTTVHNAEAAAKGVSRRVCQDKLCTYYSHIQQRTGKLVKCQALPDSNLLNAPTGIPILHRAGDIGGTGFTTPVSPAVCKSKEGNLSSSKPCLKKKHESQKAQATSLNPESVPLVVETQLQSPVHKVNRLSRKYLKK	283
comp391416_c1_seq1	XFRRRVRQWGTPPNEASQSPHQSTPTKEPARRSPDAPKLSRMHTATTSALSGTKEASIITGAEPHRVRTPEGSPFFIPTMNLTYALVMWSGTHAPDCRGAPIITVLYEEPWSFTPALGDRVRKSLSGGSIVIDDASRSDEGFYTLCTSSSQPLLVIELVLTEPYPAVTNPPDTITTVAGPHGRSWWGRLLVLVALLMTSMLAGVLILKGKPLKRFFIRHPEGPRTREALPSAELNEEGLVMLPHPLTPHHHNSDRNGSSTGSDAGSSTRKDSDEVVVVNADTD	283
comp209402_c0_seq1	XESAQVSPPSNNWDSVRKSPHLSTANCTTSAGESSGGQLKIRSRTPQSEDDDKVNPMKGLGLCESSNGLSPTDSQMLSMAHPLPQHPSSTAIQEDGEPVHQSEEQLDLMLSLSASSQPAQEEESTVTQGRDVETKQSDPTLTPVLMPICHVDDVTKQSFPEGRERDKEMQQHEVSECTIRLLNNVPPCQDDIDSVTVKLEETHSILTMDQPPLSVNAAIQDEDHNTKFRKRPAIARKKASIPSQKRRRHDHSLRTVKDFHKPRGSGTTTSSVRLHGRVSGSP	282
comp350914_c0_seq1	XQGATAACNKETSESEVETSEGEQTTSTEDRSGTNESPYFQEYKLXKRIPTETNTKDSSTTTTTKKRKTRQGKKGRRRGTYSKNYPQQRGKGQMVESREEMTIINLSDRTLTQDEIXVLQLGLTFCPTSGYDYVQTRVDLFKYISKLKFQKIFLLHPKKKATDGSYHNVDDIDLLSGHDLETLMALQTLDSSTTTEEITNIDTCLAEAGITTSSGKSNLKRKSRVIPXVPFDAIDVFNEAIIIDLKNLAKKYISEQTPLQHTQETVGSDLMTLWRSNPPTKG	282
comp356816_c0_seq1	XKSGGIPCIKMALPHTHYLDDFLFIREEGTQDCGNALLDFERLANHVGVPLAPGKTEGLAQVLTFLGIELDTVVGDEACRADKVQVLVLEIQAALVKEKATLGSIESLLGKLNFAARVIPSGRVLAWRLAGATAKVRKKHHLVRLSKGTQKDLSMWAEFLANFNGSVIWRAPWAGSPELCLFTDAVGRESFGAILGSKWCTXKVAECMAQKKITVNVTVLELFPIVVAFNLWPEALAARRVLFWSDNMAVVQAINTRTANCPLVLCLLRELVRACLYNNVEC	282
comp380891_c0_seq1	XKRQSCPALAFLPSHVTDLDASHLCSGILGGSTHDIATNSCHREVLTDGEEIAHRRLPTDFLPIPQVSXQRSIMKSPAISNEDYSSLCPDQQDRSDTRRFHHIVLSRLKSFVRLPWMDTFQRHTDLEYGQCDVDNRVVESKSSYSKTVVAIVVLAFITLMVLLLLWNYKCIMIDKVCEGNSDLLTPVFTEDSTSTNIXAHTRTLRRSRRMVCTNKESQSSNITAPRREFIALPRECQQTVCDEKCAXTKFVIALMCSVLEGDNLSRELCDRKLIYIPFGNVL	282
comp383068_c0_seq1	XAQSQAVPTVCPGFAALLNCEXLPPVSSLLPAAEQMARAAPMWVFGLLLAYRVALGRSDESEESPQGITLITPENITAQIGQTVTFRCVTQKKTPVVFFIFTNDFSRNITCPGTTPVVPDRRIEAACHPEAQGGLTATWTIKDVSMVDNSVQVICSAEGQKNMTSFLTVEEAAVTEYAATPIAGPVVGGFLGFLLIFALIVCCLMCYARCRRSEEDDDKKMVTSFSNPSWSGNTNSTLEKGSIPNDYEEPEKTNSSEQPSKQFPDAGAISGHYESTTDSVSA	282
comp391451_c0_seq6	VPPAAETSTPDRLEPLCLENRGLEESGNDHTIQQSCRXGVGVCGRRELSEKRGEPFLKESERVKSAVNEHRGYPARGAMSDDECAAREQESLKLFTETATERNVENRSTVAIANNEIGKMLQEYEKLKKREISRWWEIASLKQYVAVGRIPRGLSDDNSSYENPHPNLLREWAENSASSSNNMVGILIRYAEIERQEVVARLKELTTAMDKNVDQTRIVKFKGELKNRLEKYEKRIKDRKATKFLRDRLDYENGCIYKFAKRFDAERRKKVQSGTAFRQEAY	282
comp710266_c0_seq1	XSISDHQDAIPELQVPCDKDVLSGSEDEEGEIGSPLPGAKSARARLPTLLPQACEGSSQVSPVHSTSTRGTQLGRNRGESADFTSPGISHNSHQNAEGSLGVKPPILENPGNEEIDDSRGEEVKIPTCKRLNGQNDIDNCLSKRPWFHRQDDLSEETSLEDAANGPLPNCNGIRRSGLLGSTPGNQTSSNTERLTEDLAGIHRSVGKAISGDPTDPALPTCIGDPLCMANPDWKEQEGPDSDSFAPLPDVFTPPEDKFTMTFPETYDFFFCDAREQGESNAX	282
comp322667_c0_seq2	XRDQLMIQCYSKKAQERLWAASNPTLKEAITIAKVVEESEKCKKKIKMIQQDKSTEIAVVQPISDQVIPVQGKHIKSTVPGKVVEESEKCKKKIKMIQQDKSTEIAVVQPISDQVIPVQGKHIKSTVPYNKASVAKPRPSVQNQKQVTRICHRCGSNFHLADSKNCFAIGKECLKCGKKGTKLRMCKTPKQKIAVITDEEEEDDTAVMLIKSDESILSGNEKCLARPKADFTINGHEMSLMVDSRSLYTIIPKTLYDTNCKEANLIPSDVILKGYQGSTIX	281
comp363640_c0_seq1	MAEAGSSRRESATRTPCGRRRRSGVQPRPIYTEAELAALIFWVQRHLPSMLAAGGRPGSGYALRERRLLWGKVRRCVRGSTGVQRTTQQLKHRWADIINREQDLLDLLGVEVEGSLHRPPVAEPVPATRQHGVXTEEAQAVGGGGVTAVAGTSATPTAGGPPSRQKLAARLRCHRIEAIAAEYRKLMALEEEEEEEKARASGRSSQPSSPPPSQPYQPQRRHRRQQPGSTTATTQQYPTPYASSTTDRLLRRVLHELALILLGQQNLAQEVAYLHARLDAL	281
comp384471_c0_seq6	XALCQQGLRFFLKLPVALVPPDASFTGHQKDTETVLSASCFSAPRSTELEKRHRQNKPLRKIQAYGMQVTDIYLQRTLNLLRMDNRESAEALILRRAADSGICVLIEVTNNSKLSLKTKRYYCESGKILHHGLETIEPGAKDWTLFGKKPFTACGSVGVLTFQLNDRQSHRLAILFSNPFNNILYDRTFALCFTKTGASARQLYEDMYYKGEHLENYREARKDAVIQFPHELLHNGIKVTATMSAESKSILRVVVEDMNEDRSAAGKDNSGKGNSGRTNPR	281
comp390365_c0_seq3	XDLEYKHTVRASDRTGCRSASLGPQNCEGFCVVCADXEKPLEGSSQSVVCDLGEDCLDVRAASASSTSGLNLKTELDRCVGFLQALSSMAGLHCGLLLYLLPCLAQLTDQFGESSNCGTISKRCGTHAEIPCSADSNLISATVVGPFNTSTSKTNTCLNLTPPTSQDGRLQLTWSVNTANLHINHVQHSDAGTYCFYLKTKDSSGVFYQAHLQIEGDPGDSEEPNYAMYSLFAVPVLICVILVLWIYCRGCYVHQANDVLGQSSPSGPPVMDDIEMAAGAQ	281
comp391259_c1_seq6	XHRRYGRCVLMEXTPFHFCTQCHTTYPNTDLHQVCNLCLSPDHRKADCDAYKSFRSKKTFGDQRARRLERSRCSDDDTPNIFSEEHAQEEPESEEEDGAFSVEISCSNVEEELEHTLPLGQRVSTIAPNPAPVKEFQILLDGPGRPLPSGHCXIRNEILDAPPSGPAVKTAVKPKPSXFSTDLIGSIKSSVSAKPSEPTRQPAPSSSVPENKLSKALIQNQPNSNPRSILKXSLSSVKPVLEKMNIKQRKIHIQEGTEQIIASPPSKKQLTFEDDLNIPVP	281
comp392034_c0_seq6	XFTKPSDIQSNVDRMRRKGTIGEETVWPMDFVENKFLEVARPPHQCTNTSAPASVCGPRMALNIFGATFFNNKWIPDMEFQCRNKTHLNHVGEISPTPAXTPRARKSRIARSKVHMVGGEGTTPNCTETYTVLFMFQRQRNHTIGQXRELQHGHLHTGPAIGLMDYYWQCDDHAYIQLIPGWWGLFTLMTIHTPSLVILGENLSELSQHSLQKKTTLLHQARRRRTVDYFDWAQYKNIPEEFKLLTETQVNAGGYVPIFSMDKSKRPLATDNQVGTDENDK	281
comp392837_c1_seq6	XLAAKIRSQDAVRSAGTILRNILKDLDFGLNDKFCDSPELHKSWESTRMPDVVFTFFTSLFNISKAKLLQTKVLEFRTEADNIDDGFEDISEKVEDNPMNPQAYVVQIYCLLQIMFYDLHHNKKKTLLHLMIAHAIYDXFKILVNLTAHTFVSKGFTTAALDTFDFEDSSSLSGTSSTHDTAMVLFQDCTNEVAAGKHGVSTKLQIYNPAALSTYTKSLQAINTSQSPESFKVAEDMDLLLPDAAVRKADLADYHMLIRCGVKAKEKPVPLWAEIHALIFX	281
comp571741_c0_seq1	FLPYQTLQDWYDLPRGDYRLHSALVMAVQKHWKEGLAEPRTNMVCKYVVMAAGTFKAVTCLYRRMLGEGTEPLEELQRKWEADLGKEIQESAWAQMVRRAWKSTRNARFQLVHFCALHRAYLTPAKIKKYFNINTAQCPRCTLEGAEFEHMMWSFPQLGTYWEEVGDLLRKITDRQIDADIGTCLLHWFPHTSKTKVTSKFTDLGLLLAKQEITANWKSREGPSFRRWKTELAKWAESEGTVRLQLAQCLNNEKALETARAWEALVQSLKEQELTAEAAPS	281
comp180642_c0_seq1	XLVFESPPGTERCDVTEENRERQPRKEQFFKPTGFDKNPFSRLFPLDVKDSKLKKEIAGNKRVSVAKTQSALGKIFGLSAGTLKKEQILETEKLPQKPSDGNSKFEGRPSLHYTGLEDTKDPVTTPKEKNWVVTKNERTQEESKKLEERCQESKIVDPFGYAACQTGHDPSKGLPQFKCNRILEPEDSTKYAGPENSSHTQNEYERPNPPEIIQCPTELQTVCQDQTQSKSEQMKDSQNRLSGLLDGGISSESIIRHSGPGIIETDTTSQRSQIILQSEN	280
comp189187_c0_seq1	XTFHSTGALSHVIYHRSVTYVCHRNTGKWIARPVALSDPRKPSDIVKHIGSKCSIGILKTLLISLAXEDVGEEEEQHPEDSVAEEEVYSIEGSSNSEPKISFDMMDVTLTHHVVSKVPPLPQPCVEYSRKHTAPLEQEALGPTLPFGHVWHXATAPDASPSSQAQKHQPKPKTLATTTPAPTRPLVPADHPHPLLRLPSETSTPNHRHGSDLKASKTAPKNRYWKDSRAYPPLTSGKAGCSTEADPHSASYRTYPDKVFSSYSATIKKTTVFPRVTQLIX	280
comp351316_c0_seq1	XLHSSTRTQSSAQLPGRAPLHSWNICISSYKSPITSPLMEPLPTDHPDSXPLSAASSLTSSPPHHRLQSLHILINLNFHLEHQTDPYCTAVLKSLNNIGLTQLITGSTYSAGHTLNPLFTTSNSIKHNATLLLHGQTTAFIHFQMNTPQVNTPTSISLPSRSWGKFSEADWFITLSTGQPNITDTLNKDITGFNNWIKNCEDSLAPIKPNQQRRFNKRTSWYTEDLRDAEXHCKPLDTENGEPATKPPALRRYLXQLRDIKKRPLAECMEESSNSCKEIX	280
comp375423_c1_seq1	XAECTVQFLLMRKRMLKSAPDNPVRTKVVTPQVEKXFKSSLSSALYIRGQVFPDSLVVHTSREKQCERPLPQIRRPIILMLQQTVVIGETTEGLIDNSVDQMSMSDRYHWEEMETLVQHLLETXRNSVEEFIMEREAISNMNIHSGLNTTDTASCSVNTSIHRHWHTWLHVSEFKPKVQQHYLNIPFNGEHLFGLQVDEMLAKIEKDTDIPXSMDVLQSVTPRGKPTRAINKPFMSLRQLEDPXGLVTVATLKAVVEVALGKEETGLHLIQSTCINSRTV	280
comp378192_c0_seq2	XPHHMYSMHASGSIITPATCTLEEASSHSNMQARGNIITHTTCTLSIITHTTCTLGKALSTQIEPPHTEHAHLRKHHHPRTTHAHLRKHQGKIPHHTLNRQRMCSCSTRYPRKVEQVNVNTQDGYFLGSITGGPTLTNCELKKYQYILHHTHDRYSMGGKQARFIINTESECEKYKCLLTPPQHKAQMQHKERPGKVLSDKLSITHSEQQQYVEKECKQKEDAAGEVSLAHTGPRLQVHCAAVASLFKAPLAQYACLYLQGQLKSPCVIFHGLVNMGQQX	280
comp387956_c1_seq22	XDDNTPGDEDMDDRSDTSGQPEQKATVSLTVPTTPPTPHATPQLTPVPSACVSSTVXYYLVPPVLYPEVTITNPVTEEPEISGRVHPSPRAKACGGSVCGRVTVGPLSEATGVTHTQATIEQVFGAYQDSQDVMGQVLAEIREMKQLRWDIYQEIAGIYIEVAGIHTEVTIMNTNMYSLVGVMWDIXYNLLKGFSICIYLFLWAKYIQTINICCIHREGGPVRGRHASTSPPDSPYPPPLKKGDVQVEYKELRRARQPPPPGRNLAANIILYVLHIHFVX	280
comp391643_c0_seq2	XDLEEGRTDEADLQEGRTEEADLQDGRMGMKPTCKTVARRKQTCKKVSRKKPTDKTVANQKTTRQRVAEEQSPTTRRESRDXKCGQQDMTQEDVGXEETWLKSDKSHQKSDVKKQKKIVTTGPVTEXCEDSVPTSGQHQEENMESARFMEEPGEGDQVGVKTGPRRKTKKEKSKRCGKSTHTPERRHLKKKVQKVKEHLNAVPEEQQRHTKHKSTSASSDHLRTTEQSKPVSFATPTSEMERTQRRGHLGAEASGAPVAADDPRKREMNCCRSLWKSREN	280
comp392005_c2_seq1	QFAQEATCKRLRPCYRAKVGATYCYLMLVTLGAGSLHVTIPPRYSVDSTAAGTVSALRSPNSLGNAQKSRVGLFWNRDRKGRIPALVCHLETKPGPERRWKTPRIEKLPXRLLKNTRDRSCTGNQKLSDRSQRISLYVNQRELPENHLNQNTEEPGMGNQQPTVCRAEGELVLKDGLWNVESERHDTEFKLLEELSRFEEXIRERTQIELEHQKEQEELRKEENRDRWMNLHDLTMSQRICKPWVSSYFKNIPMHIYCQPIGGDRPKRRYKILKXSSMQS	280
comp346660_c0_seq1	VSQVLPGVPEDLHSILSQVIQDDCDASELTIHFSYIQSSFMDMPFDGIFLFREKADSVLECCKESRDTARSLSLSVSPCALSAFAFFVAMGGVFSHVSHTPATALHRLSKLCEVAVHSVLVGMVARSSLPTTPWQLQPPSIPSLVLQDHASPVGEFNIISFAGGPXTLNKWVLQIIRDDYSLPFLSFPPSIPPTQECLVKDHLLLREEFTAFLAKGSIEKVPVSEVGNDCYSCYFLIPKKSRGLRPVLDLQTTNLFLKKEKFKMLTLAQFLSALDPGYW	279
comp366742_c1_seq1	RHTTKWKLMSRSRARLQRALRLLLIRRPMRRGRISTRGMVLSTLRLARLRASPTFQEPEQPRPNSKCFMRPCVSFFGGQTLLNAFGARRVGGDPNRFRDDSSCLGSGGPPGIHSWIQTDAGRTILTFPDAGPDADTPSAPIPIVIPDSEPDGHHLMPTLTLAEPLIPRSEPEPFSHGLGLEGXXERLQDPEEYQPYIQDPIMDWSEKLGEASGLDTSPDTGMLSLPTMAMEEGASYAMVVRMASEILDLQLPSVAVKTNILTKVLQPRAYSSEPLLRFX	279
comp367779_c0_seq4	XGPVIASSVFSLKAKEQGGLDTVDDDKRHNDAHTPSSSVMKLDEFTMSSEESQCQNDLLNTNKMVHPHLFSTANIESPDLLSLDWNIPSTLGTGAFSVAMNTERIKEEGEAYAVSNQKPEEVKNLHNPTGFLPLTSDPEVTCLDPVDGDTREECSSVDAGTEAIAALISSPIKEEVEKSSLGCQDSGVKGSIRCLLDDSVAASVASQSFTDENTLLQQETEDGPVNAAHRSNTGSMNENEVHTESPKKRQKVRRSRRSHISTESCLSEVGNIKGNGSHT	279
comp369024_c0_seq2	XSPDHHAACHPGTVPTTMPLVTLAPLMSGRCSLAWEIPLAAKEGIWRREFVDIFTLLMHGAEGVDTRKMGGKDEEKKVRFQACPEKSIKTSIQAFAILAAIVMERFPEQGPGLFQYASIITHEAETNGGLGWYRYDCEFSKKMAICPDLXVDQMEVRLWVQHMGKGKVEAQEKGNTNTKKGDFGKSVRQDKRGQFKPSFGKVAAGGAPKVTEGSSAGPADYLTRAHAPGGRPADLYTTVANVGLNTQPPLVERGTRLAGRHVRISRPHSPAPLRPAPFX	279
comp370043_c0_seq2	XLKHYMDRYLPVSSDASLEVPTVSLAEQDYSAYPVEKHHFSGRQSISPTEKTSQAAGRYGISENGSTNAGIFGKFSEATGSLQPSDLYSYTNTGTAFQHSETPVTNHPQATVNSNTNGSLELEAFSTTETTGVTGLLSDSLAGGTVQQTTHTSDWVTVSSLPVENTAVEVSSHSSLPATNLSLTNQRAQLLPGVTQPVMLRTADGTVSPDLSGMSYAEILAISMGAFILAALVSSLTYQFLRSMWRKKALERTCSVYIIENEMHKKELEVNHDEFETKL	279
comp375431_c0_seq1	MARNQEKQLGRLNRLWLEKERQDGHIKDSHRLRPKLSTLNSATEVKKWIPSIKKEIEYYLEQSQLPHYSERKIQEFEEHIEKLRKDYQSHLWKLRRLDPSCKEHPWKPRGYTRKRPTDSLTVGESPDDASFISSLANDPKSKKLLHTPVLLSEVKHDAGSDQGYNKNEDDTNYSLPEASNSSALINCSSVDQDAQDKPLNFSNKMNPKYLWANSPYSTLGEDVLKMKDILLSPHQPLPQKIATDTSLSQEVQIAEATENVKKFPGLDCYSASSSEDDEA	279
comp381935_c0_seq8	XKVEHKYSKLTINSKSEKSHTYNSYESHRCSLASLQWRPVILGSPASRIDDSTFSSSSCSLSWIFRFSXQSAPSSNPFRVQRSPEFLCIXESLRRKERSHLSPPHEQAPRGQQRQEAAEAQFEKNKAAQPSSGLKEKCTPEQKLQYQHGEFCSKDTSNHSAGQECDKRGKDRGVFKKGIVHIRRMFEKGVGRMRNRDEPVEASTHTQLNTEARSSRCDARRSPQLWQWAHRRMKGGLRSSSSSSCRRPPEGGHAPMECRELNREDVCEQGRPEPNGIGX	279
comp382376_c0_seq3	XRSRTLLKETLKPVGSISSEELPYCSATSSEFXICLVKKVDFLIQRRGLAAVRSWLHLPLRAVAGALVRGRRREAAMRILGHALLLGLLLSQAVQGQQGSASAGGAYNLQYPSENVDGSGQLEKRSSGTSGSSMGTDADNAASSMLSSNTTNNAKDSSFNGTSTPRSHGTEGKVCIELHFLIAGAVGIGLVSAVIAFHVSCFFMRGCKGKKKKQGQEEDQVSMQYASLQNLPIKEGDASRGPEQDAANKTCYATIADIMNEPRPTEEKDMDGASLKENP	279
comp386124_c1_seq4	IGLVVMLDNFAIPISTQRATKNQGQHKRQDQNVRSLKDFSKDSLMLVLISYPINPTYKVNTLQNNFNTFLENCLNIHAPIKAHKFNPKPXTSDTLKTLLTINNPSADRKDNRRKTELPMTSWYETCRQLITSAKEEYYTSTISESTIKSRIFFKIIENCTNXLLDLPNPHSIEKCNTINLFFSEKIHIXYTKPAFSLTPTSSHRIPYQPTLSDLTNIFNSLKVISSEDTLSSFFIKALSENALSPLLTIISASITQGIFPEALKMIXILSLLLDWPFLX	279
comp387014_c3_seq1	XVAQWAKMHLLPGSLFDILIIGLRTNLGTLPKKKEYREGKIGSGAMPPTGPRQCNWKSVLLAILLPTPAIIVTTLIIVYSEDLEIPFINGRVGDGSDPKVPLKGHEINMTEQDVVGEADKGEQGLWDEYAGNQYVEMLKMYVRIMNISECYVCTHLPTDTAHSMSYNVLPVSKYVGCVLMRDMLLSQHSMSVAVAPPESSKVATGQGTAPPKTKRAPCTNMQPAKGGLEMLEGFDRISRNEEWKGRAGCDDLGTKKAGALKVPRFRVDEHSAPSCILNX	279
comp390581_c0_seq4	MEDVSDTCTGHGDSFQQQAIFSVPGEVDWVPPEDTTGTIQDSQAQTLVNQEPSGVDDSHHSSEDDDKPGPSGMGHPXSTSGCNIHILCDHSHLSYQHPADPYQHGHSSLGQHQQHSNTGTLALPNNNTNANDEEGSVSTVPAPTGPARVGRGGERGSGDRHHHAAGAADAETQNLSRILHAYEVSKGDMGQVIGILRTMQQQQAAQNEKLDRFMGKFDEQTTVYRDIVTCLHQIATNMFTPPCVPTTSSTTISAPGTGRDVDSGGEHPAPLLPAPEGPL	279
comp364101_c1_seq1	XERKWRMSQDNADRSTFKFAFKKQMIEQPNAXALADRIDASTYRSKEIFAIMKDFTSPVAASNSITSSNNLSQCLSNKITTVYRNFKMQPDLTDLTKDFXILSKEPMLTTWPVITPKETATIMNCIHSTAPLDPCPTTPTPGDFSPXSTMLTPILSSSTSSKTFPNIWKHATGLPLLKKPFADPSTLASYIPVSLLSLLSTVVEKIINRLLTEYLNDHQLLDITQSGFRPNHSTTTILIATTDDLRITLDRRDMAALIFPDLCRVWNSNSPHPKPTQN	278
comp367612_c0_seq2	XPQSVPGVSCFRGHRCSPPVHRASSASQLLRLMSKILSAISTLRLFQVVLLCISSYHGXRITDRTLITDDGLSAPYPGTTYSALLYALDENITTIVGESVLFPKRPFAESSEWEFLGAQRTNAPGKDLMFYHHDPHIFKAYEGRIQPCNGTFLLMNISHQDEGWYCLTQDLQHLSYYYIRVLDPICNVSVVATQSENDVFLHCNFTGKAVAVVWSHNENNVPASQLLSGNHSLQIPSAEAIGYVQCSVMCGERGWQHAVYNFTIDGDSAYAVRSFILT	278
comp378787_c1_seq2	ENISNDSKLASALEQRALEHGLHSIISQWFEPSMLLADTDKEXKHLKHCQTKDLGNISKEFTSIKHEDQASEEYAPTPATSQVTGFEVDSFYYGSKGQRDVYPKCRNILPDPTQRERAISPLKHSGPDDFLPHRSYIRPLVQLQRFLENEPECETSPEFILDVVSQPASSRGPIKQALTTPFNSPHNYNVLMNLLSVRLQQSTQTKINVVSLSSNSVPEKTSRIPQRQMILEKKLKDALSLEEHGEDSLQSLNVARDFQHGGKCTFYVLLVQCLKVSX	278
comp382902_c0_seq2	XGALGGENYACQPSASGHSSNRTTQAGKIPNLDEPTAISFMNMTEEEEFMEAADAAEALLSNTAHEGPNHIAGDQIYSFSTPEDNNANDATISNRPPVHSTPHRAVVQRSSRLPTDDLKTKGQKHKEASAQKAPGSTGGGSAFDNFPQVSVNGGLRKRRSGCKEQGIQKHNRKADASDNNSDTLQTFQVSNLNTPNPSCVPSRRNSEQILGVTSHPISAAPILLHPPPTPIPKSHSQTSKNSHNRPSNAVNPHNEQGIISLVDDDDDDESNATIEYAI	278
comp385929_c0_seq4	XPYIQWIRSTGQLRASSAPARKTRFKAEVSPFSDTLWRNYLIVCLKNCLKIQQKSXHFGDHTLQLSNQKGVEMSLTFSGWKTFTDENRKLKSGQEPQRGHGYTMYHGTMKGNAKSIVTAGFRPSAGGTLGAGVYCSRDKQKAMCYPAFCSDADRVVFILKVRVGKVKKIDGAGVSLQATWHQNGYDTAWLPPTNGRYEEDCVWDPKRITIVGIAHCGDAQLMAELKKEIKQPRQVQNSKGECKICRQETKKPHITVRCWACRATICPFEIKHKCHKRK	278
comp390054_c0_seq1	ADMVVTAKELIKNVVSHKLAKISVRKSRKIEKLSLSMNKKVSLSLTTTKMTAVFKVVGGASTEVNKTQEAYKTPMKKAILSSEKTQTIHHMSSLALQQTEXEKPSRVKPVKKRLSYDAKTSNAELLSDYTQAMGKTWPRQLEMDLPWDAHGSGCCLXSMRKNVPSVAKASTTAMTLSLAGLKISANTISPLPVMPLIQTMAISPLNIPSQPLELILQVHVVIENEENIHKEQEEQVEAVFSSDEQDEEEDKQPSSPGQLHIKNVPHPRYEKTFHCKGS	278
comp390054_c0_seq3	ADMVVTAKELIKNVVSHKLAKISVRKSRKIEKLSLSMNKKVSLSLTTTKMTAVFKVVGGASTEVNKTQEAYKTPMKKAILSSEKTQTIHHMSSLALQQTEXEKPSRVKPVKKRLSYDAKTSNAELLSDYTQAMGKTWPRQLEMDLPWDAHGSGCCLXSMRKNVPSVAKASTTAMTLSLAGLKISANTISPLPVMPLIQTMAISPLNIPSQPLELILQVHVVIENEENIHKEQEEQVEAVFSSDEQDEEEDKQPSSPGQLHIKNVPHPRYEKTFHCKGS	278
comp392655_c0_seq4	VPEVDWGTSTGVHSPSEGRDALLTLDERYRERGSPMVHVLVCECDDRPEECGLNDRDSQILSCQSQESGVGYVCEALDCEVKVSPCVELCNPIVGEHIVSSCFPELNQHLLEGEFSDPRELAQEADLWVSTRGSVEALGNDPNRSGSDVFQPRVVGEVRSDAARSPCCEEVVGPHILSRGSRSETGIGPEVPQPQSPGLDGSMREHQVGSLVCPDGPSVVGGLPVLSEMGVPVVRPPSVLVSGSAPPRGRVQKLSMRGERGKESPVGEPVGQGPARRX	278
comp392919_c0_seq12	XFRSKKTLRDRRAXRRGMQSQQTGSILDLFGPESEEEAGDPIGAEEEQEQISLSDDGSDQDEDILHGQHTLSTVTTSPQLPSQPKKKALDQPAPSGPGGHRDHTSKRSTSWLGTEDYQKSFWLRKAPFQVGHRAKFFGVEDKVQLXNITTCTENHLRSENTNPETIGTENLVPKQTDTPKSPKKHSFGDPLQKPDPKQNILVIHPKTGHISTKVTLKRGATTEEEHHIPLKNFGTNPSPLPSPPLPQSLPVPTSPEHSPPYAPDNQGGGDGDDYNDYX	278
comp724893_c0_seq1	ITEASDSALAGLSDPYQHGDARTQHRSPQPTIFLISRSPQPQSLYLPTRHLNFISAASPGLAAELKLELTDTRXVASYNTPPYTHPTSYSPVVRGIPRPFRSIIMGKPDGHQPKINFEARKSARSQTEPDEDHTDAPTPPLKELLLAMQSSLTSIESKMDSMNARLDGLSHKVERHDERLTETERRISDLGDTSTSTMNRTLEMEQVLKVIAAKNEDLESRSRRDNLRILGVPESTATGKMEDYVERLLITLFGREAFSPVFIIERAHRSLATRPALG	278
comp249723_c0_seq1	XSFAQRLTSFTVGSIAVSDHYPLCLEFYLPVQGGAANPEVNHLAGPLEVIRTNGFALRWDMIDPVALTEQLVSSCPIAFDICLSESSLPADIISSFEYIAGEVKNLLFARNITASKIHGWFDSACTKAHSKLKKALQRQPRQKEEVARARVEYRKTIATRXRTLRDDAWESLLLASRNKDSAAFWKIVRSSPLAEAGRPTIEIAISDGDWISHFSSLYSGSSQVATPPLETPSIYMGDLGITLDETILAIKQSKGGKAPGPDGVPVDLFKSNVALWA	277
comp344373_c0_seq1	XGCPVEAVEKSTGKLSYVDAHHRQQCQDGLTGGNGRRGDGTSGGRATADKGAREFXRGIESMNKYFNPFANPDREVVQLRQAVQEDGESINGFYSRIKSMVCGCGGLDRAFETRIQLLVGCRSERLREMCLRQPGITVGEIIALGRALKSENAYRGAATRKEPRPEEGLTATIMAPAGKVEAAARGKGAEPEYARGVKTCAINQRKERAMKEYLGVEEEHESECPNCGLVLHPGGGCPAQGQRCYKCGVRGHLAAVCCGDAKKSRRRQLKPRAWSPX	277
comp360117_c0_seq1	LPHLKQAVNETVLQAVGDELINDINNXTPLMDTTLNYTAKWTAEQINICVTIDNPELHDSHLLYFSCPRNLYESKVETICLNGVLFPPCCALSTIYTEHKLQRLXSKNLQTDPWGNRSRSSQRLQHQYKMKEHQQTTSKWLGRKKTIVALILAFIPIVIIFVIAWFLHATIPVHTLIPSSPTPPEHHHFDLSPREKARREWYWNNTVIQTLHQSHLVVNTTDCWVCGLLPHSANRATPFIPYSFSIRAYCVSWLILAKEAFNKNKTTGGTWYPQFGX	277
comp380778_c0_seq1	MVASELFDNLAKGIPTANASTSGNPQRREGLREKFIRLERLKKTENSRWWDSATLKQYLRLNRVPRGLRSQIFSTFDDLDDDLLGKWEEALTVNSNTLIHILIENAERKVTKLQLEILNLEKEIQDLDLKEATEKNYTILNEILNKHQNDIKDRKTRQLKRDEADYREGRVFTFARKYDKLVQNDSRVDKTTRAETVSISSSSSSLNTILTSDSESENQGNSAQRQTTSNXFMRGTDHKTGEQNTTKTRHFGQKTRRGKRAVKGRIQKEIEVRVRKK	277
comp390861_c2_seq7	IFLKEKIPPKETDWVKIDRTVEEPKXDSVEFYERLLQAFKQYSGLDTLDPKVMSQFVLKFVLGLRPEISVMIQQHLICWQNKEIDEVLKYARYCSDEIDSKHRKLKDKLMLVQMQTAGNPVQTQQNGGTLGRSQGNQQGRTQTVQGQSIAKPIDPKTGIDVAMLKKSTTCHLCHKIGHWKHECPLNPENQLQAGQEEEVKEQVPDPVPTVTRPISMIGGTTGPTMAVPXPTRVSQKVQTLQQMPFFEVVDEVRSQDEQVQQEGGEEECTLGAVLEVD	277
comp390861_c2_seq10	IFLKEKIPPKETDWVKIDRTVEEPKXDSVEFYERLLQAFKQYSGLDTLDPKVMSQFSSKFITGLRPEISVMIQQHLICWQNRDIDELLRFARYCRDEIDSKYKKLKDKLMLVQMQTAGNPVQVQQNGGTLGRSQGNQQGRTQTVQGQSIAKPIDPKTGIDVAMLKKSTTCHLCHKIGHWKHECPLNPENQLQAGQEEEVKEQVPDPVPTVTRPISMIGGTTGPTMAVPXPTRVSQKVQTLQQMPFFEVVDEVRSQDEQVQQEGGEEECTLGAVLEVD	277
comp204035_c0_seq2	XGMQKSQWLXRNSKKMDQQSEDDPQWKDEEQQMFEPLCERLLCAVSLLQTSLSEMLDLKDELMAHSLPSSLTTRLSIASGRLFRSVSDLSVPSMELVRLVQVHSSPWEQKKKILEKLHSDYERKQNYLSVALRRLQLLEAQSRSIARYQRIGNWERLFTRLMGAQGVGRRWRLRVEALRRTAVSTEMPELMVETPRVPQEADVKDQHQEREGDVGSAEVNSPRKSLSDHEGVESEEDMEEPRQGSADSRATSQSPISEGGNVPIFIETQETGAQTX	276
comp229410_c0_seq2	XASLNEVIAMVKRAELSKRCAETAKRENTNQVMVNKITEATTVEGKTGRRRYVTAPPKRSVKKFPDPQASGEDCKACYRCGGATHVANDKRCPAFRAKCLFCGIMGHFEKVCRKRTKKPTVKYVAQNHELXEGNEEEDNVLCIEGQVLGIEEDRCHKPRCELLIGGVRVSMTADSGSPYTIIQRKVCDEEFAEHVARQLLPADIHPVTFTGEPIPMVGYLPLPFEFKGRRSNGKLYVAEKGPSVLGWVDQGELGIRLNPGGDTQVLLTCPEQEYED	276
comp317220_c1_seq1	XKGRKMAQXNKLDRYSLHKDALVSPTGPIKTPAAKPDDAQDPSLRDVMEAIAGVKSSLEHKMDSLSIELNLIRADLTKINEKIKQIDIQTSSLTADVTQLQTEVKELKTFRTITDRKLDDYEGWLRRNNLRLLGVPEKTEGQTPDLFVEDLISTISSQEASENSLLLGVPEKTEGQTPDLFVEDLILNHLKPRGLGKFFAIERAHRVPSGRPQPGALPRPLLARVLNFRDRDVILQNARSKGPLHYEKSEISFIPDFTQQVQRQRRTFQAVKKRLC	276
comp362957_c0_seq3	XSSFYVLDIDAARGGMRKRKRPXRENEPGAGEIRIPDASVQILQQSFLYFEMLAEQHPTRLTLMTFGCPVLSPKKEDHNDSYCASEFATEADCLPGKGCEPEPQDLLTFHSLSCLHSTTDECSLQNPFPRSTTSTTSWRTRSWDMYVMPGATPASSPVPETFTSTAERHALVPRANPEATSTPAPALKHSLRRTQAPEHPRNNRESLAQMPHPSLGQSLSTTDWRVSWEDQELHRAGADQGSGRALRGADSWVEGGTSSCIFHIDGELDIEQIENN	276
comp362957_c0_seq4	XSSFYVLDIDAARGGMRKRKRPXRENEPGAGEIRIPDASVQILQQSFLYFEMLAEQHPTRLTLMTFGCPVLSPKKEDHNDSYCASEFATEADCLPGKGCEPEPQDLLTFHSLSCLHSTTDECSLQNPFPRSTTSTTSWRTRSWDMYVMPGATPASSPVPETFTSTAERHALVPRANPEATSTPAPALKHSLRRTQAPEHPRNNRESLAQMPHPSLGQSLSTTDWRVSWEDQELHRAGADQGSGRALRGADSWVEGGTSSCIFHIDGELDIEQIENN	276
comp369024_c0_seq1	XPAPAARPSTVPTTMPLVTLAPLMSGRCSLAWEIPLAAKEGIWRREFVDIFTLLMHGAEGVDTRKMGGKDEEKKVRFQACPEKSIKTSIQAFAILAAIVMERFPEQGPGLFQYASIITHEAETNGGLGWYRYDCEFSKKMAICPDLXVDQMEVRLWVQHMGKGKVEAQEKGNTNTKKGDFGKSVRQDKRGQFKPSFGKVAAGGAPKVTEGSSAGPADYLTRAHAPGGRPADLYTTVANVGLNTQPPLVERGTRLAGRHVRISRPHSPAPLRPAPFX	276
comp371079_c0_seq2	IDSGRTREKAGGYNEPVFTQGSNGSAKGKELLAESTSTYTGAELPESVDLLTATQDRMLETSKKQGPVLGVPGGPISVFHKNDEVKDINGSAKAKELLPDATNTHISMESLEFAGLHTATQDMLLESSKEQVSWGSNCENTVLGAPGIPISALQVSDKAKEDIPDQCTSTMEGMGEVANEMSNAEVSQEKMQPSSIKXGIQEGRHEMGYLSPDPMENFNSLNEESDESDIVVSNSSSNDDKGGDTSTSNYSQQGVKRIPRKTKKLSEGKKSNYKRX	276
comp372528_c0_seq2	XRCREMKCRQADDVLDIFGRQQDKDEETSAAQEESSLFTILIQESQSDMDSATLQPAQKHRTVSTTTPDPKPRSVLTKKLHSLPLQECHCTPRKAESESLPKGLGSKKLACSRGLYLFHIWSYKASTFGIGTEIKTGYFGSDSSSAXVKAPSTEVFYFQMEDSTGVDPRCHAGKTRPNAKNAPXFNLELRIVLQPAKNSLKKQLTFQEALDAPLQPPKKKDAATSSLHIPTPTPSTPTPHSPTPSEQGDISPHSPIIYDEGDIPQDMHPXDAWDEX	276
comp376171_c0_seq1	EEMEPRNDHTSAASSEQTFLRQEDSDFLPSVSLAAVLILIFTLVSTLLLHSAAHQEPINHSRRVIWSHRMISDDHRLEKLKLLFPSQTEETWWTLKSNLNRRWLIENPLGRVDIPFIAIAPEGTANSLLCLTKNIMSLLSAAEQFPFPVIRSHQDDPKSIYLHRRQGCNSEFPVLAIAVVAKRKGFAPYGIYQGIHCSRDGGSNLWKSTLSLRIDLENIADHLIHNLTNGIASKILASINTTGRVLDTFSSKSMGNLPILHINSEYYLERGFVCXW	276
comp376171_c0_seq2	EEMEPRNDHTSAASSEQTFLRQEDSDFLPSVSLAAVLILIFTLVSTLLLHSAAHQEPINHSRRVIWSHRMISDDHRLEKLKLLFPSQTEETWWTLKSNLNRRWLIENPLGRVDIPFIAIAPEGTANSLLCLTKNIMSLLSAAEQFPFPVIRSHQDDPKSIYLHRRQGCNSEFPVLAIAVVAKRKGFAPYGIYQGIHCSRDGGSNLWKSTLSLRIDLENIADHLIHNLTNGIASKILASINTTGRVLDTFSSKSMGNLPILHINSEYYLERGFVCXW	276
comp380599_c0_seq1	AMRGRDDETIEGTVSKALRIIFGLPRYTSPAQMRLEFGFIKEELARKGAYLKSWYKISRGEKKTLNAFLWTELQTKGNSPAMLYLEDAIKQLELRQLWDLQGPLSSFKKAVNNIIKKESLLQDKAQLAERAHGWLTIQTYTNLRPQPYLQSSFTSKTKEKFLKYRLGLLPSINHLAPWLRPQKPAKCRLCGNGEENIIHLIRICNELLQERRTLLRPFFNEKSIRTCRQAVLACFSGNEVQLSCRLVKYLEIVEGYLNKGKEXRGRRKGRKGRKKE	276
comp382084_c1_seq2	LAQLRFLYEIMSKLIDRREELAQDLFGKGFSAAATALPKEQQNSGLCACFIKLEKTKKLELARWWDGMTLQQYMDNDKIPRGLRILIFPTFEDLSGPLLEEWEHNLKGTSFIMMNILVKHASEKGKNLQAEILEIEKQIDSMECKELVEKNYVILNKVIEEYQQYLRNKKMSKIRRADRDYKDGRIYTFARKYDIPTNSEARKRGRVESLEAISGSSSSLASSTSNSSSTVQSANPLEEDTTSFQRELERLRIGERQVKKNIKKPGEEGGQGRKPX	276
comp388630_c0_seq2	XMAAQIGLRHTTAAHSLDGPSILMPGPEQPSTVVGSTETFSIAPNQKEWGPLTTHKEELSSITLGNTHRCPFKVNGLVGPLGSTPILNFQLEPTPEGSSQARCPATPSGVNKITLLAHNTDSQPVLGSSLEGTSIMAYDMEGYPYSKVQSSIAPQSLDLPSCSSSTVDHSSIPAPIAAPGVRSFQIAAPIQESPVYVSSASERPVTMSRPLYESMVSVPVLEEPLIADVLVEHVIPACGRETPSVTAAEFNHAHQTLIPTDGVYLDNEAFQKERVX	276
comp389007_c1_seq15	XLPEGPEDKKEKEGGPELESQXQRPERGVEADARKTEEKSEDQPFHAPPRHIPGGVWLDKASCGRDHSFTSLSDVTQQNLFCGAEEMSGTPCSHRKRGPGRDAQPGCLLWNIHMNMTEAKLQSKEVLDEAVPPKTKERGTIQEPQPIDPPVFESQHIESSLVGSPVFEPLPLESDPLFLTPLCPECEVQFASPQEEQCTKGKVGLVGSWMKNRVQVPCLRYQRWSREREIGALFGQSPNRAKRTVFLKKRCFALQRGIWIRARRTAPPPVLNSAYA	276
comp389007_c1_seq19	XLPEGPEDKKEKEGGPELESQXQRPERGVEADARKTEEKSEDQPFHAPPRHIPGGVWLDKASCGRDHSFTSLSDVTQQNLFCGAEEMSGTPCSHRKRGPGRDAQPGCLLWNIHMNMTEAKLQSKEVLDEAVPPKTKERGTIQEPQPIDPPVFESQHIESSLVGSPVFEPLPLESDPLFLTPLCPECEVQFASPQEEQCTKGKVGLVGSWMKNRVQVPCLRYQRWSREREIGALFGQSPNRAKRTVFLKKRCFALQRGIWIRARRTAPPPVLNSAYA	276
comp389007_c1_seq21	XLPEGPEDKKEKEGGPELESQXQRPERGVEADARKTEEKSEDQPFHAPPRHIPGGVWLDKASCGRDHSFTSLSDVTQQNLFCGAEEMSGTPCSHRKRGPGRDAQPGCLLWNIHMNMTEAKLQSKEVLDEAVPPKTKERGTIQEPQPIDPPVFESQHIESSLVGSPVFEPLPLESDPLFLTPLCPECEVQFASPQEEQCTKGKVGLVGSWMKNRVQVPCLRYQRWSREREIGALFGQSPNRAKRTVFLKKRCFALQRGIWIRARRTAPPPVLNSAYA	276
comp392319_c0_seq8	HQVTFTPAGWRAFTDEDEDTLRCHSLRNRCSEAQSHDPGPTASPDKGQWWFGDGAEQRLKASCTVQRSSSQHKDSQSSLRNIFENCFPPEPLTVLKEDVQPLEVLLSSQAKTRGSDPHLRQAACLFKSLMDRKHTFNLRTKWAESYSQKAYMEVLQIDQTSKIHPAKPKPFVDSPKNAKKIEGRKLLVASTGYDKELKLTKVQHLHLNIAYKFIVAYSTEGIVTYTSSLADVTDTSIPVNGFSPSHHLQTFFQHWMQSSGKKKLKMAYDFNRSLLV	276
comp392889_c0_seq3	IPPPTAKCLLHLFLCRIYGQIQLMSAELDSVFVNATEWDYSYVTTRVVTDESEYNRARENMYKGVRQIDAVTVMRDAEHVFATEGFATISSPQAVCRGGTGRHTHNPIYYEHEDQLSTCPCAFRTVLRLVAHIFIKDQWKGPHNVTCKAASLGRPFVTTDWARDMDWDTDTDCEQIWAQETRRYTFSKDATYKWKRAYKLKSPLLCFLGNGTVPVGRNTNCNTTIFNLDLQDGTSSLMDIYWACGERLYLQLPPKWNGLCTMVTMHKLHLVVPASN	276
comp392889_c0_seq4	IPPPTAKCLLHLFLCRIYGQIQLMSAELDSVFVNATEWDYSYVTTRVVTDESEYNRARENMYKGVRQIDAVTVMRDAEHVFATEGFATISSPQAVCRGGTGRHTHNPIYYEHEDQLSTCPCAFRTVLRLVAHIFIKDQWKGPHNVTCKAASLGRPFVTTDWARDMDWDTDTDCEQIWAQETRRYTFSKDATYKWKRAYKLKSPLLCFLGNGTVPVGRNTNCNTTIFNLDLQDGTSSLMDIYWACGERLYLQLPPKWNGLCTMVTMHKLHLVVPASN	276
comp344194_c0_seq1	XKLLWDNGAPRIAMAKLNQSWYDGGIALPHMKSYYWAAHLTPINKWLHAPHNEPAFRMDRHLLETEGMMSALYNKKKRPNCTGPTAHTLYVWREAQRALGWEGVLTQATPLWETKKLGRLKNTQGFQKWDYIGISKVGDMWQRGGVVPFTQLQTTYDLSTREKFRYAQIRHALQAVIPPLTQLPAASPLEDRLLTDYLQTKAISLIYRKIINNRKDPTVKLREKWEGDLGALDDEEWQRAQGSPKEVAIPSTFRLVQLKVLHRIYYTRVLLHRIG	275
comp357546_c2_seq2	XGLSEPDYLELTFPAGASVYLPCGFSKSSNWTTHSWESVKDSFNLDENFSVTIEVQPGARPLGAALFKTIDLLIPAVRSEDAGVYNCSWGENSDIIELEVIALSKWGMIFGDSYWIIVAGTGGSLALSAFIWGICLVIIKQMKARRKRQKATSRSFFRITASSTPNTYIDVPAVFTDKGKKTHDEDGDSYMNVDLGQFEEDPKKLRRKTIASDESFNVTSEGIQRVNENLDPPGSQQTTHRMVMFARSANWDLSADTNSELMGNMSPHYASGMLM	275
comp360699_c0_seq1	XPPAKKRKRQAVGKQITQQKPGKITMTGNNLIKEVTTGNKGTVSTEADYWKQFEIMVLGFLDPLINKLAAIDIRLSNIESLMKGTSEKRVDCSQRVNNATDSVKDNIVLSNAIAIQNDRLNSGDKGSSHTGPQVNMKSGSLECAPAQAMKAPLSDQTVKDPTYNLKPLGVRGKYDEGPPTILHLPPEATPYSVILANVPPLTSGSYEHWSSLRNKPLHFLRKKTGLDECLFTEFKMVRRIGWVGNSTKKFKGECVVLSFRSPALVKAILERFNVX	275
comp367612_c0_seq3	XAARLLASRSSDIALDENITTIVGESVLFPKRPFAESSEWEFLGAQRTNAPGKDLMFYHHDPHIFKAYEGRIQPCNGTFLLMNISHQDEGWYCLTQDLQHLSYYYIRVLDPICNVSVVATQSENDVFLHCNFTGKAVAVVWSHNENNVPASQLLSGNHSLQIPSAEAIGYVQCSVMCGERGWQHAVYNFTIDGRLPQSRGRLLILVAVFACLLLLCLLAVRCEEKGCRRQPMEQLXKIVEKCGNLRQHAGGVIGKQRHMFQTLEQFTSGFNWIHK	275
comp368643_c0_seq1	XPLKQRAILACMLNTCSFSKPQRNGTYCMTMLQTCSLSWKPNLGAGHHYSHHHRLQDHQGRLSAQAXIWSCHHTQSISCTTYTSSPSSYLEHLTLKILITTTFSLGGILIYRCIQTTRPRTNFANDDMDFVAPIMLNATSFILIGDHNFHLGPNSKALLENLGLPKHVKNTAGHLWNPIPSXISNPTIDKXINFDLGRQFPHHFQQTHPAPPQTYHHRNRPPKLEKRSGSTSIARSMHASTPWLTQTQPNGKSRTTDQLAHRGTQVDETPLQATG	275
comp381112_c0_seq3	KRSXSEEEKTAVFRWGNTPRKTLWSARHVEGLGEQKTRKKGQRLCHTEMKREENGGHMARCQXDQRTRSKSKKNNSHPHKGNPEGKRGRCTKMSKRKDVGRKXAAKRHNCIARVIHFPEKPQRRTSQTICNAHPGGKWTLPIRGDHPKKGVSCDCASKGRKCKLPKVDSPPAGLMCGPTAYMVRLHAIPDCHPNKETGKTVENDFQWRDHLKGPRRGPVNGVGDPGRSLXDVRTLSEADCAMSLPHYRDVFLQPLEHPINGKLYVMFHGTTVEKA	275
comp385463_c0_seq3	XESGCRLHRAPTVLKGASGRGFKATQYRSCDLRHFPHSTXAILPASSQVLASPLLCSVPAAPHFPDIFWVSHYSSSSTPPQKRQKGTTKMAVANFHYTTGISRGFKVYILEGQPSMRAEDRLRPVSSHRIPVYPIKRKLSPERYSAPTIRPEEAGPKRKRTPLPISIEKTSPVLERPKVCDRERIAKLPERLELASSPSERIALARALQRLFPASLRLAASQPAPLQPRCPRDQAIERALAQQRYHCMSSLPSPPFDEPLALIKKPRSSCMPADX	275
comp388269_c2_seq3	IVNRVDAVGTTLRTQGDIRKKWNNLKHKVHGKYPMTGGGPPSAPLQLMPWEEYVLAILHTEGLSEIPGGLDSGESTTASEQRQESHQSPSPPQDQDEALCDANAPEAVDIHNHPGPSGQPGQTPTVGLTVSTPLTTATTTQLMAGPTTSAPTSVSIIHCPPVLVSLMAATTTPVCEEPGPSGRVQVGSRAQSIWGRVCGRVTVSLPSEPTGATHTQPTIDQVLGAYQDSQVVMGQVLMEIQEMKQLQREHNLQMETHNSNLVSLTWVLQDILTHV	275
comp388269_c2_seq4	IVNRVDAVGTTLRTQGDIRKKWNNLKHKVHGKYPMTGGGPPSAPLQLMPWEEYVLAILHTEGLSEIPGGLDSGESTTASEQRQESHQSPSPPQDQDEALCDANAPEAVDIHNHPGPSGQPGQTPTVGLTVSTPLTTATTTQLMAGPTTSAPTSVSIIHCPPVLVSLMAATTTPVCEEPGPSGRVQVGSRAQSIWGRVCGRVTVSLPSEPTGATHTQPTIDQVLGAYQDSQVVMGQVLMEIQEMKQLQREHNLQMETHNSNLVSLTWVLQDILTHV	275
comp388269_c2_seq7	IVNRVDAVGTTLRTQGDIRKKWNNLKHKVHGKYPMTGGGPPSAPLQLMPWEEYVLAILHTEGLSEIPGGLDSGESTTASEQRQESHQSPSPPQDQDEALCDANAPEAVDIHNHPGPSGQPGQTPTVGLTVSTPLTTATTTQLMAGPTTSAPTSVSIIHCPPVLVSLMAATTTPVCEEPGPSGRVQVGSRAQSIWGRVCGRVTVSLPSEPTGATHTQPTIDQVLGAYQDSQVVMGQVLMEIQEMKQLQREHNLQMETHNSNLVSLTWVLQDILTHV	275
comp391255_c0_seq4	RTGTGGIQAPPTPSKPKADKMAKQGLTDQASSKLDAVLAAVEKLEXTINQTRTSLESKIDKVAIDLTHLHADHRKLADRTATLETTIADIKPQVVQTDKRVQNLLNRVEFLEERTEDAEGRARXNNVHVVGLPEGKEGRDPTSYFENWQHVYEXVANGKTHFFSTSEKAEDWMDTFDPVGTGASATKTKVSMSNAPLHRHRRERKRTKSQLVLTAGPHSELILRGQREALQAAADASNSSHNEQTSDDDRAYGLQTSQDSCNLPNVTPQTAYDIA	275
comp391643_c0_seq8	LEWEEADLQEGCTDEADLXEGRTEEADLQDGRMGMKPTCKTVARRKQTCKKVSRKKPTRQRVAEEQSPTTRRESRDXKCGQQDMTQEDVGXEETWLKSDKSHQKSDVKKQKKIVTTGPVTEXCEDSVPTSGQHQEENMESARFMEEPGEGDQVGVKTGPRRKTKKEKSKRCGKSTHTPERRHLKKKVQKVKEHLNAVPEEQQRHTKHKSTSASSDHLRTTEQSKPVSFATPTSEMERTQRRGHLGAEASGAPVAADDPRKREMNCCRSLWKSREN	275
comp392005_c2_seq11	VLDFVIHLFPAWLVSSFSIVVPEFLRLSAPFSPYGFTNPSFPFVFVAQSLPFVHQIPWAMLKNQGSDCFGIGTGKEESPHWYVTXETKPGPERRWKTPRIEKLPXRLLKNTRDRSCTGNQKLSDRSQRISLYVNQRELPENHLNQNTEEPGMGNQQPTVCRAEGELVLKDGLWNVESERHDTEFKLLEELSRFEEXIRERTQIELEHQKEQEELRKEENRDRWMNLHDLTMSQRICKPWVSSYFKNIPMHIYCQPIGGDRPKRRYKILKXSSMQS	275
comp195261_c0_seq1	XKYDEVKAAGAKVALGPVHSNSGDNNIASTSASDVSSAIDSESENEIRATLGFPKPSLAQELDYVRQDRMQTLRPRGQIANTSKAATIIKNDGPGVNEENNXQVQEQKVYEQEMESQTPVRNIAADEQSVINLTELELNDDERNVLALGLSYSSPCDFNYSQTRIDLFKFVRKLKLRKYHLTQGNQSHSSRELCQEGESGITSLTAGDVDLLTTMLQLQKDSDNVVEGGACLEPAHPGGKNLTNFKAKSTFCPIMLRDNIDLFHDKVTLELKKX	274
comp286408_c0_seq1	XSSATLWETTTETQEDRAGSEEPANNEDQAGXEEQEENTTTIPVPQRQRHIVPTLLLLDAGPQDTSGEGQPVQGQRAVQHRAQSPGHHSEGSGSRRRARRSTIAAAVDEHTMFGGLEGTMVKVQRLQAKALRSIQRQFASHNHNMSELRDGFRNMTGALQGLCAEMRRDQAARRRERRFHSRLDMYSKAVNRLCTATSLLSRRCVRMQVEMAHCCNDVAKGLVQVTHAVDQLRAAGTGPLSSLESEDQSSRSSITPPIPQNRRRSVRQGRTPDD	274
comp321499_c0_seq1	XGNLAMSKTXIMAHMTLSPSDTFVRPYTPFKLKSTYNPIMPGDSLDVFNEQVVAQIKKLNYCLKKTRPKFTSHEWQYHQLISKLQKNKQVVIRNSDKGGNIVLWPKRDYMEEALSQLNDNKXLLTKLRTSSQINIHDFYARLLAWKSAGLLSLDEHKYLKSKHPVMPVTYFIPKVHKNQSRPPGRPIISACGGLLENTSCYIDYFLQDYVKGLLSYILDTSDFLRRIRDIEWKEEYILISLDVTSVYTSIRHKDGIRAPEHYLSNRSPVSYNIX	274
comp361178_c0_seq1	XKRKDPCSSEANITSKAKIPRNCSSIISYLTSAVGVITNEIQDVEAQLGLGVACEGTSVASGLSSCLAIASGSAQEPERKGNPVDTDSVTTPLSHLVDQARNNGNREPKRGGLIGIGSKKRRKGPKSCNGIKKNLSRTGPTAQGPVEGLIAPDTTRVDSDPVLAHIASLIGTLREDLFKYVQTGLDRVMDKLAQIELRMAGHKDGKSQVPTVNPIGPSVSHRVDRNNPQSMCSWPPPGGNGAHVLSKNMRTSNDLAPGGVKENIGVGLGPRDPX	274
comp367779_c0_seq3	XGPVIASSVFSLKAKEQGGLDTVDDDKRHNDAHTPSSSVMKLDEFTMSSEESQCQNDLLNTNKMVHPHLFSTANIESPDLLSLDWNIPSTLGTAMNTERIKEEGEAYAVSNQKPEEVKNLHNPTGFLPLTSDPEVTCLDPVDGDTREECSSVDAGTEAIAALISSPIKEEVEKSSLGCQDSGVKGSIRCLLDDSVAASVASQSFTDENTLLQQETEDGPVNAAHRSNTGSMNENEVHTESPKKRQKVRRSRRSHISTESCLSEVGNIKGNGSHT	274
comp193126_c0_seq1	XVRHGRSVRRTRRVRQAPEPGNGDSAGVHGGGAVKGCSSHRALQMPVAEQGGMGSGSSAARRNRGRSSGAAPRSRSPSPGSCSDPCRVPAEEPPPSWAVGPQDCPEPRLASGRPQGTEEDDTDGELDKALAEFEGLCEPQHGQPQTDQGRGSSRDPPIGTCDRVPGSSPTLIPSLELEGTAASAAPGWALLDRPPRDSELPIWGRGHCSTSCLPEQRGSSPGTDLFTRSTKDEQNNNLSNKCHSRKNITSGSQGPLSYDLSEEELMASIEREY	273
comp302827_c0_seq1	XKHFEVPKKLVISSILDTDDDIDVDDNDDLCDDDFYAPSPSSPPYKSKADSFVFSPVLDSAGVPLFDPSSLRHPNSHEWFPSSHVGEYIAARLRLPLDKSSRSKLKSECPKPSLPSHITAVPSIDQPLLTFFSKFGKDPRKGVAKAWSTCQDKLLDVVGPLARIFDMAETARLENLDLNAEDVSLWVQRAFCLLGNANAAITHERRKGLLIKLDPKLANLAPLDPGIKADGLLFGDSLVKDVSKFVSTFASLDKAQLSIKKVFTPRVFGRAGR	273
comp319801_c0_seq1	XPALLREKEANEYGVSKEALVVSKNLDKEDISISILLTTLSFETSETNEKEIRAVCNSLEKKIDDLSLRTVILEGEVRDLKEVVKVNAAEIEVLKTKDREQQERVERLENFQGRNNLKFLKIPEGKEGVDIKLFXSPVDQKELLLEESEEEISKDIQRIHRDPYRLNPNRAKPRRILENFLTYTLKEKILSRALTKKVMEIDGARFEVRSDVLSVTSNRQWELGKRTEPPRKLGASVQLKFPTLLKVMLNNKMHSFSFVEEVDKFIENLRPGR	273
comp364500_c0_seq1	XGREEMAQHLFGISVSKQPMAQGASCNVSLRTLFLRLERLKKQELARWWDGVTLQQYMDNRKIPRGLRILIFPTFEDLSEELLREWENNLEGASQIMMQILVRHAREKGXKLQGEIEAIEKEINEMDQKYLIEKNYAILKKVMENHQLYLKDKKLRKIKRDDRDYRDGRVYTFAKKFDNVQGVEEKKRNRDESDNTRSVCSXFSLIVEQYSFQYYTTGEPFRGKCLLLPERDSKVVHKQQVAKKXRTNQNPEGREEVQGEVQKGGTIDKANVX	273
comp368353_c0_seq1	XIPEEGMVPLEVPKRYMQVRRTGQAYNRPAKKEGKDRPMSDATSETSMXSKHETGGRTPHPRENLIGRRRAWHDATPQRRKEQWHDATGQTTTTGAQDGTEKSDRTKDXAPALRKVFIHTSQPLGCRDVTGDSSTGGPTQRSLRPDPTLRSSTVLAPVTGCLVSVAPHRTVHLPEDNGAVPRSPSSPLHSLRSPRQKIAAYLPTEENQHYVITIQVHHHQGASHNPSESTHAPNNRRSVRRTTQEPSVHPVNLQPAEVEHTRPLEDPPLGTTQ	273
comp381768_c0_seq1	VSYLSYPVPLKSSNLHYGSPHSESASVVSSTQSLQMAWTPLLALITLQCGFCSSCTVNYEARTLQVTPTSCITIPCRYRCPSEHKVQATIWTKLKVPGGRRKYTVYHTQEDLIDHFYRGRTEFLGDMSGDCTLFISTLSSSDEGDYRFSVVTDMGTFTPQKEVHLDFHYYQQDGFHRNAPGLKRSRPGLWTCISLVVVVVVSIAVALPAWRYIKNKKKGDTTGSTEMQQMSRHDGAYENVDNHYTALDRSQISLDYEYLRRXHHHEPVCKIIE	273
comp385574_c0_seq4	XSFNVAVIRNLREKMKKDXNQDPEQHSLGEREDEIYEERHRGGRSYGYMFGKYWGERHEDRMRRWRNVDIADGSFPVMAVEEAVGRKCLAKKKHLKPSGYGYGPNESDDELLDDILIKRPPPYQENPATVTPNAPPMEIPKTPQANQVPTVSSSVNRPENHPVSDLNNERQGNVVPQTKELARQHKPLTMNVEALTVPVTIGPVIPVFENKGVRESSLTVPLKSALIIVSEEIISGSGRSEQPITSSTLSPPTNLTMNQSTASGDREMNETPX	273
comp387391_c1_seq1	MVQSYTGIAISIGNKKYICATENAKMISDSSANNVYQSPGQQDSIAAWRKTGVVKTDDKPLFNAHDFATHLNFNYRKITILWLQASMMVERVKATLKRTVQQSEHNRQEVELALTEVLRAYRNMPHITTRXCPATITLGRKVRIXIPTWKDIVLTQTQEGRPVCQRQAVKGQDEEMRTLIERLETRTSGKETVFFFWSCLNKNPEPAMLANPPVTDHKGTMVTTVADDRTVGDFQHIISKGTSQEKGYRVNWKKARRQRKLARSSDLAQPAQP	273
comp387391_c1_seq3	MVQSYTGIAISIGNKKYICATENAKMISDSSANNVYQSPGQQDSIAAWRKTGVVKTDDKPLFNAHDFATHLNFNYRKITILWLQASMMVERVKATLKRTVQQSEHNRQEVELALTEVLRAYRNMPHITTRXCPATITLGRKVRIXIPTWKDIVLTQTQEGRPVCQRQAVKGQDEEMRTLIERLETRTSGKETVFFFWSCLNKNPEPAMLANPPVTDHKGTMVTTVADDRTVGDFQHIISKGTSQEKGYRVNWKKARRQRKLARSSDLAQPAQP	273
comp387691_c0_seq8	XFEMRQPAGTIPNLFAWHYTNPQILFYLAMQRAQGDQQLAAAAEENTDLQTQSPPPESGLSDAGSISFSDEEHGAGPSGLPGPTTSQAPTVPTTTISATTTLTPAATTCVASTTTTACNTLPTSVVSNTIAQSEESRESQRVRRVATPQVRHSRAGGGKLGDNIKRTLGSKALANIARVLGAYERAQGHTGQALEDSREHGLLLRSIDTHMGQIVDLLDQFAAVLRDRLPAQTDQRTSSGLQEDSSPTFPAATERGESSDHTKPEAEAPLPND	273
comp389096_c1_seq3	KLLIEALASVRTSYRLREQRKGPTTTDRYRPLLMRRRRIYSYKWSELDYLFPEQLIMWDTAGQGDGSDTVQLLLTRVTEALTAADQCLQSPDAEDHTFKASRRTLTEALQLASTAQNSASTLYGASLEQGSLCQPDSRLLATLAGLLRKAASKVRSRRVRMERAADSVRQDKAVAAGYHRHFLPFLRSYRIYEEQAVDPVWQDQFAAAGYHSHFLPALMSYSIYEHQTVDPVWQEEAARAAERPSRQLGTLLIEKKSALRTWLGAVKGLVDPX	273
comp339816_c0_seq1	XRSRRSVAXADIHAHGTDVSKGEVLEDIPVQEEEPFVDDIEDTIPQLTPMSTTVQVQSQSSNVVRAGSTLRVSQEAVDITQNGTVLGGLEASMLKVRCLQQREIKQINNKFTNIENSMATGXGEHYSTLTDNQQHMNTKIDNLREAVKTLCLDINADHVQQRRRECQQSARIGRLKRAINKLAHATSVLSRRTVSLQVEVGHYSGDVARGLVQITNAVETLQTTQIAGASQVVCPESKDHTSVSSMSVSETMSVHETRSRTAGGENLGASTT	272
comp384034_c0_seq6	XCRVPRKSGSSEQEREQRWAGPKSASKGKKRDVAETGPGVAGQQEAPTTNATAEGSANPIYQPGAANASTSNHQQLRGVGLQAPESLAPGGAVTGFPHLEARIISSRIPPRAGPSETGGGWAGPPSFQALSGIRKTSENTATQTTSDAGSSAAAGVRGRSSDGHCSALLLPNQPRTCLRPSGACRSQSHPLLQTSQGSVDCQSDAGELQPGSGWQTDLQQEAGGAGAPDGQASRRELAGGMQEVAARTLCSTLHSTIPVTPAPSPQCLRRDG	272
comp385929_c0_seq2	XPYIQWIRSTGQLRASSAPARKTRFKAEVSPFSDTLWRNYLIVCLKNCLKIQQKSXHFGDHTLQLSNQKGCGLSSNQKFKAQVKESETGFTSVLFTEATLVLNRHPENIKRPKMSLDFHGWEIFQEDDVHLDAGQTPETGRCYTMYHGADVAAAGSIITNGFKPSADGMLGKGVYISRDMKKAQRYPLKKAEKDKVVLILNVDIGKVKRIDQDNHPMQKSWHSQGYDTAWVPPNCGMKSVPSGLEEDCVWDPLRIQVIDVQHAMDNSIQEDL	272
comp391692_c0_seq7	XATIKATCYQEEIYGITKPNTGLLIRNFLIKNNSMLITKQTKITKFTPLAISELLNKQAEAILQPPAPTASPIKEIKRATIKTLMTVCGTISEEEEIKTIFINGQNTSLKSITLKDSTDYIKVTLWREATAFKTTIGQYVTITHVTVHEFNGQKILNTTRHSKISETQPPPETIEVQIYGIENTKGEMSTITTQVKDTETFQSMEIKNTILIDWFQLDKNIENFGDTLTHYLPKTCEVVFCNGEIIRITKTILHDDSFXNFCLLLRIDFDST	272
comp720121_c0_seq1	ATGITGEVYPSEEHLPLQHSFGGIGGTLRYHLCPTAACGTITGETVRPVWRRRGSELCIDLLQEGAAYSAVFALAPLPAGSVSDLMELDCARSHLRGECGQSGIPAETLGVVVKEATAYGVTIHFAYPSSGPCSSYLTWLVPSLSPPSPLPPERRSRLFSGNTMAGKPPRSATATQLEKIAFKAKNGELSQELTAQVDTAVQQATPTITLLDVMTTLQQVQASIGTISTDVSLIRADFSKLSGRLTEVESIAHELKTDTAHLKQQVHQLEVE	272
comp182809_c0_seq1	IKAPYVHLPTHKKRHILDQIFSVRIETDAPFPLVWSDHFLLGFRVYKDSSGPQSYGKPRPCNFRPFHQITPEAMNNALRQHPIPFSGNLVVDLYSLENWLDCCALEVAPHYSVAISIRASAPWFTEALRKSKSACKRLERVWQNNFNPEAKARYKHALKAHYNKIHEEKKLFITSKIKAAGNKSKEIFKIVKDFSSPSMVENPFTPTNEWINHLAGYFHDQIKIIQHSFEIPSPVKDVTTRSLLSVNSGAGPCLTQFPPIPLEKSLEIMKT	271
comp389914_c0_seq2	XIAQLSRQXFDFWKDTIDTKSVWGITDWQVQGTEALLRACFIPLPIMFLNETVQQTSCLGLAKIKDLNKPRVPISSHTEGNETSQEMLTLDDIIQYNRSHPDWRKWLIWPSDTNSCHKRFLGRTEGFNIHSPDPRYVQRQHPGVVTSYSVGKLCLDWLETSTLTEVKQHLSSLSQDVDLRDFLLDPRKPRQKRFIYAGIYAAYNEIWKISQQEATERIREIDRINLEKTLAMVDNGLTTLTSRIYSLDNIVSSAIDILEQDLAMLQHGQSQ	271
comp389914_c0_seq5	XIAQLSRQXFDFWKDTIDTKSVWGITDWQVQGTEALLRACFIPLPIMFLNETVQQTSCLGLAKIKDLNKPRVPISSHTEGNETSQEMLTLDDIIQYNRSHPDWRKWLIWPSDTNSCHKRFLGRTEGFNIHSPDPRYVQRQHPGVVTSYSVGKLCLDWLETSTLTEVKQHLSSLSQDVDLRDFLLDPRKPRQKRFIYAGIYAAYNEIWKISQQEATERIREIDRINLEKTLAMVDNGLTTLTSRIYSLDNIVSSAIDILEQDLAMLQHGQSQ	271
comp389914_c0_seq7	XIAQLSRQXFDFWKDTIDTKSVWGITDWQVQGTEALLRACFIPLPIMFLNETVQQTSCLGLAKIKDLNKPRVPISSHTEGNETSQEMLTLDDIIQYNRSHPDWRKWLIWPSDTNSCHKRFLGRTEGFNIHSPDPRYVQRQHPGVVTSYSVGKLCLDWLETSTLTEVKQHLSSLSQDVDLRDFLLDPRKPRQKRFIYAGIYAAYNEIWKISQQEATERIREIDRINLEKTLAMVDNGLTTLTSRIYSLDNIVSSAIDILEQDLAMLQHGQSQ	271
comp391562_c0_seq7	DRLTGSGAXAVPVPERRGAFYHYIHRSVPREPSCLPTSPSISLEQLRVAVIFEWLVMVLYAMLKWVNELPEITITSQELPASQTASYIELFDELERYLDAQGAVNNVQSTTVLTGSGGLCRDDAEGHQLVQGTKERPEKRKASTSKVGPVAKKGAAKRPLAEAAQKSVGERSAQSLRDITKAFQNNRSVVTGLIGPVVIAGSCTTKDTLRCHQRCATILKLSAIFLELPRVQRSKLYPSCNIYCTLDVCPEESSIYMNFHNIQNLPDSFAK	271
comp391752_c1_seq3	IDYDTVDYDTMDECNGLQHNTFNVILQNHVSLCTDNGNGVDENGYTASTNKPQNNPDFQKGIRMTLMTEHTTPCKVSPYPLHCLLDTENVDKKGTFRAAYSSNQWKVKYQCLEEEGEYEKFVFAKDQNQIHNPDTSRSSQPFVQHPDGDEDNDDGWQYELDTSEHTKQAPPEEMVQVLEDLCLLIIINAFLSRILRIAESKPTTPEGSRPQSKTTTPCTPVQFPSRHSPLTLSSHHSPLAPKGLIPMSVGRATNHIRVSRVRFVALVSDRX	271
comp392658_c0_seq9	XVNDMTKKNTVLKGKLQACAFDFTRNYSYCVLAQEPYMFLFTGPVADNLCFTGRNGILENTSQMRVLQKCNNVFCMHITFDFERHVPSNNLFFTGSEVGEFSGCPLIDTGQRLMSHMLWEVANVVRWLIFNKQIAGFNAQWAQVPIKRLERVFDMPLTSSVKGLLLLQSVAIVEVNSQPESDFFTDEHSAVQERAMFEPDFAFMCLTECRHLQVTDHLCRWAVYNELHVPLDFEFEWGEAQQQAFEVAKEATQHTLDLWPIQEGSIDLNVX	271
[truncated: 21,715 more rows]

## Sheet: Sheet2
GENE ID
comp1000412_c0_seq1
comp1001173_c0_seq1
comp1001520_c0_seq1
comp1001703_c0_seq1
comp1001865_c0_seq1
comp1001963_c0_seq1
comp1002030_c0_seq1
comp1002404_c0_seq1
comp1002877_c0_seq1
comp1003281_c0_seq1
comp1003439_c0_seq1
[truncated: 17,305 more rows]
