# Supplementary material for: A Transcriptome for the Study of Early Processes of Retinal Regeneration in the Adult Newt, Cynops pyrrhogaster
Source: PLoS One. 2014 Oct 7;9(10):e109831. doi: 10.1371/journal.pone.0109831 (PMC4188609; doi:10.1371/journal.pone.0109831)
Supplement: Table S7 — Unknown proteins/peptides predicted by ESTScan. (XLSX) [file pone.0109831.s007.xlsx]

## Sheet: Sheet1
IS-Transcript	ESTScan deduced unknown protein/peptide	Length
comp392725_c1_seq14	XKRISPEPFLFHKQLGNEPSLFSTLKPNRILCSGLSDENVEGMDTGGCTAAATMEQAYDGKRISPEPFLFHKQLGNEPSLFSTLKPNRILCSGLSDENVEGMDTGGCTAAATMEQASKCTFGNLEQISTETPQNMLLPSCSTIPNNTALLQMAGVEQELLVTDIVASDEDVHLTEPLLETERHLLDNLTLLTEPFKEEQIPIEEHTLRECKHHLEAIPDGHVLPGLNKNYSTTGEASNDRGGRLLSFKDQAHTGNKKLVSQAVEATPTSSIDSLDGNIAQDVCILQTHKCEPSVKRQSEDFILRECKYEPIEQKLCEGVPFETNLPEICSSPIEKLKDETLLNTDEERARTCQHEVESGVKIDLRDLILKNCSLKSMDGNVFEELTVEITSSEKAISVV…	1915
comp392725_c1_seq11	XKRISPEPFLFHKQLGNEPSLFSTLKPNRILCSGLSDENVEGMDTGGCTAAATMEQAYDGKRISPEPFLFHKQLGNEPSLFSTLKPNRILCSGLSDENVEGMDTGGCTAAATMEQASKCTFGNLEQISTETPQNMLLPSCSTIPNNTALLQMAGVEQELLVTDIVASDEDVHLTEPLLETERHLLDNLTLLTEPFKEEQIPIEEHTLRECKHHLEAIPDGHVLPGLNKNYSTTGEASNDRGGRLLSFKDQAHTGNKKLVSQAVEATPTSSIDSLDGNIAQDVCILQTHKCEPSVKRQSEDFILRECKYEPIEQKLCEGVPFETNLPEICSSPIEKLKDETLLNTDEERARTCQHEVESGVKIDLRDLILKNCSLKSMDGNVFEELTVEITSSEKAISVV…	1911
comp392725_c1_seq8	XKRISPEPFLFHKQLGNEPSLFSTLKPNRILCSGLSDENVEGMDTGGCTAAATMEQAYDGKRISPEPFLFHKQLGNEPSLFSTLKPNRILCSGLSDENVEGMDTGGCTAAATMEQASKCTFGNLEQISTETPQNMLLPSCSTIPNNTALLQMAGVEQELLVTDIVASDEDVHLTEPLLETERHLLDNLTLLTEPFKEEQIPIEEHTLRECKHHLEAIPDGHVLPGLNKNYSTTGEASNDRGGRLLSFKDQAHTGNKKLVSQAVEATPTSSIDSLDGNIAQDVCILQTHKCEPSVKRQSEDFILRECKYEPIEQKLCEGVPFETNLPEICSSPIEKLKDETLLNTDEERARTCQHEVESGVKIDLRDLILKNCSLKSMDGNVFEELTVEITSSEKAISVV…	1319
comp392921_c1_seq1	MIGCGAVTVTAVVSEGLRDFFLSKKEAESLQFMESMGEQVDEVSVEPRNENFFSIVRTMLKTGAYITLLIESPTLVTFVSCVVLWITDLVTIFQRAGAAPALGATAVTLVEKFTNKVESIAEKFRSQVETDSSVIEFSKCLVEDLLDEKIEFESESQRTGFFEGCKDFNAMTQSVRSVEFLFTKTVYWFKKFLDVVVYRNDPPHVVLMRRLEPVYGEWVAGVVEILEADPTKLTMKQRETLKTLFEVGKGIFSTPGVFESRELFVEVRKYLAALIVFQGKVSEDLSRTEKRFEPIVLRLTGDAGVGKSTLAEMIAADLCALHGVPADSNIFTKSPRNEFYDAYKGQLVHIIDDIGQDPEDKDWADFTIVCSVCDFHPPCAALPDKGIVYRTPYIILTSN…	1195
comp392725_c1_seq13	XKRISPEPFLFHKQLGNEPSLFSTLKPNRILCSGLSDENVEGMDTGGCTAAATMEQAYDGKRISPEPFLFHKQLGNEPSLFSTLKPNRILCSGLSDENVEGMDTGGCTAAATMEQASKCTFGNLEQISTETPQNMLLPSCSTIPNNTALLQMAGVEQELLVTDIVASDEDVHLTEPLLETERHLLDNLTLLTEPFKEEQIPIEEHTLRECKHHLEAIPDGHVLPGLNKNYSTTGEASNDRGGRLLSFKDQAHTGNKKLVSQAVEATPTSSIDSLDGNIAQDVCILQTHKCEPSVKRQSEDFILRECKYEPIEQKLCEGVPFETNLPEICSSPIEKLKDETLLNTDEERARTCQHEVESGVKIDLRDLILKNCSLKSMDGNVFEELTVEITSSEKAISVV…	1162
comp392921_c1_seq22	LVTFVSCVVLWITDLVTIFQRAGAAPALGATAVTLVEKFTNKVESIAEKFRSQVETDSSVIEFSKCLVEDLLDEKIEFESESQRTGFFEGCKDFNAMTQSVRSVEFLFTKTVYWFKKFLDVVVYRNDPPHVVLMRRLEPVYGEWVAGVVEILEADPTKLTMKQRETLKTLFEVGKGIFSTPGVFESRELFVEVRKYLAALIVFQGKVSEDLSRTEKRFEPIVLRLTGDAGVGKSTLAEMIAADLCALHGVPADSNIFTKSPRNEFYDAYKGQLVHIIDDIGQDPEDKDWADFTIVCSVCDFHPPCAALPDKGIVYRTPYIILTSNFEGTSPTTVRSSGAVSRRLFLDVNVSVADGYCRANTRGQRVLDLKKAIDDKAVVLGKCWEFKMNDSLFVKSPSL…	1121
comp392921_c1_seq15	XDEKIEFESESQRTGFFEGCKDFNAMTQSVRSVEFLFTKTVYWFKKFLDVVVYRNDPPHVVLMRRLEPVYGEWVAGVVEILEADPTKLTMKQRETLKTLFEVGKGIFSTPGVFESRELFVEVRKYLAALIVFQGKVSEDLSRTEKRFEPIVLRLTGDAGVGKSTLAEMIAADLCALHGVPADSNIFTKSPRNEFYDAYKGQLVHIIDDIGQDPEDKDWADFTIVCSVCDFHPPCAALPDKGIVYRTPYIILTSNFEGTSPTTVRSSGAVSRRLFLDVNVSVADGYCRANTRGQRVLDLKKAIDDKAVVLGKCWEFKMNDSLFVKSPSLKELVLEMRREYDKRSKCLTSVNLIRSDFQASLLDEYRMHYAQPQTSGASGSEFRSESPNADLVENWARQLK…	1050
comp390471_c0_seq9	RVLIRKDEPIPTREEVLVAPEGTPALHMSLERGYHTCTWLENWVKYTEKDGPLAFPQYGSFNERISENLRGQMNYMKPTTRPMQYEALEEWEHEAHQREKEKYQGRYKYTLNRYAEAKXDSQKKMWRQDIAIGAQMYPVMVAENTEGEKCKEKKKREESPAQVLTLTEDSLDEIDDELLNELLMNRPPDYYEEQTNSRANPFDGMTPEAPPVPLDLAHRNVFLSGGQTPEEVEPNNSVMITGPDALSVLVTIGPIVPIYQSGXGVSQVHTMMIPNGLLGMNHVSQELNRELVHQNVPSARENAAARGSDVRTSEKIITIIEGRTDSLINITERISKTSTGYNREGITNGNSEIRHTCDTTIRENWWGVSERRDKYVYGPTSEKLDDWFRDIAPSASTKN…	1029
comp390471_c0_seq10	RVLIRKDEPIPTREEVLVAPEGTPALHMSLERGYHTCTWLENWVKYTEKDGPLAFPQYGSFNERISENLRGQMNYMKPTTRPMQYEALEEWEHEAHQREKEKYQGRYKYTLNRYAEAKXDSQKKMWRQDIAIGAQMYPVMVAENTEGEKCKEKKKREESPAQVLTLTEDSLDEIDDELLNELLMNRPPDYYEEQTNSRANPFDGMTPEAPPVPLDLAHRNVFLSGGQTPEEVEPNNSVMITGPDALSVLVTIGPIVPIYQSGXGVSQVHTMMIPNGLLGMNHVSQELNRELVHQNVPSARENAAARGSDVRTSEKIITIIEGRTDSLINITERISKTSTGYNREGITNGNSEIRHTCDTTIRENWWGVSERRDKYVYGPTSEKLDDWFRDIAPSASTKN…	1029
comp392921_c1_seq3	VYRNDPPHVVLMRRLEPVYGEWVAGVVEILEADPTKLTMKQRETLKTLFEVGKGIFSTPGVFESRELFVEVRKYLAALIVFQGKVSEDLSRTEKRFEPIVLRLTGDAGVGKSTLAEMIAADLCALHGVPADSNIFTKSPRNEFYDAYKGQLVHIIDDIGQDPEDKDWADFTIVCSVCDFHPPCAALPDKGIVYRTPYIILTSNFEGTSPTTVRSSGAVSRRLFLDVNVSVADGYCRANTRGQRVLDLKKAIDDKAVVLGKCWEFKMNDSLFVKSPSLKELVLEMRREYDKRSKCLTSVNLIRSDFQASLLDEYRMHYAQPQTSGASGSEFRSESPNADLVENWARQLKNCVSGRPRTRTLKEKVSAWMAERVSDSIPTWMKVAGAVSMALSLIVSGLYI…	999
comp392921_c1_seq17	MIGCGAVTVTAVVSEGLRDFFLSKKEAESLQFMESMGEQVDEVSVEPRNENFFSIVRTMLKTGAYITLLIESPTLVTFVSCVVLWITDLVTIFQRAGAAPALGATAVTLVEKFTNKVESIAEKFRSQVETDSSVIEFSKCLVEDLLDEKIEFESESQRTGFFEGCKDFNAMTQSVRSVEFLFTKTVYWFKKFLDVVVYRNDPPHVVLMRRLEPVYGEWVAGVVEILEADPTKLTMKQRETLKTLFEVGKGIFSTPGVFESRELFVEVRKYLAALIVFQGKVSEDLSRTEKRFEPIVLRLTGDAGVGKSTLAEMIAADLCALHGVPADSNIFTKSPRNEFYDAYKGQLVHIIDDIGQDPEDKDWADFTIVCSVCDFHPPCAALPDKGIVYRTPYIILTSN…	955
comp392910_c0_seq2	ETPPDGTPAHFMLTNLGLFSCLWIRKWCKVTEKEGPLSFPKFGTFELQIIGRLREMLSKIKSPSRAAQFEALSLWEKTARDKEREDERVKNQIQGKEIIDDKKPQTDSDLGDVILDALLTECSPPYVVPSTNSDNSVPASTTVATASVEPKEMQIEGTLQTFQIVPPPVDSIPIVISPGVNAPIVTDSVQILQTVAAQTMHRQILTVQINMVSTQEAQRIVEGVSGFISTSQNSQIIEQKLPQTVQALKDREIIVFTTPIAKGETNLIEAGIFRPRVEEAAGIKRTESMVEQIDPEPEKERPLNVSNLKIDLGESIREGLDLGNLNKYQEKVLIYLSKEITKWAETIHDRLTDLARKNEIEVSGSSPFQKSFRVQMDDEASETTRSSRMRLHITELVKY…	927
comp392910_c0_seq4	ETPPDGTPAHFMLTNLGLFSCLWIRKWCKVTEKEGPLSFPKFGTFELQIIGRLREMLSKIKSPSRAAQFEALSLWEKTARDKEREDERVKNQIQGKEIIDDKKPQTDSDLGDVILDALLTECSPPYVVPSTNSDNSVPASTTVATASVEPKEMQIEGTLQTFQIVPPPVDSIPIVISPGVNAPIVTDSVQILQTVAAQTMHRQILTVQINMVSTQEAQRIVEGVSGFISTSQNSQIIEQKLPQTVQALKDREIIVFTTPIAKGETNLIEAGIFRPRVEEAAGIKRTESMVEQIDPEPEKERPLNVSNLKIDLGESIREGLDLGNLNKYQEKVLIYLSKEITKWAETIHDRLTDLARKNEIEVSGSSPFQKSFRVQMDDEASETTRSSRMRLHITELVKY…	918
comp392910_c0_seq3	ETPPDGTPAHFMLTNLGLFSCLWIRKWCKVTEKEGPLSFPKFGTFELQIIGRLREMLSKIKSPSRAAQFEALSLWEKTARDKEREDERVKNQIQGKEIIDDKKPQTDSDLGDVILDALLTECSPPYVVPSTNSDNSVPASTTVATASVEPKEMQIEGTLQTFQIVPPPVDSIPIVISPGVNAPIVTDSVQILQTVAAQTMHRQILTVQINMVSTQEAQRIVEGVSGFISTSQNSQIIEQKLPQTVQALKDREIIVFTTPIAKGETNLIEAGIFRPRVEEAAGIKRTESMVEQIDPEPEKERPLNVSNLKIDLGESIREGLDLGNLNKYQEKVLIYLSKEITKWAETIHDRLTDLARKNEIEVSGSSPFQKSFRVQMDDEASETTRSSRMRLHITELVKY…	914
comp392910_c0_seq1	ETPPDGTPAHFMLTNLGLFSCLWIRKWCKVTEKEGPLSFPKFGTFELQIIGRLREMLSKIKSPSRAAQFEALSLWEKTARDKEREDERVKNQIQGKEIIDDKKPQTDSDLGDVILDALLTECSPPYVVPSTNSDNSVPASTTVATASVEPKEMQIEGTLQTFQIVPPPVDSIPIVISPGVNAPIVTDSVQILQTVAAQTMHRQILTVQINMVSTQEAQRIVEGVSGFISTSQNSQIIEQKLPQTVQALKDREIIVFTTPIAKGETNLIEAGIFRPRVEEAAGIKRTESMVEQIDPEPEKERPLNVSNLKIDLGESIREGLDLGNLNKYQEKVLIYLSKEITKWAETIHDRLTDLARKNEIEVSGSSPFQKSFRVQMDDEASETTRSSRMRLHITELVKY…	901
comp392921_c1_seq13	MASIGGASFLNNPAVEMSIGSDRVTAFGAGVTTIVDQAAVEPSEAFDSRMTPIRFPTALEVPLETPTLSDRFQRLAAASWAPDMDEILGDKDHKALFSIPIPDIFFLKDSTSKVPIFPLAASLQYHRFLRSDFEFLLQVNAPPFQQGALLLVYHPISAPIYGSGFAGVISHTDTSYISANEFGVYSSDFTFLNFPHAIINLSTNNSVRLTVPFTYFRNEYDMLNVYYKNIDEKKLHRNLSKPVLGVLRCYVLSKLKTDKSAASEKLLVTLLGRMVKMKATGIRPFRPLPDPTEVYAHSSTGTTIQPGAASMNLTGGDNVGMIYDLGLVPRSIEQDLSSFGSEAAVDILEFTKIPSILDRIVIDSTYKEGKVLACYSVGPSDDMRLVKWSLKDTKAVSSY…	891
comp392921_c1_seq24	AEMIAADLCALHGVPADSNIFTKSPRNEFYDAYKGQLVHIIDDIGQDPEDKDWADFTIVCSVCDFHPPCAALPDKGIVYRTPYIILTSNFEGTSPTTVRSSGAVSRRLFLDVNVSVADGYCRANTRGQRVLDLKKAIDDKAVVLGKCWEFKMNDSLFVKSPSLKELVLEMRREYDKRSKCLTSVNLIRSDFQASLLDEYRMHYAQPQTSGASGSEFRSESPNADLVENWARQLKNCVSGRPRTRTLKEKVSAWMAERVSDSIPTWMKVAGAVSMALSLIVSGLYIYDRWKTRRKEKESVEPQPESAYGAQKVVRTNRLTTPAKVPQTAVSEAYEIDVAQKIAANVVVLRGTGLKDKEYQINGLMLGDDIVVFPKHFLTSVTSDVVVHHSKFEYVIPMNE…	885
comp392921_c1_seq9	LVTFVSCVVLWITDLVTIFQRAGAAPALGATAVTLVEKFTNKVESIAEKFRSQVETDSSVIEFSKCLVEDLLDEKIEFESESQRTGFFEGCKDFNAMTQSVRSVEFLFTKTVYWFKKFLDVVVYRNDPPHVVLMRRLEPVYGEWVAGVVEILEADPTKLTMKQRETLKTLFEVGKGIFSTPGVFESRELFVEVRKYLAALIVFQGKVSEDLSRTEKRFEPIVLRLTGDAGVGKSTLAEMIAADLCALHGVPADSNIFTKSPRNEFYDAYKGQLVHIIDDIGQDPEDKDWADFTIVCSVCDFHPPCAALPDKGIVYRTPYIILTSNFEGTSPTTVRSSGAVSRRLFLDVNVSVADGYCRANTRGQRVLDLKKAIDDKAVVLGKCWEFKMNDSLFVKSPSL…	881
comp383609_c0_seq1	GKDRWSVTTVINKRKRKNKMLGEPNKGQAKTGAHDIMDHTILVEIDGASPAKEQKLAINPKYITNSPFVKDAGVVLKSSNNELKGLPSPLHPEVIAQTETSAATTTMTDDKGQNMKQDMVRKARVTEGNARDIAHEGERHEQARGVINTAYKQGMWQQVHRHLAQITKAPHFHIHKKPQGHRWSQKPQSSLTCTQSLICPSKPKPNTQCASSFNNALNNQPTSNKSHLPTSADPPAQAQNKSKRNNKRVGKKKKVVNNTMVPDPDTTDLQPVNVYDXTYCSSGMTDTKQAENIEAETSNTSYLTTEEWENLVASYSHEAPLDKDNKNQXDMETEDSPTEPINLWSSLLNTMQLSIKAMQYHSDQIDIQXSLLNFLAIHFSNIDSKLTEMSDLIKRAQAK…	842
comp392921_c1_seq4	XDEKIEFESESQRTGFFEGCKDFNAMTQSVRSVEFLFTKTVYWFKKFLDVVVYRNDPPHVVLMRRLEPVYGEWVAGVVEILEADPTKLTMKQRETLKTLFEVGKGIFSTPGVFESRELFVEVRKYLAALIVFQGKVSEDLSRTEKRFEPIVLRLTGDAGVGKSTLAEMIAADLCALHGVPADSNIFTKSPRNEFYDAYKGQLVHIIDDIGQDPEDKDWADFTIVCSVCDFHPPCAALPDKGIVYRTPYIILTSNFEGTSPTTVRSSGAVSRRLFLDVNVSVADGYCRANTRGQRVLDLKKAIDDKAVVLGKCWEFKMNDSLFVKSPSLKELVLEMRREYDKRSKCLTSVNLIRSDFQASLLDEYRMHYAQPQTSGASGSEFRSESPNADLVENWARQLK…	810
comp392921_c1_seq14	VYRNDPPHVVLMRRLEPVYGEWVAGVVEILEADPTKLTMKQRETLKTLFEVGKGIFSTPGVFESRELFVEVRKYLAALIVFQGKVSEDLSRTEKRFEPIVLRLTGDAGVGKSTLAEMIAADLCALHGVPADSNIFTKSPRNEFYDAYKGQLVHIIDDIGQDPEDKDWADFTIVCSVCDFHPPCAALPDKGIVYRTPYIILTSNFEGTSPTTVRSSGAVSRRLFLDVNVSVADGYCRANTRGQRVLDLKKAIDDKAVVLGKCWEFKMNDSLFVKSPSLKELVLEMRREYDKRSKCLTSVNLIRSDFQASLLDEYRMHYAQPQTSGASGSEFRSESPNADLVENWARQLKNCVSGRPRTRTLKEKVSAWMAERVSDSIPTWMKVAGAVSMALSLIVSGLYI…	759
comp392921_c1_seq20	DKAVVLGKCWEFKMNDSLFVKSPSLKELVLEMRREYDKRSKCLTSVNLIRSDFQASLLDEYRMHYAQPQTSGASGSEFRSESPNADLVENWARQLKNCVSGRPRTRTLKEKVSAWMAERVSDSIPTWMKVAGAVSMALSLIVSGLYIYDRWKTRRKEKESVEPQPESAYGAQKVVRTNRLTTPAKVPQTAVSEAYEIDVAQKIAANVVVLRGTGLKDKEYQINGLMLGDDIVVFPKHFLTSVTSDVVVHHSKFEYVIPMNEPGEHRPDAKCAFGNFVIDGKSVDLAYAVIPKASFHAKKLYNLLIQDSDLEKPMPAEGSLLTFRNNDQGGVAILLDAPGMEVYGELQAVHEGVVNVVATMGIRYRCLTTYGSCGSILCGRTSRGLRVFGIHIAGNGNGV…	752
comp392989_c0_seq1	TTDQTPIGEKWLIWPTDTNICQERFLNKTQGFTIHRPDPRYIQRQHPGVVTTYSVGKLCLDWLQTSSLDQVKQHLSLLKEDADLRDFLLGPRKPCQKRFIYAGIYAAYNEVWKVSQAEAAERIRELDRINLEKSLTVVDNGLTTLSSRIYSLGNIVSSAIDILEQDLAMLQHGQSQLRSVMLLGWTLQSLRAGYVPWRFINTSSLFSEYNLTDKQIEMAQRGAKYTILRIEKLERLPFTVAEKPATEWLIHGHINLPVTTFQFQYCLKQKQAGKYERLGKEYIKTSWELPYNYRCWSGGREVFLSGTNCKNALSGSLICEDITLHGACNGSVANLSCHLQGAPAAVINPTFGLLSNGSYLMLNDQGCCGMLPGIPYLVTVNSRVTCCMQVLFPPTNTVR…	715
comp392921_c1_seq5	REYDKRSKCLTSVNLIRSDFQASLLDEYRMHYAQSQTSGASGSEFRSESPNADLVENWARQLKNCVSGRPRTRTLKEKVSAWMAERVSDSIPTWMKVAGAVSMALSLIVSGLYIYDRWKTRRKEKESVEPQPESAYGAQKVVRTNRLTTPAKVPQTAVSEAYEIDVAQKIAANVVVLRGTGLKDKEYQINGLMLGDDIVVFPKHFLTSVTSDVVVHHSKFEYVIPMNEPGEHRPDAKCAFGNFVIDGKSVDLAYAVIPKASFHAKKLYNLLIQDSDLEKPMPAEGSLLTFRNNDQGGVAILLDAPGMEVYGELQAVHEGVVNVVATMGIRYRCLTTYGSCGSILCGRTSRGLRVFGIHIAGNGNGVGFSLPLTQQMYNDVLGAMKKPLLPHSAEMVVVG…	714
comp388740_c0_seq7	XAVVQLPIFQPVPVHSLPPLTQAIAPQTQASAPPLQATAPEMTDDPVLPVSVSTPRILRSTVPQFRQDAIRLMVLNWLSDLEMEVGEMKDQIQDFFXLINKLSHQLMVQWEMTTGQNGIEDVRVINRQCQIGAFPVNRINTAIATIIGYRDELSSSPXIRPMREAAPHFIPERGNANNDDPNSPDARAHFLYNWIYTPWKRTDVLTLKASLPDIQKNPRGFYVDVQAAIDSCIMTLADIDMFFGMILPPDMWRLTRKQDHAADLGGDRAAIVAADRDRKPGQKPSQLILDLPGNILTYIKMMVPARKIDWALLTACKQKQGEAVPDFFTHFEEVFHDFSEQXYIYTYGCTFIRRLICGKFTPEISVCSKNSESTWASVTPKAILDMAQYYQNQVTAEQE…	705
comp376944_c0_seq1	XMPFPEESMQPCSSPENPCQRIAEYMVLGLGLAIGVVIGINITTLVWGCIINYLKTSPGSVPSRDKGVSHKADKNQSAEPIDNEECGKKGSDPPAKRRPVPTHLVLEGGISKRQTRVQGHNGTDCTPALGAKPPVHIQGTDDEKANRCHLVGGREERRNLRRRNLQDGAGRHNSGFFYKESHRRMEWKSQNPVAMINVPSQQGWQGSMQQVYDAQNIHGDTTRGMSSVLQPTMEWPNPSTSMDPRPLVTHSDSMAQMYPCDPRIPRALTKPRPSIVQSTLTPKTGALDQVAQTDCADQANIADLPGPTLSTKCLNPSPQRNPAHSRNRVDPIPTMSQPGTRLQADWSDARLLKNISDPKGQVELSDSRVQMIQPDQSNKMGCSELYLQNGWIGPRLPKD…	699
comp288112_c0_seq1	XYKKPRSIKSMYLISQNQCSCSCAAIIDQWSTLASVSKALANSIRGTSRPPSLGLHPVASPPQQDIETLDRQINLPESPLTISTPQSPSPHLNTALHGSLEVRPGTLTWLRQWIGIKVHQVPSGRSLANRKHTTGKGSVQFYPIFTTKTVGNNSKDSSVKEPRIIERAPDETRGRISPDSTPEPFPGAKKVAVCSYAIQTAPTDNASVMRSDIGAINTPSNRGGKTDAXTQASPNVERSAHNGERSNWGLQNLNHPPSVAFHGTAIHRQPVTPRSLVVPEGHVQASNSQSSSPSKSEHGIVEVAFTPRYCIKGNHDILNRGNILRLNDIRLADLAWVKFQRLAADTHGESGCSSSHTXQQYYKKPTNWGIEIKHCPQNRHPHVLTIEAQSQWHTPSLKV…	695
comp392413_c0_seq6	EXKAKLYFEGPRKEKLTLFGKIKRFFKKDKPMIKREGIPIPPPKTPASYMMLKYGYHTCVWLENWVAYTKSDGVLAFLEHGTFNMAVLXNLRDKMMTLIPRPRPTQFEALVEWEDEVHERERQRGGRRYGYFYTLSEGHEDRMRRWRNSEITDGLYPVLTVEENTGGKYKEKKKNLEPLGYGYNPNESDDELLDDILVKNPPPYQENPVTVTPNAPLMEAPMTPQVIPEQSVNRVLNKIEMEMAEKAKELAEKLNQMSMRVNALTVLVTIGPVVPVYESKMVREPNLTVPLNTAVXSARSIATPESVQSEQPATTSRLNLPINLTENETPRGAVQLSPKRIDLDDIQRSKALVGPSPEELDEWMKGLQRRKIHCELIDVRDLEEMILGTISADRLKTYQ…	689
comp392413_c0_seq7	EXKAKLYFEGPRKEKLTLFGKIKRFFKKDKPMIKREGIPIPPPKTPASYMMLKYGYHTCVWLENWVAYTKSDGVLAFLEHGTFNMAVLXNLRDKMMTLIPRPRPTQFEALVEWEDEVHERERQRGGRRYGYFYTLSEGHEDRMRRWRNSEITDGLYPVLTVEENTGGKYKEKKKNLEPLGYGYNPNESDDELLDDILVKNPPPYQENPVTVTPNAPLMEAPMTPQVIPEQSVNRVLNKIEMEMAEKAKELAEKLNQMSMRVNALTVLVTIGPVVPVYESKMVREPNLTVPLNTAVXSARSIATPESVQSEQPATTSRLNLPINLTENETPRGAVQLSPKRIDLDDIQRSKALVGPSPEELDEWMKGLQRRKIHCELIDVRDLEEMILGTISADRLKTYQ…	689
comp392413_c0_seq10	EXKAKLYFEGPRKEKLTLFGKIKRFFKKDKPMIKREGIPIPPPKTPASYMMLKYGYHTCVWLENWVAYTKSDGVLAFLEHGTFNMAVLXNLRDKMMTLIPRPRPTQFEALVEWEDEVHERERQRGGRRYGYFYTLSEGHEDRMRRWRNSEITDGLYPVLTVEENTGGKYKEKKKNLEPLGYGYNPNESDDELLDDILVKNPPPYQENPVTVTPNAPLMEAPMTPQVIPEQSVNRVLNKIEMEMAEKAKELAEKLNQMSMRVNALTVLVTIGPVVPVYESKMVREPNLTVPLNTAVXSARSIATPESVQSEQPATTSRLNLPINLTENETPRGAVQLSPKRIDLDDIQRSKALVGPSPEELDEWMKGLQRRKIHCELIDVRDLEEMILGTISADRLKTYQ…	689
comp380675_c1_seq1	TAPVNPPKRTRRANKNLKKDLMKVSEEDMGRKEGRKEDEEGELPLISPLLTSPKCSSDIKPRGTTNALPVNKSSFQPKIYTKFSFIKDVRSALCLNSLNTSNLPTPLQPSKANPLKQXLQAGSERDPADPGEGGNCVEEAALANKEPNKGLERTAPWSKTAQDQGCRQDQADSNLKTNPKGCGYEGIKENKREGQDAITSSNSAPTKNWKRSPTSPYNTTDGDLLESLKGGQGPPGNPEWQEGLEAAAIWGSRYHTPQGKGDAQNSEHTEHGDLSNQTEQKLCKYTPTMQEDRLAPQEFKRTSIVATAADTEEGRQPNTITTLEATGQEQLTPQINDQQLEKQHEQAELGGAPIQIETDPPHLATLTNTPPISFQVTDSEXLYLTPEEWEELVASYPAA…	686
comp376944_c0_seq2	XRSHENAGPASGQVWGCIINSLKTSPGSVPSRDKGVSHKADKNQSAEPIDNEECGKKGSDPPAKRRPVPTHLVLEGGISKRQTRVQGHNGTDCTPALGAKPPVHIQGTDDEKANRCHLVGGREERRNLRRRNLQDGAGRHNSGFFYKESHRRMEWKSQNPVAMINVPSQQGWQGSMQQVYDAQNIHGDTTRGMSSVLQPTMEWPNPSTSMDPRPLVTHSDSMAQMYPCDPRIPRALTKPRPSIVQSTLTPKTGALDQVAQTDCADQANIADLPGPTLSTKCLNPSPQRNPAHSRNRVDPIPTMSQPGTRLQADWSDARLLKNISDPKGQVELSDSRVQMIQPDQSNKMGCSELYLQNGWIGPRLPKDCSDAKLTLYESDPTAPAISCRPQTEHLLSQPV…	667
comp390554_c0_seq5	MEMESPTASETPPRRLRRSGSQHLESSLAASSKTSGKMFCPQGGRNEVEMLGYHSKRMQHNKYTTMDENVLKCAFEMLPPSMHSPMGLCSPVRLSPLTDQRLSTPRKISQVHKDEPNPSAFSCNPGRLSPKQQKLEPSPNKHVKIFCASKSASLHLVPSKSNMVTMDLKVSLVKLPSHNSQKTVLLSHVASETKPVALPPVDSKGKALTMDLRVSLVKRSIPGFQKNVPQNLSETNTGSQTSECPPKKTVSHIPTDSQANTVYPSPGSPLLNSDTPTLCTPLMVPFVSDDGCREKTDCMAIEGVSTLWSLFERNGCSTTGITKEHEKEKAAKALTPGINTRQYLSPFDQQCTPVLCSGSIIPVLASVGKGAIQSIARLRPALPSPMLKRRRLFRPEEVA…	654
comp392921_c1_seq10	AEMIAADLCALHGVPADSNIFTKSPRNEFYDAYKGQLVHIIDDIGQDPEDKDWADFTIVCSVCDFHPPCAALPDKGIVYRTPYIILTSNFEGTSPTTVRSSGAVSRRLFLDVNVSVADGYCRANTRGQRVLDLKKAIDDKAVVLGKCWEFKMNDSLFVKSPSLKELVLEMRREYDKRSKCLTSVNLIRSDFQASLLDEYRMHYAQPQTSGASGSEFRSESPNADLVENWARQLKNCVSGRPRTRTLKEKVSAWMAERVSDSIPTWMKVAGAVSMALSLIVSGLYIYDRWKTRRKEKESVEPQPESAYGAQKVVRTNRLTTPAKVPQTAVSEAYEIDVAQKIAANVVVLRGTGLKDKEYQINGLMLGDDIVVFPKHFLTSVTSDVVVHHSKFEYVIPMNE…	645
comp390554_c0_seq1	MEMESPTASETPPRRLRRSGSQHLESSLAASSKTSGKMFCPQGGRNEVEMLGYHSKRMQHNKYTTMDENVLKCAFEMLPPSMHSPMGLCSPVRLSPLTDQRLSTPRKISQVHKDEPNPSAFSCNPGRLSPKQQKLEPSPNKHVKIFCASKSASLHLVPSKSNMVTMDLKVSLVKLPSHNSQKTVLLSHVASETKPVALPPVDSKGKALTMDLRVSLVKRSIPGFQKNVPQNLSETNTGSQTSECPPKKTVSHIPTDSQANTVYPSPGSPLLNSDTPTLCTPLMVPFVSDDGCREKTDCMAIEGVSTLWSLFERNGCSTTGITKEHEKEKAAKALTPGINTRQYLSPFDQQCTPVLCSGSIIPVLASVGKGAIQSIARLRPALPSPMLKRRRLFRPEEVA…	634
comp391144_c0_seq2	IRNKSGGXPQLRSGSHTVQAHPSVMWYILYCIMMYVIVWLVAAQVHLYGEMPHRHFGDESGIPVCGYRIAGWKETVRDRSGLEWRRPDRWRPSSGGARGDVVESCWWSDLVKRESEGEKGDFHDQEDGDEWCAGPVCCGVRSPVNRDTTSLWKVMRDYDGGQGDVGGRVVCSVAGVKAEGVRWSVQEEKEQPCVWGRRTVKSTDWWGRGEPAPARLVVAGRLTWPRSIFVQRPGLGDNKGATLGHETGIETEGDVWRRPARVGAWQKEGSEAIGSAHAGKVEKMMPSEDVGEDGDCGCGYCGKRWHPWSNCPARKQRCFRCGKIGHFVARCPEKLRRVEKRREGQSVKGFLKQGLVEFQVVTWKTDTVIGYRTAVFFGLVTVTKSWWRNESSWVGPGVV…	617
comp392725_c1_seq10	XKRISPEPFLFHKQLGNEPSLFSTLKPNRILCSGLSDENVEGMDTGGCTAAATMEQAYDGKRISPEPFLFHKQLGNEPSLFSTLKPNRILCSGLSDENVEGMDTGGCTAAATMEQASKCTFGNLEQISTETPQNMLLPSCSTIPNNTALLQMAGVEQELLVTDIVASDEDVHLTEPLLETERHLLDNLTLLTEPFKEEQIPIEEHTLRECKHHLEAIPDGHVLPGLNKNYSTTGEASNDRGGRLLSFKDQAHTGNKKLVSQAVEATPTSSIDSLDGNIAQDVCILQTHKCEPSVKRQSEDFILRECKYEPIEQKLCEGVPFETNLPEICSSPIEKLKDETLLNTDEERARTCQHEVESGVKIDLRDLILKNCSLKSMDGNVFEELTVEITSSEKAISVV…	609
comp392244_c1_seq6	XQSCALKAASDQXHISSACTWMWPCFSVAVKRGVPPGVQRRPVRETFVDRTSAAPRKMSTPLEGTATGANRGCHARLSAVKLSFLRSINLKELVLEIFSHLGFPIELKLGYELCITGSTLEQALEAERTLQKLLCQKSYPIDVNRFAVHEWLLLQRWVRCIFKDSGERVSGDIFHNGDSGLFEIVLVGFKDTLAHTEARILKFIYDLEWISTSVSVTSQGLMLMKALQGFIDLSPFQVEMELRYDLRDPAILLHGPRRSLARAKDNVMEFIHLRSIPTVSVKRKAKLVLSLLRHDDGHLVHRSDMLIYPLKSRRGHYSTEIAIPETESLVRPMISVSSQVKVSPLGKFQRIVTMMASLHSSPTLPGARTEEIGSCFREALYAILRYSEKQKFSSLALLS…	593
comp386085_c0_seq1	XAEVRYAEGEALGIPFFFLAELKSXAHFTHNSVRGSRRLKLGRGMAPEAGEKLDEGDSSNLMVAAKPYLILAGVIFGSCAGFVGSAVLIVIGYRDLGSVALGILGAGVVLFFATVVFLVGCGIWMNNESLEELSQPDEVRVRRATEETLSPLLMPSPSGSGLILPVFKNTPRPKGPVKPRKGPKTALTEDFPDNAVSTSISDAKYVLAPKEDQHKMDLHPSSAHVRNIATSHDDDPPVDVRIVSSPGKVQEKMSTSSGSDITASATDQRTKVKPVSHHKQEQDPLKERFPALESKQNPHTIILTGDPITDMKRDSGQKQNEHHEKXTFADSNSGKVTSQPAAGPPIDLRIILHQRQDEHDQIKRHAPVQSNDLLSDPIMDLPSTIKLVPLHGKVWKPQE…	592
comp392244_c1_seq2	XGETSLHRCVQTLQRVQGRGDITSQVCARRCNGFKASEISLHRETFVDRTSAAPRKMSTPLEGTATGANRGCHARLSAVKLSFLRSINLKELVLEIFSHLGFPIELKLGYELCITGSTLEQALEAERTLQKLLCQKSYPIDVNRFAVHEWLLLQRWVRCIFKDSGERVSGDIFHNGDSGLFEIVLVGFKDTLAHTEARILKFIYDLEWISTSVSVTSQGLMLMKALQGFIDLSPFQVEMELRYDLRDPAILLHGPRRSLARAKDNVMEFIHLRSIPTVSVKRKAKLVLSLLRHDDGHLVHRSDMLIYPLKSRRGHYSTEIAIPETESLVRPMISVSSQVKVSPLGKFQRIVTMMASLHSSPTLPGARTEEIGSCFREALYAILRYSEKQKFSSLALLSP…	592
comp365362_c0_seq1	IELTERRLSLDPSSLRTRLSLGGQGPDEVVTVCIRDEHSVITGSPSSNPVVCSVVPVDAPSHNTRAQVVHTQKTIKQQTHPGKTVKRRRNMGPTKTKSLSIKAVRSATDVPAQTVILTKSVGTQTNGLTTHVDNNSQTVTMGPVTSIDSDLTSEGNILSDIQTLIKTNFDVLWGKLESLTKDLARLKGEKDVIVHSIGGIRTIQTPTTSNQDNVLQKDHMPNANAANHNILVPPVSINHREKQMAQHFKEHGPNPIPGSCGISQQHSNDFNFMKETPSDPEKVQRRPSLDILNLPPASSPYVLVLAGVPNLAGDQRESWADLRNKAVDWLCKYKGFHPSDMNDIIMARRVAWIGQSAKDISGDCIVLNFRRPHMVRRLLNIFEYHPKFNTAISALPLGY…	554
comp377548_c0_seq7	VSSFLITEEDPGFKVFAVFTGRSEGDAASFTSTGRAQLQPWVFVSTRDSEEKSRDSCPTREQEKCMNFKLGVFTNIMVDTQCLKDPINTVQRESPNTLSTDRKDRPDPCSVDRRQHPVALITDGRERPDHLGADGSECLHTLHTDRRDCPDMFSTDMESHHMVGRGIAAIKSLILSNVKEEAEDYMIYQQDPQTQQSIDNLIGMADIRSFILSDVKEEAEECLINHQDPQTQLSIDHLIGQGSGAVLAGTLGGKENVGCDPVAVSGMRQNTTDNRTPFQQEIGDEGSNLESIMSGRSKNLSHNEFGGLLWLIYHFLPRMIGTGGRVSKGYPPKERRQRWERVQQQMSRIYHVDRTVHQLKHRWQDVVSREADLLDHLGLEVGGPIGGPPPYTQGEVYLF…	546
comp387150_c2_seq8	VHGPGSCCLPRAARDSAAIIIFITSDHTPCPGGRXDQERASSPGGHSIICTDSHPLPRGALRSDTGTQNINIQNVENAGFREDEKVPNSPEGLRATLEAFHSHNFSAARPRPEDLHRPGGAKNLGTQICGWTVQEEFGKLPMPDTLLVGSCQESVLINALEKEANNCSTTVSRTRTPPNMTSFVHSGLKPESHMGHSSTLVVLAMLERLEAKLDNLQNSVGDVPSRVAHLMEKIWVEKGRDFLEGGAVSLEAVSPAGVGDCSFTRSSPTSRPASPGEPSPSLQPVFPDNHEPMRVPGLQPSESELDEHLKQEPMCVDSWDPQDSHFMKPPSPGGHDSQRDQHTGPVFQTRLDQQKELCLQPGLLGGQDLGMHLVLPAGQGLQRELCKKPGHEPQQHHSL…	544
comp388392_c1_seq11	XGRDPRKLKRTKGPLSDIIKTLQNSPPAAKCVSRPECQETVNSDYIYIQQRPTTAMTVQDMPPNSAVKNPTGMTILQESGDPKGCMLTVPNAQWQGLSKSHALYMQQPQNPKLNRGPVKSSRKKQDISAPQTSTGALALKKTFEHQNDPATPYASNCSETMLTDVLNKTVTPPQIPSTQKNSRGSKNVEASVDELSGGPAPKLVRVNPGRIRDTPTENDQSLETPYTECIVLLKTMTGMMESTDKSVEAVHSGPHNTGLGGVQTRVRHTSEPQSEDYYTVEALHYFDQHFNSPDPMSPTTPPGAYDPTSPTSGVNLPTHTSTCPDGSTGWSGYQNQSFEVASIGELSSGAPGCSHWDPLSLIQSNPSVQNGTDGGNHTSGPLLLQGNIQPHQVFIPNSP…	544
comp365362_c0_seq2	IELTERRLSLDPSSLRTRLSLGGQGPDEVVTVCIRDEHSVITGSPSSNPVVCSVVPVDAPSHNTRAQVVHTQKTIKQQTHPGKTVKRRRNMGPTKTKSLSIKAVRSATDVPAQTVILTKSVGTQTNGLTTHVDNNSQTVTMGPVTSIDSDLTSEGNILSDIQTLIKTNFDVLWGKLESLTKDLARLKGEKDVIVHSIGGIRTIQTPTTSNQDNVLQKDHMPNANAANHNILVPPVSINHREKQMAQHFKEHGPNPIPGSCGISQQHSNDFNFMKETPSDPEKVQRRPSLDILNLPPASSPYVLVLAGVPNLAGDQRESWADLRNKAVDWLCKYKGFHPSDMNDIIMARRVAWIGQSAKDISGDCIVLNFRRPHMVRRLLNIFEYHPKFNTAISALPLGY…	540
comp392889_c0_seq11	XNNEQEEGALFPLTIRERENGDRMVVYGLRRNRRGSNRPELTXRKLCITIVIFYFFFAITLTAFVWFAVTSVCVDEKAQAVTKATTASPVTSPMYSSHPVPTPLVPPDTQTEWDQIVDLTISPLRQLSRVKRGRPRFWKTRRPSQHKRRRVRRFAFAPRRTKPLVPFKNSAPQKTRDWVSALTDTVVYTFEQHSMPSFHSPHPGEPATDHGVHNALLDNMWYRDMTKIGQAVTKESCYVCAHIPHALGADKLVFPREIPPPTAKCLLHLFLCRIYGQIQLMSAELDSVFVNATEWDYSYVTTRVVTDESEYNRARENMYKGVRQIDAVTVMRDAEHVFATEGFATISSPQAVCRGGTGRHTHNPIYYEHEDQLSTCPCAFRTVLRLVAHIFIKDQWKGP…	533
comp393012_c0_seq4	XSALFSIYNLTDKQITMAQRGAKYKMLRIEKLEKLAFSVAENPATEWLIHGQIHLPVATFQFQYCQKIIQAGIYEKLGSEYIKKTWNFPYTHRCRSGRRELFLNVNNCENSISGSLICQEITLHGACNGLMANLSCQLEGAPASVITPQFDLLSNGSYFMLNNEHCCGMSPGIPYLVTVTSKVTCCKQVLFAPPTVVRETPLWPSFNISFIQIDTLSKLKALLLKQTVSMTSASETYKLQVAKTLAEIQTLLSTNCPTHFSEVLGRILNMSDTSGLIHVFKTVGSGLLTSFQNILGIIPNFAHTLIGSLPLILAIVAGILILFLLIRYGKPATNHSSDMEKALLERKLREHMVVILGIQRLRELNQAWFLSFRHAYGECILPVLRCLFCSEECVLDICL…	527
comp372491_c1_seq1	XVGSRPKNIEGDCIIVNFNKCNVVDRLFWDATGLIKGRGAIRALPLGFFYPPGNRTHEFAXRITPQLRHHPCETPRAAREGGPKILGHSGARDGDSKPRGFNVLPLSNRFSPLSQLEEIDXLESLAVTSPQLNVETPCCSVVPLPTSIVLNCKIISWNIAGLKSKKDVPSWLEFIKQFDIIALQETWEKECAFWLDGYKSFFFPARPSLAGRAKGGLALLLSLKVKGSMKEIEGSTHNCQLIELCTPNQFKILLVNFYNSGECNFRNEHLILLRTVLLQYKSKQTNSCHILLMGDFNIHLCNLMCTTDEYMGPDYAVIPHFEHTQQGEALGDLLADIDLYEFGFKELTERCATFKAHDRDTVIDYIFMSPILLSNVVTYNAQLSPFSDHNPVILELDKN…	526
comp382005_c1_seq2	XPEDTPAHYMATNVGLHTIIWIENWHRMTEDQGEMRFPKYGTFKLMVLHNLKSKMEAMRPLPRPTQFEALSAWIRDAYDQARDRNQGRMRRVVKAVQDSRWDETAKIWRVETLQTTGLYPFNELKEIKDKDKAKEMKTSDDSDSEDSIIERMLLEKPPPTNPYFTDSRNPLPSISQGTGEVPVLYRDGTRGQISTQSGTAVSAQLPDAFQVPVTIGPIVSLYGLEPEQSQNQNSMHAQTQGQMITQMRDQIQNQTLSPVQRQTSSQAPSLEHGQAQGQISNQMQTSMYGPIQLRTPNGARQMESQGSSRVESAVVTERPKRQECEVVKWVRYVPEPIETSTPMAATGDSTGELSDRRAEETGTRMDSCRDGTSWVISPGNMKRRMWRLTDRGELICEGE…	521
comp387930_c0_seq1	XLHEQGEAKRLEWRERLQSELCALSVXSLLRDAMAGQGPPMLLLVCCFVYTPCYTDDRRRDTSGGAPQGRRQERELGAEEVVIGTRGESASFSAGPFTHYCEWSFLAKDKSALKGKDVIYSDGHTCPDQVFDHYRGRVEPTCSGAFLLQNTLSEDAGFYRLECDGQPTGYYDLRVVDPVCNVSISRLPSENGVLLYCNSTGSGVSIAWTRDGWSLPESHLLTDNHTLSIPRGVACGCYQCSVWCGVLGQQYATINLTAPDPSSLIYCPLMIEILVVGGVFAAAFVVQCISTAWQMLGKAKEVSGDPMEVQQSTINSETTLMTHGATYCAAVQIALKLCHWVIVVISSLCYLTPESWQDWESIDLTPVGIVLVMSLLAEIVLFIIERMHFKKKVRRQKKL…	520
comp378398_c0_seq1	XGSSAQQNSSIMCYSWXEGAKKMQRSPLEMAKALLCRPSLKLSNPFPRRSSSAVMEYDFTQTRSPQPCTLQTTISSFFRTTPPAQMLANQTDCQSSANICHKRKRAEDKLESSNKTSGTLGSFSTQQPVDDSLSVTPHWRQKCDPLTEAAKRTPNGSSVRDSPSKYLQTTLSNDAPIEMESNEMQSLVYSHIPGSQELFDPESQFPTRLPNSHRGLPQNPDAHLESPKLLDVDILVKQTNQDCEHPSLQPLSPDNHAHTLPPQGSSCVECSQTQIDFTQDSEGNVVLAHRAAGGQWSSPQSNRRESSVSWSTSGIRTKKENRSSTPHNNSLANICAEPKGNLLYWKPSKXLIKYGKYKSCQMRASKENVKLNCVPGEDTIRQAKRLLHHGCECTMPSLE…	510
comp373308_c0_seq1	XEQLSENKSLHHDLPPADHLQGGAQPLREHGQHYTLQDSAGAQKLKEHAVPLTNGAARYTCQDPHTVDYPEEEMQSSRIGPLHYPQQEPAPVDYPEEEMQSSRIGPLHYPQQEPAPVDLPEEVHQFTDEGQPVNQEKHTLLKKPKDEVLPLENCCMHYTRKEPPDNDYAPKEAVSLPKPSSHYNVQSSTSVSHPVEKDLSSGMGNRINNLVPIPSLKEEQFPFDKGPQNVIPEDSVPTGSPKDMPFTKEPYSYTLGQLDHINHLKEERFRLRRKTTHYTLEDHTSMGNLKEEALPLDVGSWDYISENPPPTDHPDEEASQFGQYYTDFILKDTLQIEGHEQGEFHPSDMHFGEIGPVETITNWGECDSTLLHAHGSHFELLEKLNRRVEEQNTLQREAN…	508
comp367792_c0_seq1	XEISGLGVRLPWLRSSREHNGAFHQAGASVVLLVLNIYSPRSPPGGFWIALRPSRFINLTRRFFKDILEHIKHLPTSNLTGVXLKRSPDFQSFTNPASQRHFRNTRALSAFITIALEPEAISPSLELSGDNLRRLIGEELRSSVKEAVDAALSKRKRVVSSPEEIYFSLSNGESPSTSGPKKKGKMLQKRKHTMEASTNALEIGSPSATIDIGALSSTIERPQLLGAERRGAHSGIIERGTLYGTNAFNNDSYEDLDEFVFDPQDTFDYLDEDLDLPSTSSITVKDPLGGEMFNPTTIHHPRSTEWWPMDHVGRYLSQWVRKPLDTNTHNLLRSECPRPSSEDRICSTPNLDPELITFLFKSGRDPRKGIEKCLKQAQDKLLDVLGPLTKILDMTEEAR…	507
comp378398_c0_seq2	XLIPSYPLALRRIIELCREEWNSLNIRRALNGCTFHILVKDLLISCGPVMKTKGNRAAASPSEACGIWLDPSAGKKHGXAAQMLANQTDCQSSANICHKRKRAEDKLESSNKTSGTLGSFSTQQPVDDSLSVTPHWRQKCDPLTEAAKRTPNGSSVRDSPSKYLQTTLSNDAPIEMESNEMQSLVYSHIPGSQELFDPESQFPTRLPNSHRGLPQNPDAHLESPKLLDVDILVKQTNQDCEHPSLQPLSPDNHAHTLPPQGSSCVECSQTQIDFTQDSEGNVVLAHRAAGGQWSSPQSNRRESSVSWSTSGIRTKKENRSSTPHNNSLANICAEPKGNLLYWKPSKXLIKYGKYKSCQMRASKENVKLNCVPGEDTIRQAKRLLHHGCECTMPSLEGIF…	507
comp392921_c1_seq6	DKAVVLGKCWEFKMNDSLFVKSPSLKELVLEMRREYDKRSKCLTSVNLIRSDFQASLLDEYRMHYAQPQTSGASGSEFRSESPNADLVENWARQLKNCVSGRPRTRTLKEKVSAWMAERVSDSIPTWMKVAGAVSMALSLIVSGLYIYDRWKTRRKEKESVEPQPESAYGAQKVVRTNRLTTPAKVPQTAVSEAYEIDVAQKIAANVVVLRGTGLKDKEYQINGLMLGDDIVVFPKHFLTSVTSDVVVHHSKFEYVIPMNEPGEHRPDAKCAFGNFVIDGKSVDLAYAVIPKASFHAKKLYNLLIQDSDLEKPMPAEGSLLTFRNNDQGGVAILLDAPGMEVYGELQAVHEGVVNVVATMGIRYRCLTTYGSCGSILCGRTSRGLRVFGIHIAGNGNGV…	507
comp392921_c1_seq2	DVVVHHSKFEYVIPMNEPGEHRPDAKCAFGNFVIDGKSVDLAYAVIPKASFHAKKLYNLLIQDSDLEKPMPAEGSLLTFRNNDQGGVAILLDAPGMEVYGELQAVHEGVVNVVATMGIRYRCLTTYGSCGSILCGRTSRGLRVFGIHIAGNGNGVGFSLPLTQQMYNDVLGAMKKPLLPHSAEMVVVGQRDVPVFVPTRTKYRMTPLFGEFNCGRQPAVLSNNDRRAGLKVDEVAFMKYAGKKIGYNRNQAVTWGLSVHLAAAVGAFHRMDRQSAIRGDGIGLNPIPFGTSPGLPFTDKHLTKRHLISEEGDVIHPLLESELCVLEENLYRGEAPVIQFSTFLKDELRSDSKIESANTRLIECAPLHYTISVRERLGEFMSKFHRSYGALAHHMVGCDP…	503
comp383205_c0_seq1	XGLNSLTSAAETLLTSTDLPQVIQNVHQLLEPSYKSLSKAEQSSLAQVKSLNSNVEERLDKLIHLNDEQKVLQDKKQVLNVQHGQDSLAKQLQAAKQDLKYVDDAIDRAKQAWHDAQAGRKKAIGMFFIPIAGPIIGGVVMGNAGQALRKALKELREARSIRAVYRETVTMYESEFRTYEMAMKSTEQTIAANTVHRRRDRTHITVRRTLHDVMLDDYATWSSLQLVVKQVPLPTDSFKMPPKKGAAKKGASREQKKQISTIGMATATFFRKVVPATPSSGKQAEISTPASTAAPPQPKPRAMSVSEAASAVMLMLMSSNFELDLSLSQSSTQLFWEIQQSAQQPQPAMNLSDVGAEQEFELSSEHEVNSVFXNHWLLALQQVKGRVLQHHLLHTLHGV…	501
comp378118_c0_seq1	PAQLFHVPARFRIKGAHLSQKPQRLQKLKPSYQAPFEISPAXKTACELKMLKISFLVTFCGLLARMAQAQTPIPCNQIPVAISNECFSNPVAVGVPKEYIAPNPPPVNDPATGAQFNNLTPTSPTDVSCKVTTQENGGPIMITINGNTNYSGQVTSPGSMKGVDCQVSNSVTVPFQVTRTSDGHIECKPPSSPAEAQVTCSTKPAPGGLLSGLLGAVLGILDGLLKGLNDALKGLLESTVSSLLNSVGDSLNAIFKKITASKPMGDNRICQQKVMTVTTAPNNCLNMVMETTKYTEDGKLIPPPGETYTPPELQPKPNSWCTWVLNEQLISNAMGNYNTPIQVTGAALASLSAQIQALCGNGATIEKLVFTPNGPPKVVITQDKVSATITGKLEGFVTG…	498
comp356443_c0_seq1	XSLLVVIRRADXPFRKYRHVYTSERSVSSANISTWNLAFLKSRRTNTMWWTLLCLCLFTQTYAAPIEEQGATSDVSQHQEKKDDVYNFRKRLKQHTHLQETIPNHQANYEGAKENLALPKDQQTSVVSFVDLEKSYPETRHEIVHKHIDNSQNIHTEGIRNKSPKLNASLELIFHDSQVTVDAVRSKKKKDIEHASVRPENFSPISISFPLIPEKDGNTTPDNKYATYYAGADKGAPNDTVGYKNTEGNDNTVSGIKGQDAGMSSGSGDYYTEEITSTNLDKEDGHLSSTAPTTVSSDHTEALDNREEVNGTNHDVQVATNGTEAVGKQKHSACHNSATGMDKRKITHCNTFVAANKTSICIEFGNSGDTKHITDLPSACKNMSCKAEASSRAKNVDAQ…	489
comp390191_c0_seq2	KMPGKXLLPSFSGQRTIEQWEELFAWHLENSSVKGKPKPVNGPFSKECLVPLDQVNIAEQAASSACDIEDSIVEVVIAQWENQPTSDLHGGIVGMENRELAEPSLQNPQDALDGVIIEGKKTSKEVVGHSDQNNNIDREEPCVLDFHDPTVRCQETKKPSAKILEDTMCPVVIKKEEQSVKDTKKYLDQIKTKESKESSFRDYQRLVGQIKIERNEELYASEYEDHSVEVAIEEGDDVIACDLQGLPMILIRNDEELSVGAECIVSSISVCTSVQSANNYSRLLEAEKMMPVNKRGQLGKGKKRGPYKKLLLETEHFLKEADDIIQYAAPKKAKEGSLKTSSTADDIIPKVLHTSPSAEQCTLHSDNCTALPDYTSPVDDTDEDPIDAVWDTLCSSLKG…	489
comp388684_c0_seq8	VTYSGFGSRGIRGEHYGGCCLXXRSKLTSDLLLHKAGEITMQGYGMCRTKGKLLFLYRGLLFPMEKCNKKSVLGLPFFGSCLTNRPETFQEGAEEPLHQWSCMYHQSGGSSTQVSRILLSFSYPVPPYMYLRMIVRKEIVFTPRARTLIDMLKRFELRDLVARHTWYVSSSRPAARNNIPVAHSPGWDQKVMLSSEDGMYSGHAQMQLKKHGHGEKERVRNTEDNDEESSNHERATLKFRHFTSYKAKVTDTMGKQLCKGDSTIIAKPLNPNKDTLDIHMYSFVGPVPRKLRPTLESPSMLKKFLEDDMLRSVLEDFLGDSESLSELENFVHDSESFSRIERFSEAPVPHPYMARLWEDAASSPTSPERAKANVMRTMKVLGSAKRIPVALNLSGTNSY…	484
comp357546_c2_seq3	XLVLCDKMDCENLFLPTVLCLLTTTSIDGLRRFTASESQDVRLPCCTESSSTSTPTEAVWRKKGDAGPLLRVWLSLEVATSMGGRLEMIGNHRPYLLLRNLSVADSGVYKCFSGPITSGSFLLNISSQGEQYISGFSGSRVQLGCSKNSSNSSSPKQRKIHDGILKTINNGSKCIQRGTNLVTQNLTKKDKGCYYCQLKNRTTRTLFRLKNQVEDYLELTFPAGASVYLPCGFSKSSNWTTHSWESVKDSFNLDENFSVTIEVQPGARPLGAALFKTIDLLIPAVRSEDAGVYNCSWGENSDIIELEVIALSKWGMIFGDSYWIIVAGTGGSLALSAFIWGICLVIIKQMKARRKRQKATSRSFFRITASSTPNTYIDVPAVFTDKGKKTHDEDGDSYM…	483
comp373308_c0_seq2	XEQLSENKSLHHDLPPADHLQGGAQPLREHGQHYTLQDSAGAQKLKEHAVPLTNGAARYTCQDPHTVDYPEEEMQSSRIGPLHYPQQEPAPVDLPEEVHQFTDEGQPVNQEKHTLLKKPKDEVLPLENCCMHYTRKEPPDNDYAPKEAVSLPKPSSHYNVQSSTSVSHPVEKDLSSGMGNRINNLVPIPSLKEEQFPFDKGPQNVIPEDSVPTGSPKDMPFTKEPYSYTLGQLDHINHLKEERFRLRRKTTHYTLEDHTSMGNLKEEALPLDVGSWDYISENPPPTDHPDEEASQFGQYYTDFILKDTLQIEGHEQGEFHPSDMHFGEIGPVETITNWGECDSTLLHAHGSHFELLEKLNRRVEEQNTLQREANRIHKQSLKLQRRKVQAVEAQNAMIR…	483
comp342077_c0_seq1	XERTPFCYCPKCRAKYPRTDVHQVCNLCLSRDHQECSCSACLAFLNKETLQYHWVCCLASASIVPKTLDLFGKXQQPQASGVEIQLLELEEDLASDVDEPPPAQSPSTKTAAVSTGGHLPSLNTTWKSSIALKGVEHRAHRLAMRPLVHHCHTAMVALIYQVGAHGSTQFNIEAWLQDRPFDLNKLFGSRPKSVLEPYRGVEVFGAEIWLPARSPLDFIDSEKVGTQSTIVHHLLMSRSNLSSSGSQQELSARQQWIHIQPGTGRILANPVLQAKDSLPPKRKLTFEESINPPLDLAPKKPQHHDKSTSLPPLPPRCPSPHPRSASPLVPVDPSPESPQGSLVSGFGWDSPGSVYDPYDTPYNPQPHGDPRDDHAVGPPHYPRVTQIQTXFRPILPLRT…	481
comp418212_c0_seq1	SIVNLAAVNKCIDIKDYDSAVNIIHGIKSNLKPEDIMFKYLTIRQAIILIDECDTIDDYLKKVKTRYPYIYNENSKNLACIYRLCKXQLNNYHLIKDGKNSKHIFTKKVNDLFLLQLLRNAQKDLECLNPSLQISKTLRFGNLLVAVDTVTIIILDIVTGKEIRCPAIGEMLHVEQLPGDQNYNVYYKVSNSQLVVDTIIQGKFEGRRDLLSASKYPVAKVSTSKHYILIIDYENNISVVNKKDLFTNSMIKALKATSFLDSRNEVTSMLSRLMSSKFECELLKTDDTTLTLYIVAGSSKTLYKLDIDPRSMLAKGNRVKLGSMSKANSFDFEALHTFLLHAQDTMMSLSKIKILSACTCGERVVVSVYNSDKKEYEHRILNTSGPQVKLECKFVTDKS…	480
comp391766_c0_seq2	YAVRVTHTQKRINTGKHPGGKETSLKKRSTAGDSREILYISTPATKPRSGSKPAQCPPSHCLKTESSVTQDRQEESCTPQVASRHHSSLLPVEAIPWRGNTRSRSVKKLKKNEHCPWKPFPEEGAPKMSGCSPCSRKERLKFRLYGPETIEVNRPVGLVRTWCMSQHPEEKQKKSGDHVTQKSWTNAGVSKTRGEARGLIAPPAKNTSKDTRQPPRRTDGPGDSTKGEPHVSRSKRNLRCSRRFTXETVQPECRQVESSGIPAPDRKCQRYKRRSGRGGHTATTSILKLPLLVNHRHMSSRLNNGRCIISAMCMTPHTAKKRESVTGGSTPRVGRPAEVKRGSCERQGWTMTKTQATTGGSPDTATAREEGDNPRRNWQPHSGSQRVSRTACANRVSSR…	479
comp388684_c0_seq3	VTYSGFGSRGIRGEHYGGCCLXXRSKLTSDLLLHKAGEITMQGYGMCRTKGKLLFLYRGLLFPMEKCNKKSVLGLPFFGSCLTNRPETFQEGAEEPLHQWSCMYHQSGGSSTQVSRILLSFSYPVPPYMYLRMIVRKEIVFTPRARTLIDMLKRFELRDLVARHTWYVSSSRPAARNNIPVAHSPGWDQKVMLSSEDGMYSGHAQMQLKKHGHGEKERVRSTEDNKESSNPEGATLTFQFSHDFNAKVTDKMSSQLRMGDSTIIDTLVFDMYRFVGPVPPKFRPTLKSPSILKKFQEDDMLRSMLEDFLGDSESLSELENFVHDSESFSRIERFSEAPVPHPYMARLWEDAASSPTSPERAKANVMRTMKVLGSAKRIPVALNLSGTNSYLACKTPLSL…	475
comp391766_c0_seq9	YAVRVTHTQKRINTGKHPGGKETSLKKRSTAGDSREILYISTPATKPRSGSKPAQCPPSHCLKTESSVTQDRQEESCTPQVASRHHSSLLPVEAIPWRGNTRSRSVKKLKKNEHCPWKPFPEEGAPKMSGCSPCSRKERLKFRLYGPETIEVNRPVGLVRTWCMSQHPEEKQKKSGDHVTQKSWTNAGVSKTRGEARGLIAPPAKNTSKDTRQPPRRTDGPGDSTKGEPHVRKPRCSHRFTVRPSSPKCQQLESNGISAPDRKCQRCKRRFRRGSHVATTSIQKLPILDNHRHLSSRPNGSYVISAMCMTLHSARNVEVXLEGLHQESDNQLRSEEEVVSGRAGRXIKPKLKQEXSPDTATAREEGDNPRRNWQPHSGSQRVSRTACANRVSSRTFLSV…	474
comp392921_c1_seq8	REYDKRSKCLTSVNLIRSDFQASLLDEYRMHYAQSQTSGASGSEFRSESPNADLVENWARQLKNCVSGRPRTRTLKEKVSAWMAERVSDSIPTWMKVAGAVSMALSLIVSGLYIYDRWKTRRKEKESVEPQPESAYGAQKVVRTNRLTTPAKVPQTAVSEAYEIDVAQKIAANVVVLRGTGLKDKEYQINGLMLGDDIVVFPKHFLTSVTSDVVVHHSKFEYVIPMNEPGEHRPDAKCAFGNFVIDGKSVDLAYAVIPKASFHAKKLYNLLIQDSDLEKPMPAEGSLLTFRNNDQGGVAILLDAPGMEVYGELQAVHEGVVNVVATMGIRYRCLTTYGSCGSILCGRTSRGLRVFGIHIAGNGNGVGFSLPLTQQMYNDVLGAMKKPLLPHSAEMVVVG…	474
comp378760_c1_seq3	XGDAVFEFVWVNAVAARCKRDVCCSFGRATVNGDEQAAASDRCAFTSPGVNKPVRSDPCCVDRASNWSSLFLFSKHGEMCKAWGPRKVSDLKYSYLPVHSLKLALAAVQTRIDRDTLVGSGKLLPVLLDEGKRLLKGSFKVMQELKMSMEEVHGIINDHKGSLDKTYELIQEQQVSLEGDLIHLGDLDPPLQGSFDLVRGSKQCHSTEESHGSPERGHGLALIEDQPGLRDSPRPMLTQDWVTAAVHGSGSQHLEGALVGSTEAMGEPSQACKNVYAGLAGLLDKQENPLLERSISETLENIRKEYRHFETLEMCMEGTQIQMPGSCSNLKEQDCAVVLGHGKRELNDVPNLESTEPLNELQKNLAEEQKSIQNVNGTIVVSDGPVGKLDISLKNTSFD…	471
comp361717_c0_seq2	XQLLGRTLEGAFAMVSQARVFEVQDDLEVKFRQTLLRFTKNRKKTLNIVTTQRSAGAQNTIQDGEERDTIQKLQNGISHTVWTVVGEEWELRLILNPKEISSMLQKFNLIGFIDSLLVSELMRDKLLLENQLSKEAKRSVIKQICETAEKCRGSSVAFAASFKKKLNSLLSKKWDAHASLCRSVTGNLRAYLYVALVSVAAAVVSRGKEEEYENSDSEEEEDDEDTGSTKEDGAKDCNITPENIQQQFNQMKQAFEIEEKLLCQEGQKKVYVVCKENLQEDWCKPWTTAPAYAEGKESFHYGICHKILSVSGGDWEVQLLQSLHQNFDIYKTFNMSGFAESILMMKKWKTKLNLLLRDNKAKEEISKEVSLMASRFLCDIQDKREAFVNMFQSALLEKC…	469
comp391766_c0_seq8	YAVRVTHTQKRINTGKHPGGKETSLKKRSTAGDSREILYISXPSNEAPQRVEASTVSSLTLPQDGVISDPRQARGELYTTSGQPPPQLSTACGSHSLEREHPEXERQEAAEEGAPKMSGCSPCSREERLKFHLYGPETIEVNRPVGLVRTWCMSLHPEEKQKKSGDHVTXKELDKRRCVKDNERRSTRTRSTTSQEHLQRHQTATKADRRPWRQHXGRTTRKPQQAQPALLPSLHRETVQPECRQVESSGIPAPDRKCQRYKRRSGRGGHTATTSILKLPLLVNHRHMSSRLNNGRCIISAMCMTPHTAKKRESVTGGSTPRVGRPAEVKRGSCERQGWTMTKTQATTGGSPDTATAREEGDNPRRNWQPHSGSQRVSRTACANRVSSRTFLSVLFTPP…	469
comp392978_c0_seq2	EQEYCDHMVVYGLRRRGRRTTRAQLSFKQICIIFIVLLVAFVFVFAMLHWLQFAHTVQIERSVSETLPGTMQTKKSTISHEQGSTSIIPNTSTPKSKERSTSPVTLNSSYDSFVSPTLTPSTVPDNYTEGDMVLDLTLSTPLLDTPKQSHKLRRSIRYKLRTQRKQAPARYTPRTRRKKTQAHPPVSEWVSNLQNTVVYTFEQHSMPGFPSLRPEKSKGNNGVHNALLDNMWYRDMMEVGKKVTNESCFVCSHIPHAVGADKLIFPREVPPPTAKCLLHLFLCRIHGQIQLHSAEIGEALVNITEWDYNYVTFTVVTDPLEFERGMEIYYSMRVPVAMIEDWKQKFREIGYFTFPTPPSKCHTNDHVGISHKAANCPCKWRPILRLRANIYFNNKWNGP…	469
comp199345_c0_seq1	VANEGKNSKLCYERTNGTVPWRTPQYTESVEYDRKPTDTANSLLLTEALIHWHQDEDKAEDNEGKESARTTPGSVTTTSSIDCRQADSPETEDLTDSFLQKLKLTIERTLDLTPKFIGRGEEAKAQRRGQLSTGQEDQEDDPHLKTIREAQKSSSQGSDLAIDKNGGPNDLLQSIAQCLANQGNTLAKLEATIIHNQAMIARTSSCADIIEKWEEMPEILGDIVALAKSKGDPPKTPESLELMVRGKHPVALKGEYSPAMSLEQKSEDESRSSKILASPTRSDSKEILESSDTKEEELKVTTEWAVGARSDALXIKEGKEKAEKQLKRSKMKRRSILPAMLNSHRPEEKSNLMPLYPIFNFKQQNRTRGTSEDKDKAEETDGPTQQSRHQVAQQPTGLI…	468
comp364876_c0_seq1	XDLLKLKSCQNKCITALLPEKECNSVTHLIDPLDPHNITGRWHLVIRASYYPTVIFEGKNPWIEFSLEGEKLMIHEGRDSFSCAEDDVEVKGHTIITGKEKKMHMEFYRDCEECLLMRTEDHHKVAALHLLTLSGKYTSSQMKTFHASSRCLTLPALYKYEGAELHEEEASHCDAVHHIVDPLDPSKITGKWHLVGKATMYSDKIDDEEDHWMNFAWDGQKLKIEEGIDTLNWSLREVEVTGPKIFHKGDYFTFIQTCKDCLLMKTEATNGKIQLHFLTRSGKLAESEITTFRINSHCLHLHNVHVYERVHSHVTECDSLQHILDVFVPDQISGKWHMVAKAHSQPGKMEEEDDPWIEYSCDGHNLTIHEGRGKHSWPVKEVEVRGPKIVIQKENSFYV…	467
comp392725_c1_seq2	XKRISPEPFLFHKQLGNEPSLFSTLKPNRILCSGLSDENVEGMDTGGCTAAATMEQAYDGKRISPEPFLFHKQLGNEPSLFSTLKPNRILCSGLSDENVEGMDTGGCTAAATMEQASKCTFGNLEQISTETPQNMLLPSCSTIPNNTALLQMAGVEQELLVTDIVASDEDVHLTEPLLETERHLLDNLTLLTEPFKEEQIPIEEHTLRECKHHLEAIPDGHVLPGLNKNYSTTGEASNDRGGRLLSFKDQAHTGNKKLVSQAVEATPTSSIDSLDGNIAQDVCILQTHKCEPSVKRQSEDFILRECKYEPIEQKLCEGVPFETNLPEICSSPIEKLKDETLLNTDEERARTCQHEVESGVKIDLRDLILKNCSLKSMDGNVFEELTVEITSSEKAISVV…	467
comp356443_c0_seq2	XLWKCEVCGSRGVIIKKREAHKHDVVDSSLPLLVYADVRSAIEEQGATSDVSQHQEKKDDVYNFRKRLKQHTHLQETIPNHQANYEGAKENLALPKDQQTSVVSFVDLEKSYPETRHEIVHKHIDNSQNIHTEGIRNKSPKLNASLELIFHDSQVTVDAVRSKKKKDIEHASVRPENFSPISISFPLIPEKDGNTTPDNKYATYYAGADKGAPNDTVGYKNTEGNDNTVSGIKGQDAGMSSGSGDYYTEEITSTNLDKEDGHLSSTAPTTVSSDHTEALDNREEVNGTNHDVQVATNGTEAVGKQKHSACHNSATGMDKRKITHCNTFVAANKTSICIEFGNSGDTKHITDLPSACKNMSCKAEASSRAKNVDAQTIHYSKRTPNLRGHGGHSRPELEN…	465
comp391766_c0_seq3	YAVRVTHTQKRINTGKHPGGKETSLKKRSTAGDSREILYISXPSNEAPQRVEASTVSSLTLPQDGVISDPRQARGELYTTSGQPPPQLSTACGSHSLEREHPEXERQEAAEEGAPKMSGCSPCSREERLKFHLYGPETIEVNRPVGLVRTWCMSLHPEEKQKKSGDHVTXKSWTNAGVSKTTRGEARGLVAPQAKNTSKDTRQPPRRTDGPGDSTKGEPHVRKPRCSHRFTVRPSSPKCQQLESNGISAPDRKCQRCKRRFRRGSHVATTSIQKLPILDNHRHLSSRPNGSYVISAMCMTLHSARNVEVXLEGLHQESDNQLRSEEEVVSGRAGRXIKPKLKQEXSPDTATAREEGDNPRRNWQPHSGSQRVSRTACANRVSSRTFLSVLFTPPSSKSQ…	464
comp380610_c0_seq3	HRRCTTHTNTAMAKSPLLSFEGNLLKACENLGKGLLQQCLQHEALPADGSFTVLSDACHALAKDILQHADKKIKEEGRVAQTTILSLACRKLAEIIKGQCPRGEGEFSRTRDAVESALSEPSLTTRLSELINSRELVECVCDRHETGLSTVLLAACHWLVADMKTLFLCEEVWSNLFCKEGFVQHALYSQMRILLNTVVFQITLEAEVRVPPYPDSREQTPRHQTKQRPLIHPQRLPNCDVKASHKGLRVDCVDHVLEAPRFQSMRDHNELQVFKHRRVKGNTNDVHRVRSLLTELDNENLHIDMVINDRARHFSYVIELRNDPTTSECRAAIEKLWLILTQPVQELCDEKACYLLTIGRYPIHELGLWANDKDRDVDFLHDVSVVRIGYPIWPKDKSV…	463
comp363597_c0_seq1	XLQKGQGQHGGVNEVPALRTHWNSERAYIAMKERSEPRERGRNQARAQTASKRKNGRVQTAERLAFPLGSPHITRSESEGEKQHQRTGSGRVRTAEIGTGDRRGLTLEWRLRGWRFAVKPPMNWIGARLTPACMVLAAQPLHKNQTHPRSRRRQGAIVVGEXCLTPKWRPDPTSVRDKKQGAGRVVSPQREGSKHETSSGTWGTPNELGKNEWVIPVIGPTSGSIEPLAVSWFHRKHHPVQAPSRGDRRRLGGVLQYSPCFCNSGYILMPPKKSQPQSSRVSSYFTKKVGQEHQGELGKGTGMALMKDDLLASLREFKRKLRTQHNNDLTSTLEALKTEFNGRLTTLQKDVDSVGARKLDLETKMTEXEKHTQQAEEQLQRLNCKQPSXKMKIKKIGCH…	462
comp387930_c0_seq4	XLHEQGEAKRLEWRERLQSAEEVVIGTRGESASFSAGPFTHYCEWSFLAKDKSALKGKDVIYSDGHTCPDQVFDHYRGRVEPTCSGAFLLQNTLSEDAGFYRLECDGQPTGYYDLRVVDPVCNVSISRLPSENGVLLYCNSTGSGVSIAWTRDGWSLPESHLLTDNHTLSIPRGVACGCYQCSVWCGVLGQQYATINLTAPDPSSLIYCPLMIEILVVGGVFAAAFVVQCISTAWQMLGKAKEVSGDPMEVQQSTINSETTLMTHGATYCAAVQIALKLCHWVIVVISSLCYLTPESWQDWESIDLTPVGIVLVMSLLAEIVLFIIERMHFKKKVRRQKKLRDVCSVITWVNALLQHIFVILGAAYSLTDCFNLRCMHVSAMSWGCAVPIVIVPFVVLL…	462
comp390911_c0_seq12	XSWSLDYTCEKGCIFWFHWQDXIFKDGKMFSRMSLFSDAEGQLHGRFAAQGKKCNNKNDSFLLNALCNMFQKYEQLRKDRDELQEALIKANEKSKCFVESVGRGHILTCENELLKRELEIGQKLDCVDNTIERGAGLEAVHIPQPDVFQGEIEIPLDSENEKFSQAEINQERIMCLEIVDSGPVQISKGGINSFSEMSQDERNVKNKNSDDMFNLQAAQIISCDSVGEASQSDINEGKTRQADKHTMFSGSNESVTRRPYLKNTVLEKKLQACAFDFERNVPSNMFLFTGPMTNGIFCMQVTYENSLFFTGPVNNSHYNMCCNCESXLTGNFILTGPVDNSQSNILIFTGSKAEEFFGCPLTDTGQNNKMLNMALILGFSCVLWEVAQVIKWSICEQIA…	461
comp388740_c0_seq8	MHMWRLTRKQDHAADLGGDRAAIVAADRDRKPGQKPSQLILDLPGNILTYIKMMVPARKIDWALLTACKQKQGEAVPDFFTHFEEVFHDFSEQXYIYTYGCTFIRRLICGKFTPEISVCSKNSESTWASVTPKAILDMAQYYQNQVTAEQERKEGKLKELKIKVMMVQAYGPQGRGSGQNYGQTYKQAPPVGPPRRQTPLGLDQCAYCKEKGNWHSECPVLAAGGRGRGQVNSNQWTSAPRQQPQQVQAPERNRPGNYFDQRNNQYSMEDWESEETVETHFAXNSVGQGGPVEIPVDQSXALYNSKFFVDTGATHSAISQKLVPGKPLSGQVITSIGFDGTPTPSPVSQQLPLQVENFITTAPFLLPPHAPDNLMGLDLLKHFHTTIHCSPSGVRVIFG…	457
comp390911_c0_seq14	XSWSLDYTCEKGCIFWFHWQDXIFKDGKMFSRMSLFSDAEGQLHGRFAAQGKKCNNKNDSFLLNALCNMFQKYEQLRKDRDELQEALIKANEKSKCFVESVGRGHILTCENELLKRELEIGQKLDCVDNTIERGAGLEAVHIPQPDVFQGEIEIPLDSENEKFSQAEINQERIMCLEIVDSGPVQISKGGINSFSEMSQDERNVKNKNSDDMFNLQAAQTALPDSFKEVTQLKINNVQEAMFSCNAESVNDMTEKDTVLKEKLQACAFDFERNVPSNMFLFTGPMTNGIFCMQVTYENSLFFTGPVNNSHYNMCCNCESXLTGNFILTGPVDNSQSNILIFTGSKAEEFFGCPLTDTGQNNKMLNMALILGFSCVLWEVAQVIKWSICEQIAVLHAQLV…	454
comp336484_c0_seq1	HRSLSEMLLPAVLCLLPLTASIASRPLNSTSTTGIHAFLTHKLQMFTMPIKVGSIGSTSAPVVNQMKDREALKRLKNILTSLLESLPESKRPYPEPLPNSPMTYMGPAPADIPKTSNDLSFSREIDEDVSELLNNIKSNEDVQTRGTTSDTSIQPTHKKVSSEVANPPSYVFTTSDKFQHVMKDAEKSIQKTIQMEENAERLIDEDVLKMRKAQMNLKGQDTSGFNDSVGNLESMTKETDRSPSSPSFAFPKLTPYQESVKETERLIEKRIQMDEKAEQLMDKEIASMKEVQKRPGTLDKTPRGLANGIHSGSSDRVPSSPQYGSRSVAPRGIRPRSTNGVRPRPPQGIRSGQLETRRIVSLDGEQLGSPDDVQQLTQLMQYLDKYIPDLNSYLKMDTE…	451
comp388684_c0_seq5	VTYSGFGSRGIRGEHYGGCCLXXRSKLTSDLLLHKAGEITMQGYGMCRTKGKEPLHQWSCMYHQSGGSSTQVSRILLSFSYPVPPYMYLRMIVRKEIVFTPRARTLIDMLKRFELRDLVARHTWYVSSSRPAARNNIPVAHSPGWDQKVMLSSEDGMYSGHAQMQLKKHGHGEKERVRNTEDNDEESSNHERATLKFRHFTSYKAKVTDTMGKQLCKGDSTIIAKPLNPNKDTLDIHMYSFVGPVPRKLRPTLESPSMLKKFLEDDMLRSVLEDFLGDSESLSELENFVHDSESFSRIERFSEAPVPHPYMARLWEDAASSPTSPERAKANVMRTMKVLGSAKRIPVALNLSGTNSYLACKTPLSLTLEKLAKAPDKVDGDSEKRIIFWHGIENNLSSF…	442
comp336484_c0_seq3	XPQPLRDAAPGGAVPTSSHRQHCQPAPKLHFDDRNSCIPDSXTPGSTSAPVVNQMKDREALKRLKNILTSLLESLPESKRPYPEPLPNSPMTYMGPAPADIPKTSNDLSFSREIDEDVSELLNNIKSNEDVQTRGTTSDTSIQPTHKKVSSEVANPPSYVFTTSDKFQHVMKDAEKSIQKTIQMEENAERLIDEDVLKMRKAQMNLKGQDTSGFNDSVGNLESMTKETDRSPSSPSFAFPKLTPYQESVKETERLIEKRIQMDEKAEQLMDKEIASMKEVQKRPGTLDKTPRGLANGIHSGSSDRVPSSPQYGSRSVAPRGIRPRSTNGVRPRPPQGIRSGQLETRRIVSLDGEQLGSPDDVQQLTQLMQYLDKYIPDLNSYLKMDTEVGATERAFSLL…	440
comp393012_c0_seq3	KTVSNMISDLEKSAAFSNSENLEGSSDYGQMYCYNHYGHHFLHRSAMPRNVFMFNQWEHCPTPPKGSSKTFANKFPYFSGFNTSDPASYYFKNVNKTAQKNMLTNTKQIYSAAFIAQLSRQGFDFWKDTVDTKSVWGSRDWQVQGNEALFRACIIPQQIMFLNDTVQQTSCLGLAKIKDMNTPCVPTPANTEGNNTTQGADTIDNILQYNRSDPDWEKWLIWPIDTNGCHYRFLNRTQGFTINRPDPRYTQRQHPGIVTTHSIGKLCLDWLDKSSIQHVKEHISLLTPDSDIRDFLLGPKKLRQKRFIYAGIYALYNEQWKLSQVEAAERIRELDRINLEKSLAVVDNGLTTLSSRIYSLGNILSSTIDILEKDLAFLQHGQNQIRSVLSLGWILQSLR…	440
comp387108_c0_seq1	XTXIKILFSEEGEVFKKDLNSFINDSVEKAVEASMKRVSKNMENSLLSLVSKALAQSAGDSRKRKSVPVSNKKVSASHGSEEVSSHKVEDLLPPRPPVKEGISVTFSKRKEKSKHAEVPEKLVISQILDTDEFGDDDNGDDNFDDDPEPPVKKPKSDSFSSVTILDSDGTPMFDPTTIRHPNSTDWFPLAHVGDYIHFRQVVFTPDKSVRAKLKSECPKPSLSSKVSFTPSIDQPLLTFFPKFGKDPRRGVDKAWSTCQDKLLDVVGPHARIFDLAESARLDGTDLDPQEISLWVQRAFCLLGNANSAITHERRTGLLLKLDPKLANLAPLDPGLKADGLLFGDSFVKDLSKFVATFASIDKAQQSIKLSSPVFLGGPAEAGVALPVALPTSKAPGGPS…	438
comp388493_c0_seq3	LDGDHGTDEERQRGDLSARNCEDSMDWAKTEIKKDASSIDNHHSTALDKRSIXTSLFTNDTQNSIDLLRIEVETGPYTTDDQHSTVSEKKETQHSTIDLIRTEGERESSPRDNQGPLKWAYIKVDSDLFAGDNQNSAKLVKMEDTSELSSESSQNFTELIKLEAGEESCSEECQDSSCHSTFADEEYSLARDCLADMDQVKTEGGEELSPNKSPGLIKWAILKTAKVPFSRDPQDFEGGSNENSAAVMIQLSTKEKDAPGSAVKAVSLRHPSTVLSGEIHCNGVARILMLKPGLETTTAVVPVKIKEEDEPHPVAYPYTEDTQNIHSPAMFETSAALISVIVKDEEEDEPHLEAYKDLEDTNYIHPPTAHQSETVNMKVNESHSFSQSMKKISKSITRK…	438
comp388493_c0_seq4	LDGDHGTDEERQRGDLSARNCEDSMDWAKTEIKKDASSIDNHHSTALDKRSIXTSLFTNDTQNSIDLLRIEVETGPYTTDDQHSTVSEKKETQHSTIDLIRTEGERESSPRDNQGPLKWAYIKVDSDLFAGDNQNSAKLVKMEDTSELSSESSQNFTELIKLEAGEESCSEECQDSSCHSTFADEEYSLARDCLADMDQVKTEGGEELSPNKSPGLIKWAILKTAKVPFSRDPQDFEGGSNENSAAVMIQLSTKEKDAPGSAVKAVSLRHPSTVLSGEIHCNGVARILMLKPGLETTTAVVPVKIKEEDEPHPVAYPYTEDTQNIHSPAMFETSAALISVIVKDEEEDEPHLEAYKDLEDTNYIHPPTAHQSETVNMKVNESHSFSQSMKKISKSITRK…	438
comp391761_c0_seq8	XVCTRAMPSTKPIKCNWKAVLLAIMLPVPGMLVTTLILVYSADLEIPYLNGRVGDESATTPPPLDYELNATVNNTDVGEDNNKGEQGRLWETYEGNKYVEMLKLYVKILNISDCYVCTHMPTDATHSLSYHVLPVSKYVGCILMRDMLLSEHSMTISVSTSVAEAITAALVHLEDSQQAIGSPPRVRKPPCTGMQPTKDDLEVLKGYDRTSRNKDWQERIGLGGLGTEQTDHKKVPRFLVGELSAPSCILNEQRTTPKRVPVFPQPGIGCDITDLLKEDGWKRCGSFTCTSEEILKGEQGLFDCEDRINRIKGIPIAKPVRQVYVGTSSCNHTTRLSRVRSRDESSPGLVGYKGLFFVCGPWAYFYLPPGWYGSCYLASIIPRMTHFTKLVQAEKKVPP…	436
comp388684_c0_seq4	VTYSGFGSRGIRGEHYGGCCLXXRSKLTSDLLLHKAGEITMQGYGMCRTKGKEPLHQWSCMYHQSGGSSTQVSRILLSFSYPVPPYMYLRMIVRKEIVFTPRARTLIDMLKRFELRDLVARHTWYVSSSRPAARNNIPVAHSPGWDQKVMLSSEDGMYSGHAQMQLKKHGHGEKERVRSTEDNKESSNPEGATLTFQFSHDFNAKVTDKMSSQLRMGDSTIIDTLVFDMYRFVGPVPPKFRPTLKSPSILKKFQEDDMLRSMLEDFLGDSESLSELENFVHDSESFSRIERFSEAPVPHPYMARLWEDAASSPTSPERAKANVMRTMKVLGSAKRIPVALNLSGTNSYLACKTPLSLTLEKLAKAPDKVDGDSEKRIIFWHGIENNLSSFESELYPGYY…	433
comp391457_c0_seq1	XILPPLSGHKDNRYISIENVKLHRVADSECVTPAVSCKALAMTLRPYTLTLSASKSEDCLDSAIDTSYVRGSTSSTEVPDMLVSTPLLSKQLSTAALSTLVTVPEQVIEEECTSFIFKPLSSSSTLSLSQKKIRNFFTWFKTIYMVPPWTYIWLILIFNFSFFAIGFVTVFFLLINGHYLPERSAVNVVDGILTPHKSSHVIKRGDTHVNISAFPVADGIVWDSVEYEVHGPTEVLKVPYLFRVSLGDVVTKDIHSDDWDVQAVHALLSDLKYYAAFDAEDLYLNSNSQDLFCYQHYGCHYLHKTSTVHPIVNFTQWEQCPTPPIGSSKIQKDKYTYFTDHKISNPESYFLKLHSQTQRKFMLTHSKLIYSLEFRTEMEKQGYDYWKRTIELNSIWGSK…	433
comp376997_c0_seq4	XEGYTCSRDEDGQCEECTPLVGSTATTTRQVTIAGDCGAEGVFNATVGGEGYTCSRDEDGQCEECTPLVGSTATTTRQVTIAGDCGAEGVFNATSGRCEDVIQCKGARSGSHTCNDHMLSSHSGTSPLLLGLLIAFISLMLLCTLLLIQRRKHRLLCLKKVFRSCTRPPQQSFSCPFEGVPPECPLCLPCTGGSAALSSQSQEPNDCCDTCATTARHTIAYPTRGTLEETGNAAIGPLHIYSPGAVYVGYINNVQQGAPPDLVPIGDTLGILHGLGVTEEELQYPRQEQSSSGEKESPTLPELSGHLYSDASNPQQEIDECGKWRGAASVSTAEGHDAVGMQEEEAVPESQGCPGLQQERCACRSWGLPVPLQEETALESLGVLVHQQAMSGQEHFVDL…	432
comp378965_c0_seq2	XNYIEVGRVLRGLCILITPTYQNPSPKLLEGWSQLMASTCKQMLGLLSKYAAIELEQEGAYIKGLKEALXKHASQNEIENFLKEMEGRLSKYEESIKSKKRWKFIRDKKDYTMGRILTFGKSMRWRGEISDSQNHCDNRKLXTSESSSDACSDLEEWQDTSTAGNVPFTTLEEYCFLWQNQAVKNKPPIGRGKGGNSETEKSGELVQVKDSEKPAWERNTAKQVQQMMGESNNFTIVNLSSHNITPEECSVLEXGLSFCTIAHFKYSRIRIDIFLFIRKLKLLKIHALKIDRDIPGRVDEVSSQDPVADVLSMGDIEXTGTLREMELGVKDWETDWELLKNMGIITDRKSRNDFKPKSRFNPVILHNSIDTYHEVVLHDLMGMWKKGRNHFAXKLTEGQ…	429
comp382601_c1_seq6	MQEKLNHLQATINMQTQQLTLAFETQTQNIDDLLQSLEEKEAQIANQNQTVEWYSQCMAQLHAENVKLLTAKSQVPPVKDKSSRAAGLSNATVFEYAILHPKPGTLESGSPLVIEDSSTKTDTASSTQEMKLSSSLRTDVVEGQMETWAMDKGEVTCHSPGGTEAAHLFELPSCKQSMDLPIGPLLHLAYLEGGKSHQPVEQTKVGIQKGGQETMYPSEMSLLEKDVCLLPSPAKNLANSHVDDTSGRMPLINKIPAAFTTVATDQGNIGPSQETGTEPFKLENLHNRCMLLARERDMLKQKLLNLELSSGAKEAYECSTNLWPDTGKRRSQKELGNTDGPKSDLEKSQKNCPAMAIQAVSLPEAQGKGHWWVLQEQLNSLQRAVAEAQHPEYMGAPSL…	429
comp392413_c0_seq5	EXKAKLYFEGPRKEKLTLFGKIKRFFKKDKPMIKREGIPIPPPKTPASYMMLKYGYHTCVWLENWVAYTKSDGVLAFLEHGTFNMAVLXNLRDKMMTLIPRPRPTQFEALVEWEDEVHERERQRGGRRYGYFYTLSEGHEDRMRRWRNSEITDGLYPVLTVEENTGGKYKEKKKNLEPLGYGYNPNESDDELLDDILVKNPPPYQENPVTVTPNAPLMEAPMTPQVIPEQSVNRVLNKIEMEMAEKAKELAEKLNQMSMRVNALTVLVTIGPVVPVYESKMVREPNLTVPLNTAVXSARSIATPESVQSEQPATTSRLNLPINLTENETPRGAVQLSPKRIDLDDIQRSKALVGPSPEELDEWVTGLQKRRTQREPIDVSRLRVDLEEMIIGTISPDRL…	429
comp392413_c0_seq8	EXKAKLYFEGPRKEKLTLFGKIKRFFKKDKPMIKREGIPIPPPKTPASYMMLKYGYHTCVWLENWVAYTKSDGVLAFLEHGTFNMAVLXNLRDKMMTLIPRPRPTQFEALVEWEDEVHERERQRGGRRYGYFYTLSEGHEDRMRRWRNSEITDGLYPVLTVEENTGGKYKEKKKNLEPLGYGYNPNESDDELLDDILVKNPPPYQENPVTVTPNAPLMEAPMTPQVIPEQSVNRVLNKIEMEMAEKAKELAEKLNQMSMRVNALTVLVTIGPVVPVYESKMVREPNLTVPLNTAVXSARSIATPESVQSEQPATTSRLNLPINLTENETPRGAVQLSPKRIDLDDIQRSKALVGPSPEELDEWVTGLQKRRTQREPIDVSRLRVDLEEMIIGTISPDRL…	429
comp392413_c0_seq11	EXKAKLYFEGPRKEKLTLFGKIKRFFKKDKPMIKREGIPIPPPKTPASYMMLKYGYHTCVWLENWVAYTKSDGVLAFLEHGTFNMAVLXNLRDKMMTLIPRPRPTQFEALVEWEDEVHERERQRGGRRYGYFYTLSEGHEDRMRRWRNSEITDGLYPVLTVEENTGGKYKEKKKNLEPLGYGYNPNESDDELLDDILVKNPPPYQENPVTVTPNAPLMEAPMTPQVIPEQSVNRVLNKIEMEMAEKAKELAEKLNQMSMRVNALTVLVTIGPVVPVYESKMVREPNLTVPLNTAVXSARSIATPESVQSEQPATTSRLNLPINLTENETPRGAVQLSPKRIDLDDIQRSKALVGPSPEELDEWVTGLQKRRTQREPIDVSRLRVDLEEMIIGTISPDRL…	429
comp389407_c0_seq4	XRSREGVAQLEPSHHSECWLPARSFVFALQSPRAPVGLWGSPRDGGAEPGGPRMWVRXGGERKNCRKSVGGLEQISDLKVISRAVKGKKGKLNHLTRPEVEINRYTLRNRGVWGKKELECPSSKETNFKGQITASLSLNEPDKPKQAALCVNQPKVVKLSKKAVQVTNPQPSIKKQSRKKPGKIKVTSSLRSYFKVTAQSSTVTGRNLYSTRGTSTRELNTKSRVASDLGSGTGPGSKEAPSKQVLLKNRYDPLLSIEEDITPPLADIDNHSPLLDSEPLTATATISPASKVAKSAELKNTMAVMLTELRERFATSELNQQKIQGHCETMEEKINSLVDRVXAMETIQNEISNKVALNQEEILKLKTKLKELRDKLESIENNTRKNVRILNVPEGKEGG…	428
comp196535_c0_seq1	XLDLPGMLETLQGSLSNLLDTKLGPIIERLTQIEEHISLHIRKPISLLSGDLNPDPGQNTPRASGTRIIQVTSQPPSIVPHLNHPLSSSEALGGHEDRTAATGSSRVTSACGSGSGSGSAPSSCHQARKGNSENSEKQQANLPVIDLPPECTPYVVVLGNVPSLPRGGSEDYQLLKNKTLHWLSINTVLGARVAKNIIMVHRVGWIGSASKIGRGDCIIINFDNPHIAGRILFGDKYRVPSKPGLVIRALPLGYFYKSDYVRARTGNGILPAAQCGWPSRPIPAHTQQLSSVGYPPVITADQHGPMINLYNSFSPLAGMEGCDXLGKDMRIYSREGLVPDLNILHPKEVENDIPGVIVDPKLFLFWNIAGLASKFNDPAWVKFVKQLLVINLQETWSVE…	427
comp495114_c0_seq1	XVAGDGAQEEIQNPKVLSTKSEVQQYVKNEIPVESYKGNQSCDAIQESVGQSKFNLEQVAKEVQYQGGSNKAAIIVDMHQNGAAEISMTIGLENENIDVCKEAMSFVNYEICAVQELSLTTTAVELKDFQLETHQNKRIENCPKNINGKLSNIEKVLYENHIELGNVTSEDGRNKEMLSLPTLALVPARIGDKEPRTKEELEGECENHAECYNFLSDENGCASLDKTSASDLEDHGDAVYEQVASSECISIDLQQIHLPMLSPEQQIPKDYIFEINESSLTDYVANFSKRQIVTAVFENTSFEGKSFTEHSSGSLSAKGYVAASRGDSEAKSPEDVYQVEIDANRLMPFMQLKHEHVVLTTSDGICDNFTSPGSVLQHLTEGISNTAEPDDGMMVRRRK…	424
comp392261_c0_seq2	XCIQPLYPDPGWKIAMQGKCHAQEEEAEVLTEVGKRKIWLQIKDNVNAVGVTQHSIEELKKRWYDLRKRAKERMAERVKEATATGGEHQKHRXNTVLEDLVEGTIEQEAVVGVTQLDTSGAAGPSQDAVEADSDDSDQLCITETPAETDAETTVVPEKTTPPPPRRRAHVPPLQEMDSLDTPATTRTSSQPRVRSPTPTQAQVQTGRRRSSRAGLQALDQEVQNVYSGVESQMLRVQRLQGRHMGSINMQITKMAKNIGTLAVNVRKLTSVVAEGNRKTNSSLQELTRAVIAGHCNERRMHQQSLIRMSANTRAINKLCNTTVLLARRSVAMQIDIGHFCGDVARYLGQLTTAVGHIQSGTVSASNLEGEVGSEGASSLSSLSGPVTTNRRHSMRSSTT…	422
comp336484_c0_seq2	XENDFKSSKIYYIKPGKPFTEXIVGSTSAPVVNQMKDREALKRLKNILTSLLESLPESKRPYPEPLPNSPMTYMGPAPADIPKTSNDLSFSREIDEDVSELLNNIKSNEDVQTRGTTSDTSIQPTHKKVSSEVANPPSYVFTTSDKFQHVMKDAEKSIQKTIQMEENAERLIDEDVLKMRKAQMNLKGQDTSGFNDSVGNLESMTKETDRSPSSPSFAFPKLTPYQESVKETERLIEKRIQMDEKAEQLMDKEIASMKEVQKRPGTLDKTPRGLANGIHSGSSDRVPSSPQYGSRSVAPRGIRPRSTNGVRPRPPQGIRSGQLETRRIVSLDGEQLGSPDDVQQLTQLMQYLDKYIPDLNSYLKMDTEVGATERAFSLLALMKNFLCVGREMQNQNSQK…	420
comp378951_c0_seq1	MSPETSVATMEDRVEGLINXVFDKVMGSLDDTKNWRPSPKKIGQLLVQDTLKVRMGRANPREKELQGITXLRDQNKSKPSNQMTARIDGDMDGALGTTDGQEKGPFIIRIDSDDDLEDEINHSYSSDLDTDTEEVEQRNMETNDEAPKASGSKMGILDTFGESMFDPLIKHPLYPEXTPAQHIAXYLSFWLRKEIPKEVQSRLRSECPCPSLLDKITLTPELDPKLVAFIAKGGKDPRKGIDKGLKSCQDRLHDIIGPLTKMFEMAEGAYLDSQIDQKQLRQWSXRAICLLGNANLALSNDRRKSVLLKIDPKLVELATKGGAASQGLLFGDDFIRDMAKYXRVIQLHPKVPEGHQEYFRIGFLARRGEQGVRCSAVAKALQDTTWDTAKDLHSQALVP…	418
comp378951_c0_seq2	MSPETSVATMEDRVEGLINXVFDKVMGSLDDTKNWRPSPKKIGQLLVQDTLKVRMGRANPREKELQGITXLRDQNKSKPSNQMTARIDGDMDGALGTTDGQEKGPFIIRIDSDDDLEDEINHSYSSDLDTDTEEVEQRNMETNDEAPKASGSKMGILDTFGESMFDPLIKHPLYPEXTPAQHIAXYLSFWLRKEIPKEVQSRLRSECPCPSLLDKITLTPELDPKLVAFIAKGGKDPRKGIDKGLKSCQDRLHDIIGPLTKMFEMAEGAYLDSQIDQKQLRQWSXRAICLLGNANLALSNDRRKSVLLKIDPKLVELATKGGAASQGLLFGDDFIRDMAKYXRVIQLHPKVPEGHQEYFRIGFLARRGEQGVRCSAVAKALQDTTWDTAKDLHSQALVP…	418
comp392261_c0_seq5	XCIQPLYPDPGWKIAMQGKCHAQEEEAEVLTEVGKRKIWLQIKDNVNAVGVTQHSIEELKKRWYDLRKRAKERMAERVKEATATGGEHQKHXANTVLEDLVEGTIEQEAVVGVTQLDTSGAAGPSQDAVEADSDDSDQLCITETPAETDAETTVVPEKTTPPPPRRRAHVPPLQEMDSLDTPATTRTSSQPRVRSPTPTQAQVQTGRRRSSRAGLQALDQEVQNVYSGVESQMLRVQRLQGRHMGSINMQITKMAKNIGTLAVNVRKLTSVVAEGNRKTNSSLQELTRAVIAGHCNERRMHQQSLIRMSANTRAINKLCNTTVLLARRSVAMQIDIGHFCGDVARYLGQLTTAVGHIQSGTVSASNLEGEVGSEGASSLSSLSGPVTTNRSSTTPGSCQ…	417
comp382631_c2_seq1	ILIQAANKDLELFDVYFSTLKEHVLNSPSSRSLPNSKSQAIATHRTQSAKIHNTTAKEPQQSKQESSSLESKSNSPHLSKSTSSPAILNTRSYESSPNTGLNLVREKLVRMESAATDQVNRFTLRTSTKNHEIAVRHKSICTEKQSNXPIPPEKTDSNILTGSPTPPPVSPQPGKEFETLSYHLTSLEVDYLSSQSNKAYKAMQIGIRDLKNILLLSEKYLAKLEVLQKSTQETHNIPKFIPMLATNRIYRPRNQLSYLTDTEIQTLLLSYEPYPNLTDIEIQTLLLSYEPHPNLHSKLDEHIIHSVPINTSRSAKSSHRGPNFSNLTNVTLIPDKQDLSSIKPLKPIRCLLLNCRSAKKHAADIADLILNQEIDVTILTESWLSESSSPCLDLLVPPE…	416
comp356891_c0_seq1	XIDKPGLSRGNQSPPRGLRQLTPEYSEKKSHQTENPASNLRVIQRQEITSRRGTPVNLLYPGATNHIXPSPSNXPQRYPKATIHKDYYTVLLQDASTCSKSHWTIQGAIEATNHTQQSHAXASQALQKQQMISDDSGEISYIPRAVESFSEIHRRENTALQEARWDIPGAIQAQQMTPTEXTLSNAEIADNNYICLVIPGQQIQGTFGPLLALSRNNKLHFPEPGCLILKSARDNLQPLGDSXLTVDISRANKFQKTDHAGRIXRPLKGNNHHTLQASPKTPEIINVPMPNPDAANSNPXAAPDQLGAVWRPIKLWVSLKLATGSGVYPWIHHQSKGMPRSFLVKSKRALSYKAHRCEPLTPDGPESSSKDSDASRSGTVCSEPNYGPPLVHPGTEHLN…	415
comp388702_c0_seq10	XSLRNTARSPWQVENSYHMSRKELTPSQVSKLTDALNNADQDLIQCTSAFPMSWISFVNSSXETAGRLNDERDHASSCTRKRTSSSFGNARAFIAAPVAEPWQQNTYEVTGPATSTXCDSQSNKDMSVITVTDEEMLAVITDTPDEILPIIDVTDKEMLAVMTITDDVMHAIQQDGDPELQRILEDLQGRQGAQEAPSSVQDNPVFTGPLESRPDALIAQEPPQRPKERSLKRKASTSTGGPMPKNGVGIRTLKGAVQKNTAKNPRNAKEAAKPLRDRTTTVHNAEAAAKGVSRRVCQDKLCTYYSHIQQRTGKLVKCQALPDSNLLNAPTGIPILHRAGDIGGTGFTTPVSPAVCKSKEGNLSSSKPCLKKKHESQKAQATSLNPESVPLVVETQLQS…	414
comp384875_c0_seq1	ITSSNSKGKPGAVAADSRQQQPRKTMARLETRGXTINFGVAGGVLATRKQQESNKTTKEKGGHTIFAPCESTGRTHKGWLTVIIAHALSKRATRLNKGSKKSLHSINPSLCIKDQGPKKINMRSGKQRRIPKQSNKRIKISTTLLVQVNDPRKPKADQPKITAKFQLLKDASAVIFSTIPQTNALPVPLTLTIFIQVRDQTMRQTGGDNKIPPRTVKQNTSTSVDXANLTQLGGPTDHNAHRALASTKGPRCTTSLNFNSKEWTFNGSNNSNPAEAASVECQAITNILIQSPLGDQGLKPYEALSSTRTRDWEKVQVKGPPISHDSNDTRPETCSKEMGDIDRDYEHTEQNVTKSEAEPDYSDLTQDEWNALLTSYTPDTDGAESQTKGMNAVDGAASI…	413
comp887214_c0_seq1	IAKEEKADLSYHHKLGPTTGVDKIHQCVNNKHTIQAQVHMTSTSTAQSTPKFESASEKIMEAXPNISNTGKPNGHSTPRLQYVKTNTQAVTNPLQNPVQNGNDSWIESLSVTNNTDLNAGNWNHQTQLTLQMEEQKQSIIELSSLHEHIVNAAISPINNNYTAHKTNNEQKYKQEDTSVKDNKNQRAIPKNTEVSQLSGIIVNNQAANVQASKKPNALIXSSTTINNRTIKLLEHFSNGIISPTNNSKGNIISNSKHEDTSVNCCTPNSAGCTLERIDQSFFKTSQEARGRSHKMDGKTEDLTNLHTALIRTLQTSITALNMQSDKMDIQINLMNIIVDYIAGINIKLDSLTSQITARNSTSISAPVTNYVCCNIVAKLSELPSILMNILRECKQPAQS…	413
comp392677_c0_seq8	KTFKHNNIKSWPETLVSDTYTSNKGTIITDLIFYTNRRAQWRRTFTSILSSKQTKTPHGVRLTTLASPALKAELTITIYNNGIVLIQASKMNLKXFDDSFLKLKNTLTNLDTSTVNQKISLSGADPVEIDDPSSTLTSGLSVNTRPPTRHKLTDNIPTIIITNQENRRLPQDEEVLKDLDASHFSDLPTKSNSWIGLGPISYNLRSRNSVDGAYRLTNNTSPQASPPSTTPNSIPPIPIPTPSAGPLTESIALCNHANDHTLIDTKTTKADHRLPERATPANKRMNNHDLEKKTEVIMHDISTVKRPGAKFATCLLKDGDEVEITTGAEEGIHNSQMWSNTKNNTSCCSHVSPSRSSRPLTNHDSRPFRSLPQLSDEDIFTLLESYRPLPHISEEDTLP…	412
comp195252_c0_seq2	MPKRKLKNDNKDTKKVDQKSILNYLTGAMGAIEKQIHLVEETLNKGGIEPEEVGDSCINILSTPLIETTPKIFRNGCVQETSDHITLTDQSETVDNIYPPLKRRRNPISSEGSPTREIVNVESTADLKKKGGKGRILKAKNIARNNMQSKKTQYAGKSTITAVLDGQKAITDGLLQGFESLKTCIVGALDRLTDRVTKLEAMVRGQLINTQEQSHIIIEDQQPSKTDILPNGGNIRIKQNDTNITPLLTINNKEGQKNHDKGEQGQLVFKNQYSRIGPQNEKGKQDPDKRSFPYMDLPPEATPYVVILGNVPELQPTTIETWVELRNKSLNWLGRSMGLIDPLFKSFKMARRVAWVGRGRKELKGDCVVLTFSDPTLVETILVRVGNNTYKNQEINVLP…	411
comp380640_c0_seq1	RAGWTLIKLSTCGQTLMTSETRAFLQTTTTPPMSPLSPSDEGDEAILSRILTGHVXTQSTISLLECRQTQEEEDIKTNGSRTMTTPKVLSVPPCSNTHSRPQEISYQARAPLLQESGVCAQETTASMASSIFGQWPAQRKRHRNRRRVCPGALNLNSCQALHGPRVMNSLADTECTTKVDTKAPINTEDPVDNLSCPCCKASTMSLTPGRSTSSSIPSPEKSQQSHLRFCLAKGGLPSSNHPLPTFPNKPAPPSKPPTSLPHLRHQRDAXPGAQGSPLYSTSFSITTTFISTTTFTATLNCLSASTSHPRVPDTTILQKEVQVVFLKVPIESAPPXHQAKGAYSIYLISKKDYSLMLILDIKLLNTCILSDHFNMRNLQDVIPLLQQQGDYMTLLDLKA…	409
comp383844_c0_seq3	XEWQKELYNTVMKEIHQAMLALGPLIANSVFSLRSKEKEELCPMDSEECEKRQNGHRSTGETTSSAVALFKKTREETKFLKTQKKTDKKESIDYTRRGIQFQNSDTVLRKDWEFETSVTVHQNADAAECSVNPSSGFPFLKNESNARFMAHHCPEGENISNPSSGHPVVAPVASISRKVEDVTYSMEQRNSAKRASITQSATHSSGSPFLKSESEAGFMEHHCAEGESGTSLRLGSAVIPPEGAFSTKDVPTYCTTPLNLERREQINGPSGACPFLKTEAAASFIERQCASGQDSTSLTLGNAVAEPVVPLTRRQEGEICSLNHQNSERRASINCPTEIAMPTDIVSFKIKDEGHNYLTEYQDTEARESANSPIDPAWALLRGSLREDGHITHQTPSRR…	408
comp390120_c0_seq3	XEISDELSPDWCVGVFXRKDWFIFGEQQGMRKGFLSRRKYSSPSVLIDTGVQPLIMFYPGAEFERPRVTIMGRLKNLFVKDKPIPIREGELIPDPKTPAAYMLGKHGYYSCIWIENWVEYTKRDGKLSFPPDGSFNTGVLGNLRKRMDKLIPKPRPTQYEALTVWEEEALCQDRSRPGREYSGYRHTDIRDRMYRWRQVNMQGGLYPMREIASLEKGKGKKKPAERPITYPNYILDETDEEDEVLNNVLNEGRLPPPPYHGEMAAEGPSAPAPPYETPQNTAKRKTDNASLRSEITQVIRSMTTHEVPVNNNNTVLNQIPANQESESIAETDPVKELDEQTKLLTERLRELTTNVEALTVPVTIGPVIPICNNKSPPETSITVPVGSAGSNPPKLRREN…	408
comp391562_c4_seq7	SVGKRHLKGAVQKNNAEDTRNAKEAAKPLRDLTKTVQNAGPTAKGLSRRVRQGKLCSYYEHIQQRTGAVVNCQTKPSAIGVNTPTGLPIPHREWAAAGTVFTAPEPVRPIGCKSTDMYQSPLQASNGNRRSIKASLKKKQETQESQTVSLNRVKKIQGVPETQTTPSDHTLKKDITPLNEPQTPLSSKDRESASVAVEAQLQTQVPKVRRLSRKYLKKICVPTPQVETVEGLLNKPITQQDRGNTLKTSVVSDKLVVPVEPPKRAVISPYRFREGVAGNGQPLEGPYAGNPVLVGRLVNHVEAAFEGPSNSTPGVVQTLVTHSPGHNNASPDRALDYYINNYTPHGLCPRAPLPERMTLPALTQCKPLINPAPLQERMTLPAPLSVNPSSPPAIYGDNS…	408
comp383099_c2_seq1	RGWAQTNLDTRLIQGEWPHSFEPRLRAQSKPLCSEASPDPGTVIFTPSVQPTGSIMEMDYQEEETLQVIPLDDEFCDAVDSSIHRAVEAAMGPFEQRLMKYAFAIQASHNQRAEKRKLAEPPAPGAFEHLKTAFLAKTPRLDQEVVVEQAEEEELLRDEDYVSEGDSPDEAGPSTPWCPQAPPSESSQADTSDLLIPEDLVHPRSSAWVPSPKVAAFVAGRLRKPLEKEVQACLRAECPRPVLQGKVASTPEVDQKMATFLQKYIRDPKKGIDKSWKNCQDKLLDLTGPLTKILQLAEEAKSSGSPLSPISNWAQRAIVLLGNGNCALSAERRRSFLLKVDPKLGDLASSEQEQWPKEGSSGPPFIKELTKFVSTFTSLDKAQTSIKKVFNNRVFISAG…	407
comp383099_c2_seq3	RGWAQTNLDTRLIQGEWPHSFEPRLRAQSKPLCSEASPDPGTVIFTPSVQPTGSIMEMDYQEEETLQVIPLDDEFCDAVDSSIHRAVEAAMGPFEQRLMKYAFAIQASHNQRAEKRKLAEPPAPGAFEHLKTAFLAKTPRLDQEVVVEQAEEEELLRDEDYVSEGDSPDEAGPSTPWCPQAPPSESSQADTSDLLIPEDLVHPRSSAWVPSPKVAAFVAGRLRKPLEKEVQACLRAECPRPVLQGKVASTPEVDQKMATFLQKYIRDPKKGIDKSWKNCQDKLLDLTGPLTKILQLAEEAKSSGSPLSPISNWAQRAIVLLGNGNCALSAERRRSFLLKVDPKLGDLASSEQEQWPKEGSSGPPFIKELTKFVSTFTSLDKAQTSIKKVFNNRVFISAG…	407
comp349397_c0_seq1	XNKNVEHPTPRSTMGGLSTSTYTGGPSTSTINGGPRTSNSSGVLSGTTYTGVLSGTKHLGVLSDTKHQSAQNDFGDDEIQDDETFDIFDEYVLDLDEDDQEFYSQPTEDDLPSSSKDNILNPLGEEMFSPFNIKHPRISEWWPQDHVAKFIKKWLRYLLEKDTCDILRAECSRPSIQDKICQTPNLDPELIKFLFKLGRDPRKGIERSLKGCQDRLLDILGPLARIIDTAEESYINGTPLDTELISGWSQRATILLGNANASLNAERRRVVLTKINPKLSDMADREPSQNPKGLLFGEDLIKSLGKYVLTFMALDKAQHNMKRVFNPNLFGGPEEGVSLPAASIKGPIQGSEVTEVATNPPTLPNFTPREGEALATQALDRVVSNNNNPQSEYSTASSS…	406
comp392495_c0_seq12	XPNKGTHTASKAKRNPHFEDFARLARSMADHDYSTPTKETTITELPYDDDLGTSSDPPTDQEEALHPAKKARKEKHAESVSPKVLTFEPTEIVHPNSTAWLPSLEVASYIQTHIRQSFDKDVRARLRPECPRPDLADHVAETPEVDPTMLTYLKKYAKDPKKGIDRAWRTCQDKLLDISGPLTKILELGFRAKEVGAPIDPNELIEWAQRAVCMLGNANCAMSSERRRSILLKLDPKLAELSSSEAGPVAQGLLFGQPFLKELTKFVATFSGLDKAQESLRKAFRPVFARAGRNRGRSFGRGYIQGAPRGQAYRGGYQDQGSSNPNFYPTRRGRGRFRRGGFRGNQGVQESGPSGENYSLLRVDSGGSYLSFSPKLAKDFSRCLGFGNSSGVQVRTIQH…	405
comp375951_c0_seq3	SLLVMPPWQIWECACGRSDAQSGERRPGGTGGTRSSGPHLPNPEAVTSAGIEEDXPSARGVRSEEAGEGRHGDAGAVEEASGASRAVDGFWSWKEDEEAGTEDGEGIRRSTKTDPREGETDEAAVTPVRSHGSRGTTTPPVDQSVLDARPLGDTILPPMDDNTFQHLLGTFDTSLVFASEDNVAGSPDEPTCTRHGPSILPSQLRAMRIPRLFLNGEWXESSSEXADEARSELETIVGTLEGVHKCLSPNNGLTKAITDTYSWLHGIDESLVDIGGVMMQKDQNQPSTSDTSDIVCQPYXNTMQSLERKIDSFIPSTGPLNNNAIALLANKQTLAQDYHAALLALTNAVGYRELTSASDVYVCLRVVKVIKCLPLKDHQFHGSQNMHQRRKMWSSPVPI…	404
comp388684_c0_seq7	MNGYGMYRTKGKEPLHQWSCMYHQSGGSSTQVSRILLSFSYPVPPYMYLRMIVRKEIVFTPRARTLIDMLKRFELRDLVARHTWYVSSSRPAARNNIPVAHSPGWDQKVMLSSEDGMYSGHAQMQLKKHGHGEKERVRNTEDNDEESSNHERATLKFRHFTSYKAKVTDTMGKQLCKGDSTIIAKPLNPNKDTLDIHMYSFVGPVPRKLRPTLESPSMLKKFLEDDMLRSVLEDFLGDSESLSELENFVHDSESFSRIERFSEAPVPHPYMARLWEDAASSPTSPERAKANVMRTMKVLGSAKRIPVALNLSGTNSYLACKTPLSLTLEKLAKAPDKVDGDSEKRIIFWHGIENNLSSFESELYPGYYLCTRTGESPSNLELWNNPQLQQAISIFSLET…	402
comp377548_c0_seq8	XQETSRGLSLKCTHIVCMGPKERCVLEQPVAYFIKKSSSTEVRMHPGSERVTFTDPEGMADIRSFILSDVKEEAEECLINHQDPQTQLSIDHLIGQGSGAVLAGTLGGKENVGCDPVAVSGMRQNTTDNRTPFQQEIGDEGSNLESIMSGRSKNLSHNEFGGLLWLIYHFLPRMIGTGGRVSKGYPPKERRQRWERVQQQMSRIYHVDRTVHQLKHRWQDVVSREADLLDHLGLEVGGPIGGPPPYTQGEVYLFEDPNATNNMTAEEERAFRIRKTRYSHICQIAKGFRKISRRYDMEKAAKTWGASVPAKQKAEEKDTRASKDMGNGGGHEQQAGPSLAPTPAEGQGTHSSAGQSFGQEMANQDVTFFKLKIAGLELQMATMLRKMDTLQQSVDRILA…	401
comp391800_c0_seq2	DRSGRPSPGESPHRGAKEREGLIPVVPVAQKTSIGPTALPSQAEKQKVFKKLASVSLEQKPDRNIRSTTTSGISSTVKIVITFTFYAVDTRRRVFDIVYVYDXRSACPGIPTVYAAYFFEDDAVCGLDGNHFDDLFHDDDFVVDPVDCYSFVDYFPVDVLLSTALQTTSSTIPSMGEKVHISIRKRQITPEMTSPRRVTPQPPALLFEEEYSDEDDGLYGDDSPSQLQVKYQSESEDDYYLDHHHHHQYRRPPRLPEQQGMVAMPASLIKDLQLLLVDYEKFPFSLSEQPTSQELPPPPQVHLSDAPPLPRLSVQDPVGSHQGVVTIPDNTSEDNQEIHTIPDPNMEWDNYIIPDPVSPLPDPIASPPVDIGGFHNLMDRASKRFALPVSAEQTLCSRH…	401
comp365362_c0_seq3	XIAHSIGGVRTTQTPTTSNQDDVLQKDHMPNANVVDHNFPVPSASINYRERQMAQQFKELGPNPIPGSCGISQQHPDVFNSMKETPSDPGKVQNRPSFDILNLPPASSPYVLVLAGVPNLVGDQRESWADLRNKAVDWLCKYKGFHPLDMSDIIMARRVAWIGQSAKDISGDCIVLNFRRPHMVRRLLNIFEYHPKFNTAISALPLGYFYKPSHRSARTIDFFPNLTNRFNVLSSLDAQDXQLSIMGDPQSYCLDGVNVTNATLSTYGNAITYPKVTPHTILETTNITHVVSSPVSDGCEADLSILSWNVAGLQSKLGDEDWMRFIRDQDVVMFQETWASEDLHIEGFHCLNSVASQNTRGRPSGGLLIGINVVHGGSFKVLSTNSSNYQAVLYKRKISX	400
comp381241_c0_seq13	XQLPAPPSVSSLRWGRRDPRLCEQGTIVRSAQGPQELPQQEDGVWRCLHRFFNFLLGPVVMQVAKVGVILLRLPXPPLNPLEPAPADGGGFTMVKADVATRDCRKPIIEGQNKKSDRQAPVXLIKRISTVHRQVKAHAKVKIWRTIARSVRTKGVYERNSRHCRKRWEDLRRWTRLTCVHLLGRSTEQKKKVSRTMTPMMRRILAVAYPDLAEQLQAKEKEEAGTLRRPKEEVGQPSGETQEVPLESQGVASSTKGLSGADGEVAGWNVRSGTTTSSDEKREPFAAVPPPVTCVPVAATTTSFAFLSSARHQFPTRRYQTRVSHATYTPPPATMPSVLASQEALNVLKDLRAGQTASLGVLQELSRKLDRVVDLLEGLHSAQTAQYSSIPAAGTFQDTGT	400
comp388282_c0_seq1	PDGQHSQQPYTDIPVKIEVKSEEWDLGSTSSLDEDKLKLASGITLERKQTSSVQPSARVPPTPVQVTSAKSVSPRRTRSQASMPPHCHNSYLDEDSSVAGLPSILSLDFTQAHHPPATTTAWVHPTMAAKEAGLGQSVSPINIQEEEDEELDYMATVDPSQRIGIQHVHSHPTQWLAVVQRQADALDRAAAAQERQAAAAERAAQAQERVAAAQESTAAAQEHTLSAVREVARVVRLTYAQVKHINMHLGKANQHAIHHTKVLEGLQAAMNVQAHTVKKQGALMRRLSNMTQTIVAPSEHHMVATSQSLHKLKIMERKEQVCNDSSAHVCSEVSTANNTSNPSILSPIIGTFYQTPHNLVVSNSQAPTPGSGVSPIRPFSPLSLELFYQTPHNLVVSNSQ	400
comp385874_c0_seq2	XMKSKRAPSTQTTPTAMEALVESTLQPEAVVGVTTIDSSTPPCTSQDAREQESEDSDGHAPPESESQSGEDIAVSPAPTTSAPKKRRITVAPLPAFETGDEGQPGPTTAQPVNTHTSRPCGQLQRRNMRFRRSRAAAMVSTGEGESCTSSMVLSAMLRVQRLQVKHMRSMQGNLSTLACKMGDLSDSIKHLTTAVQEGCRETMEQFGVMTVALRDLCKVLKDDQVSHRKRHNQLLGLLDGDTRTINLLSTTTAQLSRRAIGMQLEMSHCCGDVSRGLTQVTNAVEEMQTNAFAASNVMGGGESEDASSHSSSLATVMECRRCSTRNMAGSESLQRDVSEHPEXGNGSERMQEIVWPCPQESFLGKQPETTFVWTDVKYHDIPLCLHIIIFRLRKCAQFM	399
comp363574_c0_seq1	NGKAKAFQQMLSTPDGKSIPSSRVDHHRKRVNSRQPILVVAGKCLAAPAQSQGMKVESLEIXVQYLSLIKEKVHPKWKTELETWYKFYIPHSSQPIXGYEDGFGPVLVNFPQNQRNQGYGTKCVEKWKVSPQAKHISQRYLHKLLKGKNCEQAALLERQRVPLESRDVFNHFQMEMPIMLGKINLTDYWPSCSYLVTIFHGGAPTPRASELPNREVEVPLFPACGYTTSTLQLYGLLKSEQADHKGKEEALSTNXIAFSSSRVIHSTYSSRDKRPLLASSSKXPPDARVDAYFTPVVTAGGDKRTSPERGAPPPATIPALPLCPRREQWCKNNLPVLEPLPVEETPYSSHVAECVSDYKDAGSQQTKQMKKLQGWNPSSILKHWNHIPNVLDPLGRVX	398
comp195951_c0_seq1	PEVTTKPLRLLKVLVWNVAGITKLLADPDWCNFVDLHDVILFQETWSLYTPHRNGFSSYGINAIRRERGRPSGGLAIWVKNTLGSRVRQVHEIPKTFSSRSGSPLWLDKWIFNVYNRVAQGSEETSAIRILDLALPELPDNTPALVAGDFNCTFEPFSLAPSDLTEEWDCKXQIPQLDLPPKLDGQREEXQVLALTLQHDLRVTNGGTKSDLTGEFTFNRPGHASRIDYCLLANALWPSVYGMXVAKAIDCEHNALILTLTIQGELEPVIKSRSDLGDFSISNNQRTIRWNWVEDNPRALETVKGKVCSEVEELVQKHKDVVSREQGIHHELLYNEITDLLGKPCKEHNMGKDKKKLRSDPHVAWYNQECRKSKGDLVRAVKSNMRLEIVACRAR	395
comp391620_c0_seq6	RRARTVPGHGMDTRALTDDLLEVGSQSILDRRAHQLRWNWEQEGSAQRLPPALGASACLVFAFGGDGGMHYPERPYQQRREIATTTTAPRADPFTLPQLPTQPSPSSVDLRVSHLLGCGRTRNLQPEEDEEDSALPSCTSKDRGLTVESSTSGPPSQRAPTLHGASHNNTLGYVSWHQPQQEKGDPSLLAGVPGVSCSQTVHPQNVDQTVLNVASGCIKGVMPVKLTTQQGVVLQTPSIPPPGDSLSSNIRGPYNCPDQESSGILSLHKLQISLDSSCRSQEDSIYQTGTSQSTTIESVVCSSRELDPLWDEEILTAFGNLRDFTPEELKMVSEVFKTHQEHLARHSGADLSIFHAMQQDTCVRVNQSPLAASSLCNTSANLSHVTQREEDDVD	394
comp388684_c0_seq1	MNGYGMYRTKGKEPLHQWSCMYHQSGGSSTQVSRILLSFSYPVPPYMYLRMIVRKEIVFTPRARTLIDMLKRFELRDLVARHTWYVSSSRPAARNNIPVAHSPGWDQKVMLSSEDGMYSGHAQMQLKKHGHGEKERVRSTEDNKESSNPEGATLTFQFSHDFNAKVTDKMSSQLRMGDSTIIDTLVFDMYRFVGPVPPKFRPTLKSPSILKKFQEDDMLRSMLEDFLGDSESLSELENFVHDSESFSRIERFSEAPVPHPYMARLWEDAASSPTSPERAKANVMRTMKVLGSAKRIPVALNLSGTNSYLACKTPLSLTLEKLAKAPDKVDGDSEKRIIFWHGIENNLSSFESELYPGYYLCTRTGESPSNLELWNNPQLQQAISIFSLETIIN	393
comp369572_c0_seq1	XIRPLQSLTSKEIKLVSFPNKLFCSTARVEFWSNVVQAIIIKEQDIVHKNGFEIVIVKEASSACDQSKDDEEAMVYTNNFNQQRVGGEIRKPVQDISLLISIKDGVRRICNGSDTRQSSPSDENSWAWIAGSLNWNKSGKELKFLFSDRQTIVSWNIAGKTTDKMSFILENSSSSWLLQETWSLATFSEKXYFVFVKVAEASRRGHSKGGLAILLREETDWDPEEIELSLPNVQCISIRCRKERMEPSSNLLLFSIYFPPGISKDHLLTKAFKKIELILEARGYPMMIMAGDFNGKISNALVNNRGKSPQEVACSIPTPVFPDKIKADKRGKMLLSSIEVINGVILNGRIDGDIPPAYTRLGPTKSSIIEYFICNLDLFSKVQSLSIQYTHE	392
comp378722_c0_seq2	HPPPPRPPKRKPEAAVDQGAFDRLKRAFLARPVPPSLVPMEEGAPISPEPDDEDENDSHAESIDEPGPSRSWSGSQAPVDAPSDMLIPEDLVHPRSSMWTPMDKVAQFVAGRMRKPLDKDVRSGLRAECPRPALPGKVALTPEIDARMATFLQKYIRDPKKGIDRSWRACQDKLLDACGPITKILDLAEEAKTSGIPLSPDSISGWAQRAIVFLGNANCALSAERRRSLLLKVDPKLGDLASSEAGAIADGGLFGEPFVKEFTKFVSTFTTLDRAQASIKKVFHPKVFVGVGRGRGRSTGRFYTQAPGRGAKRTTEQPRQEFFQSRNQSRGRGRGGGRGQFQAQTGEPFSLPFPGSGRQVVNVYSQLGSHYGGSMGTTNGTRGSHRVLRNP	391
comp367296_c0_seq2	XNNSPFCPVSSDSTFFHSIAPINTNVIKPSEAFLDPLSTPYDSRTLMNSPFPMDLRSSQAPPCNTSYDFSLHISSRTHTNPSNVLPESSSSYSSRLGPQHMPVFQLPEESGLCNVKKMDLAARAQVSEAGPPLTQQAXYDRQSIDDRVTVQVKPHKYESKDKHITSMKEPLLDTHHPALHSIISEPISCPIDKSVNMRGHSPIKRIEVECNEQKDYNSRRKHDALCQNNILCPDAITRKSTCKKNVTSMKGSQSQKCSPDKKTESQKVRSFSGTDVTEKIRCHSPIFRPNIHQNRNPKNPEKSCSLAAIKTSKYPTSFMEASILGLSYPEPFVEKXKFDSDIQRRRATAPDIFHCSKPSDQHLLKQLQERKHSHSPCGRSPLSTHLNNSX	390
comp391620_c0_seq5	RRARTVPGHGMDTRALTDDLLEVGSQSILDRRAHQLRWNWEQEGSAQRLPPALGASACLGGDDGMHYPERPYQQRREIATTTTAPRADPFTLPQLPTQPSPSSVDLRVSHLLGCGRTRNLQPEEDEEDSALPSCTSKDRGLTVESSTSGPPSQRAPTLHGASHNNTLGYVSWHQPQQEKGDPSLLAGVPGVSCSQTVHPQNVDQTVLNVASGCIKGVMPVKLTTQQGVVLQTPSIPPPGDSLSSNIRGPYNCPDQESSGILSLHKLQISLDSSCRSQEDSIYQTGTSQSTTIESVVCSSRELDPLWDEEILTAFGNLRDFTPEELKMVSEVFKTHQEHLARHSGADLSIFHAMQQDTCVRVNQSPLAASSLCNTSANLSHVTQREEDDVD	390
comp372470_c0_seq1	XFAPLQPIFFKXQAKGKIHGASDDSETITAILGSEKKKQXEFLSKLSDNHTLRHFLLKMGLIICKIRSMFVSPWITCHHALKSTITKLSAVKKMPSLCPYYLRFWSVYLFTQEWAGLIIITHCFMKIKTVMQRKFLAPVEEQFGVPAPIHLSGIVADSEPMKYYLPESGIADAVEEFCDQGNRIPRCPSAIADAVEEFWDQRNRILRCPSGSPRARSTNNRVLVPCAGWESQNLSGFIGIKELTITSCLLKKYLAARKRAKQKDTYEIKPTDSQGDQVDAAAAAFLKFEGDKTAVALLFRSENAWVQLCYQENEILIESLKTPSDYKKDQIFILCPLEQHRYKLQCAFHQESYVIVKKKGTSHCLSLGNSEEESIFELRPGGELLSTE	388
comp375951_c0_seq2	XLSSLCLPGKSGNAPVAGAMRNRARGAPGALEGRALAVRTFPTRKQLPVQGLKRTDRRQEEXEARRLGKEGTEMREQWRRRVEQAERWTDSGAGRRTRKLGRKMEKASGGVQRLTEGRGTTTPPVDQSVLDARPLGDTILPPMDDNTFQHLLGTFDTSLVFASEDNVAGSPDEPTCTRHGPSILPSQLRAMRIPRLFLNGEWXESSSEXADEARSELETIVGTLEGVHKCLSPNNGLTKAITDTYSWLHGIDESLVDIGGVMMQKDQNQPSTSDTSDIVCQPYXNTMQSLERKIDSFIPSTGPLNNNAIALLANKQTLAQDYHAALLALTNAVGYRELTSASDVYVCLRVVKVIKCLPLKDHQFHGSQNMHQRRKMWSSPVPIEEQPD	388
comp383205_c0_seq2	XNLNKFLISLRKCTGLLSTVAGKTDAGNMYLELSGVLDGLLGGLGEIVVSVRPLLKSGTDYSRLITATLPTVIHKLEEANGSQEKRPHPYYCQKDSAXCDAXTDYATWSSLQLVVKQVPLPTDSFKMPPKKGAAKKGASREQKKQISTIGMATATFFRKVVPATPSSGKQAEISTPASTAAPPQPKPRAMSVSEAASAVMLMLMSSNFELDLSLSQSSTQLFWEIQQSAQQPQPAMNLSDVGAEQEFELSSEHEVNSVFXNHWLLALQQVKGRVLQHHLLHTLHGVDPKXDQETTGEGREKKSSERLXHMEGDKEEVDDDEVVMVEGDTEAFGIPIQPTSRAMAQVAPPPAPIFAKSQLRPAPTPPCLRRSIEAMDDIPTYLQFAFRH	388
comp391270_c0_seq2	PCLTRNSRTESGMATXQCGAFLSTLVVPHPPHSHRRPEAGMAVAGRGSPSTDTELDMVGILAEACRNLKDFWEHPETLEASEELKRSASLASRLMEGERAATTTEGLTGELRLPRHDQSTEAYAERWWGCVKECHGAPTHTPWAHDATRKRAEQLRRWMEKETPNSPVPLELLEPLSDGSPRRAALGLLRPHINGALGRWPTLDMCGKMGEALQLALLSREVALGIQLWDALFKDERGLQLQLVKEIQRAIGDAHWHRLSIQLECNSTPKRGDEGNRHRTDIVMVDAETKTAYFIEVKNNATEKTIRSDALKLGRILAAEQVDVPVNFTPRCRKCYQITFSSEDISISSATSAAARTVQDLTLGPPITNYDNDSALKYVKIIEVIQ	386
comp391270_c0_seq3	PCLTRNSRTESGMATXQCGAFLSTLVVPHPPHSHRRPEAGMAVAGRGSPSTDTELDMVGILAEACRNLKDFWEHPETLEASEELKRSASLASRLMEGERAATTTEGLTGELRLPRHDQSTEAYAERWWGCVKECHGAPTHTPWAHDATRKRAEQLRRWMEKETPNSPVPLELLEPLSDGSPRRAALGLLRPHINGALGRWPTLDMCGKMGEALQLALLSREVALGIQLWDALFKDERGLQLQLVKEIQRAIGDAHWHRLSIQLECNSTPKRGDEGNRHRTDIVMVDAETKTAYFIEVKNNATEKTIRSDALKLGRILAAEQVDVPVNFTPRCRKCYQITFSSQDISISSATSAAARTVQDLTLGPPITNYDNDSALKYVKIIEVIQ	386
comp376161_c0_seq1	RLAPHSIWIVEKNSVIQQPLVSSLRTLTLMTSGDTLAAAVRQSSILQSGAGEIVPDDAEQSTNERWWALQIENTILLQVTMSVTSTARQENPKQELVKDEEQEDDLDEEEGIVAPTQNIYKKAXFMAGQQQHSPISLLKIIRPHVLAKQTWMLVLPMQHLPPHSPQIKGASVKSSTHSSHEGAFQGVPQSSERENTPGEKQMYPIHHSTSPPSNHLPRWHPFPCWTTCWPCCQKATHTGGWQGQMLLIGMLSFMNSNNVWEDIHAMGTTLHEVADSFNGLPEMIDRQTYAFNNVTKWYQDTVKNIFKFFREQSARRHALAIKMIEAIGTKMSPSVITTNICRRSYRGTAKLEGHTSSQPHTSATTTGTNSTSNTTNSTTYNQRSK	385
comp372470_c0_seq2	XFAPLQPIFFKXQAKGKIHGASDDSETITAILGSEKKKQXEFLSKLSDNHTLRHFLLKMGLIICKIRSMFVSPWITCHHALKSTITKLSAVKKMPSLCPYYLRFWSVYLFTQEWAGLIIITHCFMKIKTVMQRKFLAPVEEQFGVPAPIHLSDSEPMKYYLPESGIADAVEEFCDQGNRIPRCPSAIADAVEEFWDQRNRILRCPSGSPRARSTNNRVLVPCAGWESQNLSGFIGIKELTITSCLLKKYLAARKRAKQKDTYEIKPTDSQGDQVDAAAAAFLKFEGDKTAVALLFRSENAWVQLCYQENEILIESLKTPSDYKKDQIFILCPLEQHRYKLQCAFHQESYVIVKKKGTSHCLSLGNSEEESIFELRPGGELLSTE	384
comp377548_c0_seq1	VSSFLITEEDPGFKVFAVFTGRSEGDAASFTSTGHAPGMADIRSFILSDVKEEAEECLINHQDPQTQLSIDHLIGQGSGAVLAGTLGGKENVGCDPVAVSGMRQNTTDNRTPFQQEIGDEGSNLESIMSGRSKNLSHNEFGGLLWLIYHFLPRMIGTGGRVSKGYPPKERRQRWERVQQQMSRIYHVDRTVHQLKHRWQDVVSREADLLDHLGLEVGGPIGGPPPYTQGEVYLFEDPNATNNMTAEEERAFRIRKTRYSHICQIAKGFRKISRRYDMEKAAKTWGASVPAKQKAEEKDTRASKDMGNGGGHEQQAGPSLAPTPAEGQGTHSSAGQSFGQEMANQDVTFFKLKIAGLELQMATMLRKMDTLQQSVDRILAQL	381
comp379362_c1_seq1	MSEEQLDLDSLFEGKLEEIVNRALGKLMGSLDDTINKKLKSISNNQATDQRGCSSWPEKSHKKRPSGDYPHKKSKKTKGVIEGLPDDAVDGVSVSDTVDGHERGPIVPISSESDDDETYEPEIDLSCSSEFDSDYEDSTMTKKGTSDEASKASGSKMGILDPFGDNMFDPPLDKTSPVIXMDPLSAHSXLYYLLVEKGNPQRGEVSTKIRMPRPSLPDKITVTPELDQKVVSFMYKGGKDTRRGLNRGLKSCQDRLMDITGPLTNVFEMAEMAYLSDSQVDPKELREWAQRAVCLLGNANTALSNERRKIILLKLDPKLIELANKEGGPSSQGQLFGDNFIKEMAKYVGIFSSIQKSQKDIERSSTIEFLQGLGERGVGSP	381
comp379362_c1_seq2	MSEEQLDLDSLFEGKLEEIVNRALGKLMGSLDDTINKKLKSISNNQATDQRGCSSWPEKSHKKRPSGDYPHKKSKKTKGVIEGLPDDAVDGVSVSDTVDGHERGPIVPISSESDDDETYEPEIDLSCSSEFDSDYEDSTMTKKGTSDEASKASGSKMGILDPFGDNMFDPPLDKTSPVIXMDPLSAHSXLYYLLVEKGNPQRGEVSTKIRMPRPSLPDKITVTPELDQKVVSFMYKGGKDTRRGLNRGLKSCQDRLMDITGPLTNVFEMAEMAYLSDSQVDPKELREWAQRAVCLLGNANTALSNERRKIILLKLDPKLIELANKEGGPSSQGQLFGDNFIKEMAKYVGIFSSIQKSQKDIERSSTIEFLQGLGERGVGSP	381
comp379362_c1_seq3	MSEEQLDLDSLFEGKLEEIVNRALGKLMGSLDDTINKKLKSISNNQATDQRGCSSWPEKSHKKRPSGDYPHKKSKKTKGVIEGLPDDAVDGVSVSDTVDGHERGPIVPISSESDDDETYEPEIDLSCSSEFDSDYEDSTMTKKGTSDEASKASGSKMGILDPFGDNMFDPPLDKTSPVIXMDPLSAHSXLYYLLVEKGNPQRGEVSTKIRMPRPSLPDKITVTPELDQKVVSFMYKGGKDTRRGLNRGLKSCQDRLMDITGPLTNVFEMAEMAYLSDSQVDPKELREWAQRAVCLLGNANTALSNERRKIILLKLDPKLIELANKEGGPSSQGQLFGDNFIKEMAKYVGIFSSIQKSQKDIERSSTIEFLQGLGERGVGSP	381
comp391270_c0_seq1	PCLTRNSRTESGMATXQCGAFLSTLVVPHPPHSHRRPEAGMAVAGRGSPSTDTELDMVGILAEACRNLKDFWEHPETLEASEELKRSASLASRLMEGERAATTTEGLTGGLRQSTEAYAERWWGCVKECHGAPTHTPWAHDATRKRAEQLRRWMEKETPNSPVPLELLEPLSDGSPRRAALGLLRPHINGALGRWPTLDMCGKMGEALQLALLSREVALGIQLWDALFKDERGLQLQLVKEIQRAIGDAHWHRLSIQLECNSTPKRGDEGNRHRTDIVMVDAETKTAYFIEVKNNATEKTIRSDALKLGRILAAEQVDVPVNFTPRCRKCYQITFSSEDISISSATSAAARTVQDLTLGPPITNYDNDSALKYVKIIEVIQ	381
comp391270_c0_seq4	PCLTRNSRTESGMATXQCGAFLSTLVVPHPPHSHRRPEAGMAVAGRGSPSTDTELDMVGILAEACRNLKDFWEHPETLEASEELKRSASLASRLMEGERAATTTEGLTGGLRQSTEAYAERWWGCVKECHGAPTHTPWAHDATRKRAEQLRRWMEKETPNSPVPLELLEPLSDGSPRRAALGLLRPHINGALGRWPTLDMCGKMGEALQLALLSREVALGIQLWDALFKDERGLQLQLVKEIQRAIGDAHWHRLSIQLECNSTPKRGDEGNRHRTDIVMVDAETKTAYFIEVKNNATEKTIRSDALKLGRILAAEQVDVPVNFTPRCRKCYQITFSSQDISISSATSAAARTVQDLTLGPPITNYDNDSALKYVKIIEVIQ	381
comp389121_c0_seq2	XNNLPRRSQGGRIAQMTVLFGIQMFVPDLEGPDTVAAAAKFDVDNHSAVLQTLQKTRDSLATEHSPSSTDPAQLPPVTGWLPNIGDLVREKTENRKEFGPSYQLLFQCLVYKELVLSFYHHFLVAKTTVTSQWKMSSYTVWPIQNSITLAVSCNAITLKPLTLSSSVSTPAINQTMDTIIELSPSCSLTSPTAVAFSPDVEESPHPPLLENTVTDEYGDNITLSSNSSTLKITVSNRPTKFTTFFYWFEKTYLVPPGWSWSXFSFSCPLDLLIFFLLVNGHYLPEHCPANFANGTLAPHTSSHRMKRDRSFVNSTAFTIEDGIVWNKVNFXLHGPTEVLNVPYVFHVSLGDEVARDIHSDDWDVKAVHASFSDLKYYT	378
comp390365_c0_seq2	XDLEYKHTVRASDRTGCRSASLGPQNCEGFCVVCADXEKPLEGSSQSVVCDLGEDCLDVRAASASSTSGLNLKTELDRCVGFLQALSSMAGLHCGLLLYLLPCLAQLTDQFGESSNCGTISKRCGTHAEIPCSADSNLISATVVGPFNTSTSKTNTCLNLTPPTSQDGRLQLTWSVNTANLHINHVQHSDAGTYCFYLKTKDSSGVFYQAHLQIEGPSEIPQISVEWMDMKIVCQATGGCPVGTIQWADGSGTNWTQSATSEEKNGVLTSTLLLQKSSVMVEYYCTVTYWHLDKTESQTRHISKGQRQKKTGDPGDSEEPNYAMYSLFAVPVLICVILVLWIYCRGCYVHQANDVLGQSSPSGPPVMDDIEMAAGAQ	377
comp390589_c1_seq4	RHCSHFRHLEVHLFTQVSLCPTISALYVPPGSTVMKPRLAPRRLSGEGEGALLKASERERHRKQLRYKATVGQKKPESAYEAGGREDAGSSSQQVDDTNIFDEMDNNIPSIDTETLDELIDNIRSPTPPPEHANGVVAAPVENQPTQPESATIKLTNEWENTQQEFQRTAVSLQRELLTEVHGAFENMGGILKGILQSINPDLFNNVNEHASDTQTPGLAQSMCNISNIMTQRHLQMPPQTASRDIAQQLQKIVEIMTDMQQRQNQYLSTMTAYHGELMTVIKNQQIMMNAIMANLSPHNHVSHHTSPATVGGSSVTTDPAGTKQNNPQSDDSEDDLGTQFHRKTATXKVLMAQELYDNSQKLTLLRTMSDRPDHHX	377
comp392010_c0_seq7	XVPTPVEDSPGWILMVKKGVTVNIYNRIWHDYTKKDKELQFPIDGTFDLAKLQYLQLCMMERKVRPAMFETFQVWEKCARTRAMKQKQDREKEKQKTAKDKALEYNSMKINESIEQGDREFRMKTDKCFVAKESTKCPPDDEVLEDLLDRPPPYNVVHINPAPQGQHQHPPPLGNQSQTQQQQQVSQTQPLPQASPSVASPLGASALQTITSAHQLTGAHGAAGHPVTTTPSMTTPSMTGKTSTSTPLVRLTALPSFPPYSPVVDRQRIDSGSITSHLGSSILDNTGPSTRVRPTRLGADEKDTIREMTGRWMDLGEITREGAWDTFQGMQELRAKNFVINSMVNRLFEHYRRLQDDRDMSFSTPQWVYKLWRDSEX	377
comp389296_c2_seq7	WCVGVSRAGIGRALANRISRSTKDLLFVIELYFSXEKSEKMKLINKIKHFFKKDKPIITRGGIPIPPPRTPASFMMLERGYHTCTWLEIWIKYTEDDVVLAFPEHGTFNVRILQNLRGXMNSLDPNPRPKQYEVLEEWEYEAYEQEKFRGSRRYRSIMSRYPFENRDDKIKRWRRAVITEGLYPVLVAEDQTGGKNKEKKKNIETPRLNYDQSDSDDELLDDILTKRPPPYQENSSEIVPDAPSMGTPFILQVPEVPVVARVVQESEMDMLNKAREELTQKINQLNLNAEALTVPVTIGPIVPLYGEKQIISKAHALTVPMGSVRNETMTGSNQSEQTNTNTSLLDLPVCEMITETPKRNTQLDPKRTKPNINLAT	376
comp343018_c0_seq2	XRAKGEPVHARRSQEETGLGHPPNXQDMGKRKLACSEEQGGLKAKVPRKSTSIISYLTTAVGVLNKEIANAEKELGLGVTQINDEGISLLDPIPSVPLEPTVVTILRTGSKDDVNENEPLTGGLATRNLDPPLEANHLIVEQNNESQKSKRTYKKQGRRAKGQKRGVPSQGESAGDNIGLLVREAVEDIFTSRLESVLTSIAKDVIDTLNTCVAGILKKCERIDAFLSTQSPPVTLGLANPPLDPPGLVASKESGNVQSQQHLGGRGKLVVNKGLSGTLDNGEGGARSQDKEHRESHSLLHQYKNPDNPNPCSIDLPPEATPLVAVLVGVPTLSNSEEETTSVLLAKTKKWCDHYCVGNEGISSHIIMARRVGWV	375
comp382216_c0_seq2	MAGSLEPAMATTSYSAFLWALMSTASMVSTVALLLLCGLCRRLRKQGSHSISARNGSLTRAQTTLTKVTQKNEELPMNGTKTVEGIENGAFSASEPVDPSEPQVELPVDVQTSRRSPDSKRASQNKTLQGPQESLKHRRLPSIPHIMLNQPDNERNSGVPMQRPTFQPPEPPTYEEVHGGKAAVESGPPERAVGGGLSQRVGPMHESWIGDDEEWPAAPPLTLFDQPFENVYTDLKNESIATLKDQPIIVPTVDSAGTQKSSPQATASVGVEPHEENSTSIPAPLSWRFHLALASNTEDNTAVQDPTLTGLYSKVKKSTKRPFSLPSSTLEDPLKVEDDVPPPVPVKQFDIEEDLSTQNQDIEDPLPPPPILLIN	375
comp392402_c0_seq3	XAYFQLSHLLVFVTGHHXEHWSGGWIQGDISLLRLTSCPLHILSSFLRHVSHXGLDVPSSPCGLPPPTPNQNIVRKRHTGVEAVALMWKEAITSVQGLRKQSCTIQEQAGLQALLQPLGEPSNLRAEEGPRSQEALRCRSLSPANLQPGSMGCGRKEKTTTYPLMPIGQRTPAQPLTRGTQGSQLAVSGVLRQRDLGGQVHGEMSVVHNVPESFIHICATDLLLEAQHRKRPRLLPPHRKMHLEVPHGTPEPPPAVSEQQQYRGPESQMPLEYRHLVDTMFLLKPTDISQVEMLYRQFTPWPRQGLLPPGSQASPPNFHYARGGAGIRQQLRVPSGSMSRHRRTPKSAQESPQGHLPPKKRFSPTHQGPQVIL	373
comp327001_c0_seq1	GKARAKGRTVRAHRNPEEAGLGPLSEPKLTTGFCNPXLIPRYFFIFCFDSTNQLWPVYSVTVTXYYGLKMSNLTASKSKGAKGTLDGFIMRAESLLCHEIELTERRLSLGPSSTSRRSSLGTQNLVCISQNQTSNQICLSPLNSGGVSAATDAPGTESDDIMALPSDTSDGPGVAFRTRTSYFPTEGTRVKTKAPVSRKKGVGPPKQKQYKGHQRNTQSNYVARTCSIATQTSDVSPLMQPRLMKDKIVTIAAGVTALDTVLERIKESLDKSSALLDGCLEHLDGVLSTLFGRLELFSAPVNPQVSREGQGSGNAFDHQNSALVPLEKLTAMTSAIEDLLSKVQSVQGVGLNNTLHNHPQSLLNDGRSANPS	372
comp388473_c1_seq3	MKFPGLILLMLIEFHPSAADLCVSCKEEAFEYMCHNNEDPQISFKCPNAHSPIKFNISSTFNEFTCEKDGASFSVIGDPCPETSTAPPATHYTKDHSAPRSQGLSSGEIIAIAFTGVLQVFLSLVFQYSISDAPTTSEQVDDTPDFQEMDNNLPTVDHDTLHQILYTIPSLPPESDTNVVPAQDEPLTSSTTAFVSTHPPPFCSFSLKKQLLDYSXDLLKEVHVAVDSVGGTLQAILRCLNSEPDNLEEDQPNNNQTPGLVQSLANIPDVMRLRHEQKPTQSDTREVAKHLEQIVEILREMQKNQDTYLATMSAYHRDLLAVLSNQQIMINALLPNLLSQGNADESMPQISSAPAVGFTCHTQSANTEPTQH	372
comp388473_c1_seq8	MKFPGLILLMLIEFHPSAADLCVSCKEEAFEYMCHNNEDPQISFKCPNAHSPIKFNISSTFNEFTCEKDGASFSVIGDPCPETSTAPPATHYTKDHSAPRSQGLSSGEIIAIAFTGVLQVFLSLVFQYSISDAPTTSEQVDDTPDFQEMDNNLPTVDHDTLHQILYTIPSLPPESDTNVVPAQDEPLTSSTTAFVSTHPPPFCSFSLKKQLLDYSXDLLKEVHVAVDSVGGTLQAILRCLNSEPDNLEEDQPNNNQTPGLVQSLANIPDVMRLRHEQKPTQSDTREVAKHLEQIVEILREMQKNQDTYLATMSAYHRDLLAVLSNQQIMINALLPNLLSQGNADESMPQISSAPAVGFTCHTQSANTEPTQH	372
comp358748_c0_seq1	KKTSWGRLFHNQFYAGGILKKTETLPFELSDVSILPLGFFYRHLRGVDQCHNGVSELSNREATQSLYPPHGPELAMPNRYEVLSRLDDNEXLSIEPGRAGDFREHQSVYDKGIFIANQIKQQSMKVRTPTPIVQEPSIQGMGVANSVITTSDDNLSIPESILTTNQAESPHIEGCEFATWNVNRLTNKASITDWVNLISSYDIICLQETWCFSLVHVEGYSSHFLAAIRSQAGRAKGGLQTLISNKIPVNVKKVATVGPHAQMWLSKKGVKDLIIVNFYNNVFDSSRGNVVAALDHGLEFXLSPINTEYVLIWAGDFNLRACGAPNSKPCGHIYVGEENDHFCHNDYGEALNQMIAKYDFHLLRGGCGPNG	371
comp363927_c1_seq1	MAYYAEEEDQWVEFNEYAKYEEPEEHLMEEHLVEALDTHVQGSVNRALIKALQPFTKPLKNYGKRKFGASQGESSGPTYAEVLARMARNVLKDHGYMGTPKSTTASVMQTGETEESSPSAPDMTDSDKESQTSRKATKRKRKSHNVEDKQVNKNLLFDPRNIIHPRSTEWVPCVEVTHYVQENLRRGFEKEVRATLRSECPRPSLMGKVADTPEMDPNMATFMKKFAKDPKKELDWAWRGCQDKLLDVTGPLTKILDAAVTAKESNTPLDPTGVLEWAQRAMCFLGNTNCALSAERRRSFLMRIDPQLAEMANSEPGTLANGMLFGDKFVKEMGKYVNTFSALDKAQANIKKVLPTGLFNRAGRSRGRATX	371
comp381935_c0_seq16	XCFLARGLRGHPPICGCKGTSSWYCKSRRRSPNVRGEGVRGQAASGAPQMGLRGLLWQRGSLSLGYPGMVNVSVSALHGLRLLGSGFPLCNYASGASANRRGACSLKSWAGKPLANLGGMVFFGFPPVASCNPRISCFPHRRFYFQLVVLLVVLDLPVQLTECSVLQPLQSSTLSGIPLHLRVAEEKGTEPPESSPRAGTTEASSARKLQRPSLRKIKQHSHLVALRSKCTPEQKLQYQHGEFCSKDTSNHSAGQECDKRGKDRGVFKKGIVHIRRMFEKGVGRMRNRDEPVEASTHTQLNTEARSSRCDARRSPQLWQWAHRRMKGGLRSSSSSSCRRPPEGGHAPMECRELNREDVCEQGRPEPNGIGX	371
comp382755_c0_seq1	XAKRAKSNKENLPLDRIEAYDPSELLFVAKDINRRAKRAHEALSQLAQKYEVDLTMTKMMQGNYRLNYTDKELEERRTVGLKAQIRELVIGIRAWRELDRWEERWSKKKNVKKGIGDNRPLGGGTGQAGNFRLREVQNGGYVHVPWSRGDLAAFTNDFPRLREKPAEWYKQMDRFVKISKVLWIDLNTLFDIVVPGDLWAACNIAINMPTTEPARDPVNHGPSPEVMKKYEQAITWLQSKVAPQTVDWLKIDRTTQDSKESVHDYYERLLLAFKQHSGLDTIEQKDMGQFVSKFVLGLKSDISLMIQQHLICWQNRSVDEILSYTKYCSYQVEAAQKKMKGKLMLVQLRNAERPDLMQVVEGGQGNGSKX	370
comp383844_c0_seq1	XEWQKELYNTVMKEIHQAMLALGPLIANSVFSLRSKEKEELCPMDSEECEKRQNGHRSTGETTSSAVALFKKTREETKFLKTQKKTDKKESIDYTRRGFPFLKNESNARFMAHHCPEGENISNPSSGHPVVAPVASISRKVEDVTYSMEQRNSAKRASITQSATHSSGSPFLKSESEAGFMEHHCAEGESGTSLRLGSAVIPPEGAFSTKDVPTYCTTPLNLERREQINGPSGACPFLKTEAAASFIERQCASGQDSTSLTLGNAVAEPVVPLTRRQEGEICSLNHQNSERRASINCPTEIAMPTDIVSFKIKDEGHNYLTEYQDTEARESANSPIDPAWALLRGSLREDGHITHQTPSRRTSFQQCTLR	370
comp390161_c0_seq6	QRRREELQCLQYFLPATIAQSLQNVLAAASEGREFSLTYLVQFPPVVSVLTLDTSGTAELEYXDSVRVERKRISWQDWRRLLVDSSSYMIQTSVMANSDPASAPSEQKFKHFKKISAKVTDKESKQLTMEGRKLIAKRIPSNNKDTLDIHFYAVSGHIPENFLADSESPSILKKIIEDTGSRFILEKLLGDTESFSKLTKLLNGSEALARDDSASQSALYTVASWKTLKKLPVALCFTGTNLFMADGEQSSLSLEEKSSEELKEISGSNTRFIFWQGLEQSWQSFESGIHKDFYICTSAGGSTSPLELQTGPELQQAISEFRVSXLRNSDSPAPNPAPRGGDSKHKVVDWXGHKIRKDSPEVKQDLRVIX	370
comp387131_c1_seq1	TGYTGDEVLDTSILRAVTQVVVPLEKKLAALQAQCQQPLKAREDSNGPLAPPPPGQAANSPSVPPQSVEKRKRTDDPGIDLDAFTWLKKAFLDAQPILDAQTPGPSGVVPLSPPQADLGEGDDCPNTSDGDGSRPWRLTASSLGRSDLPADTSLTSHGDLLNPDDLLHPRSTECCPAPKVAAYMASRLRKHLDKEVRECPQPALERKVATTLELDPKWPRFFHDPKKGIDRSWRSCQDKLLDVAGPLAKIMDMVEYAKASGSFISPDVLSNWAQRAIIFLGNMNCVISTERRRSLFIKIDPKLGELSTSEAXDNSPRDLFRDPFIKELGKFVNMFNSLDKVQSSIKIIFTPMFLPQPVEVGGARSAVCS	369
comp366122_c0_seq1	NKDKDKDYEENFPETLLLGLKNRPKSPPLKEMEFRLFSGEPRRDSPNEASGQSGFRKPDAQQGSVVQQGFNAQQGSKDVVAMWDPLPVKNSQDLNTAQSPPNTVSHSSLLRREVTQPASNELSSARCPPADKQQTDYPLFSGLNLKIQPKLTSVMTPKSNVSLDTRDTGDDLTPDISMFTTAVEAAAETPFTNAPTNMSTLQITPAPVSTKNIVESEDSTQTLLYQNLAELKNMKLSQKEAQKRTESQLCSIQSHIQQFSSRVAEAEQCISDLEDSGPRQNDQVIKLQSKLISRQIKVDDAENRARRCNLCITGISEGRENGQSVVEVVSDLITKYVCPEATAQTPDLTISRHIKCRIFSTLTPNTRX	368
comp381241_c0_seq18	XQLPAPPSVSSLRWGRRDPRLCEQGTIVRSAQGPQELPQQEDGVWRCLHRFFNFLLGPVVMQVAKVGVILLRLPXPPLNPLEPAPADGGGFTMVKADVATRDCRKPIIEGQNKKSDRQAPVXLIKRISTVHRQVKAHAKVKIWRTIARSVRTKGVYERNSRHCRKRWEDLRRWTRLTCVHLLGRSTEQKKKEPYEXPKEEVGQPSGETQEVPLESQGVASSTKGLSGADGEVAGWNVRSGTTTSSDEKREPFAAVPPPVTCVPVAATTTSFAFLSSARHQFPTRRYQTRVSHATYTPPPATMPSVLASQEALNVLKDLRAGQTASLGVLQELSRKLDRVVDLLEGLHSAQTAQYSSIPAAGTFQDTGT	368
comp390159_c0_seq4	XRHKAERLSMSEADGEEGSQGGEDGLDGCLGQPALASVIAFSKSSDPQSLTTPLQTVMVEDSPDKESEYPPNSPAPLTVKEEDPQEMQVSSSSGEPTLAGDAEAELSPPCLSPISGTAYSPSGPVVPVPHRLTPMTLEGPSGSMPTVLKLNHILCEETEAQEPTTACRTIEIPKEDCQKEWLPRGSRDPVLKVCDPQRPPSSHQLELVRPLGVMIQAAEVLSQEETRLPAMDIEMVASPQLDIPRPCSEDSFRRQRKALPTTNGVPAHQDEPESPRGTPSHKLHLQSAMDLSLQDPLISHTGVRSGQHLTHKPLPSRMVEEFQESVRHNICLEPSFPVQEYPLPLLTPGSWRSRAEMEGKTLLSYPX	367
comp381241_c0_seq8	XLSSDPPGAPRMSAQVLQFSAGSCGDASSKGWCHSSSSAMTSTKSSXNLLLLTVVGSPWCKADVATRDCRKPIIEGQNKKSDRQAPVXLIKRISTVHRQVKAHAKVKIWRTIARSVRTKGVYERNSRHCRKRWEDLRRWTRLTCVHLLGRSTEQKKKVSRTMTPMMRRILAVAYPDLAEQLQAKEKEEAGTLRRPKEEVGQPSGETQEVPLESQGVASSTKGLSGADGEVAGWNVRSGTTTSSDEKREPFAAVPPPVTCVPVAATTTSFAFLSSARHQFPTRRYQTRVSHATYTPPPATMPSVLASQEALNVLKDLRAGQTASLGVLQELSRKLDRVVDLLEGLHSAQTAQYSSIPAAGTFQDTGT	366
comp380462_c0_seq1	MPRFDDKREEMAQDLFGKNVNTTQLGQVGPNTTGLRAQFVKLERLRKQELSRWWDGVTLQQYIDNKKDPRGLRILIFPDLEDLSDELLEEWEANLEGASLIMMRILIKHASEKGAKLSLEIDTLEKEIELCENKDLVEFFFYILKKVIEGHQMYLKDKKLRKINXDDKDYREGRIYTFVKRFDNIVGSDDNKKRAREDSEETRTASSTSLSSIESLPSNNITGNHPLGEGLTTFQKEMARLRISGNQAKKGQQLKRQGEAVAGNKGATGGSIEDPLRRSERAKNKLKDQGKXKGVNNPEEGSSEIGDVDLKIVTLSDRVLDADETSLLCKGLGFCPTQEGDFSNIHVDLYKFSRILKLKDFFSNX	365
comp389071_c1_seq5	XSSTLKPQHADRFWGSNVVXWPVTPGRLTTPTFLMHRIIRRTYQNSIPYEGHTMVQLSDHVARNLPLKRPPVQPRIKPSVTITLLVIWMTMRILVHLGQHGQMAPVSLNGPTPTPPTPAVTSQLTEGSTSCFPTTVTLTVCPSVLGNVDSTASPAPAHPRSSRIGHIGPRTRGSGIRGHGRDNVVQHSEATGVTLTQTTIDLVMGAYNQSQDMMSQLLTEHQDMKQLQKDLNKQMEAHNFNNGFLTWVLQNIYTHRCRAFPAPYTPSCGPTTSGPSTSATATGRETLSDDDTPARSPVSAAPDPPSGKKKRGRPSKNTGAQDGKMPTTARKNPAPNVLLCVLHIHFVDYSCPLFHIQWEEYVGLX	365
comp386759_c1_seq1	XLQVPVTIGPIVSLYGLELERNQTQSPMQGQAQSQIQNQMQTSMYGPIQLQTPIGPRLIESQGSPRVDVAVVMEQPKRQESEVVRWIRYVPEPTETSTPLPATEDSSIRQTDERVEGTRSRTDSCNASRAWVTPSEGSKRGLWREREGSELIGEDDRMGSSGMTESQRRDEQNRWNEESSTASSRGVLTAAVKAKMLAVMRLKSEVDEIIYGTFPLEKVELYEPDELLFVAKDVTRKARIAHEKLTVLAQKYNVDLSKTKMLQASHRLLYSDHELDEKRAVGLKTHIRELIVGIRTWSKLDHWEERWLKKKKTGKSAVGSPPPGGGGDMRVENYPLRXVRDGGYVHVPWGRGDITAFTNEFPRL	364
comp392919_c0_seq5	XFRSKKTLRDRRAXRRGMQSQQTGSILDLFGPESEEEAGDPIGAEEEQEQISLSDDGSDQDEDILHGQHTLSTVTTSPQLPSQPKKKALDQPAPSGPGGHRDHTSKRSTSWLGTEDYQKSFWLRKAPFQVGHRAKFFGVEDKVQLXNITTCTENHLRSENTNPETIGTENLVPKQTDTPKSPKKHSFGDPLQKPDPKQNILVIHPKTGHISTKVTLKRGATTEEEHHIPLKNCWDKSFPSSFTTFTSVSACANFTGAHTTIYTCNQGDGDGDDDNDYSXPGPTDEWDDYNTDSPTDNDPDLYPTKPSPLEDSVGYIELLGKAANYLGVQLHKEFLEEDFLFETLNTTQKSTHMLPMLKGMTRX	363
comp359492_c0_seq1	XFFRTFLTFYFIYLSSTTFIFSYKFISLSSVIIGQRKEPLRKEPLNKKIQKTKKAKISRSQGGDHFSCSQGSDLFSRSQGGDQTGATGTPYGQEQGPELPINIDTDDSSEPEIQLSCSSGFNTDNEEAQTRGSLEEASKASDPKVGPINPFGDPMFDPLLIKHPLSPEWTPSQHIGDYLSFWLRREIPKEVRARLRSECPRPTLPNKVAATPELDPKVVAFISKTSRDPRKGMDKGLRSCQDCLLDTXRSPYKVFEMAESAYLGDSPVNPKELREWVQRAICLVGNANTAISIERRKGILLKIDPKLTELAKNDGGPNSQGFLFGEDFIKDMAKYVGAFSSIQKSQREIKKVFQDCVFTRAG	362
comp382428_c1_seq1	MSEYYFEEEYFEEETSGSMEQDLVDALDAGLQHSVNRALVKAIEPLKRHLCTYAQQQGWLPSSGSRPCASAKGSKNPHAAEFAKLAKAMATDHDYGTSAKEATITELPQGYGDDTSLDQASGQEETPRPSKKLRKERYVDAPSQPKLLTFEPAEIVHPNSTAWLPPPEVAEYVQSHLRQAFHKDVRAQLRSECPRPDLEDKVAXTPEMDPSILTYLKRYSKDPKKGIDRDGDHSKKHLDLTGPLTKILELGFRAKESAMAINPEELIGWAQRAVCQLGNANCAMSSERRRSILLKLNPKLAELSSSESGPLAQGLLFSQPFLKELTKSVATFSGLDKAQGSLKRAFHPIFGRTGRYRGRSFG	362
comp390161_c0_seq9	QRRREELQRPLLSPCRTSWQLQVKEESSAYISGAVSTCGICLNLGYLRYSXIGILRFCQSGEEENQLARLETSLVDSSSYMIQTSVMANSDPASAPSEQKFKHFKKISAKVTDKESKQLTMEGRKLIAKRIPSNNKDTLDIHFYAVSGHIPENFLADSESPSILKKIIEDTGSRFILEKLLGDTESFSKLTKLLNGSEALARDDSASQSALYTVASWKTLKKLPVALCFTGTNLFMADGEQSSLSLEEKSSEELKEISGSNTRFIFWQGLEQSWQSFESGIHKDFYICTSAGGSTSPLELQTGPELQQAISEFRVSXLRNSDSPAPNPAPRGGDSKHKVVDWXGHKIRKDSPEVKQDLRVIX	362
comp382394_c0_seq2	XKNVMNDIHQALVSLGPLIATSVFSLRAKGKEDIYSVNSQHSGRRQSQSNSPGCHVVDPDPSGWINNREEVNVWDQQETNRRTDLREPPSDCYPAMRSDVFLQIQQEELHGRDWSRSEGSGINNHRSKGLPLLNDGVCWRKEQESNTFSKSSTQAAQNIRHPRRGQDVISFIIKDEEETNCVDHQDVVTRENINSSTADPVITAVYSLNNKRKDRMRFQKHGDGTKNAGDRSITRTINNQGYMNCIETTPCKATSQKAMFSQNSETVKKSRSCVQLERSQELEGTINIQGESGLSNLSSTNLHQETLQRQYSDMYKEHEKELDNAEGIACEPSPQPHWNTYTFAQRKQNFYHKGDSIRHLX	361
comp378787_c1_seq5	XPVLAVGGGVGARGTKKGDPGTKEAALSFLHRESRSWNRVPGHESDSGVPGFCGRGLHAAAEVLXLSSSRRAIGGMEIPFSTRHDMLKPPILLRRPLPPKFLAPLNPSLTKTAKHEEWNSKRGKSLKEASLPNDIFERKVLENISNDSKLASALEQRALEHGRGKHLKHCQTKDLGNISKEFTSIKHEDQASEEYAPTPATSQVTGFEVDSFYYGSKGQRDVYPKCRNILPDPTQRERAISPLKHSGPDDFLPHRSYIRPLVQLQRFLENEPECETSPEFILDVVSQPASSRGPIKQALTTPFNSPHNYNVLMNLLSVRLQQSTQTKINVVSLSSNSVPEKTSRIPQRQMILGKMNSSNX	360
comp382865_c0_seq1	XNTARIIRTMEDDRKKLTADLFQQSKAKPLGGSRNLPNNSLKNKFLKLEKLKTTELSKWWDGITQKNYVENRHIPRGLRILIFPTFNDLDDDLLKEWEDNLHSSSFCMMHILIKNAERKVEKLKIQIAELEKEIKEIKLPELTDKTYATQQQIKDKTVSKIRRDERDYNLGRVFTFARSFDEVHKPKPSPEAELQGELSSVNYSSSALSPNGDQGPSNVAGPKPAVCSSFSVEIKRKREEEEKYSRTRRDKRKHRKYKDGDTQPEQEQSLSRERCGMAVDSDRDMNLQVIDLSDRELSQDELKVLKHGLSFCPEMSCNFMDLQIDLFKFAMRIKLKSFFATAEKCDDTQNNLIKRSELKK	360
comp383020_c4_seq4	CVAWNPISEMERLYQIAQQSIMILYLVGLLIAAEVFSLPYLLTLLFLCLKCCCRCTEQRVSVFQRAAFVCWLLFLICALVSAVVRQAASVSYAVPKLNLAFLVVLTLCFIIELSSLLYWKCPKKDEKRRDNQDPTLDKRKSVDEVNGVQDMDKEPKEALRGVSLEPEDPLEESPIQSTAGKVCGVLDKLLLLLRLVAFLVSWFTLLVYFIYDFRAYKKPAHVALTISLAVVVPTALFIPICWCCWPHGPISRWLERPGKDRVTEEPTKAMEPGVLPENVLGGQVAYSRVLMSSDLMGMTLRCDRGLYRXCSDSETCSRLYKDIMCVVALVVELGAHLMALVVELGAHLMALVVELGAHLX	360
comp363927_c1_seq3	XFNEYADYDEPEEHHMVEQLVEALDTHVQGSVNRALIKALQPFTKPLKNYGKRKFGASQGESSGPTYAEVLARMARNVLKDHGYMGTPKSTTASVMQTGETEESSPSAPDMTDSDKESQTSRKATKRKRKSHNVEDKQVNKNLLFDPRNIIHPRSTEWVPCVEVTHYVQENLRRGFEKEVRATLRSECPRPSLMGKVADTPEMDPNMATFMKKFAKDPKKELDWAWRGCQDKLLDVTGPLTKILDAAVTAKESNTPLDPTGVLEWAQRAMCFLGNTNCALSAERRRSFLMRIDPQLAEMANSEPGTLANGMLFGDKFVKEMGKYVNTFSALDKAQANIKKVLPTGLFNRAGRSRGRATX	359
comp365983_c0_seq1	XTGERERGRASDVXGTPDYVIAMEVFFCLLLLGSPVAGLFQGDRSERHNRLYTKLESFCDQLEDFNHVVSIKKDSLAKHAASLRFVAAEIDNVHQEVTKDKVIGAGIAVGGGLVSATEIALEAFKKASPLTYLAGEAISLLGSYYQSTASSKEQEEEMKNGILANKILDLCELDLKEISDMYLIIQARFMFLEEEEEEELHGTIFHKKLMEIKTRFPHFLPAKIKRNHMDLKRQVVNFGVNVAIKSGLIDSTIDKLFGSSKEMTNPASRPIKGGDFKEGTALSRKVRQTSNLIQVAQAASTAVYLYQNSKELYNGITHLNEGAISELAENMRNVATHIEEVIQTLEQFLSMRAEGSNLD	359
comp381827_c0_seq2	XVSTLQGSLSFSLVRRSCHWFSALLNHVLPRLPGLQPTSTASFTDCWIFGSVTPPASLTVGRLVVLWPPLPPPSIAAKSLAACSIKPAPIVVQSSDLFKQLLLLPGVQLFSTTNFDGQVFGSPSPGFLFKNNPSFDCRIFSPCQLHSLLNVGCSALLNQVLSQILGVDFPQPSACLTGRFLILRNRSLPRNQITVALQRLLSLTPASSSYHNLPSLQRSSITFFLREMAPVWLLLILSIISLADLEEIPGAEESRTDSKSHSSLLVMTPGLVTAIFAVIILSKVLVVPAVYMMVRRRAAMTEARAQEKESAEIXETRTRRRSPTLELQHFRPQHFMASFTTLSASNAAKNEPTQLTAL	358
comp388881_c0_seq7	XGQYVMESEYYDDDAHGVDNALTSLQWDEDFYEAVDDSIYRAVGEAMAPLEERLTSKIDQALARLANLPVAIPPPVPLSSPVPDISPPPAKHNRDSCMDTSAFDRLKQAFLATQPAIPQTIPQPPQGSLSPPPGPSCPAPNPXRPDLSDMFDPEDIVHPRSSDWAPADKVAEYVAMRIRKPLDKDARNCLRGECPRPSLEGKVALTPEIGTHMATFLQKCMRDPKKGIDRSWXSCQDKLLDVLDMAEEAKSSGSIISPESLSGWAQRAIVFLGNANCALSTERRRSLLIKVDPKLGDLADTESGAVAQGGLFGDPFVKELGNFVNTFTSLDKAQSTIKRVFPRVFRGAGRGRGRPARX	358
comp392919_c0_seq1	XFRSKKTLRDRRAXRRGMQSQQTGSILDLFGPESEEEAGDPIGAEEEQEQISLSDDGSDQDEDILHGQHTLSTVTTSPQLPSQPKKKALDQPAPSGPGGHRDHTSKRSTSWLGTEDYQKSFWLRKAPFQVGHRAKFFGVEDKVQLRTSPHAPKTTSDLKTPTPETIGTENLVPKQTDTPKSPKKHSFGDPLQKPDPKQNILVIHPKTGHISTKVTLKRGATTEEEHHIPLKNFGTNPSPLPSPPLPQSLPVPTSPEHSPPYVPDNQGDEDDYNQPGPTDEWDDYNTDSPTDNDPDLYPTKPSPLEDSVGYIELLGKAANYLGVQLHKEFLEEDFLFETLNTTQKSTHMLPMLKGMTRX	358
comp388282_c0_seq2	XTDIPVKIEVKSEEWDLGSTSSLDEDKLKLASGITLERKQTSSVQPSARVPPTPVQVTSAKSVSPRRTRSQASMPPHCHNSYLDEDSSVAGLPSILSLDFTQAHHPPATTTAWVHPTMAAKEAGLGQSVSPINIQEEEDEELDYMATVDPSQRIGIQHVHSHPTQWLAVVQRQADALDRAAAAQERQAAAAERAAQAQERVAAAQESTAAAQEHTLSAVREVARVVRLTYAQVKHINMHLGKANQHAIHHTKVLEGLQAAMNVQAHTVKKQGALMRRLSNMTQTIVAPSEHHMVATSQSLHKLKIMERKEQVCNDSSAHVCSEVSTANNTSNPSILSPIIGTILSDTTQPCGQXLTX	357
comp340376_c0_seq1	ARRRTVVESRAVAVQKRLPALPEEQPPANNMPVHGALHVQHRRQAWMERKKLLKPDNKCGGITAKCFQVYPAPRFFQRQGATRYNQAASKLSCPDLSLPTTCFILKMTPANRNSALSQSLFLPPIQGTDSGPGLSPRPVSPHPPGTRRVRAEENLQLPTPSLGPLQQKSESPRQAGDAEVEVNTLPVSLELDRPCIEIASTMSEKLRRGGLPQQLPVSPAEASRAPVTRSLTVAKSKGGLGRKRQTTARGLGEKSSIWDSAIESDSSCGELPEEEKTDQTDLGTPQRDGEADQRELGNDQEGLCTLELEYYSTRRIIEWVTQVNRILFSPSCPAEFQEYPLTEQDTSIKIVYDGD	355
comp357762_c0_seq1	XSVTFFNFSFLVDFYPVRVLPRSPDLDGCENKNXEPPVATSLDNTLQPPSLXNTCQSRRLKAEHSPKETQREDFGKMPVVLPHIREAIFPSFDPSYIPGFTGYVPKLRSVVGDTYGNATHRLLTHEPGQPKPPQLTLSVNGEECAFPGPRQLINKTFGHPEINTYARQVPDRNINKGYFYPKDGKYQDTMRYYICDGDPRTTEAIQTIEAVKAELRKPPSWDPCLPDRDTMLKSNLWCLPHKSEKKIDSIKCPSSARTFPRAPSPQRRPMKVTQQDTPVKARTTTTCGTKDSKRQGKIIYWSNCGLLPNYAGYAPGQSFVYGKTWGVSTVNIGPAQQRKKPFEFTSLFXDSKNIQ	355
comp298006_c0_seq1	XALKVILQLVIRESVGLRCTEENGSGGCPPGKSTLFTDRTQRIWRAAATVEVGVGLLPRRGAENPHHGTHGSSGAKARVAEAAPREKTASRQSEAVRRELERNTLVNMREQXFREPKEINSSSVRFFYEKSAVTIQAESKMLTKENPRERAXQQSTKEPQGLPDLPGDQVRNLDIPQPGQPESLNGGAEGNLDNHRVTGSTKGTGEKGRRGQDGLTLTEKVEENIHKGTSFIVPQLDPFKGDSDLMAASNAQEGVTQEGNNNFGGRYESDAGDLFFSLSDHSDGNEVDLNSLDHPSRRDSQGSHESILSNKSVPPEKGNQQGEPITVRRKIPQELQWDYSGTPGLEGVNSSGMX	354
comp340162_c1_seq1	QHYGACALAEGYPEAHARCSWRRSPTKRAHMXADCMINRRACSEAVSEVSCRASGQGPVIMEEDAWGRGHVPQHQKTLQRPSIGEEKKSILLDPEEAGPSNHLVQPHARPTSTTNCDTQPINIPCITSTRRQDPPQPLTGQLVPCSGSNSSSTDDASSDELDKDTVRAREEQTLILKSIRTAMRQVAHTIRLRHMELTKVNANLLRVLQDSAAVRREMAAKGRDMAAQNNRITAIQGDILGVQRAMQEMITRVSEIISIQAQAAVAAMFPSSRVTSDSDDDEILQPLPESLRPRMPPQSVPQVTTAAARQHVLPMAPSRVAAISANAYNTNFRNRRMRHGKAPLRADKPYAKGR	354
comp389763_c0_seq7	XEAPPEDTPAHYMAKNVGLQTILWLENWHKMTENEVELIFPKYGTFRLAVLHHLKSKMEAARPLPRPTQFDALSASIRAAYDRXRGRSQDRIRKSIRAFQDARWDTVEKRWRVETLEKAGLYPLKEIKENKDKKENRVEDSDSDDSLIERILEERPPPHNLFLEEDRTPVDRETGELQVLTYLGTTGQISTHSGTAMSARLPDALQVPVTIGPIVSVYDPEPTRDQRQTQPVQIVNQEPPRNVETTVVTEQLRRRESDMMRETRYVPEPVETSTPLPATADSSRGQIGERQEGSRTLVDICNDLRAWVLPEGNTRERMREQRREEQEKESDGPGPSGTMDRRKCEEQNRWNEEV	354
comp388881_c0_seq5	MESEYYDDDAHGVDNALTSLQWDEDFYEAVDDSIYRAVGEAMAPLEERLTSKIDQALARLANLPVAIPPPVPLSSPVPDISPPPAKHNRDSCMDTSAFDRLKQAFLATQPAIPQTIPQPPQGSLSPPPGPSCPAPNPXRPDLSDMFDPEDIVHPRSSDWAPADKVAEYVAMRIRKPLDKDARNCLRGECPRPSLEGKVALTPEIGTHMATFLQKCMRDPKKGIDRSWXSCQDKLLDVLDMAEEAKSSGSIISPESLSGWAQRAIVFLGNANCALSTERRRSLLIKVDPKLGDLADTESGAVAQGGLFGDPFVKELGNFVNTFTSLDKAQSTIKRVFPRVFRGAGRGRGRPARX	353
comp389296_c2_seq11	XSEKSKRIIFXCEKSEKMKLINKIKHFFKKDKPIITRGGIPIPPPRTPASFMMLERGYHTCTWLEIWIKYTEDDVVLAFPEHGTFNVRILQNLRGXMNSLDPNPRPKQYEVLEEWEYEAYEQEKFRGSRRYRSIMSRYPFENRDDKIKRWRRAVITEGLYPVLVAEDQTGGKNKEKKKNIETPRLNYDQSDSDDELLDDILTKRPPPYQENSSEIVPDAPSMGTPFILQVPEVPVVARVVQESEMDMLNKAREELTQKINQLNLNAEALTVPVTIGPIVPLYGEKQIISKAHALTVPMGSVRNETMTGSNQSEQTNTNTSLLDLPVCEMITETPKRNTQLDPKRTKPNINLAT	353
comp392402_c0_seq5	SASAAFKLRYIFVAFDIMSAPYPFVLPAPCLPLRIGCAVFSMGLPPPTPNQNIVRKRHTGVEAVALMWKEAITSVQGLRKQSCTIQEQAGLQALLQPLGEPSNLRAEEGPRSQEALRCRSLSPANLQPGSMGCGRKEKTTTYPLMPIGQRTPAQPLTRGTQGSQLAVSGVLRQRDLGGQVHGEMSVVHNVPESFIHICATDLLLEAQHRKRPRLLPPHRKMHLEVPHGTPEPPPAVSEQQQYRGPESQMPLEYRHLVDTMFLLKPTDISQVEMLYRQFTPWPRQGLLPPGSQASPPNFHYARGGAGIRQQLRVPSGSMSRHRRTPKSAQESPQGHLPPKKRFSPTHQGPQVIL	353
comp389071_c1_seq13	XSSTLKPQHADRFWGSNVVXWPVTPGRLTTPTFLMHRIIRRTYQNSIPYEGHTMVQLSDHVARNLPLKRPPVQPRIKPSVTITLLVIWMTMRILVHLGQHGQMAPVSLNGPTPTPPTPAVTSQLTEGSTSCFPTTVTLTVCPSVLGNVDSTASPAPAHPRSSRIGHIGPRTRGSGIRGHGRDNVVQHSEATGVTLTQTTIDLVMGAYNQSQDMMSQLLTEHQDMKQLQKDLNKQMEAHNFNNGFLTWVLQNIYTHRCRAFPAPYTPSCGPTTSGLSESATATGREALPPEELPAATPGRANVDPSSPARVDIHQNYQEVRMARTLSPPARNLIPNFLQCVTSIHSVDYFWTY	352
comp392413_c0_seq1	RLREKPVEWYRQVERFVKVSKVLLKDLDGLFEIVVPTDLWTECKITVDWPKDEYPRDAKTGAPSEDVMRKYDXSDYFPEKQDSPERNTLGNIDRTTQEPNESVHAYCERLLQVFKQYSGFESIDETNRSHFVYRMIYGLKPEISQMIQQHMLCWQSKGIDGVEVCKVLANDIDAXHRQLKEKVMWAQVKGAEQQEAPMTNQMQGVNQSKLKPNVGRGRGQMSLEEEKKKYPCHACGKIGHWRNECRTVPKTNTENQNFAPQVQSEVSFQQPQPPQVVIQQSQVPQPPIPQSINNKXKTVQKKDSTEEKVGKTSSPTIVSQYWLQSDESESDQSQXQYLRGEEECVLGATLEV	352
comp377146_c0_seq1	XISVKCTKKLYKMADKKKPEXEKLSPSAPKGXTKQKTSVSESSTPFERALASADTSKPTSESSQKSGKSLVKXFDETIYGTAKGEDVYADDIDNFSVYSIVGGKTHIDKSSSMARLFTSVSSSAKNTTAPLSTPLMPITMTEMKLMQTNLVIILEYSSIDGHVDDHCRITSKAXNKLFLARFHLCLQVHLLEIGRLKEADDEGPFGDATSPSQLLVKHQDSDEEVEQDESVYVQGDFSFKDRQQGREKAYEQFIEFNPYEEVLDEQPAQEPMMQVPVALVADLSLMLRTVIKKIPEKEGALLKQSNAGVSKAEIFSQQASPLVXHKDILQPRQLETITFKDDYVDQGDDED	351
comp384981_c2_seq4	LLSVVVRMSIGSIVILFSFRHGFGRISKTINRDTFGAQFTLPSSVLFSIASSTLSCRNLLKLALNHRKDSNRILRPHLFPRLLLQEPVSCLPSLEWTPFQFCPPCHSKYPRTDQHKVCNLCLSPEQKEEDCDACQSFRSKKTLRAXRRDMQRQGINGMPDIFGEDIEKEEMAAEEEEAFSPEDSDSELEIKQESQEVPTGQGDVSKKAPLPTKPTPVKQKAIGPPLPSGHGRHXDSDSKAPPSGSPLIQYVKPSGSGPSQDDSLSDPETSQIERQETEIQLGTKNVGAKQNDSPLQPLELILEKKXIKADPKQKRIHINPDTGHITKPVIPSKRKADTXYNIPLKKKKDIA	351
comp386753_c0_seq11	XARWRRPRARRAAVAGEARALQGFYTLCHQTFGCRYTFTNSNVLYFTTRRSGTAPWQSLASKETPTRPLKQALSDDNTPGHVDVDDSLGPSGQPGQTTTMSLTVPHHLLPTKLQHLNQLQSPQPVYLAQLIPPVPPVLDCEVAITTPGTEEPGPSRRVQPVSMAQAHGGRCLGRVTVCTQSEPIRAPDTKASIIQVLGVHQDSQGVMGQVLAKIWEIKLLLRDTYQEVAGIHTDVAGINTNKASLFGVLRDIKTTLCRAFPPASTPSCGQSPSRPSTSAAATGREAVSEEDTPARTLIQQLRISPLGKREDVHIKIQEVGMTRHPPXPVINLNPNFLLCVQHPHFVDYSCP	351
comp390974_c1_seq13	MDSFLIKAVSVLDKEIEQLNIRLSQSSANTESELIITHVSPETQVSHPLTNAISQEGVGIGVAHEQVAGSMSLKSPCIHVLPPMVPLSPTVLVNGPLEVGRAQPKIIDITSCPTELLSLADPQSSGVVHPVVQSQLRGGTKRKNASMGGHPKKKQKTVPVGYPTGPLVAPPIPTSTLASSELLAALEVLLGNMLDSKLAPISERLTWIEEYLLTPIIRRPAPATGELGLEIGHCVPGVPEVHLSPAAIQSLPPGPQAPCTSLPTAASIKQVDGFAKVSAVRTTHVQSSERIGRASSACPQPEARGHELRDVRKAALTAIDLPPESTPYVVVLGNVPPLPPGGSEDYLQLKN	351
comp415446_c0_seq1	KKYSNMNPKLLTNLERIVNSSSGAEIELSTASSLVQFAQQNLSQLTHEKVAALTNFVCGTSSDKSRNLAAGVICAAFLNSINNRFLHPDGKVVVNPTNTQMKELESLRIPFCVVKSVKRASPTGKGMKSDFDIVYNTATGLQIIHGHKLLGSYLPSKTNVKAIKAKEKIKLSIMKERRASLRRSARIAERQRRAQVEHEVRESATRESEESESPVISWHAVVADVQNINSDHIMTDNTYLLPEVFPALNEITSITSAQENVKHAVVANSSFSNEDGSEVITSKTLKTVEPAFRSPVKHLTSDSQPLVKTSKTIVTTKHKTLPQSVSTFVETSXKTKNKFNILKIKILTKN	350
comp390700_c0_seq13	XPFRVRRRPRGALSHRLGEASSQMKSVKMYLAPMRGNRRGAQIEDGEKYSPRKKSQQCEGLNEKGKRVKQEESSPMDCGGSMYPVDGNKGEHPSASDREHTVDKMKCIKVEKTSAQDCMDLENCERTRKGAELSAKESDVIVDKVVIEVEGAQHAIVWDEPANEKSKNSTEPQKMEVEKSSSSQLQQDSHHILKTQEGKKQSLKDCGVIMDITDGNRWKDGSARDCENRMEQVKGFKEEKPSTMDFDGIMDPEKGSNEEKHSARYWDDNVDIVKVEVGDATSVLGTPHSMGWLRDEDGGETAAENSKDFTELYYQVSNLFVNIEQGEEQFPKDYQHSSLYVKTGNQEEX	349
comp390589_c1_seq11	RHCSHFRHLEVHLFTQVSLCPTISALYVPPGSTVMKPRLAPRRLSGEGEGALLKASERERHRKQLRYKATVGQKKPESAYEAGGREDAGSSSQVDETNILDQMDGNIPSIDTQTLDDLMDDIRSPTPPPEQDNGGLAAQVESQMTEPESATTNLNNQWENTQRDFQKSAVSLQRELITEVHGAFENMGGIMKGILHSINSDILNNGNDQASDTQTPGLVQSMSNISNIMTQQHLQMPAQPASRDMPISLKKIVDIMTDMQQRQNQYFSTLSAYHGELLNVIKNQQIMINAMMANLSAHTRVSHHTFPGPVGASSDTTDPEGNKQQRSQLDDSEDELGTDFHRKTAP	346
comp361717_c0_seq1	XQLLGRTLEGAFAMVSQARVFEVQDDLEVKFRQTLLRFTKNRKKTLNIVTTQRSAGAQNTIQDGEERDTIQKLQNGISHTVWTVVGEEWELRLILNPKEISSMLQKFNLIGFIDSLLENIQQQFNQMKQAFEIEEKLLCQEGQKKVYVVCKENLQEDWCKPWTTAPAYAEGKESFHYGICHKILSVSGGDWEVQLLQSLHQNFDIYKTFNMSGFAESILMMKKWKTKLNLLLRDNKAKEEISKEVSLMASRFLCDIQDKREAFVNMFQSALLEKCKKYHPECSNMPGLVGEALFGTLLVVSAALLAKTFVREQLEAKDEKSGGAAKNGAGKETKSADTGKSGGNX	345
comp389407_c0_seq1	XRSREGVAQLEPSHHSECWLPARSFVFALQSPRAPVGLWGSPRDGGAEPGGPRMWVRXGGERKNCRKSVGGLEQISDLKVISRAVKGKKGKLNHLTRPEVEINRYTLRNRGVWGKKELECPSSKETNFKGQITASLSLNEPDKPKQAALCVNQPKVVKLSKKAVQVTNPQPSIKKQSRKKPGKIKVTSSLRSYFKVTAQSSTVTGRNLYSTRGTSTRELNTKSRVASDLGSGTGPGSKEAPSKQVLLKNRYDPLLSIEEDITPPLADIDNHSPLLDSEPLTATATISPASKVAKSAELKNTMAVMLTELRERFATSELNQQKIQGHCETMEEKNNSLVDRTKVCE	345
comp390700_c0_seq6	RLRXSTDVSEQETSSERQEMKSVKMYLAPMRGNRRGAQIEDGEKYSPRKKSQQCEGLNEKGKRVKQEESSPMDCGGSMYPVDGNKGEHPSASDREHTVDKMKCIKVEKTSAQDCMDLENCERTRKGAELSAKESDVIVDKVVIEVEGAQHAIVWDEPANEKSKNSTEPQKMEVEKSSSSQLQQDSHHILKTQEGKKQSLKDCGVIMDITDGNRWKDGSARDCENRMEQVKGFKEEKPSTMDFDGIMDPEKGSNEEKHSARYWDDNVDIVKVEVGDATSVLGTPHSMGWLRDEDGGETAAENSKDFTELYYQVSNLFVNIEQGEEQFPKDYQHSSLYVKTGNQEEX	345
comp390788_c0_seq5	XESTVRNEGLSNNSMERLPLDRQNRTNSRPDTPTYVDMQHQQVFPHQANAAIYTNPAAIQTIDRAASGYFINFDNFSEDPSESENQPTYKLYMQHFKKCVQFLRNTYLVPPWTTIWIISALFFFLIWLGTVLTINMIINGKYLQKESIQLPLNITLSPHRSSHHMERDVPTAQTIATPIPDGIIWDKIEYNILGPVEMLSIPHVFKISLQDFVASSFLSDDXDIETVNNMMTDLEKSAAFSNNELLEDTXNFEQMFCFQHFGNQFIHKSSIPRTIPNFNQWEHCPTPPRSSSGTHVNKFPYFSGFNSSVPTSYYYQIVNETAKKIMLTNTKLIYSHGFNENLSKX	345
comp365236_c0_seq2	XVAARMFSRPTDAVLKGEILKVLLDNPDGVTMQELAQVFQESEISGYKHSSSDYSYLQSLLHEMRDQVLEITDATNESIARYRLPPEISINPTVTEKLGKSGTPAKTSKKKRKQQKISKIHTDEHSEQGHFAALEVHMANKEKQIIAVSEIYKMILRILRKHPGGMKMTKLINNVKGTYGVDLMKYSEDAGCKNIFTFFTEVPRCVLLGSKKPEHCFIHLLPVPDCQDRCSVGRSSGFKGQGVVVPKVHSGVPHFVSECIIDCLQRHKSGMRISKLITGVKLQHSLDLTVYSEKQGYTSIVDLLMQIPRIVVKNPEKRKHCNIKLLPDMDTCNGKILVPNISAX	344
comp388794_c0_seq2	LSSKGPQFGGLRYGCSILAEDHWAKAEAEMTSPQRKQVPKGTLTVSNEESLEEMEEAQGEEPDLEVIKSQTSKGHKKTPRXDPSLKVNPQGMDTTEPESFRLEKNSSSIEIVYTRGQSEAQGATWVQDKCHCWRQTLQTGFDHERGSKAWEGDGKRQHNAGVKDKAHNYTEKLDXALKVIETKTEPDSKRKLRELEQKRKHLEAELQALLKNKREFGDSLKGYSIPLKKHVETEELENAITPELQEEMEEEFFELQKQQGGFSQMGETANDWEDIYTDSPDNGVESYPSKQSPTEVITPYNAVNQRAVNSFGVXLEEEQFEACFILETPLPAISQQRPGTPCLS	344
comp192603_c0_seq1	ISDPLLNTSVQLDATENISQAFERETEDHVNKEAELNKDVKEITKHEPSAVQDVLVAVERFEIDDAKFTDSEQTTMHLMKDHEECPGSSLTIPSEPCSSSDSVSNKSENIFYPSLSEFQKVSAIRIDISGSSASLSGLDNAEDTDVSESEVFSSEHKSCEQLPKTQMDSESELLFVNQAATIQPNECKDRTSFAVNESPKVQDLSNRNTAPPKFHLDVSLDNINHPHESLKESVLKDIERQSSKPSEDFTGGCQVEEHSPCYKDDYEEHVASPVGSLSYSSDFSETFEELDLQPYTPVIDKGEYNCEDKVFSSDNQVKAESRSHILDKVVRRLEPDLKRPE	341
comp368745_c0_seq1	XQRILLWKKEHEGTACSNNLTIALHDVDEGYDGTISRDLLKPPLLILGDGXIKGGMASVEQLRVYLMFTLLINSGNVLATSDIYQTSPLPVGNVTIHGGEMQDHSTDWSTSLLDPSLELSMSKGETGNLETLEESDIDSFLLSDPLMDDIFSEDERKSSTLANFLTPVNPFWTELPLDEASINPWLASYYLPEEEPVQEPFHRTSHHAIVSTEKLARGGQSTLEWSSSVLSPRLGEESNSSASPSSLSPPGQMQPPQSTLESQLSDPVFFVEVPSTTRPTLVVKPTTVWQESLDTVGPPNKSSQDGTLDNPDAAVELPEHSVIHDTEEDTGISPVDVVKHA	341
comp381350_c1_seq4	XALGPGYETQRQSSRLRPEPTPLRYRQPTSGTEAQNQTCATHTLLRRHRKQPKLSASKQTKDKPPEPKQAKPKSSKLKKVTEPKTPPPKTKESKPPHKAKEHSDSKSSAPKKDIAHKQHSVPELPDPKQKTLDIDPETGHVTTIPHKKRKLDYSEDSEIPXQKKEIGTNTSPPFTPSSPPPADPNLSIFPAHSPQLTFSPPPQDDDDDDGDGNGHPHGDDDAHTIPQDPDPWEDYNNNPDPHNNPDLYPSRPSPPDDNIGFAQLINRAAQYHGVQLHSDPLEEDFLLETFAPSQKSTHTLPMLKGMLKHAPEVFKDPVRAGSSTPGWIKKYKAAPNDPVYX	341
comp389905_c0_seq3	XSFGLWRKEIHERIRKAQAKENNQKRRTPQSDMAALRGREIEHNIERKDREYRLNMTGQYPVLPTKQDEEDALLYSRRPAYQPQLLMQPLELPPVISNVLPNAQNQPVQPSEATAPIPLVSESDSTPLTVAEPVIKFKKTKESPPSTEDSDSDSEPLVLGHDSDTSEYRRDHPPRLRGHDRKRIDRRAQQLIYKGATPTDIHSAVDEQIQVAGKTHLLERMAYHLMAKHDDEEIDTPLVFRKLYRSVESGGSTKDERDTLLAMIKTALHKESHSNKTEPIEKIQQMPVKEAAPVFVPPRGDGSNVTNPNDPNACSRWLFNFVYTPWTKAEMLQLRKDIPDI	341
comp391259_c1_seq8	XHRRYGRCVLMEXTPFHFCTQCHTTYPNTDLHQVCNLCLSPDHRKADCDAYKSFRSKKTFGDQRARRLERSRCSDDDTPNIFSEEHAQEEPESEEEDGAFSVEISCSNVEEELEHTLPLGQRVSTIAPNPAPVKEFQILLDGPGRPLPSGHCXIRNEILDAPPSGPAVKTAVKPKPSXFSTDLIGSIKSSVSAKPSEPTRQPAPSSSVPENKLSKALIQNQPNSNPRSILKXSLSSVKPVLEKMNIKQRKIHIQEGTERIIASPPPKRQLTFEDDLNIPVPPXKEDKKQGYNPAHPPTPTPHPPSPSPPPPHQDPLDLTPAGSPSGSLGEPLGEPDPWGVX	341
comp373093_c0_seq2	XKKKKKVETGNGTEQAMEPSEKTGKNLPCPARTKRGSSASQSSKRNPFYIQREGAKRDKQHLLKISLSVMINLLXTPSCPSWMKTPSSKSXTQETPPPVLSREDNFVGSSHESTQTVHVPSTHHIASDDSDDPQVTFQWRVVGVQQRMVDEVRLGMETLAGPLEGIHRYLNPNKRLSKAIVDTYSWLLGLMSCXLISGFMMQKGQXHQHSTCNTDDVHSQLEAISSSIQSLQSGPEALGNCLTAKMHSFMASTSALNSNIGAVLHNQQALSRVYHAALLTFTNVIGKLGITSTASYVCLYEAITITPQPPIPTPQYPLQAEYSSEEDDVQFPSFRTRNSL	340
comp392807_c0_seq9	XRNWGGRDHKAQECRAPKKCNLCGSEDHLFKACPKSKFSYASAAGSHGHPSHTTPPIDSNPVPSAAEPSTSAQADVTDSDILGIFEGMEIRRCGVAEEEEGESETAAAPYSQPDEPDPEQIRQELEQAEKDRLEAEQMKCAILKKRALRDRAQKSTTSTPFDNVQNLNISAEPSSSDSINLSASIIPPTGHDSDMAGAVRDLRKVAEDTAASLASAVVVSSAEADMDHSGWTTYNSKKRKVIKQVVNPVSKVNTRRRASSLDRQTRGGRFDPLLNLSDSEEGIGNVAQVIEVQDSQIIDLAASPNLEALLSQASFGGPANDAASQFACVHPVVVPESQEM	340
comp344224_c0_seq2	SVCSSSSSXGKMVRHRSTVDEKMKLLEEIDGMGNIQRFMSPRMQTTRAVWSVISQQLEDKGVHFSASQCRVTWRDLKHNFFKDLTQQGSTWMVRMSSSIYEKLLEMWNKAGRPEANKSPEDPITSTAEIPLFIDEPVQSAASPPNLKRQPRQKTTFKDAIDEKSREQRTELTKRIKLEDSDDFSGVPTSSSEAFRFSPIPMTAATGDFLSSFNADSAPDTGSLSEEISSDQGIPLSLQDCSTPSTHLPRVQDLHGGPQTFLLRGHGTPTHHQCMGSAEITAHNSELMSHTLLQMQQTLQDLANSVLRLEHRQEQQQQQIVSLLTQISNSAFRARDSQS	338
comp370754_c0_seq1	XASECSTLGTVHNETRAQSLEYSPVYYCKKYFLPTSTLVAKPDENTCSDSSHGKSVVTLGEGSRTSLMSDGNSSTTRAIRKPKGLLNNRGDMRNPPPLERDYLCEEDLCGSHAASRKTAHDRPQYTNVRFPIIQASTCGHSLAAAVTSKAGNQAREICCSESAGCLSCKHSQHLMQSATHTTFVNIPVVSQKKNLTGNGGNIQAGFPLTEHTTCKQYCSPSPDGEIQRKKFDILQMSSVYLNGKKNSSLKDEKEESNFDKIYRKLCLESNSQVAVFKKASSSTKTLVSSERSNELISSPFYKKGKRNSDCQGDDPIVPNGKRLKSRNGNFSYSEIDNI	338
comp390298_c2_seq6	KVSSNSEKNTDKEEPEEKSRGKETILLDRICEMPRQGLPVLPNGEDSIPILHELPPHSCRRTNTQSATSACPWNIEVKTATQSLCSRLRRCGXERQRRSHHTMQGQGTTLFLRDVGLSSDKENVPEGAKGKISDTDLRTVNVXSRATKKSQEVRDRKKGQSPKNAAEMRQKEPLQSFSNQRQAPRQRAPRIRQKGNRRGKNSREAQNVEGWSMERHFDIEKERRTSKLGDRYVVEGLFDVEEVIYVKPQRRRKVSXNLKEEKVPRGQKDRLKKTKGFXQILKGISNTTKEEAENVVKELKPPLTPKPQEEEEELFXEGEKLEGRYQGLGESEYAESQX	338
comp392402_c0_seq2	MAEGNAPVYGDTVEKKEDGPTCVWWKHLQLPRFALKLAEVEEDTGVEAVALMWKEAITSVQGLRKQSCTIQEQAGLQALLQPLGEPSNLRAEEGPRSQEALRCRSLSPANLQPGSMGCGRKEKTTTYPLMPIGQRTPAQPLTRGTQGSQLAVSGVLRQRDLGGQVHGEMSVVHNVPESFIHICATDLLLEAQHRKRPRLLPPHRKMHLEVPHGTPEPPPAVSEQQQYRGPESQMPLEYRHLVDTMFLLKPTDISQVEMLYRQFTPWPRQGLLPPGSQASPPNFHYARGGAGIRQQLRVPSGSMSRHRRTPKSAQESPQGHLPPKKRFSPTHQGPQVIL	338
comp391210_c0_seq7	XVHYLVCFGESVNDKPCFTEKDDMLKGEMQLCAFESEKNIVQCVSIRECKSELCVPVNCEKQVMKSLLLDLWIVTGSNAGGFSVCTLTDTGQMTIIHNVVLTFEFSQMLWEEANVIKWPIHIETAVLHVQLAQVPIERSGVVFYMPVTQTSPVKWQIILQSAAIVSVYSLDRTFNSLTDEKSKAQETEVLTQDSDLVCLAECKHLEETYHTDRWAENEELNVPLDSIPVCQYAQRRPVLQTVEGELKKGILPEQTEQMDCLGLKPNEKGCKYLAVSGIKGQECFILPTTAQDSGATVWQNSQTIPQSQQRTLQTGMKILYLQTXHRIGERALFKCKX	337
comp392523_c1_seq2	LEISKKNSRGNIGQLNVALWQLVYYEVLSICNVFREMTNLKFIDHLETVPHHKHVGKRGEHVDSLLHFMRQHGNPFEMTDPVQLHNFVTKQYVDNDIKTRLLDVLEHGSKLYAEXKQERFVLKEKKLFNIITKAKLPCYNXRKSFVQPATSKQVAKQQLSQAHREMDLAKERGEFITDILSHDLPLTNALFYEDAATKPEKHKLVQETEKNLSPKGFQFEKISSLKTAVVLDYXAIIANDQDFIHTNLRREVIQTVLQISKSVCTLQKLHIVFESYQEMRRMSTSGTIFLASIKNLTPIPVQLDKXLAITIEQDELPKTLLMLPSVNTEGQIYKPPX	337
comp349381_c0_seq2	XENDDSSSSDEEEPTPPKKQSINWDFFTIPPGDKRNADKYTATNKCNAATIXIELIEIKPNKPRGVIRKTSNNNPGKAIQMKHNNPLNQHTSDANVSSNVQRSDLVETAXNKQCPKKPCHMVDINKEPTMQSKLNNERTKDTNRRNEEKCPILTNHLPTSTAQTQQLSPXRTDLELIMTQADKIASDMRNAIRIMKNTIVLSENYLSNIIQSQKEVHKLHKKLNSTPLPLSNRILRPRNFLGYLSDTDTQNLLLSYNTTSNLPGKVSDQKIQVVPINANRISHSKQRKPNSNNLKEIRRNPEGPNSGSDLENPAKKIACLLINCRSAIKHAADIAX	336
comp370230_c0_seq1	XVEKTVENQSEDWRRXVEMEVVAGGSSQGKKKTQKRKHVEINKKGKERKVHKESAIKAKESAIKAHKVKHTAVACDSSSSSGDVEITCSSSIDDSDVEEVPLKRRKVIKPEVKVEEKDILDSQGEEMFDPLLIQDPLSPQWAPVEHVAKYVKYWIRREIPKDVRTRMRSECPRPSLDSKVAYTPELDQKMMAFINKSGKDPRRGFEKGLKWCQDRLLDVLGPLTKIFDMCEEAHSNNTGIDVAEVRQWVQRAICLLGNSNTALCIERRKSILFKIDPKLADLASKELGERSDGLLFGDNFVKDMSRYVSTFSSLEKAEKDVRRVFGVDGRMRGRFP	336
comp390200_c0_seq2	MAEYYYEEEYYEEEPTGSMEQELVEALDAGVQQSVNKALVKAIEPLKRHLCSYAEQQGWLPTKGTHTTAKGKKRNPHFEDFAKLARSMPEHDYSTPRRAATITEVQDDTTSPDPTTDDEGAPEPAKKARKEKHMESIVPKVLTFEPTEIVHPNSTAWLPSPEVATYIHTHIRQSFDKDVRARLRSECPRPELDDKVTDTPEVDPSMLTYLKKYSKDPKRGLDRAWRSCQDKMLDVLGPLTKLLELGFRAKESSLAVSPDELIEWAQRAVCHLGNANCAISAERRRSILLKLDPKLAEIASSEAGPLAQGMLFGQPFLKELTKFVATFSGLDKAQGS	336
comp390911_c0_seq10	XSWSLDYTCEKGCIFWFHWQDXIFKDGKMFSRMSLFSDAEGQLHGRFAAQGKKCNNKNDSFLLNALCNMFQKYEQLRKDRDELQEALIKANEKSKCFVESVGRGHILTCENELLKRELEIGQKLDCVDNTIERGAGLEAVHIPQPDVFQGEIEIPLDSENEKFSQAEINQERIMCLEIVDSGPVQISKGGINSFSEMSQDERNVKNKNSDDMFNLQAAQIISCDSVGEASQSDINEGKTRQADKHTMFSGSNESVTRRPYLKNTVLEKKLQACAFDFERNVPSNMFLFTGPMTNGIFCMQVTYENSLFFTGPVDNSQSNILIFTGSKAEEFFGCPL	336
comp372099_c1_seq1	XEIHQALISLGPLIATTVCSVRAKEKEEMCAVDKQSSESIHGIYSSSSDTIANPDAPLRIKRENSQHLSNPEDSGGVDINDCFRTGDTMQSPDLHLRINNQEPLHPKNLCHSVRRETNDCLSAGFTFLNTDCMRKEKPVSVDQHGTEMEECSNDPTLVSTGYEIVSFSIKDEEDMCFMDLHDCRRKKRTGGLLGEPSANRKKKTDESAKCPEGTAPCAFSGIINKTILQSSNKDPNSSSQMWSECYQNLRGEKTTRVESSFSNPVDFNPLTIGGSDESNWRNSQVHEELLSIEQNQRTFTYKNGDDKNYNPTEEFIKHTRTNSRVRPYACTECEK	335
comp383490_c0_seq3	IKVQTLGNGTGGGLESSKEAKSNTWCTPMTPVRRRGRDWGPKLNFECGVERQDGGLGSGTNRVNRYTLRSRDNCGLNKSPPEVVNKDLVLSGPLVVQSKTQKEVKTTNITLNSKAPPGKKHTRKDRKKISKNKSRNIRVTPSLRSYFKFQAIQSPTKELNHLPELNSGPIVSEDSLLNLQQPPNINDKGIGKEMDPIPLENRYESLSQELDEAVNPLSSSSLPNLEKIVPLGKGGVSEELGSSSTINTACDIGATSLTEGLLTTLLTEIRDKFAISENNQLQIQTVCETLETKMNVISERVGAMELAFEDLTKQVDKNTYDILALNGEDKTLKEX	335
comp390911_c0_seq15	XSWSLDYTCEKGCIFWFHWQDXIFKDGKMFSRMSLFSDAEGQLHGRFAAQGKKCNNKNDSFLLNALCNMFQKYEQLRKDRDELQEALIKANEKSKCFVESVGRGHILTCENELLKRELEIGQKLDCVDNTIERGAGLEAVHIPQPDVFQGEIEIPLDSENEKFSQAEINQERIMCLEIVDSGPVQISKGGINSFSEMSQDERNVKNKNSDDMFNLQAAQIISCDSVGEASQSDINEGKTRQADKHTMFSGSNESVTRRPYLKNTVLEKKLQACAFDSTRNDFYCVPVQEPTNNFLLTGPVADNLCFTGRDGIFEKTIQMHVLQKCDNIFCVPLNX	335
comp381241_c0_seq5	XLSSDPPGAPRMSAQVLQFSAGSCGDASSKGWCHSSSSAMTSTKSSXNLLLLTVVGSPWCKADVATRDCRKPIIEGQNKKSDRQAPVXLIKRISTVHRQVKAHAKVKIWRTIARSVRTKGVYERNSRHCRKRWEDLRRWTRLTCVHLLGRSTEQKKKEPYEXPKEEVGQPSGETQEVPLESQGVASSTKGLSGADGEVAGWNVRSGTTTSSDEKREPFAAVPPPVTCVPVAATTTSFAFLSSARHQFPTRRYQTRVSHATYTPPPATMPSVLASQEALNVLKDLRAGQTASLGVLQELSRKLDRVVDLLEGLHSAQTAQYSSIPAAGTFQDTGT	334
comp390589_c1_seq7	RHCSHFRHLEVHLFTQVSLCPTISALYVPPGSTVMKPRLAPRRLSGEGEGALLKASERERHRKQLRYKATVGQKKPESAYEAGGREDAGSSSQQVDDTNIFDEMDNNIPSIDTETLDELIDNIRSPTPPPEHANGVVAAPVENQPTQPESATIKLTNEWENTQQEFQRTAVSLQRELLTEVHGAFENMGGILKGILQSINPDLFNNVNEHASDTQTPGLAQSMCNISNIMTQRHLQMPPQTASRDIAQQLQKIVEIMTDMQQRQNQYLSTMTAYHGELMTVIKNQQIMMNAIMANLSPHNHVSHHTSPATVGGSSVTTDPEGNKPKTPQLDDSE	334
comp385176_c0_seq1	AGCPSHSGRNKHTSGVLQYEPKKLEKSXPTYCSFPEFKISRIVGPDLLDGSHSTSNPCPMQIPEEDCATPQALHQNGRTGPEVLKGAAXRVSDSNKLWAVILSSMQATVVALNHQTNKMDIQVDLLNTLEVFVSSIDDKLEKRNALTTRVHANKNDFTIHSYKEVIDKLVQIPLIFEGMLXKLKANSKSKGPCISSTTRPVSDKHTTSRPMXHQAFPCKREGREDSPSKEPAGVGMEQSQTSSPQHNIAGILHRHSYIAPLPIHQKKSKQKQIKQSRSKAHSGAFGMLIPVAIQPPREEGANEESLHPIVGIPAIKQGPASIYRDNSTRQRVT	333
comp390788_c0_seq13	XESTVRNEGLSNNSMERLPLDRQNRTNSRPDTPTYVDMQHQQVFPHQANAAIYTNPAAIQTIDRSASGYFINFDNFSEDPSESENQPTYKLYMQHFKKCVQFLRNTYLVPPWTTIWIISALFFFLIWLGTVLTINMIINGKYLQKESIQLPLNITLSPHRSSHHMERDVPTAQTIATPIPDGIIWDKIEYNILGPVEMLSIPHVFKISLQDFVASSFLSDDXDIETVNNMMTDLEKSAAFSNNELLEDTXNFEQMFCFQHFGNQFIHKSSIPRTIPNFNQWEHCPTPPRSSSGTHVNKFPYFSGFNSSVPTSYYYQIVNETAKKIMLTNTKLX	333
comp301935_c1_seq1	MGKHKITSSQQGVKAISRSNVTTMDAFLIRAASVNEKEIELVTRRLSRSPLNGQILPINSIPEPTLATLLLQMPNVMCPSPEVTSATPYHQELSPVPPXKPLSPTVVITKVDKSNRAAVKGGLSNVSELHVSSGHGPSFVHNQQSALRSNISVKRKLKLAGSQAKKSKPNLGDRVVNRVPAPKALTESIHQVVRMNDILDSLNRLLEAKLSPIITRLIGIENALVNLGITPSSSILPTSIPGASCDDISLTSAPLPGLPQAIRTNNSVMHRGNPESSALQGRQVSNDRLNRGLVDSPCPKPMNLVEQRLGGGGNVRLGGTKNNVKDAGVINX	332
comp850238_c0_seq1	XPDVFESKIAGGKGQASSLMPLIKNTKPSECADKSVLLQNISSDLLQTKKRQNLLSCEELVEIEENVQSSVSLNSQTDVESLEAKHTEFDILSSKPNVPLDMKTDLYQVEVFAEPLEAKGDMIQVKSLFEADVLFQSVKSEGCILFSSELGLCPEIKDGAVHTQALSAASPTEGSKIDIVNITPFTEHVGPSNSKASSVRVSSESTLTAEGPIALQASSEPAVHDENKAYMMGAVFSKLPVSAEDKRAMTPCPVSSELQLCADLKKDTAPVSSEPVASIESKGDLARVSSVSLESKESTTDSTDLQVDSASLVSLTQGTVKESSLIGNKKSX	332
comp385262_c0_seq1	NFEYLCLGQFTPPYKKLWFLMSAVSCFSMHNMPSVIVRPLALWPHVNSSKSATSMGELCFQNEGYSELADESKDSPENCAAKKLTPDIKEQRAEMVKAHSMSSVSGKTDGVQGNQVKHVPILAVTPVENESATRSILTNGKTGERSAGRTVWFEDVGSSECRLPSPGQRTQENKVPVQTLLEKQDEHSPIGSEEKLNQTQAIVEIEGNRHFPVTNLQTEIATVENHKKVSDDEKAKIGADNKDEIKSKDDIEEVNAIDVDLQTVSTPDQSGEQLQVLLPVLAETNEELVDDNTLKNTMAQKDHPEESHTPCHGSEVITPGSLMQLLEDSIE	331
comp390308_c0_seq9	KGVNVPSDCCRAPPSQSACQSYATVQGPPTTISPLRSLPDTILHSSKSEIDLCSNYSGLSSVKLQTPRHVIGAAAPSSNSSFLSAIRYMMPLMIALKARGLKISSIKAAVYYALGNRNTIXYVQTLEVVKADLVIIQKNTEELINTTLADAQLQLESEVATNTISQVLDMPNSIYVDAKSSNDSVSGAATAALATTPSDYAVTSAICIIALLMRRLKELGLNPKPVHHSVAILSRDWDAIDRIRGMEAIIATVRRFLQNTETLIVDILHDAQICVDSTVPGKLTMSPKEQISHGSSKTTPAKRKEKWLAAKLVRNCLAKNLKRAKKHFRIR	331
comp381935_c0_seq2	TRRAATPPTARSRQAWGEVSRHCPLGPVLTFRCLLCTDSDSWVRAFPCATTPAVPQPIAEGHVAXKVGLGNHLQILAASVFFGFPPVASCNPRISCFPHRRFYFQLVVLLVVLDLPVQLTECSVLQPLQSSTLSGIPLHLRVAEEKGTEPPESSPRAGTTEASSARKLQRPSLRKIKQHSHLVALRSKCTPEQKLQYQHGEFCSKDTSNHSAGQECDKRGKDRGVFKKGIVHIRRMFEKGVGRMRNRDEPVEASTHTQLNTEARSSRCDARRSPQLWQWAHRRMKGGLRSSSSSSCRRPPEGGHAPMECRELNREDVCEQGRPEPNGIGX	330
comp390161_c0_seq4	XAEARGAAVLTLDTSGTAELEYXDSVRVERKRISWQDWRRLLVDSSSYMIQTSVMANSDPASAPSEQKFKHFKKISAKVTDKESKQLTMEGRKLIAKRIPSNNKDTLDIHFYAVSGHIPENFLADSESPSILKKIIEDTGSRFILEKLLGDTESFSKLTKLLNGSEALARDDSASQSALYTVASWKTLKKLPVALCFTGTNLFMADGEQSSLSLEEKSSEELKEISGSNTRFIFWQGLEQSWQSFESGIHKDFYICTSAGGSTSPLELQTGPELQQAISEFRVSXLRNSDSPAPNPAPRGGDSKHKVVDWXGHKIRKDSPEVKQDLRVIX	330
comp379300_c1_seq2	VGLSLSNGSVRVKGPPFAARGSRQGAQGTDHIMALQVEPYGAGQAGTGDRARCWWLLEGTKRSLCLLVLILLFPEPVPGMKEVVQPPFVSGIRGGSVNMTCRLQGVEGKILRTNVYWYFTTSNKTELIYPPPEGWYKDRLTLTRSGHLTDKSIQFSGLGFNDTRMYFCKLSVIDKDSNSRIVSGNGSLLLVHVLPKQDFEEPILLYVLLFMTRLLILIMVLVSSKLNDCQERRGLYIQLLLVQNTDPAEIQTVSPVMNELVGCIQHFKICIIFNKKRYLSIKRKWALRSYDFDNHVYDESLNKPFMYTSHLPMYELAGAFLLRFSVATK	329
comp385176_c0_seq4	XEEQSGLTRCLNHCGRNKRTSGVLQSQPTYCSFPAFKISKIAGPDLLDGSHSTSNPCPMQIPEDASSSASNGGIGPEEHNGAAQRASNSNKLWAVILSSMQVTVVALNHNANKVDIQVDLLNTQEVFESDIDDKLKKLNAIITQVQVNKNNDFTICSCKQVIDKLVQLLVIFEGMPEELKANSTSKGPRFSSTTRPISDKHTTSRPMLLQAFPCKREGREDSPSKEPAGVGMEQSQTSSPQHNIAGILHRHSYIAPLPIHQKKSKQKQIKQSRSKAHSGAFGMLIPVAIQPPREEGANEESLHPIVGIPAIKQGPASIYRDNSTRQRVT	329
comp390911_c0_seq4	XSWSLDYTCEKGCIFWFHWQDXIFKDGKMFSRMSLFSDAEGQLHGRFAAQGKKCNNKNDSFLLNALCNMFQKYEQLRKDRDELQEALIKANEKSKCFVESVGRGHILTCENELLKRELEIGQKLDCVDNTIERGAGLEAVHIPQPDVFQGEIEIPLDSENEKFSQAEINQERIMCLEIVDSGPVQISKGGINSFSEMSQDERNVKNKNSDDMFNLQAAQTALPDSFKEVTQLKINNVQEAMFSCNAESVNDMTEKDTVLKEKLQACAFDFERNVPSNMFLFTGPMTNGIFCMQVTYENSLFFTGPVDNSQSNILIFTGSKAEEFFGCPL	329
comp371598_c0_seq1	XDRRIKHPTGEPDNNTQYDCTVTTLKGNCVEQXATPLQHMIASFPAQEQSILKHCRELHKQTKTFSHPWPSEGAFDAKILDHADTFLEATYSGSKLRKRKETLGLWKVFREKDQQALSTAPPAPSTPPPAYNAAGMYPVETDEVTLNETSNNNAAIGYSDLTNADATCETQDATRELRDDKLLSSRDELSLTAHGPLRQDLAGSAAGQIDATFTIKLTPTTTPMARQTEEDEQSDAGSSVSEHSSHSLHPSPRSAPVPSIPALFSEYTEGSSVIQYKPGHGDFLVTQFVNTKEEHNPIMNSPMVNQGARNNDTCTSLITDEDRARRRA	328
comp390911_c0_seq2	XSWSLDYTCEKGCIFWFHWQDXIFKDGKMFSRMSLFSDAEGQLHGRFAAQGKKCNNKNDSFLLNALCNMFQKYEQLRKDRDELQEALIKANEKSKCFVESVGRGHILTCENELLKRELEIGQKLDCVDNTIERGAGLEAVHIPQPDVFQGEIEIPLDSENEKFSQAEINQERIMCLEIVDSGPVQISKGGINSFSEMSQDERNVKNKNSDDMFNLQAAQTALPDSFKEVTQLKINNVQEAMFSCNAESVNDMTEKDTVLKEKLQACAFDSTRNDFYCVPVQEPTNNFLLTGPVADNLCFTGRDGIFEKTIQMHVLQKCDNIFCVPLNX	328
comp386753_c0_seq22	XTQESCGRADFKCKDRTCRCNNKLSRSATAPAQSLDTEQTSTPPQNESLSVETLLEMWTWMMVLAHLISLADGKSGAHCGHNNISHPSCNDKDNPCTPNLCTXHSXYHPVPPVLDCEVAITTPGTEEPGPSRRVQPVSMAQAHGGRCLGRVTVCTQSEPIRAPDTKASIIQVLGVHQDSQGVMGQVLAKIWEIKLLLRDTYQEVAGIHTDVAGINTNKASLFGVLRDIKTTLCRAFPPASTPSCGQSPSRPSTSAAATGREAVSEEDTPARTLIQQLRISPLGKREDVHIKIQEVGMTRHPPXPVINLNPNFLLCVQHPHFVDYSCP	327
comp389763_c0_seq8	XEAPPEDTPAHYMAKNVGLQTILWLENWHKMTENEVELIFPKYGTFRLAVLHHLKSKMEAARPLPRPTQFDALSASIRAAYDRXRGRSQDRIRKSIRAFQDARWDTVEKRWRVETLEKAGLYPLKEIKENKDKKENRVEDSDSDDSLIERILEERPPPHNLFLEEDRTPVDRETGELQVLTYLGTTGQISTHSGTAMSARLPDALQVPVTIGPIVSVYDPEPTRDQRQTQPVQIVNQEPPRNVETTVVTEQLRRRESDMMRETRYVPEPVETSTPLPATADSSRGQIGERQEGSRTLVDICNDLRAWVLPXGDTGERMQERRRVEQX	327
comp389096_c1_seq8	XGEPPSSNPVSEGHRGATSSQGGDAAGQGGDGAGQGGHARGQGGDTAGEGDTSEAGERLLAALEKLLIEALASVRTSYRLREQRKGPLFMRIYSYKWRMPVNLYPIELTMWDPAGQGDGSDTVQLLLTRVTEALTAADQCLQSPDAEDHTFKASRRTLTEALQLASTAQNSASTLYGASLEQGSLCQPDSRLLATLAGLLRKAASKVRSRRVRMERAADSVRQDKAVAAGYHRHFLPFLRSYRIYEEQAVDPVWQDQFAAAGYHSHFLPALMSYSIYEHQTVDPVWQEEAARAAERPSRQLGTLLIEKKSALRTWLGAVKGLVDPX	326
comp391259_c1_seq1	XHRRYGRCVLMEXTPFHFCTQCHTTYPNTDLHQVCNLCLSPDHRKADCDAYKSFRSKKTFGDQRARRLERSRCSDDDTPNIFSEEHAQEEPESEEEDGAFSVEISCSNVEEELEHTLPLGQRVSTIAPNPAPVKEFQILLDGPGRPLPSGHCXIRNEILDAPPSGPAVKTAVKPKPSXFSTDLIGSIKSSVSAKPSEPTRQPAPSSSVPENKLSKALIQNQPNSNPRSILKXSLSSVKPVLEKMNIKQRKIHIQEGTERIIASPPPKRQLTFEDDLNIPVPPXKEDKKQGYNPAHPPTPTPHPPSPSPPPPHQDPLDLAPPGSPX	325
comp392268_c1_seq1	XHVNPEKDSFCKPYYHRQKHSNHEKHQLRGARLTLAPITPVDKGSKPILNTTINTATLPEVWKTAAVTILLKKPSGDSAKFPNYXLFSLTYTASVTEKNRHLTNHQLLKPMXSRFRPNLSMERYLITVTDNIQMILKTAALDTLPSHPDQMTSQGQHPRTSPPMDRFLPYRNDTNRQHYHHTPQKPRNSFATSPGFSAHPDPLQHRMTPLAEVIWAHINILTYADDTNASNLIKTGLKWXSSEIRPCRGTLPCGDGPQTHPYPLPHRSRKPQDYYKQQAGHVMAGQHPAGTSTQPDSLAHMPHTCKSGSGVCTFSCFAPKAWNTX	325
comp386625_c0_seq10	XKSQQMLAPTRNVENVCETSMVTLSRGSLSDPDSWPWHESPADPLKPPEVSAEATGQPTGRVEELPSLHKSRSPGSSNSLLQPVWELPGLLSCTKSEAGHRGPTENIFRECHAVDLAAFSDHMESIFFPGKESPESLKKAECESRKATKGALKKHSQDVRSDLGNTKDGHHGAKELLGLPRDHSLSETFSISVPGLVSGDTIAFSEQAKWTSSPTTAPEDSIPNTNTLNPLPPSLVCQSFKNEPQEAASEQQLTTKGEGQADLLEPLSPPCTVGGEEQRSVEKLCEIEHNLCIPAEVLQMSEIVTEKKEGDKMPGPNSGAIAEX	324
comp390423_c0_seq3	MGRSVDLPCPPDAGTTHWIWTPKFPKCAGVSGEALLITPGASTRLVKPSRFRDRLSLQDKSLVLRNTVMSDSGVFTCSQRNGTEVSTEVSTDLLVEEGCFNNISIRLYPQQKVLFCKVCKTIDPLPDAALAFSWTVNGLPPRTGAILGKSGARVVLDLGSKEDWGRWRCSLLENPTWQAEYCFEPTDNYDYHPPADIETEGDAESEASWKSLIKVLMVGGAVLVLLLVAVLFACYFKRKSAQREKKTRSEEELKSIAGPPPVGAALAIPERRPSGQRTCPPLARTTSTGTSCDLLYVQLDHFPIQHDTKQPRLGDRATIYATIV	324
comp390423_c0_seq7	MGRSVDLPCPPDAGTTHWIWTPKFPKCAGVSGEALLITPGASTRLVKPSRFRDRLSLQDKSLVLRNTVMSDSGVFTCSQRNGTEVSTEVSTDLLVEEGCFNNISIRLYPQQKVLFCKVCKTIDPLPDAALAFSWTVNGLPPRTGAILGKSGARVVLDLGSKEDWGRWRCSLLENPTWQAEYCFEPTDNYDYHPPADIETEGDAESEASWKSLIKVLMVGGAVLVLLLVAVLFACYFKRKSAQREKKTRSEEELKSIAGPPPVGAALAIPERRPSGQRTCPPLARTTSTGTSCDLLYVQLDHFPIQHDTKQPRLGDRATIYATIV	324
comp390423_c0_seq9	MGRSVDLPCPPDAGTTHWIWTPKFPKCAGVSGEALLITPGASTRLVKPSRFRDRLSLQDKSLVLRNTVMSDSGVFTCSQRNGTEVSTEVSTDLLVEEGCFNNISIRLYPQQKVLFCKVCKTIDPLPDAALAFSWTVNGLPPRTGAILGKSGARVVLDLGSKEDWGRWRCSLLENPTWQAEYCFEPTDNYDYHPPADIETEGDAESEASWKSLIKVLMVGGAVLVLLLVAVLFACYFKRKSAQREKKTRSEEELKSIAGPPPVGAALAIPERRPSGQRTCPPLARTTSTGTSCDLLYVQLDHFPIQHDTKQPRLGDRATIYATIV	324
comp295170_c0_seq1	XPNRGTPAGILRRGALSPHREATFDVRSDEVKFEVPISSGLVGDAILDLALYHETEGIVATGELRIPWDGSDALTLNVPLIGAGVRTHSPLASLGLNLHFHEEELPRFRDQLTQAWSVRELVREATGIDLQLTSLKELQRLLQPSPEVLEASTSPFPGPAGPPCRDSSTSPMPDPSHSRALKDVPNPTMDYQGQHLLQEMVGELRSLQNIPERDLQILLDTFTPSASIPEDAELLQSLSQIRADGNSQNGDASKRDWVEEPPVLQVETELSKPTGETARSRRQRTHGKDVSRSLLLRKALPMDVWQRMKYLQDVMQKNKQNAX	323
comp376398_c2_seq1	XATEYNPSLKTQAFLQYEQEYPLEKYEYIIYTNGSAQPAIGSKQQYSAACAIVKGRMRDGKFFPSNTTTQSLGDCTPQLAELKALILALQYTDWEFPTLIVCDSFYCVQSYNEYLHYWGQNGFRDSKGCTIKHKLLWEQVAKRKACLSRAQVIHALSHQRVGIHVEGNSLSDEAAKATVRTAAVPAITDXILIAVNASKNGSAIPKSFPLKYSYKLDAQNTQYAQIPGVGDRVIPNMDRRLGLILAAHEGLGSAHAGNTATVSLLKRYWWPVLTKHFVLKCDICQQMKGSTVACRPQIPLLTSDRPLACVYLDHCGPLQSDGA	323
comp388593_c1_seq12	XAGSSQCFVHLLVTFHFGLELEGSPSVSAAYIPLGLRTLCLGFHKCIREETTSPQVLPDRRPVHDATRDHTTRTALQLVKLSATANDSFKMTPKKGDAKKVASGEEKKMLISSTGMLSRTFFNKLVPAAPASGEQAGSSTPAQRDHTNLGPSPFLAQMQPLITATPKSSDVKMDLSLSQSSTQSLHETQISRPQQPQPEIVVSPEVGAVQEIKLHAEEVEEATLSEDPLSSSSPAKKGXDTPPSSPSLFLMIKTPLGCRISLKHTRRGYIKRKVPECLRGMDEEEKEDDEPVFMDVSPASVETLPPLNQLQGCGTETTTASCX	323
comp347969_c0_seq1	XSNVQFFCFFSSNELLHVALWEMILLQLQYVNRIPGCERHPHQPQLELAEPVEKAFCLSDFEANIKEGHDEDIQNEVDNHLQPLLTFFHQHTLQVLLQFVKEESFTEDEQQDILHVNSASRCTTTLYMKIPLTAWPPVTQDVAGGTLSRVEFVHIEKLTLDVQNKQLGVIIMIGRNMDEGLSFTIHSIDNLIDAIKSLCLPIRRETQEQNTRYRHIALRLQIHSKNVEKMATAKEVLDRRTINIQQEIEHCSKDVRKACGMLHHHWSCCDQAATAQKREVTSSHRCVPDLIICWCTHSQPVEIEGEIWETNTDRTAPSKIRK	322
comp383490_c0_seq1	IKVQTLGNGTGGGLESSKEAKSNTWCTPMTPVRRRGRDWGPKLNFECGVERQDGGLGSGTNRVNRYTLRSRDNCGLNKSPPEVVNKDLVLSGPLVVQSKTQKEVKTTNITLNSKAPPGKKHTRKDRKKISKNKSRNIRVTPSLRSYFKFQAIQSPTKELNHLPELNSGPIVSEDSLLNLQQPPNINDKGIGKEMDPIPLENRYESLSQELDEAVNPLSSSSLPNLEKIVPLGKGGVSEELGSSSTINTACDIGATSLTEGLLTTLLTEIRDKFAISENNQLQIQTVCETLETKMNVISERVGAMELAFEDLTKQVDKNTYDI	322
comp385601_c0_seq2	XDNRLADFGPPSGQKQGWKSRLDDEYSRPCHFEQSLTKDLDRTAPRLSQVLFQDDPQTTALSPKQPSTSRMSHAHLPAMQDDQHTEPPLAATLLQPPTQGKSPEQQHLYSVSGARQKSRARRTEVDSLQVLGSHGRPPDTPYDYDVSGSACLRTTRSGRPYHMALSQRPRSLTDGLTPNEIVILGEGTDFYVNPFCDNLAGWTEGNAPQMNVWPREGSFDPQDMATAEECILYGAGDDDWDYDYMVPGLRVWQKYARRYDHTRPTGAAFQMPLLFKSANALPVYVPWSRIDKENLMKTLPPLTEGAGKWIQAFEKHTAGENX	322
comp389432_c0_seq3	XEVAMRRGWAFVIEILLRTEMQSFPHTVHEEGEQEKLGKLEGYKSSFGTSTVDSNKEMPSQESNFFTSAMDSNKLMVSQESDEEETSEVNLPGLNIAEVGVMKSKVLLTEDSSLTIPSSCKKPTIQSEEGLHVDEPVMHPKIQEFIDEVTIVFNKCFFGMEEPTSTEAPLNVDFKEGRSDTLPDNSTLDSSADKQAEVLSVSSEEDKERREQAERPTATLVEQKCKKMSTEGAVVPAPQMAATMPVQVKALEEQQVSNIGKRQGGLSRGHGPVQRKKKRCEAEQFCYYCGTKGHFERVCTAKKKTEKAQGWFAFQEKMGLQR	322
comp392268_c1_seq2	XHVNPEKDSFCKPYYHRQKHSNHEKHQLRGARLTLAPITPVDKGSNPILNTATLPEVWKTAAVTILLKKPSGDSAKFPNYXLFSLTYTASVTEKNRHLTNHQLLKPMXSRFRPNLSMERYLITVTDNIQMILKTAALDTLPSHPDQMTSQGQHPRTSPPMDRFLPYRNDTNRQHYHHTPQKPRNSFATSPGFSAHPDPLQHRMTPLAEVIWAHINILTYADDTNASNLIKTGLKWXSSEIRPCRGTLPCGDGPQTHPYPLPHRSRKPQDYYKQQAGHVMAGQHPAGTSTQPDSLAHMPHTCKSGSGVCTFSCFAPKAWNTX	321
comp383937_c0_seq2	RACNGRTVSDTPGNFTFNRTGQASLLNYILVETKHWHRVADFAVYSRHDSDHNAFPLYWIYQSWELLRPLAPPQILGXCWLMLANNRKIIKWEAIHQSPGKLSALYAAVVPVLIKLSELVSGTPTPDSFNEIAALHAGVTSKLADVFHPEMHTKRNKATIHSWFNDSCRKAKRDLLAAIKANNKIFIRQKRVLYKEITRLAKEEWDLNRWDDLKTALTTKDSEEVLVNSQYTTKEILGSYSPLVPSVYRDNCEEVSQFTLSEVVNAINKLPGKAPGLDKIPGALFRHEPKIWGPYLQTLFNAILKGMPIPETCYSKQMMX	320
comp388881_c0_seq2	MEGEYYDEFPGDDNALTSLQWDEDFYEAVDDSIYRAVGGSDGAFGRVFNSKIDQALARLANIPVAVPPVAPATPSGPPLVPSPPPAKRPRDVGMDTSAFARLKQAFLATNPVIPPVAPQLPPTPVSPQPGPSCPENDQHSTGVADMFDPEDIVHPRSSEWAPSDKVGEYVALRIRKPLDKDARNCLRAECPRPSLDGKVALTPEIYTRMATFLLKFMRDPKKGIDRSWRSCQDKLLDVLGPLTKILDMAEEAKASCSIISPDSLSGWAQRAIVFLGNANCALSTERRRSLLIKVDPKLGDLADTEAGAIAQGGLFGEPFX	320
comp388881_c0_seq4	MEGEYYDEFPGDDNALTSLQWDEDFYEAVDDSIYRAVGGSDGAFGRVFNSKIDQALARLANIPVAVPPVAPATPSGPPLVPSPPPAKRPRDVGMDTSAFARLKQAFLATNPVIPPVAPQLPPTPVSPQPGPSCPENDQHSTGVADMFDPEDIVHPRSSEWAPSDKVGEYVALRIRKPLDKDARNCLRAECPRPSLDGKVALTPEIYTRMATFLLKFMRDPKKGIDRSWRSCQDKLLDVLGPLTKILDMAEEAKASCSIISPDSLSGWAQRAIVFLGNANCALSTERRRSLLIKVDPKLGDLADTEAGAIAQGGLFGEPFX	320
comp388881_c0_seq6	MEGEYYDEFPGDDNALTSLQWDEDFYEAVDDSIYRAVGGSDGAFGRVFNSKIDQALARLANIPVAVPPVAPATPSGPPLVPSPPPAKRPRDVGMDTSAFARLKQAFLATNPVIPPVAPQLPPTPVSPQPGPSCPENDQHSTGVADMFDPEDIVHPRSSEWAPSDKVGEYVALRIRKPLDKDARNCLRAECPRPSLDGKVALTPEIYTRMATFLLKFMRDPKKGIDRSWRSCQDKLLDVLGPLTKILDMAEEAKASCSIISPDSLSGWAQRAIVFLGNANCALSTERRRSLLIKVDPKLGDLADTEAGAIAQGGLFGEPFX	320
comp390161_c0_seq1	XAEARGAAATIAQSLQNVLAAASEGREFSLTYLVQFPPVVSASVMANSDPASAPSEQKFKHFKKISAKVTDKESKQLTMEGRKLIAKRIPSNNKDTLDIHFYAVSGHIPENFLADSESPSILKKIIEDTGSRFILEKLLGDTESFSKLTKLLNGSEALARDDSASQSALYTVASWKTLKKLPVALCFTGTNLFMADGEQSSLSLEEKSSEELKEISGSNTRFIFWQGLEQSWQSFESGIHKDFYICTSAGGSTSPLELQTGPELQQAISEFRVSXLRNSDSPAPNPAPRGGDSKHKVVDWXGHKIRKDSPEVKQDLRVIX	320
comp391259_c1_seq3	XHRRYGRCVLMEXTPFHFCTQCHTTYPNTDLHQVCNLCLSPDHRKADCDAYKSFRSKKTFGDQRARRLERSRCSDDDTPNIFSEEHAQEEPESEEEDGAFSVEISCSNVEEELEHTLPLGQRVSTIAPNPAPVKEFQILLDGPGRPLPSGHCXIRNEILDAPPSGPAVKTAVKPKPSXFSTDLIGSIKSSVSAKPSEPTRQPAPSSSVPENKLSKALIQNQPNSNPRSILKXSLSSVKPVLEKMNIKQRKIHIQEGTERIIASPPPKRQLTFEDDLNIPVPPXKEDKKQGYNPAHPPTPTPHPPSPSPSPPPPHQDPLDL	320
comp354636_c0_seq1	XGRVPLQHSRVLAGLFKRFSQLPRSKSPWTHTEQVMERGRTFDGVSSLDTTARLQRSVSRSFETAPDTTVPPTIRIYRLILHLHAILLTENNGGSRTTSMKTQDDDQTPTQPQDQANSDAQSPATMDVEPFGQPGRTXATAPIKCEPSTSNITCTPVHDPALEVSSDTTHTEDGGARGLVQPQPRPQVHGGRAGGRVTVGQQSEDTALTQAGVNISRVMGAYQENQGQIGQVLEELRERKQLQRSIDQQFEMLNDTMGQLVGVLRDINTTLCMVLTNTSTHSCGKTTSGPSPSAVATGMEAVPEEESSDTSEPAAVDPP	319
comp382477_c0_seq5	XTSVFSLRPKEAEDMWSEDFQDFEIRTSIEPSSGDATANSDVVFNGNHNLKGPRSTASTKGYEDSSTEPADVAAVASFNIKQERRSYSVDEPDAEGRGTLTSSMCAFHNTDVERQMKDYHFPKREENSICPNSGSGVTTVTSIGINEDGETYPIDFQDSQRRENVTSPSGNQGMHRKKNMGHSLNSKEKSTLCKSATKKLKAKVVQRAYEGSISMSQMWAGGDQEVRGQKTPQWQSVCEQLSRTNKHQMTPSVHSLETYSTHESTLENVNIISLNPLQSFMPHSGPEREQRLKRSGQTGLQRPLQGKGKYMCTECGKSX	319
comp387034_c1_seq2	XFTRSQQARGKSDPSWFLARGHRHQRRVRRTSACDWLPRVCAPITGGVHINYLLQVSNTAELRRRAADKKQGRRSDXTGKGIPYERTQVRKGMTANSRQSDLGNXESGLSGGAKMACWHIRMDDVSQXITEPNMGGVSSNPNNDGDPDLSRRFIEMRAEARRNHGAARGVPQVAMLRLDDNNRQVWNLTSRFHGGNHTEADLISNVENSSSASVLDRGGSHVYLYTENSPCVSRRDRGIPCMQLLINFACRHPNCTVDVGFQRPYGSHYTNDTFRMSNFVDQLRVYNHTIGIPEPNIPSNLHFYRVNVTSEDTYPVHDE	319
comp387034_c1_seq5	XFTRSQQARGKSDPSWFLARGHRHQRRVRRTSACDWLPRVCAPITGGVHINYLLQVSNTAELRRRAADKKQGRRSDXTGKGIPYERTQVRKGMTANSRQSDLGNXESGLSGGAKMACWHIRMDDVSQXITEPNMGGVSSNPNNDGDPDLSRRFIEMRAEARRTHGAGPGTPQVAMLRLDDNNQQVWSSTSRFQGGSHTEADLISYVEHCFFAPMLDGGGSHVYLYTENSPCVSRRDRGIPCLQLLIDFARRHPRTTIDVGFQRPYGSRFTNDAFRMSDFIDQLRAYNHTIGIPEPNVPSNLRFHRVNLASEETYPVHDE	319
comp387034_c1_seq6	XFTRSQQARGKSDPSWFLARGHRHQRRVRRTSACDWLPRVCAPITGGVHINYLLQVSNTAELRRRAADKKQGRRSDXTGKGIPYERTQVRKGMTANSRQSDLGNXESGLSGGAKMACWHIRMDDVSQXITEPNMGGVSSNPNNDGDPDLSRRFIEMRAEARRTHGAGPGTPQVAMLRLDDNNQQVWSSTSRFQGGSHTEADLISYVEHCFFAPMLDGGGSHVYLYTENSPCVSRRDRGIPCLQLLIDFARRHPRTTIDVGFQRPYGSRFTNDAFRMSDFIDQLRAYNHTIGIPEPNVPSNLRFHRVNLASEETYPVHDE	319
comp376823_c1_seq1	XSEEEWKLLHEWQKELYSNVMKEIRQALTALGPLIATTVFKLTAKEKLELCLGKDSVRNHEIHHLPGNMISSPGVLFRTHRAEELCLKNDQGTEGSMQNDCLFPDSCLRTEDKPVPIFIDHLGAEVPDSGANTGTDTSLKITSFHIKNEEDTYCLDYKDRTITERHSVPASKKCDGPISRQVKGGASAKYTGNTTRGKALSEKSKMKMLHKSEKAVHYSSHKWSEMEGDTSMPGDSDFRNNPADVKFQQKAPKKPKLEEIDWEGSLSRDHLFTCQPNIEQTWSQYSSVECEKTLSKKGNISGQDRLNSSLKPYQCTEX	318
comp391766_c0_seq1	XNMGQVTAPEEGEWSLCHPEELDKRRCVKDNERRSTRTRSTTSQEHLQRHQTATKADRRPWRQHXGRTTRKPQQAQPALLPSLHRETVQPECRQVESSGIPAPDRKCQRYKRRSGRGGHTATTSILKLPLLVNHRHMSSRLNNGRCIISAMCMTPHTAKKRESVTGGSTPRVGRPAEVKRGSCERQGWTMTKTQATTGGSPDTATAREEGDNPRRNWQPHSGSQRVSRTACANRVSSRTFLSVLFTPPSSKSQQPKKSQDTNASASPENMEVPGHSLPQVIDSRIDACIHQGKSSPTVVPIHHTDGNATMPVLIRCVY	318
comp206601_c0_seq1	KLVNPNPAIINCACAPTPTVNSTADSSNDLLINMDKPDQNQQQCKVDVLCALIGEKTVAILDPLIKKLSMVDERLKKIELVILARTQNPGCSTKGLENTGMDTLSGGGHANEDLATVAKCSKGPVPNAIAPRSNPNPNQTQNIQTGTTEKEEKRQGAPGSGFKTGPIETSKPMGRDANATLHLPPEATPYTVVLTNVPKLRPGIQEHRSSLKNKALHMLSNRVGMRDHLFMEFKMVCRIGWVGRSQKTQSGDCVVLSFRSPRLVHCILEAAENFDTGREEINILPLGYFYNNKSSVRFDERXAKQRVDNNLPPPVHX	317
comp287131_c0_seq1	XNTPQPSTSXTGVPALPSLADQGDLTIELDSPTSSRKLKHSSNVIEPPAKKRKARDAPSKKIPLPSKPGKRKSRMKDAPGVYAAHSKNPCHPFQDYLNAPFYQSLVDKICLRLEHQVKVLLEPLHSKLCLIESRLDKLESINSKHIQPDSCGLGEVRTGTPLDGCERVPGALKATSNTITTHRVSGSCATSQGASVVSQKVTTHNYVGTQQNKVHRASLSLPVLPPPLCYLPPLHLPPQATPHTVILTNVPVVAQDVNEHWSTLRNKALHYLSSRTGLGDSLFQDFLMIRRVPWVGTPQKSIPGDCVVISFRSPPLX	317
comp295037_c0_seq1	XVAAQKVSKSGNTNSWLNSQNISVRRKVVTLSSXLVMEDEWTLAELTPEKNMARFTKKMLNIFKKYDKPFENSVLVNLESMAYDTPNGPKPWTGEITCPVLDADARSGQADISIASPQSGAMDAAARTGQADMSIAAPQTGATEMKTPTAVNINEQTCDGTRTELQPLEQEARHQEDRKLHRAETRSPSLDCDEDEPDEQDDPEDQEVHATSTSLKTDAHESTVPPASAINNETFILSSDKYPRDFKLIISPKTDKRDCVALRSMSHFEIGKTYSVDLDFLIDDALLPKSYELKVAQHYNVDKFLQKTKKSCRKDAX	317
comp382407_c2_seq2	XIHALSTLPQTIASAVAPSTEGKISLLQPKQIHDFSKISPLPPARLLDFQESEDEGMFGPAYSLSQLRVKCQDSDDEDIEGNDPSSYLAGEFAERGTSVLQKQDSFQERYPYDEEEESHQFREPSVNIPVSLVSDLRHMLNDYYRHFPDANAPQRPLPPQEVPTILPGQSTPKSTREKTLPPPIVITEDTQDAQTEEGXDTDTDAHDEWDNYIAPMPPSPNPPAADSPPADIGGFHDLLKRASKRFDLPMPAKQTECFLYDFKPGTQRSVRAISIIDFLWQEGLKLMKTSASIPAVIPKLDKKYKTPDDSPACLIGX	317
comp352553_c2_seq1	XELTWTDHYSVHLTISGLNNTGTMLHAQKLKKDIRRPAEQRSQLPSPRYVQPRTGCEELLPVDHRMWXHNAPLPSKPNPKELPEKLAGSPRRXNPQKCKCQQLERKSCTSKERGNDITFKTALNQYHCLLKEAKNIQADRIEASINHSKKLFTIVKEFYNPAVARNYITPSQELCDTLVDFFHNKISASYKISNPNPPPPKHQPAYTHDHNLETPAHPLGPSHNSVHSGAPTDHCPHHVFNLGLKTIGDELKKVLNTSITSASFPDDWKPEVRPPLKKNPPVQQNRRNTGPSSCSPFQRRVSKAINKHLTEHLEHN	316
comp385118_c1_seq3	XQKELYSNVMKEIHHALIALGPLIAATVCSLQSKEKSDLCSPYSQDPESKHRLHPSPAGDMRTEPDGLFEEVDGAELHLHNPQDSDSQEGGDGASMGFPFLNADICLRKEEPVSILIDDFGAGLGENSIDHSSGYEVASFRIKNEAEFYHPDHEDRRRVKRTASPSGVENINRQIKVEDSIKFSERTPPCKSSSATINITALHSANEDTNLRSQTWSECYQELRGTKSTPTESSFRSHVHFNLHTVDPRVQRSNGGDPNIQILDPGDPNILRSDRGDPNISRSFLEDPILRRSDLGDPNIRRSDPDNGYESNTMYX	316
comp390207_c0_seq1	LPEYQNECSSYPSHSLILQYFIREPSTSHLLPNTYLITQDKATLPPTTPLQGVSLQLVTPRPAVHNANPLPIEDKMADLKLDPVPSFNMFLRTLEETILPSNTPLPKGSHPLSTPRPAAASDSMPYIEDKLDDLKQGLQTVKDILQTLLHLSMKLEKFWKLYPTLESNQPSLPARDKHCRWEISSSKSPLSLLWRTWPLPNHNSRPHSSMQHMSDDDTLSLTSILQRLLQCLLTLNTQTISSDPFRKPSVNLRLVNKNNLLLVATSQPQAVSTNSHIKSMLLNCRSAVKHAADISDILSXELDVLILTEACLSDTS	316
comp390207_c0_seq3	LPEYQNECSSYPSHSLILQYFIREPSTSHLLPNTYLITQDKATLPPTTPLQGVSLQLVTPRPAVHNANPLPIEDKMADLKLDPVPSFNMFLRTLEETILPSNTPLPKGSHPLSTPRPAAASDSMPYIEDKLDDLKQGLQTVKDILQTLLHLSMKLEKFWKLYPTLESNQPSLPARDKHCRWEISSSKSPLSLLWRTWPLPNHNSRPHSSMQHMSDDDTLSLTSILQRLLQCLLTLNTQTISSDPFRKPSVNLRLVNKNNLLLVATSQPQAVSTNSHIKSMLLNCRSAVKHAADISDILSXELDVLILTEACLSDTS	316
comp382902_c0_seq1	XGALGGENYACQPSASGHSSNRTTQAGKIPNLDEPTAISFMNMTEEEEFMEAADAAEALLSNTAHEGPNHIAGDQIYSFSTPEDNNANDATISNRPPVHSTPHRAVVQRSSRLPTDDLKTKGQKHKEASAQKAPGSTGGGSAFDNFPQVSVNGGLRKRRSGCKEQGIQKHNRKADASDNNSDTLQTFQVSNLNTPNPSCVPSRRNSEQILGVTSHPISAAPILLHPPPTPIPKSHSQTSKNSHNRPSNAVNPHNEQGIISLVDDDDDDESFGGNANVPVQQNRSKAGVTSHNASSKNPRSQGVCRSDVTVGGPGX	315
comp391611_c0_seq1	MSGEENITDRGSDTDALNNTTDTLAPTSAATPPIMNESYPASIVVTNIQESTQAKLLKHGLPTQGGRAVFVIEAPEAYQTEVYYSWDKFPQIDTDNTFHFYQEDEPPENYVHFEDIEIPLTYQENTLWFNGALNHTKHKSRLGPLSRRGATWPILAGYTPHPDIDTMTEAEIKTQLKDLITLYRQVIFYVMRSQTAQTSTSASMGAPQQETKLKITPQTLYAVMGKSPNKREQIPFWIAQKITQIEAVFPNNSAGKAQNSNNKFTIGITPQLEDCNTWGSVFAAIYTKTHGVPSLAVIPEVLKQIQDEYGTEPAX	315
comp176305_c0_seq1	TETVYXEVQHPPLLPCLQPLSGYLLTMDSGEESSPWDSPLTSARDPVKRKEHNAKNAGLVPELRTDNKEKKLERPRSPLENSDSTVKGNGSWVEFELPCNKPSPQSEEVAHQTTPKSPSRVTSEYKIPPFEDFRQALKSTPKQVDSDEDHLEKPFPLPVKNTKGAVYKAKSPKNSSVEDLSLWSSNTTGNAQRSSQPRKNDTTEASLKGKGQTPEQMPVHVKQRSRKNRGSYSEMPAGQTQIFGPSSIGSGDGGEGSSLKQTKEKSVLIKEEPELKLVGHSAHDHGKNLKELGHVNYAFNLEPVYTEAETLFEK	314
comp388593_c1_seq9	XAGSSQCFVHLLVTFHFGLELEGSPSVSAAYIPLGLRTLCLGFHKCIREETTSPQVLPDRRPVHDATRDHTTRTALQLVKLSATANDSFKMTPKKGDAKKVASGEEKKMLISSTGMLSRTFFNKLVPAAPASGEQAGSSTPAQRDHTNLGPSPFLAQMQPLITATPKSSDVKMDLSLSQSSTQSQQPQPEIVVSPEVGAVQEIKLHAEEVEEATLSEDPLSSSSPAKKGXDTPPSSPSLFLMIKTPLGCRISLKHTRRGYIKRKVPECLRGMDEEEKEDDEPVFMDVSPASVETLPPLNQLQGCGTETTTASCX	314
comp391416_c1_seq7	XFRRRVRQWGTPPNEASQSPHQSTPTKEPARRSPDAPKLSRMHTATTSALSGTKEASIITGAEPHRVRTPEGSPFFIPTMNLTYALVMWSGTHAPDCRGAPIITVLYEEPWSFTPALGDRVRKSLSGGSIVIDDASRSDEGFYTLCTSSSQPLLVIELVLTEPYPAVTNPPDTITTVAGEKLQLSSSLQPNLRKRFSGQIDPGVHMEGAGGGRLLVLVASLMTVASLMTLLLAGVLILKGKPLNRFFICHHEGQRSREAQPSAELNEEGLAMLPHPLTPHHHNSDRNGSSTGSDAGSSTRKDSDEVVVVNADTD	314
comp731963_c0_seq1	XKSEGMVLAILKHTPQFEAWGISVSFPIKKGIPHPCYSSNKLSLKIPAEGLLIRYYAVQEVKRILRALNHQHKENEQGXMNSRADDSSINILSWNIAWAKCNLLDNVPPEDWNNFEIVALQKTWLIAPVQIPGHILYHVKATRTQRYGRPKGGLAVYISTTLNISSAQLPTTTTDMQIIKMDLXLNKKVRTIILINLYSHPKYKIKKEFFKTLITTISELRFEHPAWEIILTGDFNSNLIYTPEKDDHLTVANAIXAVQNQVHTTSLRTDRIGQQLVTNLEHLGMRVLNGRVAQNRPPISTYHGPNVRFEAYGL	314
comp319350_c0_seq1	SRESSSSSTVFRFGETGEGKKRDFLRFVGELGNRSNERNTVPLIEPWRLDSGLKGCDEKLLGGRVGGPIPGDFNDKDCCEVFWNSAVDSRRSLKKSEGGRGRSEKKTLIHSSQHGSRGGVNLINFETGEENKVIKVXIGESECSDEGPRTSGCGAAFQFQSENQNEELLXCQKQRHEWQQEVVSNSNNERLQLIIXVTKTPSGRKXFSVNYAVDNDQCSSSSVSGKDSTVTVGEKDRTEENKSIKKTCKKSIAEKKDKKEXKLINEELEAIVMESESSASESLIAKRPARKRTPNTKYASLEWVYLAAEEEQE	313
comp368648_c0_seq1	MEDFEDQYYEEEEVTYLPIDDNFCQVMDSSILKAASMVVPPLEQKITQLQAQCLKPLDASEDQSGAQTPLPPGQTSSSAFDPKSKRAEDAGVDTDAFVCLKKAFMDAQPLLPSPTTPQPSEDLAGPSGFPDTLPTVDPDESPQTSDGDSGRPWCPARSDQPSEPDVSSDMLNPVDLLHPRSAEGVLVPKVAEYMASRLHKPLDKEVRTGSCLRAECQRPTLDGKVTLTPEVDPKMATFLAKFIRDPKKGINHSWRACQDKLLFKENGVAQYAVQGPGRFNTIQRTRSKTFCLGPVGGGALLWVEACRCGLAFX	313
comp391766_c0_seq7	XTWGRSLHPKKESGVCVTQKSWTNAGVSKTTRGEARGLVAPQAKNTSKDTRQPPRRTDGPGDSTKGEPHVRKPRCSHRFTVRPSSPKCQQLESNGISAPDRKCQRCKRRFRRGSHVATTSIQKLPILDNHRHLSSRPNGSYVISAMCMTLHSARNVEVXLEGLHQESDNQLRSEEEVVSGRAGRXIKPKLKQEXSPDTATAREEGDNPRRNWQPHSGSQRVSRTACANRVSSRTFLSVLFTPPSSKSQQPKKSQDTNASASPENMEVPGHSLPQVIDSRIDACIHQGKSSPTVVPIHHTDGNATMPVLIRCVY	313
comp383056_c0_seq1	XPAWLLIEKAILNNLNPMALLTANKHPHASNPIFKNTKLALLRIDRSLEISIKGSXLESLWASSKIKYRGKHLLLDAWIEKGISHPTQLEEEGYPTTFSTLKTRYNLLDKEFYNFLKIRTALTEAKLSSPNPSITQYMGDINRLGNQASCLYKLLRPTTTKLNEKLTNYWTKDNNISLSDQEIATFWSSVSRNKICQVLSHTKFWLLHKAIWAPSRLFTLGFRENDLCWNCEKEKGDLAHLIFYCIKGFWEKVFALIKKTLGCTLTPAFVSLTTAFITSELDSQQDRDLLDLLLISAIKMVHNNWKDTSKTT	312
comp383056_c0_seq2	XPAWLLIEKAILNNLNPMALLTANKHPHASNPIFKNTKLALLRIDRSLEISIKGSXLESLWASSKIKYRGKHLLLDAWIEKGISHPTQLEEEGYPTTFSTLKTRYNLLDKEFYNFLKIRTALTEAKLSSPNPSITQYMGDINRLGNQASCLYKLLRPTTTKLNEKLTNYWTKDNNISLSDQEIATFWSSVSRNKICQVLSHTKFWLLHKAIWAPSRLFTLGFRENDLCWNCEKEKGDLAHLIFYCIKGFWEKVFALIKKTLGCTLTPAFVSLTTAFITSELDSQQDRDLLDLLLISAIKMVHNNWKDTSKTT	312
comp385960_c1_seq5	GVKEREGLVPEVALEKKTNYVPPSSPPEKLKAFMKPASVPSDGKAEKKVRSSTTAASIPSMTTSKIQSISSLALSTGSSTRVSSSPPAMKGGDYNSETPYYTGDDFSPEVTPLPPALLLEEEVSDEEDEPYSIAVSPSQLNVKYQDSDSEEYYMDQQHYEPPLRSHEDYQQDMVCMPSSLITDLQFMLSNYRRRFPTHSPALDAVQVPLTLLGHPAAPQVPPQTSLPGIPEPQPVIPVQDDTSDDDQGTTTVPDPDREWDDYIIPDPASAPEPVDYPPADIGGFHNLMERASKRFDLPIPTVQSECFLYDFX	312
comp387014_c3_seq4	XFKCVVFVIEDTGSGLIRDIEXTNSSGAAQKAPRESKHSSKWKNKFRDYSQVRVEEEQTXGPYPRRLEHREGKIGSGAMPPTGPRQCNWKSVLLAILLPTPAIIVTTLIIVYSEDLEIPFINGRVGDGSDPKVPLKGHEINMTEQDVVGEADKGEQGLWDEYAGNQYVEMLKMYVRIMNISECYVCTHLPTDTAHSMSYNVLPVSKYVGCVLMRDMLLSQHSMSVAVAPPESSKVATGQGTAPPKTKRAPCTNMQPAKGGLEMLEGFDRISRNEEWKGRAGCDDLGTKKAGALKVPRFRVDEHSAPSCILNX	312
comp208643_c0_seq1	SEEVSSRKVEDLLPPRPPVKEGIAITFTKRKKDKSNNAEVPEKLVISQILDTDEEYDDAVDHDDIFDDISXPPAKKSKSDVFSPVSILDSDGNPMFDPSTIRHPNSTEWFPLAHVADYISARLRLPLDKSVRAKLKSECPKPCLPSKVSFAPTIDQSILTFFSKFGKDPRKGVDKAWSTCQDKLLDVVGPLARIFDLAESARLDGSDIDPHEISLWVQRAFCLLGNANSAITHERRKGLLLKLDPKLVNLAPLDPGLKAEGLLFGDTFVKNLSKFVATFASIDKAQQSIKKVFAPRVFGRAGRGRSRFAX	310
comp340948_c0_seq1	MEGRVSVEGSSRLFGIAVVESCGHLGTGQESFTPLEQQEFPAPLSPAADGPSTERKGHCCAWDCCCREPDLWGKGYCSCGLLKWYCSGKHQCMQLADECATGTDPEEPPVWETYRLFSSWGKNAGYGSSTPTSWPREEKGDSLIEKTECRRGPSCGEDHSTESSPCSVLLNQTNSRNFSTTSPEKTQSEEEWGTTSMWWSQEWITQGAMESSERWRHFGDWKVDEECSDEDCMCNAICSFDEECSCNEVDNDDDDDECVLNESALQAVDICRSRWKASLDPEDICKGPLPKDGDRSDINNNPFIPINWVN	310
comp359306_c0_seq2	CNFPRTEENSTIRRSLTKTPNNAVQGTPERSTWEGNDSHEVSKRHNCHPSTTTADRKTCPKNEEPLHEYGYLSSGTKPVTRKSNQPKDEQDFSTELDTKIASWGIAALEAEGHTMCDCKYVDCAVTTFPHKNKRAVHRLXGHTRSLSNYSYPNPMPQHGKMSRQRPWIQRLEEAVGHSLDYLCQIFKQRSATGGSSIHTKQAEEKKDEHLSRQRGVQSRTQAGPDTGATGNVEINRVKVKCCPCHSIPQLVAKNEGRRSKKVQTSLMSSRVQSPSDASPLKPQLRGRQHSKQPPPEDSKIEPKERRGGKE	310
comp380305_c3_seq1	VDSDLTSPEELGKKADNGVCTKVNNKSHSRGDQKKNSFNSQEKDGEKPKENKSLLQVHKRLPLGVGPNPPLPLIIIRNLGALLXKMKGHKSSDAICPKKGTNTATSSPIAPSSSTSSSTTSKGVAGFTLGTTVGSCLVRVTTEAVLISEGSTDLATLATXPPNMRKYRQYPPINATEAEAYRDIGASVTMVAEILVSPQQILLGHTYQVTNADNITKCHPMAVVNLAGSGLLALKFVISSNIPVECLVDNDLETSTWAEMELWTHAAILGISESVFVAIRAQVKKQGNQEAVEPEIMTQTATKKRGRKGX	310
comp383568_c1_seq4	XYRNVMKEIHQALISLGPLIAATVCTLRTKDKYEPQPLEEEPPGRRHEMNHSPNTEAKADDLFSVNKEEERQQNNSPMQRRRERNDVGRAGFPSLDLGAPLKKEEESGAIFIDHLGVEIGESSSDPSSAYEVVSVCIKDEAEIYCMDSEVSKRKEAISSPTAGNESMERKRKSGGHLKCSRKSTLCTSFPEHINTVVLQSSDEEADSRRKLWADCYQQLREENSAQCGSSFRNPLHLVLQQGCLEPGGSENYNAFQDNHRKSQLLSVLQSTPHYQKTNSSMDSNKNSLREKFTRPFRTNSRERPYTCTEX	310
comp386124_c1_seq1	IGLVVMLDNFAIPISTQRATKNQGQHKRQDQNVRSLKDFSKDSLMLVLISYPINPTYKVNTLQNNFNTFLENCLNIHAPIKAHKFNPKPXTSDTLKTLLTINNPSADRKDNRRKTELPMTSWYETCRQLITSAKEEYYTSTISESTIKSRIFFKIIENCTNXLLDLPNPHSIEKCNTINLFFSEKIHIXYTKPAFSLTPTSSHRIPYQPTLSDLTNIFNSLKVISSEDTLSSFFIKALSENALSPLLTIISASITQGIFPEALDAGQILQLLKKPTVEPDNLSNTDPSLTYIHLHEYIEKSFYVQLQDHX	310
comp390861_c2_seq6	XKIAVEWPTEEPDRNAATNGPSPIVMRKYDQVITWLQLKVSPQDVDWAKIDRTTQEPKETVHEYYEWLLQAFKQXSGLDTLDPKVMRQFVSKFILGLRSEISVMIQQHLICWQNKEIDEVLRYARYCRDEIDSKYKKLKDKLMLVQMQTAGNPVQVQQNGGTLGRSQGNQQGRTQTVQGQSIAKPIDPKTGIDVAMLKKSTTCHLCHKIGHWKHECPLNPENQLQAGQEEEVKEQVPDPVPTVTRPISMIGGTTGPTMAVPXPTRVSQKVQTLQQMPFFEVVDEVRSQDEQVQQEGGEEECTLGAVLEVD	310
comp390054_c0_seq2	QGTYVAYPSQYVPDLEKXCPGKENHQIXMSQQLLETPLKNLIKNVVSHKLAKISVRKSRKIEKLSLSMNKKVSLSLTTTKMTAVFKVVGGASTEVNKTQEAYKTPMKKAILSSEKTQTIHHMSSLALQQTEXEKPSRVKPVKKRLSYDAKTSNAELLSDYTQAMGKTWPRQLEMDLPWDAHGSGCCLXSMRKNVPSVAKASTTAMTLSLAGLKISANTISPLPVMPLIQTMAISPLNIPSQPLELILQVHVVIENEENIHKEQEEQVEAVFSSDEQDEEEDKQPSSPGQLHIKNVPHPRYEKTFHCKGS	309
comp390054_c0_seq4	QGTYVAYPSQYVPDLEKXCPGKENHQIXMSQQLLETPLKNLIKNVVSHKLAKISVRKSRKIEKLSLSMNKKVSLSLTTTKMTAVFKVVGGASTEVNKTQEAYKTPMKKAILSSEKTQTIHHMSSLALQQTEXEKPSRVKPVKKRLSYDAKTSNAELLSDYTQAMGKTWPRQLEMDLPWDAHGSGCCLXSMRKNVPSVAKASTTAMTLSLAGLKISANTISPLPVMPLIQTMAISPLNIPSQPLELILQVHVVIENEENIHKEQEEQVEAVFSSDEQDEEEDKQPSSPGQLHIKNVPHPRYEKTFHCKGS	309
comp383480_c0_seq2	KANKMSALLVVANKSKEKADSGCESDSDSNYACEAPDFDEELARACSRPSGKQNCGTGVYSGKTDAGSSRFDNAVILDSAGRPCKKRKTESLNPVNAATVNLTASKPCSATALPNSSHVPQVSKNNAVDSGPVDVCCDVHKADGEEAAHLEDNEKVTPSCSQDSIQPAVSSFCESGGRAVTAHQRSSKAHQRNKAGSLCESETQKASTNDERTAQVMAQVYSWPQGQQEIWLAGHSYVHHLQSFFTGALEAKARKLGVKLVFHGQVGLCLGQFRDLVNHALSTSKGPPAIWILHMGGNDLVRLGRRAV	308
comp391416_c1_seq6	XFRRRVRQWGTPPNEASQSPHQSTPTKEPARRSPDAPKLSRMHTATTSALSGTKEASIITGAEPHRVRTPEGSPFFIPTMNLTYALVMWSGTHAPDCRGAPIITVLYEEPWSFTPALGDRVRKSLSGGSIVIDDASRSDEGFYTLCTSSSQPLLVIELVLTEPYPAVTNPPDTITTVAGEKLQLSSSLQPNLRKRFSGQIDPGVHMEGAGGGRLLVLVALLMTSMLAGVLILKGKPLKRFFIRHPEGPRTREALPSAELNEEGLVMLPHPLTPHHHNSDRNGSSTGSDAGSSTRKDSDEVVVVNADTD	308
comp367424_c3_seq1	XSIVGLTLNNNKNFIGLLYPIHVIIDNPNYSQSETSTTRCSLVGGFQLCSTCYSEDPSGEAVFKRRRFSTFHLKTSFQQHARAGPEETSLQGIXGXWKKFYMDDPYNNYLQCVHPSHNLKKFDICISFSLKTLKDRARRCDFAFLVEKVEKVLPSKQGQAVITHSENSDKKTSKLALNPLKAAAKGPTSGQPLTAAFSKEREIPRKPLHKTKRKAVSTEQHITKKNKNKYDXKNAITVKKLKETXKNAGKRVTCEENLDDDDGSAGKNDIIVDEGLIDNSAIHQNSKCQSFLIYQKIQPTTFLLTAA	307
comp387956_c1_seq2	XLHRGWKPKSSSPPQNEALSDGNAPEEVNVDGAPGPSGQPGQTPKVGLTVPTTTPPTTAATTQSTTAPPTCAPSTVSNILCPRPXFLSQLPPPQSQRNQDPVGRVQSVPKAQAHGGRHSGGGRHSWRVTVGPQSEPTGDIDTQTAITQVLXVYQDSQSVMGQVLAEIREMKQLRWDIYQEIAGIYIEVAGIHTEVTIMNTNMYSLVGVMWDIXYNLLKGFSICIYLFLWAKYIQTINICCIHREGGPVRGRHASTSPPDSPYPPPLKKGDVQVEYKELRRARQPPPPGRNLAANIILYVLHIHFVX	306
comp392463_c1_seq1	XRPRMEIPHSGTVRPLMETPPDHSAQEKRIVSGNNALEPRFQRTLNTGTIRPLLGHPQHPSSQILNSPPGGNAQYPLAQQSLNSGISRPFQTHKQDTVVPEFHPAPKDNAQFQLARDSLNSGTIRPPMEHRGYPSNQELDVVSKNSVQYPWHQTSVNTGMIRPVREHHQEVSAQQLNSALGQNADYKVTPLKLSSTPNQTPEQQRCTSAQELNTALGHNAGYSGAFMNPTMIKTLREHQQDPSTRGLGYMCSSLNPAMVQPRNPSDQQSNKTLENDAQYAWSSASQNTAAVACSLEQQGHLKLQES	306
comp371809_c0_seq1	LISWMDXQGRDDSVGLYSGTGTLGSAWHRNGRSPLQAHRAVAGWHQTHHCPPLPAAARRHHRRMKRNARVSLAVILSAAGLILLLALVFILYWALTCDGGAHLGTGEKGSATPVDIAGENQTLEQRLRQELQSSAAKLERAHQELGAFSNQTDILNGTLAKRLQELLSLQQKVSNLSSENQRLQDDLLSLRTNLSFTSEELREAKSVQKELQRQKAAMRKWGSVREAGVHDAQEIPEEPCNSGVFSMFHXWEENDADDVTDDVTEDITATRSEQHSDASLPFRIIYDTLAQRRTTKDGIQWFXG	304
comp377602_c0_seq1	XLFLCNKQSQVFSKQKQQFWLSTESNKAIVQALNGEQLPTGPRRGKYPPTAKSSLSRGIADLVLFGIRSTALQTSSLGALNVGDCEDWPQALAVHIRGCAAGGLAIFILIRSELYFTAAATSEFCNTPGHGSAEDLSQRHSCSKTTADSHRRSGRRSGTSSLLTSSGYRSPWREYSKNDAEVAFKFYRTESQLTGTTQTNEIGLPGVRWWSGDMTEEEEKVWRWTGWETWKRDEDAISTWSLAVPEESPSREEDGRKHGDHRRCETPCHVPEGTWLTQAYNDGDPGFPDLKHKKKRRRXYLTSV	304
comp379369_c0_seq2	XDGFCSPFDDELIDGDTCVVDDISDDDVDDSLVDGPXCSNFSVIVKITPDMTSPRRVTLLPSALLLDEEDYSEEDDGLYGDAYSPSQLQVKYHDSESDNDYXVNQQQQQQSYRQQYRAPEQRGMVAMPVSLLKNLQFMLEDYRRKGPSQPAKHRLEQQAELAEAPSLPPLHEREATDDPQNVQPTLLDSSDDDQDIEQVPDRDAEWDDYVIPDPASPSPDPIDSPPADVGGFHNLMERAAKRFKLPIQSTPTDCFLYDFKEPYRKSVRSIPIVDHIWAEGKKVMQSPATVILVLPRLEKKYKAP	304
comp385959_c1_seq2	XRQXVVSSALRRWRSARTLTAMPLLLLTGVFLHLTCSTHSADCNPATAQGSDKRGEKMKFLCCKNKEMKGNKHPVTWLLDGQTVHNSSGVRVFRNGAVTITSLGPEHRGLWRCLDKDGRALVELWLEVTGEQTTTTPPGGHSTRGAGARPFDARVVWGIAGVLAAVLFILLMIGIYCCLRRPKMRTSERQFNGAMEDVQPAGRHHGEDEGATGESKAGSPRAQAPQGAEGHEEIHYSLLEFHMSEGRAETPRAPENSPVYSEDQGRLKDPQLTPPSSFKEECLLLTCTREELETCHPQTVPDVS	304
comp388269_c2_seq2	XCQHGEMQSAHPRKRKLRGRMSCRTGASLEDKGNAVKLAHXRREALHQEEEGSTVRYIWQSTCPELGQRRDTHSTLGQAFNDENTTGDLDEDDSAGPSGQPGQTTAVSLIEPTTTPPTPAATPQPTSVPTTCLPSTVTTIVCPPGLDADVTITTPDTEESGPSGRGHHGSRVXGRWRVTGATHTKATIDQVLGVYHXSQGVMVQVLTEIREMKQPQRDIHHEVEAYNSNMGSLIGMLEDIHXTPVQGISSTIYLFLWPCHWKTDLQTPQSLQLRIPSALAGGDVHAKYQEVRIARPPPPAARNL	304
comp391710_c3_seq17	XQALISLGPIIATTVSSLRAKDKDELCCMEVPDFETNHKIYQPSKASCQFLKADMGLTKEEPVPVFIDHFGAEIGEGSTEPTPVQEMTSFCTKEEEESACLYSDMESVRDPSGCPAISSVHTLSIKPEEEKQEEEKDLQKTRKPKTWTSATGEPRATSTVSMNLKDGRESFLQDHPEPLEKITDNEDLSTERSEGEYLDCIHTTASLKASSRKAKQSIIRDPEPRTTSERRPWSGINWGLEQLSSVHCERAIGSQTYFGLHPVPISGECTKSDIPTRNEMLYTGQQSSHLNETWYTCTECGKGX	304
comp336945_c1_seq1	MQGELLSGNGVTEVSALVVLQQQSRGVERQRRNTQSLPVSSWRWKVAAIERRKIEAFFSLAVSCCLEESLHRYKDLRRSSVQVGEAPRYNVLEEPCHWRFAFKLRGSALEGPNCVQDSGKIKGKCGPGLECMESEAVSPKEGHFPNLIKPSRYTLRARTAQLTRNSLITESTLTQRISPVGVETKPSKREKEVEASGKNNSSKVKKKVRAKKESVIKPKITPSLKTFYQVKSFTSIKTQSKSSLGSKDPGRAENLSGAIGEAPLPTASLVELSLFTSPHRPPAERLIEAKQFKQIKEDQLLIX	303
comp367052_c0_seq1	HQARXIGHQGTGGACSRGSQATDLQLRRKEEVGKLRPAGPSVAELFQRTREAQLEANSGETRKQGPDQSESGCPIDTASEFGLIGVAXXRXAPASSSHECSFRRRGSVVMKENQGSQXRSRQKKNYQSSKVLPILTEQLCAQLWESKLCNEVQECIKDVGHNGGISVHEPRHNIVVSGGVKSDRSNKGEQEENQATFFSASEGAEWSEDGFSSSSEASNIETDPEEGEQAQFQTAKKLSRHTNPQRREGKDLKWDYTSATQLASSSAWATSTDASSVPPTLEAIYHAILLHREETRQDSRKAQ	303
comp383937_c0_seq4	IDFSCQAAMTSSTSVDSEGILRSQDSXFMRGSHSNGQASKGDKLVKPPPSRPDQHQVQTHTVCLLAKNSKADPRSNSLANTLQGGNTNVITPTGSSEHSEWRGGVETIAGSPEVTIQPTINLPPAASPYVVVLTGVPVLKNGQRETYLELRNKSLFWLARHRQLPYDRAGEIIMVRRVGWVGTSPKLKQGDCVVINFRNPQTVRWLLTQEHRPQESRTELQSVSLDYFYPSAHQPDRAITSVDHVRCPSNFQDNGHRYPPPRPLLYNVPVWNRFEGLEEVDXQIEGEGKVFGGRTIGHYGEAV	303
comp392658_c0_seq2	XVNDMTKKNTVLKGKLQACAFDFTRNYSYCVLAQEPYMFLFTGPVADNLCFTGRNGILENTSQMRVLQKCNNVFCMHITFDFERHVPSNNLFFTGSEVGEFSGCPLIDTGQRLMSHMLWEVANVVRWLIFNKQIAGFNAQWAQVPIKRLERVFDMPLTSSVKGLLLLQSVAIVEVNSQPESDFFTDEHSAVQERAMFEPDFAFMCLTECRHLQVTDHLCRWAVYNELHVPLDFEFEWGEAQQQAFEVAKEATQHTLDLWPIQEGSIDLHVTVQDQYVTRNLCQKQGRQKCYFALVDTEQLTLG	303
comp297178_c0_seq1	XETKDIKPDAKVLSACGENVHLSEYHDHTGSQNGNVNKLGESYLLPDFNTSVLNDHINEFKSTSEKKMHTSENNERSKMTFQEIKDHCHNGKIHTEDTIHDLLILPFVNEMGPNQVLFTSESATKIQIPVTQKEFDRSRMHVHENKTCFSTGRRNVSFGGFKTVCHELKHDSENKRKKDEILVKQIEEQFLNGNISTNDGEMDFIGSSSKFPSCFSKTESIMQIQTCGYLTKKHKLFNKIENQCIAEESKNADFAKKSNMFPVLNETNKNVSFCGFKTASNKWIQLSENQVENGKMIFGELX	302
comp347211_c0_seq2	LWTGLPLLCAPALAGHAPFARVRPHVLAPSSPVSLLCATATHQFSSALQHRQTPPPHLKSPGRLDHTLLRDPPQVNDSTLDSQALQAIALSKEVFLNAQKIGYHLLAQLKYSDFESLFKSQQPFNVGYQDFQRFMLECESGLRNHPSDKDTKFQSAKCCKLCGLSLGPYDGAPCKTANYKPAVATHICFHDQDEGVDAIGSHQLALRSRSPSFHKQLEALRIEEHMGGMYITERRRSPRRSPSSCIDGMSPLVSEEEFSSMKPMSLSPSRKSSTKFLNKLMRRSKPEGFDSEPEPIDENGAW	302
comp385262_c0_seq4	XERPQPXAKQAYMPIKVNSSKSATSMGELCFQNEGYSELADESKDSPENCAAKKLTPDIKEQRAEMVKAHSMSSVSGKTDGVQGNQVKHVPILAVTPVENESATRSILTNGKTGERSAGRTVWFEDVGSSECRLPSPGQRTQENKVPVQTLLEKQDEHSPIGSEEKLNQTQAIVEIEGNRHFPVTNLQTEIATVENHKKVSDDEKAKIGADNKDEIKSKDDIEEVNAIDVDLQTVSTPDQSGEQLQVLLPVLAETNEELVDDNTLKNTMAQKDHPEESHTPCHGSEVITPGSLMQLLEDSIE	302
comp390788_c0_seq10	XESTVRNEGLSNNSMERLPLDRQNRTNSRPDTPTYVDMQHQQVFPHQANAAIYTNPAAIQTIDRSASGYFINFDNFSEDPSESENQPTYKLYMQHFKKCVQFLRNTYLVPPWTTIWIISALFFFLIWLGTVLTINMIINGKYLQKESIQLPLNITLSPHRSSHHMERDVPTAQTIATPIPDGIIWDKIEYNILGPVEMLSIPHVFKISLQDFVASSFLSDDXDIETVNNMMTDLEKSAAFSNNELLEDTKTLNRCSAFSILGINSYINHLFQEQYLISINGNIVQLHQEAAHELMLTSFLTX	302
comp282883_c1_seq1	QIQHPKETPTIHEVVLTPRYHMEGPYNILNRTNILRLFGHVASLSQITSENMEWVKFKRTHGDSHGDSTLLGFSEHIFQRAVLGEAQQLASWGIDVKEPIQPKYPSVLIPQNEGQGAASILKVTNHYRKRGENTIEHPSIPINISISHRDNLRTVLMGQTKQAQEWITCNCIPSQRQIFGCVGRKIVGREDQHQPPNTDLHQELTLISCNIARLSKNAGNKEAQDYLAKGDIICCQETWTMTSTLIAGFHEHLVNATKKNIFGRPSGGLSIFISHARKLKITDIRVNSPDLQAMTIDGLR	300
comp300656_c1_seq1	LQTTILNNNNLPSGVTKAFGNGQTYQASLSEGDRNDSKSLPHEQDLKHIVKNESCPDEFPFPDSILSKEIEEQGLPASHDSHTCCDVTGHPAVVYPSVRETSQYAIANFLSIPPPTSVSSMVEKCTYEPTSPLVEDSSCSVTNLKAKYDSEQRDDMMDRDLNTNISSPTTPRLHSEDRSVSVATDVKVSTNEPPVQKNIEVDGIQGTLEIREAHQYKEHYPTDLPKWDTSDDQVCKCQPGKQSALGETEAMLDPSQRWNTDHEVYQAKENNEDTIIESEIVNDSKSSFKSEFRAQDANPX	300
comp380056_c0_seq1	LGWDAPEEGAPGVPPNYLNSEYGQEESNDSTLANSDPPGNGVDGTVCVPFIPPGRIQSRQRRSRSPSVVSNASDTSIETSISSKMEDSLEKEYHMIKLERVRLNLRQVQLALDKESLEVQKARKKLGLESHGGSNSVPRIKKPPLIQEPEQDVPPYQEGEHIHKWTTALERVCKVQKVPQGQWPAILWLSFPNKGRDKLLTVRKEDAEHYSALKSARIDGFGLTNEQYRIKFRDTQKANTQDWVDSTDSTIKALEGWLHENKVLDYXGLYNLLMREHIIKNCQNQLLHXYLEDSDLTSPX	300
comp391416_c1_seq10	XSTAAQCIDLIKSGLSVSVRDPAPGSPCKSAPSLSQWRALHNGLGMALNPTXVRTPEGSPFFIPTMNLTYALVMWSGTHAPDCRGAPIITVLYEEPWSFTPALGDRVRKSLSGGSIVIDDASRSDEGFYTLCTSSSQPLLVIELVLTEPYPAVTNPPDTITTVAGEKLQLSSSLQPNLRKRFSGQIDPGVHMEGAGGGRLLVLVASLMTVASLMTLLLAGVLILKGKPLNRFFICHHEGQRSREAQPSAELNEEGLAMLPHPLTPHHHNSDRNGSSTGSDAGSSTRKDSDEVVVVNADTD	300
comp300269_c1_seq1	TFDELAIQGPRGRPSGGLCIWVRTHLDCSTKRLATGSPDIMCILFIFKNQTKFALINIYSRPVPPGQTSQTLEQLKLFIPTLPPGIHLIIGGDFNCHYEPLNGLINPVTIDEDLAWAIPDCNMYHTKAWTPLVLQLSTLTIANALRACNGRLLGDNPGKPTFKRYKQETTIDYVMTDVGFWHRLKHFEVLSRIESDHDPLILMIDIGLQQGRMTGLNLANSNLIAIEGGRRVRWETIAQSQERLSNLYSMLIPLLQRMFSTFVTMDANEQHSSYEELVGIHQLIFNKLGDFFYNRDGNK	299
comp389121_c0_seq5	XNNLPRRSQGGRIAQMTVLFGIQMFVPDLEGPDTVAAAAKFDVDNHSAVLQTLQKTRDSLATEHSPSSTDPAQLPPVTGWLPNIGDLVREKTENRKEFGPSYQLLFQCLVYKELVLSFYHHFLVAKTTVTSQWKMSSYTVWPIQNSITLAVSCNAITLKPLTLSSSVSTPAINQTMDTIIELSPSCSLTSPTAVAFSPDVEESPHPPLLENTVTDEYGDNITLSSNSSTLKITVSNRPTKFTTFFYWFEKTXPSPAWLVLVLIFLFMSIGFVTVFFLLVNGHYLPELYPANLVDGTLGP	299
comp358075_c0_seq1	XQSRAYLESSASGLVAVKSFEIVCGYRLCKQLLSTIKCLGCFIFLSPGVDQVACEVNPLKYSSCSSGDAIXEIASTTNLLKKLSIANQEFLEHSTTQRISHLEKASXTQHRRFHHHPITQASSDTTTTKMAEVNVTFVTMLRTHSVNYSTTLTSNSTAQIDPDERNAAWFILTVIGFFVIVIFSLMVSNFIVNDAAEEADPYFQYIEKQAKKKEAIKKLGTNKFLSFANKGKKDHSKVSKAEDMNVTCSGGAEEQHGGGNKRQQEGGPKEQQGEQPQVQQEVPNEEPPQAQAVDPDSL	298
comp382043_c0_seq2	XVFTHLSDLQHRVGVVGPTVRIGASDTWSASRARSYPKTFMETLTESLQRGSPLCLQAWQSPEGGEWRFVPLVKHLTLHYGESGGVRGVWYPEKEPLALYWAIFRSWEEAAAELRRAGFSGDLFSSAALQRPLSHLTTRIRQDFQTGDLLSXVQALLLMDESETNGEAGIQRAPKSYGTENLALGNLISGLRLWLQRTLRHSSALAPCGLAEVVERRLQAVSAGETVEDSVSALKAVQVMCQAVMETTCQDLLSLCPEIPAAVQRPQAGGPHVEKLVIQRPPPAEIQPGGQGRSRDAP	298
comp386335_c0_seq4	XSRPLLHQCSTAKAAAEIVKEMPSPVSSCASSPSNQLVHNDSLCQSPGTVHRSSLMMSHQVLPASPSQPPQSLSSYSCESKISQRKGTSPPQASPRPDWVSDGVRTLGLACGQFCSGQSHLLGPIVTYHTPYSPHPVKVEGGLAHYAPCAPQTVKLEGGLYTSTARLSDVSHLALGTTSTYAETSRLLVPLRNGLMDPKFPARCSPISTSTMFKGSEYLTSHGMPLSSLVCPSPPAFQHVAGSYTNGNGSDQAAAVKSTGQDLPLGKTFSRAASPPLPHRTEDGGQDEHSQAMGQKAV	298
comp354854_c0_seq1	RRVIKSNILKQLALCNPGVTSPPRLLPERPEPLSSPGMLPFEAMFRVHKTDSHQSGLKITCVSLSLGGPHSRPSMYSLQPKGGGFRAAKHHQVPQKVRRRAGMDLWWIAVLALALASEGYCASLGNRDEEHSIVEAVNTYNGDRNTSSVFRLLDAETKGNQTEKNCSTLISGDTANNTVIRCDPTKPLFVNSERQKQWSEDLAEEREEKGYEKPSRLRKNIFYLNSGMQKQSTEKRAIERRGRRYEKLSGVRIDSTDMLAKNFTKDTANVAVFLVLYAVLPTPVHNKAILTLVFKKK	297
comp388702_c0_seq15	GSAPILEDMSVITVTDEEMLAVITDTPDEILPIIDVTDKEMLAVMTITDDVMHAIQQDGDPELQRILEDLQGRQGAQEAPSSVQDNPVFTGPLESRPDALIAQEPPQRPKERSLKRKASTSTGGPMPKNGVGIRTLKGAVQKNTAKNPRNAKEAAKPLRDRTTTVHNAEAAAKGVSRRVCQDKLCTYYSHIQQRTGKLVKCQALPDSNLLNAPTGIPILHRAGDIGGTGFTTPVSPAVCKSKEGNLSSSKPCLKKKHESQKAQATSLNPESVPLVVETQLQSPVHKVNRLSRKYLKK	297
comp390533_c0_seq4	XCQPPSHKVGTAGQTEHRQEQVQGRTSSVRRRLRVLSSSEEKEGEAGPSTSSGGMGIAPTWTDQEENSGATDWVEAVDSEVXGEELDTSDQGEVESDSPPEHSPPAHEVSPRQAISQHGPALTPSLPLESPMPSGIPAASPASPPHPSRQVDTNIVSEPEAPHPSCYTQTSPFVGPSVSVPEDLMWACEGQPDMSARIMLQMCLEIRMIRADMAAALDTLTARVDSLADTMSSFVSRHPTHTTVNVSPCPLPHTISPLTPHVSRPSVVPVPATASHVPATQEEDLEIVVIEDDQKDT	297
comp391044_c0_seq4	GVQPPGLPXRREQYGRXGRKSSRQDRALGSWVGKKADWILRGRIVVVEERLSHRITRSTTPPGPQKRVVERSFKWEKWLPTTRALVENLQQVVSWKLGDRVAHLQNAGGRGDGPDKGYTRLRRASWRREQLLRWXGLQTKPPAPMSRSCWRSEKVSPCRIEDPLTNEGPEGSPGKAGKPPQQSPPKGIRANPVSVDAETVSESAPEAAGEKATTRRPVSGEELTTRWQSSGEEETSGEESMIRRPDGAGVSSMGTGVSPIGAGVSTIRRLYSAGVSSMGTGVSPIGAGVSTIRRLYX	297
comp391238_c1_seq4	XGLFIFPLQSKSASGISAYSVKKQCLMIQNIFEDLIASYSGTTEGLKQVLLQRAQEEKQLLMDCGNRGSAGRLKRVLRELQEEEIAEKRCKDKKAKQSGLDYIRVGNQAHAESTTSLPVMXSLRMNLQKLENLALLAGMASVLHPKSTSRNDAVERENELVLESPLKSKYQGQKHASFSPRHQLIPKKLFPTQELAVSTNGVTPTRHCKQDPKIMVPLASHILTPQGFVAQAQSHSLAYSDFPSAATAVDVNHTPCHDDXFASNKSFDHNDNEESFHLMTEESPSFNTGTDMQQLVX	297
comp380216_c0_seq3	XPKEKDDLCVKDCQVLEQENTMNILASDANTETDVLLMEEQNLEDICNKDREIADGPSTGQSHSAPVVSFIIKQESEVFPINRMDSERRESIASTAGLAVVSPGAEVTTPGPDVTTPVVSIVIKEEEEPDLISIEDYHRRESFYSPAGNGGMKRRACSLLKCNDKSPLSYSMAKKLKANMVHSIHERNTEMWSGHDGELRDERTAHSKRECRQLMHSTFNQMIPHVQSSRAYCKGDSTMINDNNIAYESKQLQISRAYVYPTSEQACQNDSEIGHQQPQKVNRRYPCKECGKSFTX	296
comp358665_c0_seq1	XRTSNSLGVHNGTTLLGVLGGTKHLGVPRGTKYHSAHHNMGDNEFNDDESSDIPDEYILDLDEEDQNVYSPEEELPSSSKDNILDPLGEEMFSPLNLKHPRSSEWWPQDHVAKFIKKXLRNLLERDTRNILRAECCRPSIEDKTCHTPNLDPELIKFLFKLGRDPRKGMERSLKGCQDRLLDILGPLTRIIDSAEESHINGTPLNTELIRGWSQRALILLGNANASLNAERRRVVLPKINPKLSDMADREPSQNPKGLLFGEDLIKSLGKYVSTFTALDKAQQNMHRVFNPNLFX	295
comp381112_c0_seq1	XGGHRTTTXSKVKGTEGCNGSLSLKKKKRRQPCSTGGTHPGRPVECMPRGGPGRTEDPEEGAETVSHXDEKRREWRSYGTMPVRPENKVKVKEEQLTPPQGKPRREKGTVHQNVKAQRRGEKEAAKRHNCIARVIHFPEKPQRRTSQTICNAHPGGKWTLPIRGDHPKKGVSCDCASKGRKCKLPKVDSPPAGLMCGPTAYMVRLHAIPDCHPNKETGKTVENDFQWRDHLKGPRRGPVNGVGDPGRSLXDVRTLSEADCAMSLPHYRDVFLQPLEHPINGKLYVMFHGTTVEKA	295
comp339816_c0_seq2	RRCSPALPPASPDPCRIRGTQSPADGDXTLVADIHAHGTDVSKGEVLEDIPVQEEEPFVDDIEDTIPQLTPMSTTVQVQSQSSNVVRAGSTLRVSQEAVDITQNGTVLGGLEASMLKVRCLQQREIKQINNKFTNIENSMATGXGEHYSTLTDNQQHMNTKIDNLREAVKTLCLDINADHVQQRRRECQQSARIGRLKRAINKLAHATSVLSRRTVSLQVEVGHYSGDVARGLVQITNAVETLQTTQIAGASQVVCPESKDHTSVSSMSVSETMSVHETRSRTAGGENLGASTT	294
comp340162_c1_seq2	MEEDAWGRGHVPQHQKTLQRPSIGEEKKSILLDPEEAGPSNHLVQPHARPTSTTNCDTQPINIPCITSTRRQDPPQPLTGQLVPCSGSNSSSTDDASSDELDKDTVRAREEQTLILKSIRTAMRQVAHTIRLRHMELTKVNANLLRVLQDSAAVRREMAAKGRDMAAQNNRITAIQGDILGVQRAMQEMITRVSEIISIQAQAAVAAMFPSSRVTSDSDDDEILQPLPESLRPRMPPQSVPQVTTAAARQHVLPMAPSRVAAISANAYNTNFRNRRMRHGKAPLRADKPYAKGR	294
comp390911_c0_seq21	XSWSLDYTCEKGCIFWFHWQDXIFKDGKMFSRMSLFSDAEGQLHGRFAAQGKKCNNKNDSFLLNALCNMFQKYEQLRKDRDELQEALIKANEKSKCFVESVGRGHILTCENELLKRELEIGQKLDCVDNTIERGAGLEAVHIPQPDVFQGEIEIPLDSENEKFSQAEINQERIMCLEIVDSGPVQISKGGINSFSEMSQDERNVKNKNSDDMFNLQAAQIISCDSVGEASQSDINEGKTRQADKHTMFSGSNESVTRRPYLKNTVLEKKLQACAFDFERNVPSNMFLFTGPMTN	294
comp391416_c1_seq4	XSTAAQCIDLIKSGLSVSVRDPAPGSPCKSAPSLSQWRALHNGLGMALNPTXVRTPEGSPFFIPTMNLTYALVMWSGTHAPDCRGAPIITVLYEEPWSFTPALGDRVRKSLSGGSIVIDDASRSDEGFYTLCTSSSQPLLVIELVLTEPYPAVTNPPDTITTVAGEKLQLSSSLQPNLRKRFSGQIDPGVHMEGAGGGRLLVLVALLMTSMLAGVLILKGKPLKRFFIRHPEGPRTREALPSAELNEEGLVMLPHPLTPHHHNSDRNGSSTGSDAGSSTRKDSDEVVVVNADTD	294
comp392495_c0_seq4	XPNKGTHTASKAKRNPHFEDFARLARSMADHDYSTPTKETTITELPYDDDLGTSSDPPTDQEEALHPAKKARKEKHAESVSPKVLTFEPTEIIHPNSTAWLPSLEVASYIQTHIRQSFDKDVRARLRPECPRPDLDCKVTETPEVDPSMLTYLKKYSKDPKKGLDRAWRSCQDKMLDILGPLTKLLELGFRAKESSLAVSPDELIEWAQRAVCQVGNANCAISAEXRRSILLKLDPKLAELSSSEAGPLTQGMLFGQPCLKELAKFVATFSGLDKAQGSLRRAFRPFFGRAGRF	294
comp379913_c0_seq3	XLLQAGYQGAGTGIDCSVFQRCEVKSRSVKAGKVKINPLDHKVRITPSLRSYFKVQPTVLDVVKQGEALRRGSADQPLTGFGSEKMEASGGSPSLSPITFTQGHEEAGTGIAGVPVNESENGSQRVSIAQTGGGSCTVEADECSRQKHNGVLVASLEALFSTLSQDIKKGFSVSEANQGEIRNFCESLERKIDLLNTRTDTLENSLGELKVELSPAKADILVLKREEEVVRDKLEHLETTPRVATCAFXIFRRGRRGEDLKSYIVSLLKETLQIEETEEDLKKDIQRVQSCYG	293
comp386667_c0_seq1	XAVEKAVPETVQQALASALKPITKQLERFAKRHGLSAPADLQPDLQPSDPQPAXPHSSLISNLPAPIPQTQDTDTDSTSTSSGTSDEAPPKKRARKSKRAASSDPLSTPFTFDPAKIVHPRSSDWLPAPEVAAYVHDNLRHSFDKEVCSRLRSECPRPDIEHRVVETPDIDPSLLTITITFFKKFAKDPKKGIDRAWKGCQDKLLDAIGPLAKILEMALHAQETNEVIDPHILAGWTQRAICFLGNANCALSSERRKSLLLRMDPNLADLASAEPGPLANGNLFGEKFVKDV	292
comp389096_c1_seq11	XGEPPSSNPVSEGHRGATSSQGGDAAGQGGDGAGQGGHARGQGGDTAGEGDTSEAGERLLAALEKLLIEALASVRTSYRLREQRKGPLFMRIYSYKWRMPVNLYPIELTMWDPAGQGDGSDTVQLLLTRVTEALTAADQCLQSPDAEDHTFKASRRTLTEALQLASTAQNSASTLYGASLEQGSLCQPDSRLLATLAGLLRKAASKVRSRRVRMERAADSVRKDMKVRSRLPDLIPLEFSSYLIRQGQGGGTSSQGDASLALQSLLRDPSQLGIEGEMLYCISIPQQTVFRR	292
comp383032_c0_seq2	XEAITRESEGILQESDEGNSPNLNFSGYKIANPDTLVRITKGDEPHIWEASESGRRIYNNEPSSFCHRAVGPDIFLRIKEELHCVARSSDEELEISSRPSKANNTSTSSNIIHWRKKAEKLSPNDCQDAKASECEAGLNSDVNVANAAVLHKIKREAKFPLKDCHDTEIGRNRAGHNTDNTKVDFLPKVKTDEKPPFKDCEIAKASIKASVTTEIPFVNTEICSGKKDESNPSVVDQPDGKGAQHGASSSSGYEVISFPIKEEEEDYPLNHPFLESRGSITHSTERLITAP	291
comp387494_c0_seq2	LRPLPGAGVWNNGLIRLNDWVVECMSYTIHLHRQYQPPIARRGGIIVGIFTRSPVRKENSIATSLPQKQSPTARTIIARHLSLSVEQLILSDFADTVGPLAPHSKGVPTVLAQQVPVINLHEEEQSIASPQTDAAVTTEIPRAQTTVIHNSSQVTPPPPVLTPQVSPPADAATQAPNTTSWNRVQEEKAEKNRIRKFDGVGYARVSRWKFQAYMSILSQIIWQMGQLKCPPQGPSLRHHHLHIIDLAPALNNSQAIGYLLSPSHTRYKKLHNKLRSNTAIPYRLGHNNRSS	291
comp330322_c0_seq1	LKATIGTQTTTEVDMASPCTDSLPPPEIDAECDRRDGEQAKASESSLNSNVATECSLLLLGKKIDSLINILSKLDSQLSAYMGAQCSNLINICSSDMVGDPPSGLPVPTLQSNINVNELSNTVVAHEVLSTLNVVPSSRGENINRRDQVEGRLDKREHTSPSLNDECEVESNLPVIDLPPESSPYVVVPTGVPPVRQGLRETHVELKNKVLYWLNRNCPLPPQVSCEILMVRRVKWVGRKIKETKGDCVIVNFRDYRVVRYILGEGGIPIIPWNLSIPTXFLLPAKPISG	290
comp366758_c1_seq1	SVQRLKLNYELNEKRKKKEGITEKHFWIXXEADLGTPPXANDENSQAQTPNSIELTSGEDSPVPSDEEEKPSPSSLGRQTAPACPTRSTATTPASSSNTQLTPTMPDTSSTTGNNRNPATLNTLELTNTNPVNEEGGSCLLCKRCLPLGVGVLGGDVWIHVGNQLVPQMPTQTSPRYWMPMRGTRKQLPGCSTPQKYXTTAGIPRPKIGASXPTNGQGRGVLREISSTLYQAFALQSTPPFIPTPSVPSTSAQATGRDIETGGDSPVPQEPAVVVPPYPKRGVGCPSNDK	290
comp388407_c2_seq43	XKWEGSLGTEDFNQPTYQNPNPKLLKEWSALMAGTXKNMLGLIAKYAGLELEQTTEEIAKIKAFLDGHKEQEEIKKFCTATQDRLARYEDEIKQKKRRKFLRDKNDYAQGRILTFGRKYDDAIRQYRRVGSSRQQEQVTSESGSDNYSDLEDINTAGPREGVPLTTLDEYHXFTDKPISPGMTTRRKRKSTGRRHEQGNIATWEDNTANKEEMMGLRPLREEETEKELCARESQNTSFYLAASVLEVSTRVRSFIYTSADVVLYXSSQHSPLSLPLLPIDLMAQSLIEDX	290
comp391820_c1_seq3	XKPRPTQFEALTEWEEEVYDQERQRPGKGYGLYYRENHGERMHRWRQANFQNRLFPVMSVGGSVGSKSKKKKKHLRNPKYPNYMINDVDEDELLDDILNNSQPPPPPYQGEYAASAPVAPQAETPRVIPIPISSSTMNRVETVQIARPAERKEMFGPSGSMNCSEMSKLNRSNEGGEDKLKIQTRKLTERLKELTTNMEALTVPVTIGPVIPICNNKVPPDTTLTVPMTSAIPDLRRELFPEQSKNEIPSVSGMIFPTKMYQVPNVMNVTHEAMEKPTEWMQGTNPREX	289
comp374465_c0_seq1	RSSTSTDISYRKLCTIIVIFYFLFAITIAMFVWFAVISICVDENAQIVNKAMTASPVTSPKYYSSPIPIPLALPDNQTEWDQVVGLTVRPLKQYHRIRRGRPRFWRTRRPGQRKQHRVRRFIFAAPTKPLHHREKPYXELFIDTVVYTFEQHSMPSFHSPRPGESAEDHGAHNALLDNMWYRDMTRIGKTVTDESCYMCAHIPHAVGADKLIFPREIPPPTAKCLLHLFLCRIHGQIQLLSAELDTVFVNTTEWDCNYVTYRVITDISEYERAMENMYRGVKQVAAIX	288
comp379144_c0_seq2	XFRLVGARRACSYNNTPGDEYRXVPPGHPCTANEQNTTSVQQIKMSSCSSSDGCDISTEEAKTISKLGRIFLKNLAEETVKSARKGSSDIEVLPVFSTEDEFIGAYMDRLHSQGHRTFTVQKKTDTDVQRLCDGYNKTKETCSISPSRNRPSGCSAYVSFTFHHGANITACVVRKDLHHRRHFTPSVTEKRPPKPLPVFEAIKRTSLSSSEGCVINPEKMQGLSKLGSIFIKNLAEKSIKSTQHGSTDVEVLPVFGSQEEFIQNYIDNLQADGHGTFTVRKQRGSYIX	288
comp385716_c0_seq1	XCPQLTESIALAEPGGTTPQNPVCLTEPVVLRLCQVFLXRMLIPDDNRDKGYAAKSLPPRRPLCPLLSRSGEDEAPEPALKWGLRRGQRGVRSVLSMASTSSLLLVLLGLLGRGLTFSALDTCLHLHTEKLILSRTGESVLLQCQFQYKNNFTLDEVHVLWGKEVAEDEYSALVIFDGKNVKRFNENTSFSTNSLLQGQASLQLENVTTTVSGTYLCDVTVKAANSKGRTQVYVIGTGHICEEDLPFQNVYKAHESNTAYGFPNRSIGAIVAVAVLLAIVLSTAVYVR	288
comp386667_c0_seq3	XAVEKAVPETVQQALASALKPITKQLERFAKRHGLSAPADLQPDLQPSDPQPAXPHSSLISNLPAPIPQTQDTDTDSTSTSSGTSDEAPPKKRARKSKRAASSDPLSTPFTFDPAKIVHPRSSDWLPAPEVAAYVHDNLRHSFDKEVCSRLRSECPRPDIEHRVVDTPDIEPSLLTFFKKFAKDPKKGIDRAWKGCQDKLLDAIGPLAKILEMALHAQETNEVIDPHILAGWTQRAICFLGNANCALSSERRKSLLLRMDPNLADLASAEPGPLANGNLFGEKFVKDV	288
comp389114_c0_seq7	XECKRRITAVIRRGGDASYSRQLFAMKQYYTKAALGTIYCTLGRSDVKGRVWKMVGDGALATEPKEVNAHQKGIIWRAIAEAVTSVGVCKRCVRSCQKRWQDHRGWSRKIARVQLKLSPPRGRTGRRTLTPHMQRILAVVFPDLDGMLKARQQHGEASPTASEGDQSTDAEGADSHTGSTVEEEEHSVSEGEGSHTGGTSDASTSADEEEPPVMTPLGGESEPDSGATPSVPAPPSPVSSLPSAPKPKVRGAPRVSFVAGTAPPAFVPPAALSVESVDLLKQIHVGQT	288
comp371503_c1_seq1	XVPIFSSSYKVIISHLTPLTWTDHSMLVHFHITGPPNTPEFSNTPSHCWKKVTETXWLNTLQLIYPDPTNDLINNTNNYNNRIPPVPTRHLXKSPNPKDLINKLAGTTLTSENPREFANNFEGNVELSKEPPNNTYKAELRRYHHQVKETPKKALTLEIESRSNKGKELFAIVKEFTNXTAAIQTITPTQELCKNLSDFFHEKITMIHSNFIPAISHRPSQFANLIDQRLPLTAWNPLSIEDTAAIIRTVHSEAPKDICPHHSYNLGRATTRAALTSIFNTSLKTAX	287
comp376765_c0_seq1	VTPNAPPRETLVIQKIVPVANNSLNGQEIPQIIRSGNEKETDLALKQRVDDRLRERTTNVEALTVPVTIGPVIPIFENQIVREPSLTIPLKSAMPMAREEVVLGNGRTEMPTTSSRSSPPTNLTMNQTPAGRTQIANETAAGVPQVNPGRIGLNETPVGPSPDELSDWVRSLQRKDTEQQPIDVAKLKVDLKELILGTISSDKLKSYQDEELLFLCKSITWKAKSLHERLEEAASEMGVDMTKSRGLQKPDRVDFTEKDIENLNTTGRXTQINELIVLLRKWGDVDR	287
comp390788_c0_seq8	XESTVRNEGLSNNSMERLPLDRQNRTNSRPDTPTYVDMQHQQVFPHQANAAIYTNPAAIQTIDRSASGYFINFDNFSEDPSESENQPTYKLYMQHFKKCVQFLRNTYLVPPWTTIWIISALFFFLIWLGTVLTINMIINGKYLQKESIQLPLNITLSPHRSSHHMERDVPTAQTIATPIPDGIIWDKIEYNILGPVEMLSIPHVFKISLQDFVASSFLSDDXDIETVNNMMTDLEKSAAFSNNELLEDTKTLNRCSAFSILGINSYINHLFQEQYLISINGNIVQLX	287
comp390911_c0_seq20	XSWSLDYTCEKGCIFWFHWQDXIFKDGKMFSRMSLFSDAEGQLHGRFAAQGKKCNNKNDSFLLNALCNMFQKYEQLRKDRDELQEALIKANEKSKCFVESVGRGHILTCENELLKRELEIGQKLDCVDNTIERGAGLEAVHIPQPDVFQGEIEIPLDSENEKFSQAEINQERIMCLEIVDSGPVQISKGGINSFSEMSQDERNVKNKNSDDMFNLQAAQTALPDSFKEVTQLKINNVQEAMFSCNAESVNDMTEKDTVLKEKLQACAFDFERNVPSNMFLFTGPMTN	287
comp392521_c0_seq16	TAIFCNPEISTRCNGRAEIWCTATSVIEAVRISTDGSDVTVVDMKTQQNNTYDPRIWVEIPATLPHNEFKAVIYINNISFSDSYRYQLYVKVQYGFWGPRYITATVKGFCAPQIFVSEQEQEIVCKVNGNGKGGILEWYDSNQTTLAKSEVDQVAVDGIVTLTSKMKFDPNSSRDYCCRVTYENQEETTGPVCLFLSTVKPSLSFSSDLAETALVRKRMFLILPVLLTFIFVFSLCLMVWCPRENLPVIRHRERTTSNTPLFECARGLSVAWNISEVPYEFPSRASV	287
comp392521_c0_seq18	TAIFCNPEISTRCNGRAEIWCTATSVIEAVRISTDGSDVTVVDMKTQQNNTYDPRIWVEIPATLPHNEFKAVIYINNISFSDSYRYQLYVKVQYGFWGPRYITATVKGFCAPQIFVSEQEQEIVCKVNGNGKGGILEWYDSNQTTLAKSEVDQVAVDGIVTLTSKMKFDPNSSRDYCCRVTYENQEETTGPVCLFLSTVKPSLSFSSDLAETALVRKRMFLILPVLLTFIFVFSLCLMVWCPRENLPVIRHRERTTSNTPLFECARGLSVAWNISEVPYEFPSRASV	287
comp392521_c0_seq21	TAISCNPEISTRCNGRAEIWCTATSVIEAVRISTDGSDVTVVDMKTQQNNTYDPRIWVEIPATLPHNEFKAVIYINNISFSDSYRYQLYVKVQYGFWGPRYITATVKGFCAPQIFVSEQEQEIVCKVNGNGKGGILEWYDSNQTTLAKSEVDQVAVDGIVTLTSKMKFDPNSSRDYCCRVTYENQEETTGPVCLFLSTVKPSLSFSSDLAETALVRKRMFLILPVLLTFIFVFSLCLMVWCPRENLPVIRHRERTTSNTPLFECARGLSVAWNISEVPYEFPSRASV	287
comp320238_c0_seq1	XLLQVKXXQVLWVEGVANGACPQASCGPGGRSGVHVSTSLPRVQRPGAASMDGQDTPFPLFTQDSCIEESQADGSQERVWAEFWAMAKAKGPVWAQGFLDARRQDDSGVVELSGPDPQPSAAASKTRASERKRKPTNKEFPPAPPPPTPKKAPAAAPSDNEPANGVPVLLDSAAEIGSVAHLGKAMDQMLELMASFQKRLDTMEARPPGQPTTALAQAVPSVLQVWGSLGNGAPSISGLAPAHQLPAGVITDSSAGPGPSPPGFQSPEQPASTLTAQAKDSLPPPA	286
comp359977_c0_seq1	VELPAEQDIALEPLTSDLQQEKERTPSDDMDMDWTPAEFETCHERPLVLKVPESLTIMEGDQENKPLIVMETQSEDTNIIPPIHPAPRDVALVPPPASIFXEALTETRIHHYLSRSMHSREAIVDTSSSGFDSGTSSPLKKFSYPVWDFFTISKQENNIALFSICHKSVRRSKPSSHXGTRGQTNYMKKHHTIRWKEHLKKIAVGGGDERGKSAAITWEVMRKKRVTALRKAALCISIIRSSNLKIAQESDGDTTATAXSDCFKTHIESTTSWFSPEVAYIMGIRX	286
comp384165_c1_seq7	DPPELQESIFDIPPPKSDPKQKELYINPDTGHVLTKPPQKRTPESEDSLYHIPLKRKNVGTNPSPPPPPRSPAPPSPPLEHLLITPTTSPPQPDDDDGDGGDNILPIDPWKDYHTDSPTDNDPELYPSKPSPPDDNVGYLELLARAAEYHGVQLHKESLEEDFLFEALNSTQRASHTLPMLKGMMRHADDIFKDPMRARILTPRIDKKIXASSLRSSLYHSTCKIGATIAFLGNIPLADICKAATWSTPHTFTKYYCVAVLARQQANVGQAVLKTLFQTTATATGX	286
comp384326_c0_seq1	MTNLGLSYSDSEVDAILAGPSLFADPAFSQAITHTSEWDRLSEQKRNRIRIILHNTILTEYLRTNTAPRGLLVPNAPRIFLEDAVFRKEWAMIAWHRTRNWLVLIIKTAVRLSQSLMVEILQTKIISKQXLIGFKKKLEELNKEITEYKDGLTQSKVTKFQKDLKKFAFEKVYPYADPAFTPPPKNNINSDTSDDAASTTSGSSNGSYKQRXTGGRKGHNEAELPSNNLATFFHSRSLSDHSTKAPFLVTDQAPPKLTSPSTPHLHTQPTQINAPQQDRRRSTPGR	286
comp384326_c0_seq6	MTNLGLSYSDSEVDAILAGPSLFADPAFSQAITHTSEWDRLSEQKRNRIRIILHNTILTEYLRTNTAPRGLLVPNAPRIFLEDAVFRKEWAMIAWHRTRNWLVLIIKTAVRLSQSLMVEILQTKIISKQXLIGFKKKLEELNKEITEYKDGLTQSKVTKFQKDLKKFAFEKVYPYADPAFTPPPKNNINSDTSDDAASTTSGSSNGSYKQRXTGGRKGHNEAELPSNNLATFFHSRSLSDHSTKAPFLVTDQAPPKLTSPSTPHLHTQPTQINAPQQDRRRSTPGR	286
comp386926_c3_seq7	PTGAVGPTYANPSCACQXRNRRKILNSSCANQRVPISEDKYIHRQVSDVECKNASVKKSKGVDITDRRVMRSADRQVMGSAVPVSDDYETLRSLSYSLTREDLNRQEKKTLCQERNNRHRKAIQRVRIKEGAHIDIRRSMLNAVPVSGNSALMAIMWPRKHNRVTKMKSGSQDTKSSRRRESPQGARSFPGSDDXTGSEYKQSNFKQDSSNSWRNCPTPQHQRQCNDEMDTKVLIVEAVLMKTYRRTSISRSSQAGRNRDTDHRGGNIRLPPAQRSSSLPNEKEYE	286
comp386926_c3_seq10	PTGAVGPTYANPSCACQXRNRRKILNSSCANQRVPISEDKYIHRQVSDVECKNASVKKSKGVDITDRRVMRSADRQVMGSAVPVSDDYETLRSLSYSLTREDLNRQEKKTLCQERNNRHRKAIQRVRIKEGAHIDIRRSMLNAVPVSGNSALMAIMWPRKHNRVTKMKSGSQDTKSSRRRESPQGARSFPGSDDXTGSEYKQSNFKQDSSNSWRNCPTPQHQRQCNDEMDTKVLIVEAVLMKTYRRTSISRSSQAGRNRDTDHRGGNIRLPPAQRSSSLPNEKEYE	286
comp389534_c0_seq3	LGKWDIVLAADVVKFEKASVIMPKFDRPVLRAPLVEKLPEEDKIKAKAIIKDGEEEASSSLIDAAMDTLACFQANGNYNSKVEMEQLRSTSFRPEVESKVMGIPIHGTSIFGKKVDDMLQAIKMDRETVRSLGILQTKQHFKNYWYRRQGPKSYNQWSFFCPYGSVRKHPRQKRQQWSQSTIRSLRQRGNKSSKYDSKEGRTLLLRKNLLPVKLAIRGSIRLFGDYNRQKVLEIVHHGHSLEFVEKPPPVPPKKEKHKHLSHLLLEISKLISQKTHRVPTKERCQX	286
comp390371_c0_seq4	AYSTRSTGKVDLCAQCHSEVASPQTPSPRPTPKYVLNKFLAPQFLEFFNEDIQIVLITDNELFFLLNQPLEGKLFDRKVLQSKGDARSPIGTKPRRKRCEDGPYAKSHSMESLVVSKDCAVSVGPEKQTRSPPRLAGYPTETSDPTGEPSPRREYDHRLYSILTMLLCCLPIGLGALIYSHKNHCIEFPSFAFVRVGASVIDGKIWXHERRNNSIXCVGKYETIAANQQGDTLKAQRASDRALTLNRVALGIGAAIYLAATSYLIFGILAKWDSYQDPRTYKFYLG	286
comp382477_c0_seq4	XTSVFSLRPKEAEDMWSEDFQDFEIRTSIEPSSEPADVAAVASFNIKQERRSYSVDEPDAEGRGTLTSSMCAFHNTDVERQMKDYHFPKREENSICPNSGSGVTTVTSIGINEDGETYPIDFQDSQRRENVTSPSGNQGMHRKKNMGHSLNSKEKSTLCKSATKKLKAKVVQRAYEGSISMSQMWAGGDQEVRGQKTPQWQSVCEQLSRTNKHQMTPSVHSLETYSTHESTLENVNIISLNPLQSFMPHSGPEREQRLKRSGQTGLQRPLQGKGKYMCTECGKSX	285
comp382555_c0_seq1	XEENRRRLHVDLSKKEFKLNAYAKLLYSFVETMEVKDCYVCMKLPSSVDEGITYHHLPLTYGITCSILLSLFYHRGHFEYYFSNYDVVFTEVPAYKHLNKYDYYKEKERIGNFFKPVIASHIAYAHQRNLTCSLLEIEKKFIYQLEARYMQLLTYNHPGKPLDWTDEERLHQKKGSLGPIALDMAQEGKLCITRDKTYYDKSDVGTSTCEHVFRADASVEGFLQGDIEVIPTVYYVCGKYAYVRLPKDWYGTCYLAVVFPKIYHTKALDLFEHDLKADRKRRETN	285
comp383937_c0_seq1	IDFSCQAAMTSSTSVDSEGILRSQDSXFMRGSHSNGQASKGDKLVKPPPSRPDQHQVQTHTVCLLAKNSKADPRSNSLANTLQGGNTNVITPTGSSEHSEWRGGVETIAGSPEVTIQPTINLPPAASPYVVVLTGVPVLKNGQRETYLELRNKSLFWLARHRQLPYDRAGEIIMVRRVGWVGTSPKLKQGDCVVINFRNPQTVRWLLTQEHRPQESRTELQSVSLDYFYPSAHQPDRAITSVDHVRCPSNFQDNGHRYPPPRPLLYNVPVWNRFEGLEEVDXQIX	285
comp385952_c0_seq4	XGSGLSMESLLSPHKQSKTGADRKAAMQQKWIITSSAEMQDDDKSPAPTQDQDSSDAEAPTQTDVEDQLGTSGQPRWTEPVSLTVPMTTLLTLVAKPQLTTASTTCGPSSSSNMTCTPVPGPEVSADTTLIEDGGASWRVQPEPRPQGRGCRGGGRVTVGQRGEATCPTEAQDNIAQVIGAYEGNQEQMGQLLEELWKMKQLXWFIDQHLETHNDNVGHLIGVLRDVQTSLCRAFTLTSTHPCGQPTAEPSTSAAATGMETPAEDEASDTSEHCSSGSPYKPKR	284
comp391238_c1_seq2	XKSIIXHWVKKQCLIQNIFEDLIASYSGTTEGLKQVLLQRAQEEKQLLMDCGNRGSAGRLKRVLRELQEEEIAEKRCKDKKAKQSGLDYIRVGNQAHAESTTSLPVMXSLRMNLQKLENLALLAGMASVLHPKSTSRNDAVERENELVLESPLKSKYQGQKHASFSPRHQLIPKKLFPTQELAVSTNGVTPTRHCKQDPKIMVPLASHILTPQGFVAQAQSHSLAYSDFPSAATAVDVNHTPCHDDXFASNKSFDHNDNEESFHLMTEESPSFNTGTDMQQLVX	284
comp391661_c1_seq4	XSXFCVRPKSVIFEFCPPVALWVVYLAKMGLIYDEDDLLEYTEEEVMSFCRERGIPIQGNFFRKLYLFEAIRRGVVFEPQGDLSDYPSAYLSGGFVGGPEESEEEEESDRTGTPVDSEDPIDRESLAGSSVQGSVPSLSLSPEEWVDRREEREHQLXFVEAQVRECQGDTQLGVEEKKALLAQELSLKELVLEEKKLDTERVLAQERMAEAERAFAREKLTRGDMSPECSLSGLDSPVRVGFSGGSKSESSVGRPTPRAQKMVPSSQEEGVTPEGYRLRFRGSR	284
comp364642_c0_seq1	KIFRRKDHALGALKVAQTGRGKPPGTQKRPVTLKKRKTRSSLINKGSNAAGCDNVSSAVPQQLIWHHSATQPVYDETTGLPLDQTTPVPSDPPTLELIYGIFKQVHEEARAETPRAHLATQKLQGAIRKVKKICTDMVERVSAIGAWTAVVEEPTSTLQAHIGEHDAQLVDLEAEDFENCLGIAENAEGNDIRAFIANLLKGSFPDLPNWNWEAEVQLVHRFPLMLQKAQHAGQADRPREILVFFANLFIAQAIFEKARPDAKRSYVWPEFCHATVNRRWQLR	283
comp384420_c0_seq3	APTKQKKGGRKKRGEVWTPQVKQRYRDIHRTPLRGKHGGGVPKKIESPQDPQETGXNGGKPSTGKYTTYKKGTANLPLCKLTDKAGMVPQARKASVRKIXERESLKTAVELDVGTEGSMPKNPAVDQEEQVSMTSNRHNRTPEPTRAEGEGKTREIQDVPKSDRSGQKPSHEEVGPTNSKKRGGGEEGWGKPSAQVKTPSEGPTEDWAEPWKKGGTPPRNITDDMSSRPRGWQILGXPKPGQRKLRPEEEQEPTPAEYSRARKVEEPARETTPTSRKAELYNX	283
comp386248_c0_seq13	ARLLLSFPRSVLGFPLWLGTHPYFDFTASPSTRGKAVFQVWRECHSLGVSFLHFVTLTLPGIVPPFREQGSVGSSDCALGEAMGTKACLLDALKALTSAQRHTFKVLLTSTEYRSIGPVSQFELEEVTHPCDVVELLVAHYTEQHAQFVALKVLRSMGLKQQEKELRRALDEVKEKKLKKEQRLSRRTMDTQRMSEKKADAQASKAKSPEAAGSDVPSQEAGRRGAPERTPARSAASRKMTEPRRRIREETPSTRDLEPVTRMMPATNKESALKDNKDLKSAX	283
comp388702_c0_seq18	TDEEMLAVITDTPDEILPIIDVTDKEMLAVMTITDDVMHAIQQDGDPELQRILEDLQGRQGAQEAPSSVQDNPVFTGPLESRPDALIAQEPPQRPKERSLKRKASTSTGGPMPKNGVGIRTLKGAVQKNTAKNPRNAKEAAKPLRDRTTTVHNAEAAAKGVSRRVCQDKLCTYYSHIQQRTGKLVKCQALPDSNLLNAPTGIPILHRAGDIGGTGFTTPVSPAVCKSKEGNLSSSKPCLKKKHESQKAQATSLNPESVPLVVETQLQSPVHKVNRLSRKYLKK	283
comp391416_c1_seq1	XFRRRVRQWGTPPNEASQSPHQSTPTKEPARRSPDAPKLSRMHTATTSALSGTKEASIITGAEPHRVRTPEGSPFFIPTMNLTYALVMWSGTHAPDCRGAPIITVLYEEPWSFTPALGDRVRKSLSGGSIVIDDASRSDEGFYTLCTSSSQPLLVIELVLTEPYPAVTNPPDTITTVAGPHGRSWWGRLLVLVALLMTSMLAGVLILKGKPLKRFFIRHPEGPRTREALPSAELNEEGLVMLPHPLTPHHHNSDRNGSSTGSDAGSSTRKDSDEVVVVNADTD	283
comp209402_c0_seq1	XESAQVSPPSNNWDSVRKSPHLSTANCTTSAGESSGGQLKIRSRTPQSEDDDKVNPMKGLGLCESSNGLSPTDSQMLSMAHPLPQHPSSTAIQEDGEPVHQSEEQLDLMLSLSASSQPAQEEESTVTQGRDVETKQSDPTLTPVLMPICHVDDVTKQSFPEGRERDKEMQQHEVSECTIRLLNNVPPCQDDIDSVTVKLEETHSILTMDQPPLSVNAAIQDEDHNTKFRKRPAIARKKASIPSQKRRRHDHSLRTVKDFHKPRGSGTTTSSVRLHGRVSGSP	282
comp380891_c0_seq1	XKRQSCPALAFLPSHVTDLDASHLCSGILGGSTHDIATNSCHREVLTDGEEIAHRRLPTDFLPIPQVSXQRSIMKSPAISNEDYSSLCPDQQDRSDTRRFHHIVLSRLKSFVRLPWMDTFQRHTDLEYGQCDVDNRVVESKSSYSKTVVAIVVLAFITLMVLLLLWNYKCIMIDKVCEGNSDLLTPVFTEDSTSTNIXAHTRTLRRSRRMVCTNKESQSSNITAPRREFIALPRECQQTVCDEKCAXTKFVIALMCSVLEGDNLSRELCDRKLIYIPFGNVL	282
comp391451_c0_seq6	VPPAAETSTPDRLEPLCLENRGLEESGNDHTIQQSCRXGVGVCGRRELSEKRGEPFLKESERVKSAVNEHRGYPARGAMSDDECAAREQESLKLFTETATERNVENRSTVAIANNEIGKMLQEYEKLKKREISRWWEIASLKQYVAVGRIPRGLSDDNSSYENPHPNLLREWAENSASSSNNMVGILIRYAEIERQEVVARLKELTTAMDKNVDQTRIVKFKGELKNRLEKYEKRIKDRKATKFLRDRLDYENGCIYKFAKRFDAERRKKVQSGTAFRQEAY	282
comp710266_c0_seq1	XSISDHQDAIPELQVPCDKDVLSGSEDEEGEIGSPLPGAKSARARLPTLLPQACEGSSQVSPVHSTSTRGTQLGRNRGESADFTSPGISHNSHQNAEGSLGVKPPILENPGNEEIDDSRGEEVKIPTCKRLNGQNDIDNCLSKRPWFHRQDDLSEETSLEDAANGPLPNCNGIRRSGLLGSTPGNQTSSNTERLTEDLAGIHRSVGKAISGDPTDPALPTCIGDPLCMANPDWKEQEGPDSDSFAPLPDVFTPPEDKFTMTFPETYDFFFCDAREQGESNAX	282
comp322667_c0_seq2	XRDQLMIQCYSKKAQERLWAASNPTLKEAITIAKVVEESEKCKKKIKMIQQDKSTEIAVVQPISDQVIPVQGKHIKSTVPGKVVEESEKCKKKIKMIQQDKSTEIAVVQPISDQVIPVQGKHIKSTVPYNKASVAKPRPSVQNQKQVTRICHRCGSNFHLADSKNCFAIGKECLKCGKKGTKLRMCKTPKQKIAVITDEEEEDDTAVMLIKSDESILSGNEKCLARPKADFTINGHEMSLMVDSRSLYTIIPKTLYDTNCKEANLIPSDVILKGYQGSTIX	281
comp363640_c0_seq1	MAEAGSSRRESATRTPCGRRRRSGVQPRPIYTEAELAALIFWVQRHLPSMLAAGGRPGSGYALRERRLLWGKVRRCVRGSTGVQRTTQQLKHRWADIINREQDLLDLLGVEVEGSLHRPPVAEPVPATRQHGVXTEEAQAVGGGGVTAVAGTSATPTAGGPPSRQKLAARLRCHRIEAIAAEYRKLMALEEEEEEEKARASGRSSQPSSPPPSQPYQPQRRHRRQQPGSTTATTQQYPTPYASSTTDRLLRRVLHELALILLGQQNLAQEVAYLHARLDAL	281
comp390365_c0_seq3	XDLEYKHTVRASDRTGCRSASLGPQNCEGFCVVCADXEKPLEGSSQSVVCDLGEDCLDVRAASASSTSGLNLKTELDRCVGFLQALSSMAGLHCGLLLYLLPCLAQLTDQFGESSNCGTISKRCGTHAEIPCSADSNLISATVVGPFNTSTSKTNTCLNLTPPTSQDGRLQLTWSVNTANLHINHVQHSDAGTYCFYLKTKDSSGVFYQAHLQIEGDPGDSEEPNYAMYSLFAVPVLICVILVLWIYCRGCYVHQANDVLGQSSPSGPPVMDDIEMAAGAQ	281
comp391259_c1_seq6	XHRRYGRCVLMEXTPFHFCTQCHTTYPNTDLHQVCNLCLSPDHRKADCDAYKSFRSKKTFGDQRARRLERSRCSDDDTPNIFSEEHAQEEPESEEEDGAFSVEISCSNVEEELEHTLPLGQRVSTIAPNPAPVKEFQILLDGPGRPLPSGHCXIRNEILDAPPSGPAVKTAVKPKPSXFSTDLIGSIKSSVSAKPSEPTRQPAPSSSVPENKLSKALIQNQPNSNPRSILKXSLSSVKPVLEKMNIKQRKIHIQEGTEQIIASPPSKKQLTFEDDLNIPVP	281
comp392034_c0_seq6	XFTKPSDIQSNVDRMRRKGTIGEETVWPMDFVENKFLEVARPPHQCTNTSAPASVCGPRMALNIFGATFFNNKWIPDMEFQCRNKTHLNHVGEISPTPAXTPRARKSRIARSKVHMVGGEGTTPNCTETYTVLFMFQRQRNHTIGQXRELQHGHLHTGPAIGLMDYYWQCDDHAYIQLIPGWWGLFTLMTIHTPSLVILGENLSELSQHSLQKKTTLLHQARRRRTVDYFDWAQYKNIPEEFKLLTETQVNAGGYVPIFSMDKSKRPLATDNQVGTDENDK	281
comp180642_c0_seq1	XLVFESPPGTERCDVTEENRERQPRKEQFFKPTGFDKNPFSRLFPLDVKDSKLKKEIAGNKRVSVAKTQSALGKIFGLSAGTLKKEQILETEKLPQKPSDGNSKFEGRPSLHYTGLEDTKDPVTTPKEKNWVVTKNERTQEESKKLEERCQESKIVDPFGYAACQTGHDPSKGLPQFKCNRILEPEDSTKYAGPENSSHTQNEYERPNPPEIIQCPTELQTVCQDQTQSKSEQMKDSQNRLSGLLDGGISSESIIRHSGPGIIETDTTSQRSQIILQSEN	280
comp189187_c0_seq1	XTFHSTGALSHVIYHRSVTYVCHRNTGKWIARPVALSDPRKPSDIVKHIGSKCSIGILKTLLISLAXEDVGEEEEQHPEDSVAEEEVYSIEGSSNSEPKISFDMMDVTLTHHVVSKVPPLPQPCVEYSRKHTAPLEQEALGPTLPFGHVWHXATAPDASPSSQAQKHQPKPKTLATTTPAPTRPLVPADHPHPLLRLPSETSTPNHRHGSDLKASKTAPKNRYWKDSRAYPPLTSGKAGCSTEADPHSASYRTYPDKVFSSYSATIKKTTVFPRVTQLIX	280
comp351316_c0_seq1	XLHSSTRTQSSAQLPGRAPLHSWNICISSYKSPITSPLMEPLPTDHPDSXPLSAASSLTSSPPHHRLQSLHILINLNFHLEHQTDPYCTAVLKSLNNIGLTQLITGSTYSAGHTLNPLFTTSNSIKHNATLLLHGQTTAFIHFQMNTPQVNTPTSISLPSRSWGKFSEADWFITLSTGQPNITDTLNKDITGFNNWIKNCEDSLAPIKPNQQRRFNKRTSWYTEDLRDAEXHCKPLDTENGEPATKPPALRRYLXQLRDIKKRPLAECMEESSNSCKEIX	280
comp375423_c1_seq1	XAECTVQFLLMRKRMLKSAPDNPVRTKVVTPQVEKXFKSSLSSALYIRGQVFPDSLVVHTSREKQCERPLPQIRRPIILMLQQTVVIGETTEGLIDNSVDQMSMSDRYHWEEMETLVQHLLETXRNSVEEFIMEREAISNMNIHSGLNTTDTASCSVNTSIHRHWHTWLHVSEFKPKVQQHYLNIPFNGEHLFGLQVDEMLAKIEKDTDIPXSMDVLQSVTPRGKPTRAINKPFMSLRQLEDPXGLVTVATLKAVVEVALGKEETGLHLIQSTCINSRTV	280
comp378192_c0_seq2	XPHHMYSMHASGSIITPATCTLEEASSHSNMQARGNIITHTTCTLSIITHTTCTLGKALSTQIEPPHTEHAHLRKHHHPRTTHAHLRKHQGKIPHHTLNRQRMCSCSTRYPRKVEQVNVNTQDGYFLGSITGGPTLTNCELKKYQYILHHTHDRYSMGGKQARFIINTESECEKYKCLLTPPQHKAQMQHKERPGKVLSDKLSITHSEQQQYVEKECKQKEDAAGEVSLAHTGPRLQVHCAAVASLFKAPLAQYACLYLQGQLKSPCVIFHGLVNMGQQX	280
comp387956_c1_seq22	XDDNTPGDEDMDDRSDTSGQPEQKATVSLTVPTTPPTPHATPQLTPVPSACVSSTVXYYLVPPVLYPEVTITNPVTEEPEISGRVHPSPRAKACGGSVCGRVTVGPLSEATGVTHTQATIEQVFGAYQDSQDVMGQVLAEIREMKQLRWDIYQEIAGIYIEVAGIHTEVTIMNTNMYSLVGVMWDIXYNLLKGFSICIYLFLWAKYIQTINICCIHREGGPVRGRHASTSPPDSPYPPPLKKGDVQVEYKELRRARQPPPPGRNLAANIILYVLHIHFVX	280
comp391643_c0_seq2	XDLEEGRTDEADLQEGRTEEADLQDGRMGMKPTCKTVARRKQTCKKVSRKKPTDKTVANQKTTRQRVAEEQSPTTRRESRDXKCGQQDMTQEDVGXEETWLKSDKSHQKSDVKKQKKIVTTGPVTEXCEDSVPTSGQHQEENMESARFMEEPGEGDQVGVKTGPRRKTKKEKSKRCGKSTHTPERRHLKKKVQKVKEHLNAVPEEQQRHTKHKSTSASSDHLRTTEQSKPVSFATPTSEMERTQRRGHLGAEASGAPVAADDPRKREMNCCRSLWKSREN	280
comp366742_c1_seq1	RHTTKWKLMSRSRARLQRALRLLLIRRPMRRGRISTRGMVLSTLRLARLRASPTFQEPEQPRPNSKCFMRPCVSFFGGQTLLNAFGARRVGGDPNRFRDDSSCLGSGGPPGIHSWIQTDAGRTILTFPDAGPDADTPSAPIPIVIPDSEPDGHHLMPTLTLAEPLIPRSEPEPFSHGLGLEGXXERLQDPEEYQPYIQDPIMDWSEKLGEASGLDTSPDTGMLSLPTMAMEEGASYAMVVRMASEILDLQLPSVAVKTNILTKVLQPRAYSSEPLLRFX	279
comp367779_c0_seq4	XGPVIASSVFSLKAKEQGGLDTVDDDKRHNDAHTPSSSVMKLDEFTMSSEESQCQNDLLNTNKMVHPHLFSTANIESPDLLSLDWNIPSTLGTGAFSVAMNTERIKEEGEAYAVSNQKPEEVKNLHNPTGFLPLTSDPEVTCLDPVDGDTREECSSVDAGTEAIAALISSPIKEEVEKSSLGCQDSGVKGSIRCLLDDSVAASVASQSFTDENTLLQQETEDGPVNAAHRSNTGSMNENEVHTESPKKRQKVRRSRRSHISTESCLSEVGNIKGNGSHT	279
comp381935_c0_seq8	XKVEHKYSKLTINSKSEKSHTYNSYESHRCSLASLQWRPVILGSPASRIDDSTFSSSSCSLSWIFRFSXQSAPSSNPFRVQRSPEFLCIXESLRRKERSHLSPPHEQAPRGQQRQEAAEAQFEKNKAAQPSSGLKEKCTPEQKLQYQHGEFCSKDTSNHSAGQECDKRGKDRGVFKKGIVHIRRMFEKGVGRMRNRDEPVEASTHTQLNTEARSSRCDARRSPQLWQWAHRRMKGGLRSSSSSSCRRPPEGGHAPMECRELNREDVCEQGRPEPNGIGX	279
comp382376_c0_seq3	XRSRTLLKETLKPVGSISSEELPYCSATSSEFXICLVKKVDFLIQRRGLAAVRSWLHLPLRAVAGALVRGRRREAAMRILGHALLLGLLLSQAVQGQQGSASAGGAYNLQYPSENVDGSGQLEKRSSGTSGSSMGTDADNAASSMLSSNTTNNAKDSSFNGTSTPRSHGTEGKVCIELHFLIAGAVGIGLVSAVIAFHVSCFFMRGCKGKKKKQGQEEDQVSMQYASLQNLPIKEGDASRGPEQDAANKTCYATIADIMNEPRPTEEKDMDGASLKENP	279
comp386124_c1_seq4	IGLVVMLDNFAIPISTQRATKNQGQHKRQDQNVRSLKDFSKDSLMLVLISYPINPTYKVNTLQNNFNTFLENCLNIHAPIKAHKFNPKPXTSDTLKTLLTINNPSADRKDNRRKTELPMTSWYETCRQLITSAKEEYYTSTISESTIKSRIFFKIIENCTNXLLDLPNPHSIEKCNTINLFFSEKIHIXYTKPAFSLTPTSSHRIPYQPTLSDLTNIFNSLKVISSEDTLSSFFIKALSENALSPLLTIISASITQGIFPEALKMIXILSLLLDWPFLX	279
comp387014_c3_seq1	XVAQWAKMHLLPGSLFDILIIGLRTNLGTLPKKKEYREGKIGSGAMPPTGPRQCNWKSVLLAILLPTPAIIVTTLIIVYSEDLEIPFINGRVGDGSDPKVPLKGHEINMTEQDVVGEADKGEQGLWDEYAGNQYVEMLKMYVRIMNISECYVCTHLPTDTAHSMSYNVLPVSKYVGCVLMRDMLLSQHSMSVAVAPPESSKVATGQGTAPPKTKRAPCTNMQPAKGGLEMLEGFDRISRNEEWKGRAGCDDLGTKKAGALKVPRFRVDEHSAPSCILNX	279
comp390581_c0_seq4	MEDVSDTCTGHGDSFQQQAIFSVPGEVDWVPPEDTTGTIQDSQAQTLVNQEPSGVDDSHHSSEDDDKPGPSGMGHPXSTSGCNIHILCDHSHLSYQHPADPYQHGHSSLGQHQQHSNTGTLALPNNNTNANDEEGSVSTVPAPTGPARVGRGGERGSGDRHHHAAGAADAETQNLSRILHAYEVSKGDMGQVIGILRTMQQQQAAQNEKLDRFMGKFDEQTTVYRDIVTCLHQIATNMFTPPCVPTTSSTTISAPGTGRDVDSGGEHPAPLLPAPEGPL	279
comp382902_c0_seq2	XGALGGENYACQPSASGHSSNRTTQAGKIPNLDEPTAISFMNMTEEEEFMEAADAAEALLSNTAHEGPNHIAGDQIYSFSTPEDNNANDATISNRPPVHSTPHRAVVQRSSRLPTDDLKTKGQKHKEASAQKAPGSTGGGSAFDNFPQVSVNGGLRKRRSGCKEQGIQKHNRKADASDNNSDTLQTFQVSNLNTPNPSCVPSRRNSEQILGVTSHPISAAPILLHPPPTPIPKSHSQTSKNSHNRPSNAVNPHNEQGIISLVDDDDDDESNATIEYAI	278
comp390054_c0_seq1	ADMVVTAKELIKNVVSHKLAKISVRKSRKIEKLSLSMNKKVSLSLTTTKMTAVFKVVGGASTEVNKTQEAYKTPMKKAILSSEKTQTIHHMSSLALQQTEXEKPSRVKPVKKRLSYDAKTSNAELLSDYTQAMGKTWPRQLEMDLPWDAHGSGCCLXSMRKNVPSVAKASTTAMTLSLAGLKISANTISPLPVMPLIQTMAISPLNIPSQPLELILQVHVVIENEENIHKEQEEQVEAVFSSDEQDEEEDKQPSSPGQLHIKNVPHPRYEKTFHCKGS	278
comp390054_c0_seq3	ADMVVTAKELIKNVVSHKLAKISVRKSRKIEKLSLSMNKKVSLSLTTTKMTAVFKVVGGASTEVNKTQEAYKTPMKKAILSSEKTQTIHHMSSLALQQTEXEKPSRVKPVKKRLSYDAKTSNAELLSDYTQAMGKTWPRQLEMDLPWDAHGSGCCLXSMRKNVPSVAKASTTAMTLSLAGLKISANTISPLPVMPLIQTMAISPLNIPSQPLELILQVHVVIENEENIHKEQEEQVEAVFSSDEQDEEEDKQPSSPGQLHIKNVPHPRYEKTFHCKGS	278
comp392655_c0_seq4	VPEVDWGTSTGVHSPSEGRDALLTLDERYRERGSPMVHVLVCECDDRPEECGLNDRDSQILSCQSQESGVGYVCEALDCEVKVSPCVELCNPIVGEHIVSSCFPELNQHLLEGEFSDPRELAQEADLWVSTRGSVEALGNDPNRSGSDVFQPRVVGEVRSDAARSPCCEEVVGPHILSRGSRSETGIGPEVPQPQSPGLDGSMREHQVGSLVCPDGPSVVGGLPVLSEMGVPVVRPPSVLVSGSAPPRGRVQKLSMRGERGKESPVGEPVGQGPARRX	278
comp392919_c0_seq12	XFRSKKTLRDRRAXRRGMQSQQTGSILDLFGPESEEEAGDPIGAEEEQEQISLSDDGSDQDEDILHGQHTLSTVTTSPQLPSQPKKKALDQPAPSGPGGHRDHTSKRSTSWLGTEDYQKSFWLRKAPFQVGHRAKFFGVEDKVQLXNITTCTENHLRSENTNPETIGTENLVPKQTDTPKSPKKHSFGDPLQKPDPKQNILVIHPKTGHISTKVTLKRGATTEEEHHIPLKNFGTNPSPLPSPPLPQSLPVPTSPEHSPPYAPDNQGGGDGDDYNDYX	278
comp360117_c0_seq1	LPHLKQAVNETVLQAVGDELINDINNXTPLMDTTLNYTAKWTAEQINICVTIDNPELHDSHLLYFSCPRNLYESKVETICLNGVLFPPCCALSTIYTEHKLQRLXSKNLQTDPWGNRSRSSQRLQHQYKMKEHQQTTSKWLGRKKTIVALILAFIPIVIIFVIAWFLHATIPVHTLIPSSPTPPEHHHFDLSPREKARREWYWNNTVIQTLHQSHLVVNTTDCWVCGLLPHSANRATPFIPYSFSIRAYCVSWLILAKEAFNKNKTTGGTWYPQFGX	277
comp390861_c2_seq7	IFLKEKIPPKETDWVKIDRTVEEPKXDSVEFYERLLQAFKQYSGLDTLDPKVMSQFVLKFVLGLRPEISVMIQQHLICWQNKEIDEVLKYARYCSDEIDSKHRKLKDKLMLVQMQTAGNPVQTQQNGGTLGRSQGNQQGRTQTVQGQSIAKPIDPKTGIDVAMLKKSTTCHLCHKIGHWKHECPLNPENQLQAGQEEEVKEQVPDPVPTVTRPISMIGGTTGPTMAVPXPTRVSQKVQTLQQMPFFEVVDEVRSQDEQVQQEGGEEECTLGAVLEVD	277
comp390861_c2_seq10	IFLKEKIPPKETDWVKIDRTVEEPKXDSVEFYERLLQAFKQYSGLDTLDPKVMSQFSSKFITGLRPEISVMIQQHLICWQNRDIDELLRFARYCRDEIDSKYKKLKDKLMLVQMQTAGNPVQVQQNGGTLGRSQGNQQGRTQTVQGQSIAKPIDPKTGIDVAMLKKSTTCHLCHKIGHWKHECPLNPENQLQAGQEEEVKEQVPDPVPTVTRPISMIGGTTGPTMAVPXPTRVSQKVQTLQQMPFFEVVDEVRSQDEQVQQEGGEEECTLGAVLEVD	277
comp371079_c0_seq2	IDSGRTREKAGGYNEPVFTQGSNGSAKGKELLAESTSTYTGAELPESVDLLTATQDRMLETSKKQGPVLGVPGGPISVFHKNDEVKDINGSAKAKELLPDATNTHISMESLEFAGLHTATQDMLLESSKEQVSWGSNCENTVLGAPGIPISALQVSDKAKEDIPDQCTSTMEGMGEVANEMSNAEVSQEKMQPSSIKXGIQEGRHEMGYLSPDPMENFNSLNEESDESDIVVSNSSSNDDKGGDTSTSNYSQQGVKRIPRKTKKLSEGKKSNYKRX	276
comp372528_c0_seq2	XRCREMKCRQADDVLDIFGRQQDKDEETSAAQEESSLFTILIQESQSDMDSATLQPAQKHRTVSTTTPDPKPRSVLTKKLHSLPLQECHCTPRKAESESLPKGLGSKKLACSRGLYLFHIWSYKASTFGIGTEIKTGYFGSDSSSAXVKAPSTEVFYFQMEDSTGVDPRCHAGKTRPNAKNAPXFNLELRIVLQPAKNSLKKQLTFQEALDAPLQPPKKKDAATSSLHIPTPTPSTPTPHSPTPSEQGDISPHSPIIYDEGDIPQDMHPXDAWDEX	276
comp388630_c0_seq2	XMAAQIGLRHTTAAHSLDGPSILMPGPEQPSTVVGSTETFSIAPNQKEWGPLTTHKEELSSITLGNTHRCPFKVNGLVGPLGSTPILNFQLEPTPEGSSQARCPATPSGVNKITLLAHNTDSQPVLGSSLEGTSIMAYDMEGYPYSKVQSSIAPQSLDLPSCSSSTVDHSSIPAPIAAPGVRSFQIAAPIQESPVYVSSASERPVTMSRPLYESMVSVPVLEEPLIADVLVEHVIPACGRETPSVTAAEFNHAHQTLIPTDGVYLDNEAFQKERVX	276
comp389007_c1_seq15	XLPEGPEDKKEKEGGPELESQXQRPERGVEADARKTEEKSEDQPFHAPPRHIPGGVWLDKASCGRDHSFTSLSDVTQQNLFCGAEEMSGTPCSHRKRGPGRDAQPGCLLWNIHMNMTEAKLQSKEVLDEAVPPKTKERGTIQEPQPIDPPVFESQHIESSLVGSPVFEPLPLESDPLFLTPLCPECEVQFASPQEEQCTKGKVGLVGSWMKNRVQVPCLRYQRWSREREIGALFGQSPNRAKRTVFLKKRCFALQRGIWIRARRTAPPPVLNSAYA	276
comp389007_c1_seq19	XLPEGPEDKKEKEGGPELESQXQRPERGVEADARKTEEKSEDQPFHAPPRHIPGGVWLDKASCGRDHSFTSLSDVTQQNLFCGAEEMSGTPCSHRKRGPGRDAQPGCLLWNIHMNMTEAKLQSKEVLDEAVPPKTKERGTIQEPQPIDPPVFESQHIESSLVGSPVFEPLPLESDPLFLTPLCPECEVQFASPQEEQCTKGKVGLVGSWMKNRVQVPCLRYQRWSREREIGALFGQSPNRAKRTVFLKKRCFALQRGIWIRARRTAPPPVLNSAYA	276
comp389007_c1_seq21	XLPEGPEDKKEKEGGPELESQXQRPERGVEADARKTEEKSEDQPFHAPPRHIPGGVWLDKASCGRDHSFTSLSDVTQQNLFCGAEEMSGTPCSHRKRGPGRDAQPGCLLWNIHMNMTEAKLQSKEVLDEAVPPKTKERGTIQEPQPIDPPVFESQHIESSLVGSPVFEPLPLESDPLFLTPLCPECEVQFASPQEEQCTKGKVGLVGSWMKNRVQVPCLRYQRWSREREIGALFGQSPNRAKRTVFLKKRCFALQRGIWIRARRTAPPPVLNSAYA	276
comp357546_c2_seq2	XGLSEPDYLELTFPAGASVYLPCGFSKSSNWTTHSWESVKDSFNLDENFSVTIEVQPGARPLGAALFKTIDLLIPAVRSEDAGVYNCSWGENSDIIELEVIALSKWGMIFGDSYWIIVAGTGGSLALSAFIWGICLVIIKQMKARRKRQKATSRSFFRITASSTPNTYIDVPAVFTDKGKKTHDEDGDSYMNVDLGQFEEDPKKLRRKTIASDESFNVTSEGIQRVNENLDPPGSQQTTHRMVMFARSANWDLSADTNSELMGNMSPHYASGMLM	275
comp360699_c0_seq1	XPPAKKRKRQAVGKQITQQKPGKITMTGNNLIKEVTTGNKGTVSTEADYWKQFEIMVLGFLDPLINKLAAIDIRLSNIESLMKGTSEKRVDCSQRVNNATDSVKDNIVLSNAIAIQNDRLNSGDKGSSHTGPQVNMKSGSLECAPAQAMKAPLSDQTVKDPTYNLKPLGVRGKYDEGPPTILHLPPEATPYSVILANVPPLTSGSYEHWSSLRNKPLHFLRKKTGLDECLFTEFKMVRRIGWVGNSTKKFKGECVVLSFRSPALVKAILERFNVX	275
comp368643_c0_seq1	XPLKQRAILACMLNTCSFSKPQRNGTYCMTMLQTCSLSWKPNLGAGHHYSHHHRLQDHQGRLSAQAXIWSCHHTQSISCTTYTSSPSSYLEHLTLKILITTTFSLGGILIYRCIQTTRPRTNFANDDMDFVAPIMLNATSFILIGDHNFHLGPNSKALLENLGLPKHVKNTAGHLWNPIPSXISNPTIDKXINFDLGRQFPHHFQQTHPAPPQTYHHRNRPPKLEKRSGSTSIARSMHASTPWLTQTQPNGKSRTTDQLAHRGTQVDETPLQATG	275
comp381112_c0_seq3	KRSXSEEEKTAVFRWGNTPRKTLWSARHVEGLGEQKTRKKGQRLCHTEMKREENGGHMARCQXDQRTRSKSKKNNSHPHKGNPEGKRGRCTKMSKRKDVGRKXAAKRHNCIARVIHFPEKPQRRTSQTICNAHPGGKWTLPIRGDHPKKGVSCDCASKGRKCKLPKVDSPPAGLMCGPTAYMVRLHAIPDCHPNKETGKTVENDFQWRDHLKGPRRGPVNGVGDPGRSLXDVRTLSEADCAMSLPHYRDVFLQPLEHPINGKLYVMFHGTTVEKA	275
comp391643_c0_seq8	LEWEEADLQEGCTDEADLXEGRTEEADLQDGRMGMKPTCKTVARRKQTCKKVSRKKPTRQRVAEEQSPTTRRESRDXKCGQQDMTQEDVGXEETWLKSDKSHQKSDVKKQKKIVTTGPVTEXCEDSVPTSGQHQEENMESARFMEEPGEGDQVGVKTGPRRKTKKEKSKRCGKSTHTPERRHLKKKVQKVKEHLNAVPEEQQRHTKHKSTSASSDHLRTTEQSKPVSFATPTSEMERTQRRGHLGAEASGAPVAADDPRKREMNCCRSLWKSREN	275
comp286408_c0_seq1	XSSATLWETTTETQEDRAGSEEPANNEDQAGXEEQEENTTTIPVPQRQRHIVPTLLLLDAGPQDTSGEGQPVQGQRAVQHRAQSPGHHSEGSGSRRRARRSTIAAAVDEHTMFGGLEGTMVKVQRLQAKALRSIQRQFASHNHNMSELRDGFRNMTGALQGLCAEMRRDQAARRRERRFHSRLDMYSKAVNRLCTATSLLSRRCVRMQVEMAHCCNDVAKGLVQVTHAVDQLRAAGTGPLSSLESEDQSSRSSITPPIPQNRRRSVRQGRTPDD	274
comp361178_c0_seq1	XKRKDPCSSEANITSKAKIPRNCSSIISYLTSAVGVITNEIQDVEAQLGLGVACEGTSVASGLSSCLAIASGSAQEPERKGNPVDTDSVTTPLSHLVDQARNNGNREPKRGGLIGIGSKKRRKGPKSCNGIKKNLSRTGPTAQGPVEGLIAPDTTRVDSDPVLAHIASLIGTLREDLFKYVQTGLDRVMDKLAQIELRMAGHKDGKSQVPTVNPIGPSVSHRVDRNNPQSMCSWPPPGGNGAHVLSKNMRTSNDLAPGGVKENIGVGLGPRDPX	274
comp367779_c0_seq3	XGPVIASSVFSLKAKEQGGLDTVDDDKRHNDAHTPSSSVMKLDEFTMSSEESQCQNDLLNTNKMVHPHLFSTANIESPDLLSLDWNIPSTLGTAMNTERIKEEGEAYAVSNQKPEEVKNLHNPTGFLPLTSDPEVTCLDPVDGDTREECSSVDAGTEAIAALISSPIKEEVEKSSLGCQDSGVKGSIRCLLDDSVAASVASQSFTDENTLLQQETEDGPVNAAHRSNTGSMNENEVHTESPKKRQKVRRSRRSHISTESCLSEVGNIKGNGSHT	274
comp193126_c0_seq1	XVRHGRSVRRTRRVRQAPEPGNGDSAGVHGGGAVKGCSSHRALQMPVAEQGGMGSGSSAARRNRGRSSGAAPRSRSPSPGSCSDPCRVPAEEPPPSWAVGPQDCPEPRLASGRPQGTEEDDTDGELDKALAEFEGLCEPQHGQPQTDQGRGSSRDPPIGTCDRVPGSSPTLIPSLELEGTAASAAPGWALLDRPPRDSELPIWGRGHCSTSCLPEQRGSSPGTDLFTRSTKDEQNNNLSNKCHSRKNITSGSQGPLSYDLSEEELMASIEREY	273
comp302827_c0_seq1	XKHFEVPKKLVISSILDTDDDIDVDDNDDLCDDDFYAPSPSSPPYKSKADSFVFSPVLDSAGVPLFDPSSLRHPNSHEWFPSSHVGEYIAARLRLPLDKSSRSKLKSECPKPSLPSHITAVPSIDQPLLTFFSKFGKDPRKGVAKAWSTCQDKLLDVVGPLARIFDMAETARLENLDLNAEDVSLWVQRAFCLLGNANAAITHERRKGLLIKLDPKLANLAPLDPGIKADGLLFGDSLVKDVSKFVSTFASLDKAQLSIKKVFTPRVFGRAGR	273
comp368353_c0_seq1	XIPEEGMVPLEVPKRYMQVRRTGQAYNRPAKKEGKDRPMSDATSETSMXSKHETGGRTPHPRENLIGRRRAWHDATPQRRKEQWHDATGQTTTTGAQDGTEKSDRTKDXAPALRKVFIHTSQPLGCRDVTGDSSTGGPTQRSLRPDPTLRSSTVLAPVTGCLVSVAPHRTVHLPEDNGAVPRSPSSPLHSLRSPRQKIAAYLPTEENQHYVITIQVHHHQGASHNPSESTHAPNNRRSVRRTTQEPSVHPVNLQPAEVEHTRPLEDPPLGTTQ	273
comp385574_c0_seq4	XSFNVAVIRNLREKMKKDXNQDPEQHSLGEREDEIYEERHRGGRSYGYMFGKYWGERHEDRMRRWRNVDIADGSFPVMAVEEAVGRKCLAKKKHLKPSGYGYGPNESDDELLDDILIKRPPPYQENPATVTPNAPPMEIPKTPQANQVPTVSSSVNRPENHPVSDLNNERQGNVVPQTKELARQHKPLTMNVEALTVPVTIGPVIPVFENKGVRESSLTVPLKSALIIVSEEIISGSGRSEQPITSSTLSPPTNLTMNQSTASGDREMNETPX	273
comp387691_c0_seq8	XFEMRQPAGTIPNLFAWHYTNPQILFYLAMQRAQGDQQLAAAAEENTDLQTQSPPPESGLSDAGSISFSDEEHGAGPSGLPGPTTSQAPTVPTTTISATTTLTPAATTCVASTTTTACNTLPTSVVSNTIAQSEESRESQRVRRVATPQVRHSRAGGGKLGDNIKRTLGSKALANIARVLGAYERAQGHTGQALEDSREHGLLLRSIDTHMGQIVDLLDQFAAVLRDRLPAQTDQRTSSGLQEDSSPTFPAATERGESSDHTKPEAEAPLPND	273
comp389096_c1_seq3	KLLIEALASVRTSYRLREQRKGPTTTDRYRPLLMRRRRIYSYKWSELDYLFPEQLIMWDTAGQGDGSDTVQLLLTRVTEALTAADQCLQSPDAEDHTFKASRRTLTEALQLASTAQNSASTLYGASLEQGSLCQPDSRLLATLAGLLRKAASKVRSRRVRMERAADSVRQDKAVAAGYHRHFLPFLRSYRIYEEQAVDPVWQDQFAAAGYHSHFLPALMSYSIYEHQTVDPVWQEEAARAAERPSRQLGTLLIEKKSALRTWLGAVKGLVDPX	273
comp339816_c0_seq1	XRSRRSVAXADIHAHGTDVSKGEVLEDIPVQEEEPFVDDIEDTIPQLTPMSTTVQVQSQSSNVVRAGSTLRVSQEAVDITQNGTVLGGLEASMLKVRCLQQREIKQINNKFTNIENSMATGXGEHYSTLTDNQQHMNTKIDNLREAVKTLCLDINADHVQQRRRECQQSARIGRLKRAINKLAHATSVLSRRTVSLQVEVGHYSGDVARGLVQITNAVETLQTTQIAGASQVVCPESKDHTSVSSMSVSETMSVHETRSRTAGGENLGASTT	272
comp384034_c0_seq6	XCRVPRKSGSSEQEREQRWAGPKSASKGKKRDVAETGPGVAGQQEAPTTNATAEGSANPIYQPGAANASTSNHQQLRGVGLQAPESLAPGGAVTGFPHLEARIISSRIPPRAGPSETGGGWAGPPSFQALSGIRKTSENTATQTTSDAGSSAAAGVRGRSSDGHCSALLLPNQPRTCLRPSGACRSQSHPLLQTSQGSVDCQSDAGELQPGSGWQTDLQQEAGGAGAPDGQASRRELAGGMQEVAARTLCSTLHSTIPVTPAPSPQCLRRDG	272
comp720121_c0_seq1	ATGITGEVYPSEEHLPLQHSFGGIGGTLRYHLCPTAACGTITGETVRPVWRRRGSELCIDLLQEGAAYSAVFALAPLPAGSVSDLMELDCARSHLRGECGQSGIPAETLGVVVKEATAYGVTIHFAYPSSGPCSSYLTWLVPSLSPPSPLPPERRSRLFSGNTMAGKPPRSATATQLEKIAFKAKNGELSQELTAQVDTAVQQATPTITLLDVMTTLQQVQASIGTISTDVSLIRADFSKLSGRLTEVESIAHELKTDTAHLKQQVHQLEVE	272
comp389914_c0_seq2	XIAQLSRQXFDFWKDTIDTKSVWGITDWQVQGTEALLRACFIPLPIMFLNETVQQTSCLGLAKIKDLNKPRVPISSHTEGNETSQEMLTLDDIIQYNRSHPDWRKWLIWPSDTNSCHKRFLGRTEGFNIHSPDPRYVQRQHPGVVTSYSVGKLCLDWLETSTLTEVKQHLSSLSQDVDLRDFLLDPRKPRQKRFIYAGIYAAYNEIWKISQQEATERIREIDRINLEKTLAMVDNGLTTLTSRIYSLDNIVSSAIDILEQDLAMLQHGQSQ	271
comp389914_c0_seq5	XIAQLSRQXFDFWKDTIDTKSVWGITDWQVQGTEALLRACFIPLPIMFLNETVQQTSCLGLAKIKDLNKPRVPISSHTEGNETSQEMLTLDDIIQYNRSHPDWRKWLIWPSDTNSCHKRFLGRTEGFNIHSPDPRYVQRQHPGVVTSYSVGKLCLDWLETSTLTEVKQHLSSLSQDVDLRDFLLDPRKPRQKRFIYAGIYAAYNEIWKISQQEATERIREIDRINLEKTLAMVDNGLTTLTSRIYSLDNIVSSAIDILEQDLAMLQHGQSQ	271
comp389914_c0_seq7	XIAQLSRQXFDFWKDTIDTKSVWGITDWQVQGTEALLRACFIPLPIMFLNETVQQTSCLGLAKIKDLNKPRVPISSHTEGNETSQEMLTLDDIIQYNRSHPDWRKWLIWPSDTNSCHKRFLGRTEGFNIHSPDPRYVQRQHPGVVTSYSVGKLCLDWLETSTLTEVKQHLSSLSQDVDLRDFLLDPRKPRQKRFIYAGIYAAYNEIWKISQQEATERIREIDRINLEKTLAMVDNGLTTLTSRIYSLDNIVSSAIDILEQDLAMLQHGQSQ	271
comp391562_c0_seq7	DRLTGSGAXAVPVPERRGAFYHYIHRSVPREPSCLPTSPSISLEQLRVAVIFEWLVMVLYAMLKWVNELPEITITSQELPASQTASYIELFDELERYLDAQGAVNNVQSTTVLTGSGGLCRDDAEGHQLVQGTKERPEKRKASTSKVGPVAKKGAAKRPLAEAAQKSVGERSAQSLRDITKAFQNNRSVVTGLIGPVVIAGSCTTKDTLRCHQRCATILKLSAIFLELPRVQRSKLYPSCNIYCTLDVCPEESSIYMNFHNIQNLPDSFAK	271
comp391752_c1_seq3	IDYDTVDYDTMDECNGLQHNTFNVILQNHVSLCTDNGNGVDENGYTASTNKPQNNPDFQKGIRMTLMTEHTTPCKVSPYPLHCLLDTENVDKKGTFRAAYSSNQWKVKYQCLEEEGEYEKFVFAKDQNQIHNPDTSRSSQPFVQHPDGDEDNDDGWQYELDTSEHTKQAPPEEMVQVLEDLCLLIIINAFLSRILRIAESKPTTPEGSRPQSKTTTPCTPVQFPSRHSPLTLSSHHSPLAPKGLIPMSVGRATNHIRVSRVRFVALVSDRX	271
comp392658_c0_seq9	XVNDMTKKNTVLKGKLQACAFDFTRNYSYCVLAQEPYMFLFTGPVADNLCFTGRNGILENTSQMRVLQKCNNVFCMHITFDFERHVPSNNLFFTGSEVGEFSGCPLIDTGQRLMSHMLWEVANVVRWLIFNKQIAGFNAQWAQVPIKRLERVFDMPLTSSVKGLLLLQSVAIVEVNSQPESDFFTDEHSAVQERAMFEPDFAFMCLTECRHLQVTDHLCRWAVYNELHVPLDFEFEWGEAQQQAFEVAKEATQHTLDLWPIQEGSIDLNVX	271
comp285342_c0_seq1	XFVSVKQRYSFGKMASRRRGYVRRRPIRRRRGGVRRRRRTYRRRQRRTTRVVTIKVSVSSHIKLKTEGTSIGIAARLSDLINDKNFLRSWDQYRIVQLSFKTLPKVTGVFSTVLAQDAGNQVLYGQSVIDLDDTKVPSTIAKTLPYTNVGTMRTWSSTKVHYRKCKPCVTLGAIKNSAAAVLVPQYGLIKRSPWLDTNLAPDIEHHGFKLFIEKKPATMEYECPLFITAIIQFRHIQLDAIGILKSGDPNVEDPDPDEAPAPEMIRIGRG	270
comp371079_c0_seq1	IDSGRTREKAGGYNEPVFTQGSNGSAKGKELLAESTSTYTGAELPESVDLLTATQDRMLETSKKQGPVLGVPGGPISVLHKNDEVKDIKELLPDATNTHISMESLEFAGLHTATQDMLLESSKEQVSWGSNCENTVLGAPGIPISALQVSDKAKEDIPDQCTSTMEGMGEVANEMSNAEVSQEKMQPSSIKXGIQEGRHEMGYLSPDPMENFNSLNEESDESDIVVSNSSSNDDKGGDTSTSNYSQQGVKRIPRKTKKLSEGKKSNYKRX	270
comp387034_c1_seq1	XFTRSQQARGKSDPSWFLARGHRHQRRVRRTSACDWLPRVCAPITGGVHINYLLQVSNTAELRRRAADKKQGRRSDXTXITEPNMGGVSSNPNNDGDPDLSRRFIEMRAEARRTHGAGPGTPQVAMLRLDDNNQQVWSSTSRFQGGSHTEADLISYVEHCFFAPMLDGGGSHVYLYTENSPCVSRRDRGIPCLQLLIDFARRHPRTTIDVGFQRPYGSRFTNDAFRMSDFIDQLRAYNHTIGIPEPNVPSNLRFHRVNLASEETYPVHDE	270
comp387034_c1_seq3	XFTRSQQARGKSDPSWFLARGHRHQRRVRRTSACDWLPRVCAPITGGVHINYLLQVSNTAELRRRAADKKQGRRSDXTXITEPNMGGVSSNPNNDGDPDLSRRFIEMRAEARRTHGAGPGTPQVAMLRLDDNNQQVWSSTSRFQGGSHTEADLISYVEHCFFAPMLDGGGSHVYLYTENSPCVSRRDRGIPCLQLLIDFARRHPRTTIDVGFQRPYGSRFTNDAFRMSDFIDQLRAYNHTIGIPEPNVPSNLRFHRVNLASEETYPVHDE	270
comp387034_c1_seq4	XFTRSQQARGKSDPSWFLARGHRHQRRVRRTSACDWLPRVCAPITGGVHINYLLQVSNTAELRRRAADKKQGRRSDXTXITEPNMGGVSSNPNNDGDPDLSRRFIEMRAEARRNHGAARGVPQVAMLRLDDNNRQVWNLTSRFHGGNHTEADLISNVENSSSASVLDRGGSHVYLYTENSPCVSRRDRGIPCMQLLINFACRHPNCTVDVGFQRPYGSHYTNDTFRMSNFVDQLRVYNHTIGIPEPNIPSNLHFYRVNVTSEDTYPVHDE	270
comp389244_c0_seq3	KEINKFIWGGKKARISLKKLRMGKNLGSLNLTDFRTFQTACLARQGIYWLIPEQDYSPVWLKVERALLHNLEPIALLTANKHPEAHNTILKNTKNALLKETKKIEKHIKNSPWESLWSNSRIRYRGKTLDFPTWSSLGIALPKHLEDANTRLTFATIKHRHKLADIELYNFLKIRTALTKADLGSHEPTMLRYMANINKIGHQISHLYKLLRPSDTKINDKANAEWGLLSERVRHQTWLSASRHKITPVLAQTKFWLLHRIFWTTCTNSC	270
comp391238_c1_seq11	XGLFIFPLQSKSASGISAYSVKKQCLMIQNIFEDLIASYSGTTEGLKQVLLQRAQEEKQLLMDCGNRGSAGRLKRVLRELQEEEIAEKRCKDKKAKQSGLDYIRVGNQAHAESTTSLPVMXSLRMNLQKLENLALLAGMASVLHPKSTSRNDAVERENELVLESPLKSKYQGQKHASFSPRHQLIPKKLFPTQELAVSTNGVTPTRHCKQDPKIMVPLASHILTPQGFVAQAQSHSLAYSDFPSAATAVDVNHTPCHDDRLQATKALTIM	270
comp347730_c0_seq1	XYVVALIVLTTEEETRGAHATVTLKAMKRKCSKTLEACGMSFRFLWDESRCDLLQAHRENFDQSLGKGTLVHNLNTIIHAVSFGFGTTMSSGDVNSEIPEDDGFLCAGDQGDNTLAQCMKMRESVDSQRTSISKTSSCHSCSASPEHRERSKTRDSSSSRSDGKSLFSEDSVDSGHKDLAESYRSPRTLEQSPVTKNVMQQKKKNASCANPPKALFLAMSMGCHQAPNGREGEDHQRITCATSVEKKKEIWISCISLLLTWKRHEIFVE	269
comp388593_c1_seq13	XFKMAPKKGATKKVASDKKKLTTTGMSPQTFLGQPLVPATLASGEQAGSSSPTSMAPPQPATVITATPTSSVIELEFSLLPSSTQSVPETQLSGLQQTQPAMVVSPEVGALQDIQLHAEEVEAPLSEDQLYSRTPARKRRGTPQSSPSPSSDDQDCTWIPPQSEIRQERLGKRKVPESLGVMVKEEDDDPVIMNVIPAPEETSVTSSQPALRYVAQVPPPPASIFARPLRPTRTSEVGTAERQTLKHPPTATSLDFGSGTSVRKWTSPV	269
comp391416_c1_seq2	XSTAAQCIDLIKSGLSVSVRDPAPGSPCKSAPSLSQWRALHNGLGMALNPTXVRTPEGSPFFIPTMNLTYALVMWSGTHAPDCRGAPIITVLYEEPWSFTPALGDRVRKSLSGGSIVIDDASRSDEGFYTLCTSSSQPLLVIELVLTEPYPAVTNPPDTITTVAGPHGRSWWGRLLVLVALLMTSMLAGVLILKGKPLKRFFIRHPEGPRTREALPSAELNEEGLVMLPHPLTPHHHNSDRNGSSTGSDAGSSTRKDSDEVVVVNADTD	269
comp392521_c0_seq9	XFGSDPAASHKLPELQRIGNAHFRVLYPIKNTSNPGKLXPMKNLMPFQTTKICCANLRYMNWMVGAEDDFSAQAALWAFFLFNLEQSFFGFCAPQIFVSEQEQEIVCKVNGNGKGGILEWYDSNQTTLAKSEVDQVAVDGIVTLTSKMKFDPNSSRDYCCRVTYENQEETTGPVCLFLSTVKPSLSFSSDLAETALVRKRMFLILPVLLTFIFVFSLCLMVWCPRENLPVIRHRERTTSNTPLFECARGLSVAWNISEVPYEFPSRASV	269
comp295944_c0_seq1	XPIQEARRSSAKQDRXSHCPEWLSLTKKGGSPISGTRLNVGEETNVRSGLLGCYLSCRLLTKMSLPKKKIATTMCNSCAICILGLTLTAAIVATVMWVVEEAMPGASLPNISVTSLATKEHHHFDLSQHEQGYWQNPKNNSFLQMLHQKHQLSNATNCWVCGKIPPHQNIRGIPLSPLPFSHNGSCQAWIKLLYASKVLNLSETWEVGDLNTKLNKACYPNEDGDPQAKGTVLEMEEYSRGIAATNYVYPNSRSARGNGPPVISVALT	268
comp357361_c0_seq2	LKSAIRIPQCGTRPGVRMGKDWAKTKPVFTRHRQEDAGLGYPSWQQLVVVLVSLSVKFALLHCLGFIICAHCAPQSGIVGRRIQIGDKDRGTTKTHSGTTLDSFLACAVGLITKEIDLAERLLSLNHGVGLSNPISSLAPHLLEVSDVGSSNFDSLPLAAVTAQALLFSPGSLSNSLRLPAFPAGEHLEGRPFSASLPQQRPFSIRGRGQGSPCPLIMPIDREGGVFPAEEGREDIKPDWTWGSSSLLVWPSPWTDCAVSSGRSGSIR	268
comp375889_c0_seq3	QVYMPKGMNIHPXFFKNVLENKLDMANKKGSFAKKSTQTKRPGFHKGLEKIKENSPEKLSIETDDTEHSLPQTQKYNSSGTSTKRHIVTSDISSILKDGIDNLHDELDEFYDYPVHSTAVEVELFDKDIAPHHAKSTPSHPVSPPKKQLDKRKNLENNKVKKYMAKKSKKISEKTNLKETTVRKASSEKPANTKTFAHSSALKSVRKTQKSKQFPNIDPGSEDEVLGHTSESGIQASNSSASLSSKSLLSTPAAGLFFENKIEHQSSR	268
comp382559_c0_seq6	APVPTRWHSLISLPVGSADIGGVLLSRCQSPQVEEVATTTQQEQAHDLSPGEWILVKKHVRKSCLESRWHGTYQVILVTTAVKSGGLPNYIHASDTRRLPNPLETNERDQEQAENNRESESDXIEWASATGSREAAETVVKEEGEQIPVQGKVQKKKIDQKTFEIVLNLVILCKRKRQEKEMYGQKEKKTEIYSEKEGPNPIIEVSNQTEQSDSEDETVRRTKRVKVPNKKYPAPEWTYVVTENVEQKNKSQEEIVADSSCEHFYEPP	268
comp382690_c1_seq2	DSERRSKTFWRHLAGLEHRIKRGMLSKMPLFSVAEGQMCNGLLESFALQGKNLDKNSGVILNALLSMYQKCEQLEKERNELQRELAESTEKYDLLSCTHESLKGELEMYRVPGSSDNRDESCVKNVSLDNVPVTVQISQEVLINSFPDVSQDEINVPSNIENVKNESSENVVRLQAAQTDLFDSFEEFTQSEMNREKNVQGDKQTSLLELAIVSCSDESVNDKPYFTEKDTILKVELQLXPLKSEKNILQCVSVQGGNSDLCVPVNCE	268
comp387094_c1_seq3	XVPRRSGSREVEKKAVSRAANIRNPETSFPGGDSCCVWPQDVDGSDIFPRNIALDPSKSPRMKPRLSFLPPDPKERRXLAGLITICVRTAATHREGRRVTPSAPRWEGALSAPVEYALEARLERRAGVAVGEPRGAAHVSRSVNEHRGKAPAGQKGLSGLELEEEPQQGTDSCRTDAVADESPDSEVGDLHDTQGEADEETPVDTNDTEPAPTRRRTHVPPLQPMENDDEDEIEPRPQTSQQRQTAISMPQPQVRQSTKHIQKRRSRA	268
comp623146_c0_seq1	XSPADIISRDCDFNGSPMCRIPKFCWKSHLDRELRLLLFAAWSLLKRCRRRSLLTGFVMAPKIQSTSGTKTVAAATRKARAEALRDQTTLEKSPTSAALGSSLTEPAARKGKGFPLKVRPPGTTITELLQCVKPAQAATETTTESAAPAVSVVSKTICVTGQIENISDAPQLTLESTNITGKEPLMTGASQLEVQPLQNSCCSRDSPSLIETEMAIPSLMVGAKESIQMPQEIQEGTKIKEILQGNSQVYAAPPPANAVGPPGGRRGX	268
comp369250_c0_seq1	QKRPVQFLRKVKQDAQGRYPALRHTGEITYREYCNRPWKARGGSQKENHHKVVSETLNISPHYYARASPSTRLXRLKPKHIVGGNSTRSIINARCRALTTNTSHLYTSAISKSRSRYRRQYGETGHTSTTNKLQGEENRKTADNXRKREKKQRHKQRRPLRKEKTSKRYYWKXDKDLFIFILFANMADKMDTLNTCMDAVVHKLEGHDQRIKEAEHRLSEVEDTTTQVQDKVAQMDKLLRIIAAKNKDIEARSRRNNIHVLGITEST	267
comp379781_c0_seq1	ETLNWVNLILXLRHLRIIVIALRLSFELEQWVCRASGLSLLCHFQFRFHVLQPTEYWRGLTPLPPTPMGSAWAALQRLLPLLLALLGPGCTEDVKLENALVGTTIQLKVTYSASLNKPTVTCNVTGGHYTILCDHQPEPPTYMWRSRDGLVTGTDANYCLTNINKTLTLTSAKVPFQSLECVVQNPVSKKSAPVPQDCFKGLISTEGKNNRGRYGLIIPAVIFFILALAFLVLLRQGTGNDQPQGGNVNRTAEDTELMSADNELPLE	267
comp381900_c0_seq9	XYPHHGHTWSSWVPSIPRPFTHWLANXVVTEPSDPAGQRCECLHQFLTXTRSSKSFLGCCYLIMKLINPVVSGIEADHGYALMPARIGVVRRQVXRQLVSRHRQSVLLLRALLIPPHRTPVMPAPVPLQEETQMSQLEGRSGSRDGHCCFCWSSRTTQQAGDGGPFAVVEAGAYLQECRRLVVLEEEEEEITAQLLGPSAASPPQPPASRLPHRQCRRQPTAATPHQNGNRLLLHRILQRLDTIEGWLTSMEQSMDQLRTDVHNARF	267
comp382075_c0_seq4	XARAVRSVGGHKRRIHNCQKRLQDLRGWTRRIARVQLKLSPPRRRGGHRTLTPHMLRILAVVFPDMDGQLKGTQQQEGDTSSATGRATSTDMEELQSLTEPSTEDWEEISGTEGEGSHTEDTSATHTSAEEHSLSDVDSLEEAGGRSQQSPSCRSVLAPNTTIPTLPYAPSPVVRGGSHPRDHISFAPGTAPPASISPAALSVESVDLLKQIHVGQTSMLSVLHAHTSLLTQLVSFMEGISSSMSALQRTNQSMDSSLMAAVSLLQX	267
comp386771_c3_seq1	RTLWDHRAQRRDLQQQSIEDTFIFGEDIKQEEMEASAAEEXVFSLQDSDSELEIELESHDVPAGQGAMSTKAPLPTKPVSTKPMSVGPPLPSCHGGTETDSNALPSGSAPKQHLKSSGSGCGDTPSVPKHSRSIEKKDKFSMAPKNSALKQKDAPLKPPESILEKNERKAGSQTEDSHKXLILDTTAKPVMPSKRKADTEYRIPLKKKQDIATSPSNIPQTPPLSSMPIIPDTDSLHITPSGSPNTNPDIGEDDDNYNQQPPDPWDD	267
comp386771_c3_seq5	RTLWDHRAQRRDLQQQSIEDTFIFGEDIKQEEMEASAAEEXVFSLQDSDSELEIELESHDVPAGQGAMSTKAPLPTKPVSTKPMSVGPPLPSCHGGTETDSNALPSGSAPKQHLKSSGSGCGDTPSVPKHSRSIEKKDKFSMAPKNSALKQKDAPLKPPESILEKNERKAGSQTEDSHKXLILDTTAKPVMPSKRKADTEYRIPLKKKQDIATSPSNIPQTPPLSSMPIIPDTDSLHITPSGSPNTNPDIGEDDDNYNQQPPDPWDD	267
comp387171_c0_seq4	XAGLSPGKGRAVCGRPRPDEAGLGTPCVSVGGSLCEFRILVLTVDLLGSLNEKRKKTTGGGVAGTLDAFLNRAESMLMHEIQRTERRLSLEPSSSSLGIPPSLSVPDAQACKGDLSNPSGRASPKLPIITSLSVEVSVAEVCSQSALVQSSEISVIHSPSKNEPPAKKRKSRAPTKKSSAATLKTGARRPVAREVGREQSCPPSTPHESVQELASLHTFQPLIDSICSRIELQLKSLLDPLLNKISDIDRRLVVIERELGSGVKRVG	267
comp387527_c0_seq4	XFIYRFVFGLKAEIGDNIKHHIVCWQNKPIDEVLRFAKYYSDEIEAKQRQLKERTMWAQVKMVEQQEALLKKDANSGQTGTRQNTTKEGRQYTREDAKKKFPCNHCGELGHWRNECPKLPQTSKNNNIVSYPQVQNQNQGQAVPIQQIPVQQTHPVQQVPVQQVQQAIQSVPVVQYQVPPPPLPHVQGVQKYDPEVGFIVSNQANRNNPFNARQLFLRCEENSNIPRNERINREEEYSFTDSDSXRCPEEKKEECVLGATLEVDQSG	267
comp332374_c0_seq1	XIRLASEEQMLVSDFKIPRGAPTASPSQKSMSPNGQYGIKLKSHEVNREEEFLFPKGHSGAHTHSKRSKQKLRPANCTEEMASEHDDLMPTSDTWAPPHDSEETLAGTRGRKQGKTWKHDLELAQCLTSSLFPDTNPQQTTSAVETEIKVKERLSRGHQQEESGDEEESSADEWALCLERKQRKVCEKIKEVHLHDGGERITIVGTKVGNDKEGFSVDRVVSGRSSFSESDEPSSSSDDYRLGNEKLIERPLQVEKRLFENAQQVE	266
comp383032_c0_seq12	XEAITRESEGILQESDEGNSPNLNFSGYKIANPDTLVRITKGDEPHIWEASESGRRIYNNEPSSFCHRAVGPDIFLRIKEELHCVARSSDEELEISSRPSKANNTSTSSNIIHWRKKAEKLSPNDCQDAKASECEAGLNSDVNVANAAVLHKIKREAKFPLKDCHDTEIGRNRAGHNTDNTKVDXPAKEIPFVNTEICSGKKDESNPSVVDQPDGKGAQHGASSSSGYEVISFPIKEEEEDYPLNHPFLESRGSITHSTERLITAP	266
comp744988_c0_seq1	XRVPFTESESMVVGDTQIEVPLLYSTPVNLLERDLMSTLNVTISFTGKWANGLSPPGITPVRMLSLIAHEDFGRQVRAIPVDXEAFLHGIYVLRVYTPALQGKTVQIPKELLFRPKRPVDPIEEPDMVLEIVALEMMPCSALLIAFDRRQAMWASIVFMDPGIKLRDISDEEMFDDSPSIEAVVFQMDIPIRVQLQYRTVAKNAQDSTMREKDLAMVPEGQWAXGPHDVALIKGAEPVKITLKPRAILTGIHQYPLSKEAEEGISP	266
comp191601_c0_seq1	XSLSRIDYILLLQHNSPIYMKLNTKLGAYWIIPLSGSXLVISPLKAGKVAPINPWHLRNPTVCNNISKAIDDYFIENEGTVESAQTVXEAFKTVIRGQALSQISGRKKERLAALTAIEAEITRLEDSLTDQNTPEVAHSLRLKQSEYREIHIMRAKSLENSKLGRIYENGDKAGTIAGMVGKKEWENRLIPELSMEGEESITDPPKIVDRFAQYYQEIYTTTNQYTINDSLALIHDIKLPQLTDEDHQYLVSDLTIDEIASATRA	265
comp344136_c0_seq1	XPGPKLKPGPVPAHHHQISLRLIRKTSQKESIKSQNGVTHLLGSHSGERLHSRHSKGLISALASDSDPSLFQEPLHLEFPRLWCTPQQISAFKEVTLHLRXSLQAWSSTLEPLLQFNEALTEAWCEPRLASPVHCLIASWHAPAWGDPNFLTQNPTPDSLIVQATTRKVNPNPFSTAPPDKKLKKIGNRVFFSACLALRSLNAACFLGHCTHALWDRASEILLALSEDFRYSFAQTIQDGHVANDIWIPQIVLLGLRAPVXSVDX	265
comp390317_c0_seq1	XPNLARTSRHGSSIDPKGTINSSSASVDGTFRETSARIKNKMEKKGRVGEMWDRGRVLEDGSTLLSHSDISGHWTGVGAPVKEQQRQTSNLPRRGGPKLGPVSRQEPRNSGRTNPAFLAYREPSPGTGSPPALHLCRRHHRDTGKXSRKIRFVSVCRAEGSWELXRYTLQCHHNYRVATAKIKIKPKNSSSSTGANQTTRSQNPRSSQTGGKRTEKSGLLRERLGNVEKRTMRSQNPRSSQTGGKRTEKSGLLRERLGNVEKRTX	265
comp333502_c0_seq1	XNLRPEASICALSTSEQKTFFPNGDDGGAKTSRFDTCSEKKICCKNIKTNQINEILYKNNDEIKSEITFKDAASLQTAAKLGLSPVSEQKQSMETTNRNDSSIKRKALAAAALLAAKRSRIEPSNVDNTVEFAKNPNLVSGCSKNSELDCQKHHFEEAFHVEMCCGSVEFINTIENCDSNIMLIQDSKNEETACQIVSTEENCISDLALKQLMMVSGTNCALCHLPSPTQKAKCGCSLPKKEKDLYLNLHSLGAVQQPECITAX	264
comp371380_c2_seq1	XEDGGVPADSLIVATARKIANPSQICDRLLTRKASEHGRRKMERAAAMQWRIANCNTLLERDVHKQWDEIVELMEHLPEEFKKRARPLLQESKTVANTVPEITQRTVLVDSSARPQPCADMIRXESGFNQDQSAIVSMPLTGDSLIGQASDKALQRMKKDKTTKAAPQYKGTFRGHMTQRKKDRSSKRSHATTRVIQPSAVSGVSPPPSHYGSTAPASPFAVKKEGKPRKRKITLASDCVHRPLLHKLPVGGRLGGFLKEWETX	264
comp391800_c0_seq8	DRSGRPSPGESPHRGAKEREGLIPVVPVAQKTSIGPTALPSQAEKQKVFKKLASVSLEQKPDRNIRSTTTSGISSTVKIVITFTFYAVDTRRRVFDIVYVYDXRSACPGIPTVYAAYFFEDDAVCGLDGNHFDDLFHDDDFVVDPVDCYSFVDYFPVDVLLSTALQTTSSTIPSMGEKVHISIRKRQITPEMTSPRRVTPQPPALLFEEEYSDEDDGLYGDDSPSQLQVKYQSESEDDYYLEHHQHQYRPHPRLPEQQGMVAMP	264
comp349107_c0_seq1	XETPALQITRFQVTSSTENPPPMHQTSTKEIWLSPAMLNQNEGSPGIAEVVSNDPDPNLFIFHNHHPGSTGISSSPCPGLIPTHHKVSEVSLFLATPLTAVPFHVVRESRRNTSPTILIQTQNPTTNGPSIQAGDGPTVSLTINPACFPEVQLAQQHLDPRSSMGAHTTSNIDPRVTFRNVPGTSGNGPHGGGTGGPSVVVSIAALESGEESGEHFSFLFQKPLGVEPTPLMMATKISLWEINECQTCVTENNVLYRAVKNTV	263
comp366714_c0_seq4	PPHKHKVQPTSPQPKVNHAGFPTPTWWPKTDSPCIRPPHKHKVQPTSPQPKVNQQGSQLPHGGQRQTVPASTPLYRLPTNKIDTTSAKRKTGVQVAVPITERKSQTVESILRGLGPTNTAHGPTPASSPQHGFAMAASRPSTXTLATVPLGVVHDTAPPHSVHNARSKRRPTKDQRNALHSQRSHSDTGEVAHGTANASITHKDLKKSKPLHDTDWPFEPDGDAHHCGPNTAATCISSRTDTAKTVDEYTTCPNGLPRLSKEX	263
comp376972_c1_seq3	FLXASSLWNGSVFLQEDGDEAASSIMLPLLLLCILISVYSPADVCGHAVAAEEPQEMEVPPETFTKSQEEGNPRGDVRRRRRLVRNRELEPGKSQEKWRSNAPQNSAPKYQEPKSKGAVRGREKAPPNKRGHREDAERIRKRNHGALYILKSEDEVQLECNRSFKSNQQAVWYQTRHQHTYQLEIMNKTTKCVSNKIQVPDSGVFACHSSKGTDFCSTAPSSVNIGAICEYDFFIVTKRREGEXGNAALKQAFERPFYMLSKX	263
comp378138_c3_seq1	XDTWTVSHAFCKHSCLEQVIDVMLEASSPGDLKVKGASTLNDVCFRSVAIQVLKFYKCPFLIHRSQNILRLYRFDQQFCSDTKKRQALDPIHVNGIHMTVLFEVDSSLVLKVRKQSQLLARSLLTGQLSRSTRKHSSSFLVIVWSIAYLALSPSARMQILPLDVKAFIVHVFGQQGCSSFQQCLRQHFDLCQSNRCRECSSKRSSVDGGFAVRGRGGSADGETGVRGRGASVNGELGILDGDTGVDLELGTRDRGTSVDGRGX	263
comp381935_c0_seq7	MMSQTWHVGFTPVFFGFPPVASCNPRISCFPHRRFYFQLVVLLVVLDLPVQLTECSVLQPLQSSTLSGIPLHLRVAEEKGTEPPESSPRAGTTEASSARKLQRPSLRKIKQHSHLVALRSKCTPEQKLQYQHGEFCSKDTSNHSAGQECDKRGKDRGVFKKGIVHIRRMFEKGVGRMRNRDEPVEASTHTQLNTEARSSRCDARRSPQLWQWAHRRMKGGLRSSSSSSCRRPPEGGHAPMECRELNREDVCEQGRPEPNGIGX	263
comp382376_c0_seq1	XRSRTLLKETLKPVGSISSEELPYCSATSSEFXICLVKKVDFLIQRRGLAAVRSWLHLPLRAVAGALVRGRRREAAMRILGHALLLGLLLSQAVQGQQGSGSGQLEEKRSSGTSGSSMGTDADNAASSMLSSNTTNNAKDSSFNGTSTPRSHGTEGKVCIELHFLIAGAVGIGLVSAVIAFHVSCFFMRGCKGKKKKQGQEEDQVSMQYASLQNLPIKEGDASRGPEQDAANKTCYATIADIMNEPRPTEEKDMDGASLKENP	263
comp390128_c0_seq2	PQQHRHVMPSSRNCPPXAAMSPCTEHTSQSESKMLGDRHSSMRHXSTVETEARNSDRCVDVNWSDWNENLYGLNEDPGKRTEKELNMSKEERPHRGHRLGVLPFRPRAESSKQEEQMPLNLVVATPSDVSARTQEGDPGTAXKSFRQPEEDEAAPFIKAMCPDYENLLYRDVSFQTNRAFTECFLQFHEWIIITLTPPLLQWCNISPLSPRGAGWGGHELQEALSGTVHGWQDPGLRDPDWVQDSPPCTLQVVPSSFVEPSLY	263
comp392921_c1_seq7	DVVVHHSKFEYVIPMNEPGEHRPDAKCAFGNFVIDGKSVDLAYAVIPKASFHAKKLYNLLIQDSDLEKPMPAEGSLLTFRNNDQGGVAILLDAPGMEVYGELQAVHEGVVNVVATMGIRYRCLTTYGSCGSILCGRTSRGLRVFGIHIAGNGNGVGFSLPLTQQMYNDVLGAMKKPLLPHSAEMVVVGQRDVPVFVPTRTKYRMTPLFGEFNCGRQPAVLSNNDRRAGLKVDEVAFMKYAGKKIGYNRNQAVTWGLSVHLAAX	263
comp367722_c0_seq3	KLLHEWQKQLYTNVMNEIHQALISLGPLIASSVASLRTKQKEAPSHLDLEDTERRQHKNRSPGHVVPASVVSFGIKEERRTYSVDIQDTLRNENNNSLVASNTDNTPDEFLDVSRQGIQHLSHHQDSERRARKHCLKSDEGAGNPFLNVDLCLRMEKEPKTSRICTGGEENSTAPSSGVQFNIKEEQEAYSTNNQPDQRVKNIYGIVMETXKEPKTSRICTGGEENSTAPSSGVQFNIKEEQEAYSTNNQPDQRVKNIYGIV	262
comp386667_c0_seq9	PNVATFLKFAKDPKKGLDGHGDYAKISFWTYLDPSQKFWIQLSDLKTNTTLDPTEILEWAQRALCFLGNANCALTTKRRRSFLMRIDPQLADMATTEAGTLANGLFGDKFVTELGKYVATISALDKAQFNIKKVFHLAFLPGPDTSGGRATGRSYNQTSRGFDQRGRGRAHRSNFYPTRNRCGRGKQHRGGYRGQNNAGESSYTGKADLSXGSIGGRLNCFVSSQVGEFDTRPLGTSDGTGLSDRVLLHPSAEVQTTTSTFX	262
comp388775_c0_seq5	XSKTQQITPDMTSPRRVTPLPPALLLEGDGVDVEDMEMEVSDREDVPVYAHSPSDLNIKYLNVEAGKDDRKEPVHPSSPAPLRDAPSQPMVTVPTSLLTELHAMLQDYRSRRAPPVPPAPQVLDLPPDSRPSPVLPHSSGERPMDTSDEDIAEDVDSPSPGGEWEDYVIPDPPSPQQDTGDSPPVDIVGFHQLMERASARFHIAVTSVPQECFLYDFKDPYQRAVRSIPIVDHVWEEGLRVMQHPATVTPVLPRLDKKYKAP	262
comp390120_c0_seq5	XEISDELSPDWCVGVFXRKDWFIFGEQQGMRKGFLSRRKYSSPSVLIDTGVQPLIMFYPGAEFERPRVTIMGRLKNLFVKDKPIPIREGELIPDPKTPAAYMLGKHGYYSCIWIENWVEYTKRDGKLSFPPDGSFNTGVLGNLRKRMDKLIPKPRPTQYEALTVWEEEALCQDRSRPGREYSGYRHTDIRDRMYRWRQVNMQGGLYPMREIASLEKGKGKKKPAERPITYPNYILDETDEEDEVLNNVLNEGRLPPPPYHGX	262
comp391238_c1_seq12	XGLFIFPLQSKSASGISAYSVKKQCLMIQNIFEDLIASYSGTTEGLKQVLLQRAQEEKQLLMDCGNRGSAGRLKRVLRELQEEEIAEKRCKDKKAKQSGLDYIRVGNQTHAESITSLPVMRENEHVLESPLKSKYQGQKHASFSPRHQLIPKKLFPTQELAVSTNGVTPTRHCKQDPKIMVPLASHILTPQGFVAQAQSHSLAYSDFPSAATAVDVNHTPCHDDXFASNKSFDHNDNEESFHLMTEESPSFNTGTDMQQLVX	262
comp391761_c0_seq7	DSQQAIGSAPRVRKAPCTDMQPTKEDIEMLKGYDRTSRNKDWQGRVGLDDLGTEQADNKKVPRFIVGEFLAPSCILNDQRTPPKRVPVLPQPGIRCVIADLLKKDAWKMCASFTCTLAELAQGQQGLLDCEDRINRIKGIPIAKPVRQVYVGTSSCNHTTRLSRVRSRDESSPGLVGYKGLFFVCGPWAYFYLPPGWYGSCYLASIIPRMTHFTKLVQAEKKVPPQARARRTPVWVDNILTGFGAMIPVLGVTYTSIRVHQL	262
comp209533_c0_seq1	XVEVLEQNTEATKGTNPNQIPIRGMQETEKMQTFGNEKNKELEAPHQKRTSMNPLKNKEENGSLEPHQTLPQKSNITTHFMINRVTNGENTSVTDLKEYNDQCSQNRKPGEIKRSAYKETNDSQTVSIIQAIPIIHTGTEWRQGIQAPAEHPGILLDPPWQGTGGQPSKFNQSKEEKVESSKHQALTEARGYELTPQCPGNKVTISAEKSRKETSAIWFKPDYISKGRHDILNRGNILRLLSQLNSPTTRMLGTVKKQKQX	261
comp313681_c2_seq1	XNPSVPSSXYLEISLRGGDNATDICAQDLEGELGQFTFEEEAFLPVLSSYSDLEIEDLPPAQQDVSTDPPPLPLKHKSAFGAPPSLGLGIQLESPPTDFCSSSASRPWLALRSYFRLHAQLRLSGEEDPEAKSLPETPSTMHMPALKHSSSRSASVSVEPVLQQLQEEFDAHQHHILIYSDTGYILVHAPSKDGSKRKLSFKEAINAAKEQEEAQQGNPSFAIASSISLLSSSFNPPPLYMLTSPPLSSGVRALRVWGHSP	261
comp343535_c2_seq1	XDSCVECVPVVQQSHIEPTPEQQCQFFRTFDMNLELSPSKKPVLQCSTVSPKCSAFRPVGDCEGWMPITDPSFILPLCLILYHDYQSCDSCLSMNLKVSKEWEAKLFMAQAHGEXAQPVSFEPTLQVIILPFVRQGRKHKKHIERRSARNPPFSTVCSSLEMELIIVEQVDPQTDPVAVSQQDQALEPIQSPPAPVYPEFLEQASCDPEFPAPGLDXSAFLSAMYNILAGATAPCLPLEPEVFYRLPMLMHLAPAQALALF	261
comp369438_c0_seq1	XXRHLLAVEIIWPPPPDRVSVQGHTVDIECEQCTCSPCTEHPSECPKSSFDSGGASRNAFQRVTPVSTSESIQQSQPGALVYRCFYWTSSQKAAHHFTGCXSCARHTLKTISLWKAVQGKFCNLVRVPQAVVSQXTPAVQTPGRERREQLPFYRSVLGPYGKPRDAQLTGSLHRNTELSQSVMENSVSKKCFSNTFERVKQSKNTLQIEAIVTATNSPTTTNALPFLNTKLSKTQRSHGKFYTNHTSLRGNKPHSNSTLLY	261
comp383468_c2_seq12	XRFSTARRVKGVSLSSAQYSSISSGNIFIFMMSSSKKSLFRPCESRGKLRLFSGNPHKKCIYCLYPDHQVRDCKICRTFPQKTLRDREGRLLLSLQGVKDQDNPWSDVGSVASCSTISSRKRIAEENLSSPGAKVSKDSIPLQGLNCLPQKRFLHLLRLNLCLLRLLKKLRNLWPQNEFLRRIYLRKNSCRRQNPHLHRQRAPSTLERRRRPHSLTXTTHDHVDGTFNVDVGFHLRKTNLIDKAYYFFRRRPSDNEDKTD	260
comp886960_c0_seq1	XIWAAFSKKFGMGRANWYTRLYGNPTLPTDIFSDSVMLDWKQHGIGKLGDLIGLDGFLQFEEIKERFRVDARSFFKFLQVRSFWAKKKGGPSGFSKNRIMDMIEIGQYCSIRQFYSELILAKQDDIAKQAEKWVRKLGASSEGFLQSLELGQSILCSANLQAQHYKTILSLYYTPARIMQWGGTTGIKCSRCDMIGADIIHIFATCPQLQTLHRDIEVFLAQELGVATILNPHLIILGVGDEETSSPSFQFMFLAMAVLX	260
comp216595_c0_seq1	XLMLDVHLQKLRLGQLVSLSKALVSESLTSGATFVRQFRLRFWEALIQHWPREEMPPMAPRVVKHQKGQKETTVAAKESAGAAPPATQTLTGTCTVRKTQLKKPAALTDFKNCSRESKDSTQKSSTVTRSMKELLAPQDGSLRQTTLSEAFVAKQPITLEAGSTIDAEAASGVSAVTKLLQRDTLLLAHENESCLTAHQHPDSILEVNSVDLGFLEEAQAETVEAAEFVAEHLNEIAVKAVSEEISAQRLRGKNVLTPH	259
comp349663_c2_seq1	XGCLVLPSFLLLNLLLYQFHLGCYHRYDLLQGLGNRYMEKTKDFYCNGSTFSDIEGEEGELTPYGDGREDVRLXYQVESVGQFPKMFQMVSLNFIPGVKAAKKCNLPMTSVDQPYSLXLXGESQKXNPYLFMIVWSEDLKLMKTPATVAAVIPSLEKEYKALNSAPACLTGHTKPDSVITSTAQRRTKTPITPSSSLPEKDSKCMDNLDRKISSKIAASIKAASALAILDCNDRQMWHDIAPLLDFIPEAKRETSRHLR	259
comp381900_c0_seq8	XYPHHGHTWSSWVPSIPRPFTHWLANXVVTEPSDPAGQRCECLHQFLTXTRSSKSFLGCCYLIMKLINPVVSGMKGKNRGRQETGLKAAGQPAPTISAAAEGSVDPTTQNTSDAGSSAAAGGDSDESVGGEKWQQGRALLLLLVQPDHPTGRRWWPICSGGGWSISSXECRRLVVLEEEEEEITAQLLGPSAASPPQPPASRLPHRQCRRQPTAATPHQNGNRLLLHRILQRLDTIEGWLTSMEQSMDQLRTDVHNARF	259
comp382807_c0_seq2	XLRPKEKEALFRMDHQDSEIKNKTDCSLRPAPPIPPFSDDDDESEAHSMENQDSEGGQGSVRFTERAVNTSVVPFRIKEEKASCFDDYLISETQESIDSPTEHDSLAQIVSFVIKEDGTSDSMDHQDSDSRESSNTPAGVQQLSSEVEDGPVASINCIQLRHPSLVFPHVISDGIMARLVIMRPGHDIITVHKKEDEETRTMDKHVKMESVGSCSTFAYVEPEERTYFHEVTEHRGKTAALKKFYRVFGTSPLFGTKRX	259
comp387691_c0_seq5	RCFVSAMRALLLRIVFMICKGDQQLAAAAEENTDLQTQSPPPESGLSDAGSISFSDEEHGAGPSGLPGPTTSQAPTVPTTTISATTTLTPAATTCVASTTTTACNTLPTSVVSNTIAQSEESRESQRVRRVATPQVRHSRAGGGKLGDNIKRTLGSKALANIARVLGAYERAQGHTGQALEDSREHGLLLRSIDTHMGQIVDLLDQFAAVLRDRLPAQTDQRTSSGLQEDSSPTFPAATERGESSDHTKPEAEAPLPND	259
comp387891_c0_seq1	XVNHLPTIRENMEATFVPIIRADSGSGTGPSHNIDDYVTSICQLAQPTSLGTSGTRAHHSCLHKSHKRAKLQPPSSLCCHRSRATEVCPVDKPCPQSQTAQAGSRDASCHRSKVVHERAVDTCYPPIKNSAKDRRCMIVSLQLSMGTDPLDWLYGQHGKENRAENSLLHKRVANPADHKQSGVGTSRLRCPPIGSNQRGTSSSGCVSQPQASGTLRLANVPEAPGKRSRTQRLQRRAGDAGRVRSTLSQRPLLPVIYEL	259
comp388407_c2_seq20	XKWEGSLGTEDFNQPTYQNPNPKLLKEWSALMAGTXKNMLGLIAKYAGLELEQTTEEIAKIKAFLDGHKEQEEIKKFCTATQDRLARYEDEIKQKKRRKFLRDKNDYAQGRILTFGRKYDDAIRQYRRVGSSRQQEQVTSESGSDNYSDLEDINTAGPREGVPLTTLDEYHXFTDKPISPGMTTRRKRKSTGRRHEQGNIATWEDNTANKEEMMGLRPLREEETEKELCARESQNTSFYLAASVLEVSTRVPVVPHKLX	259
comp390098_c0_seq2	XEYCIKFVNFQHCMDADRCALLSNRCDTRAKPTFHTEFGTEFIGEMSLKDSDKAFQMFYDIVVKEEQESDEEQQQHEESRDDSAIMPDEETLPKEEPHLMGHQRATHILENQDLPDHQSEYEDSLHIEQPMPNATEQEWSCQGQLLYNTDRPESERVVLNTFADDDQQASMSYASSNYEEVRYHQHPIYEYYEKVAATSGTCSTDSSIEFRCKCCGDTKKTIIKVKGSTTSNLLRHIEVLIIKVKGSTTSNLLRHIERA	259
comp391327_c1_seq1	ESSYILFRQGEACIVSPSTKGCDILSGRRTTGNCSAMHRARYGPGSRLGPQRTGGQSTPAPAQRLETKQSSFPPQDEALSDGTTPDMVDVADGPGPSGRPGKMPAVGLTVPRTAFSTTSQPNNAPQLVHQHSQFHPVPPFLDSEPAIPTPVMEEPIPTVRGXYVPKAQGGVCRHSERVTVGLQSEPTGDTATQAATTQVLGVCQDSKSIMGQVLIEIKELKKNTYQEVAGIHTEVADICTEVASLIGVLWGINTTLCRA	259
comp350717_c0_seq1	XGHTLRAKVNLATPLPKEERCYNLQPGNWVVVEKHVQRPDRSKGGNDAVKCGGLPQWSHASHTKDVKMVDEQVVTTTESECSSLSTLSDLEMGENREQPAQAESQETQKQGVKLKIQFSRTPTGKQFAVQRENQTVRDSYMIQVASDYVDAVLVINESEDENVHHGDKWPESEEGEKECTRKHREKKELEKNLRKKEQDSDCSESEQPAVEINKSERACIATYYCASXLIVLNQWLHTPQTKPAFRMDRHVLGEGGIX	258
comp363733_c1_seq1	XDFVSDGAHLSLLSEASQEEDWPGIRQTSKQDFSDPDQASISSSRKDRNRYTSSGREDSGSHETKSNIRYSQVHREHIFREEKVDSEDTVSISNDRLVRTLDKEHADSAPSKPSDEAGVMSSEDPSVTAKGLGTAEGPEERKAQSSELYTATVGMDTEETGPTPPASPVLDALPRPGSSTQPMLIKTQTERASDALKQHDGESAGDMLQQKVGEPESVNVLRAKHISIRTEKETLPPGPSDSLTVPSTERKVQQEMAG	258
comp388407_c2_seq3	XKWEGSLGTEDFNQPTYQNPNPKLLKEWSALMAGTXKNMLGLIAKYAGLELEQTTEEIAKIKAFLDGHKEQEEIKKFCTATQDRLARYEDEIKQKKRRKFLRDKNDYAQGRILTFGRKYDDAIRQYRRVGSSRQQEQVTSESGSDNYSDLEDINTAGPREGVPLTTLDEYHFLQKTNLPGDDHQEEEEIYREKTRTRKHCHMGGQHGKQRGNDGIEASARGGNRERALCQRESEYIILLGSKCPGGLNESEELHIHIG	258
comp388407_c2_seq30	XKWEGSLGTEDFNQPTYQNPNPKLLKEWSALMAGTXKNMLGLIAKYAGLELEQTTEEIAKIKAFLDGHKEQEEIKKFCTATQDRLARYEDEIKQKKRRKFLRDKNDYAQGRILTFGRKYDDAIRQYRRVGSSRQQEQVTSESGSDNYSDLEDINTAGPREGVPLTTLDEYHFLQKTNLPGDDHQEEEEIYREKTRTRKHCHMGGQHGKQRGNDGIEASARGGNRERALCQRESEYIILLGSKCPGGLNESEELHIHIG	258
comp388407_c2_seq39	XKWEGSLGTEDFNQPTYQNPNPKLLKEWSALMAGTXKNMLGLIAKYAGLELEQTTEEIAKIKAFLDGHKEQEEIKKFCTATQDRLARYEDEIKQKKRRKFLRDKNDYAQGRILTFGRKYDDAIRQYRRVGSSRQQEQVTSESGSDNYSDLEDINTAGPREGVPLTTLDEYHFLQKTNLPGDDHQEEEEIYREKTRTRKHCHMGGQHGKQRGNDGIEASARGGNRERALCQRESEYIILLGSKCPGGLNESEELHIHIG	258
comp389096_c1_seq1	XGEPPSSNPVSEGHRGATSSQGGDAAGQGGDGAGQGGHARGQGGDTAGEGDTSEAGERLLAALEKLLIEALASVRTSYRLREQRKGPLFMRIYSYKWRMPVNLYPIELTMWDPAGQGDGSDTVQLLLTRVTEALTAADQCLQSPDAEDHTFKASRRTLTEALQLASTAQNSASTLYGASLEQGSLCQPDSRLLATLAGLLRKAASKTTGGXGFLKSVWKGQTKFPLLAAVSLLVIAVCIVVLWSIRRTEQQIEIKGVX	258
comp195644_c0_seq1	XIMKRPVCPVRGPGCPGKSGGVERALYQGRDLGSWKKEGGCKAQSRERRGGRPDRGMAVHKVSRQDLVRGSHREAEDKVPQVNVPPCHTGGGDEKKKGEVKQKKQRGADCEQSLDGRQKVTINTPEGRRKAQRLGHGDPRLGILGNEEPLPRGSPDVRRRYLEDKPETGRDIGSLYRGERQDRSDCLKTGTFWKRANAGTWASEQAWKWGWPDGYIRMAQFWXWEQERTWEAGVQEERVRAATQVTTVQDTWTARGX	257
comp344773_c0_seq1	XQGFQRTPRKELTFLYNKQPVHDDKPDSXLPLPFMDKDTFSQLLDAIDXLSLIVAGKKMLLGLQLNQPRLFVKHLFAILPARTLMTPSQLPTKNGRGPEVYGRRSQVGNGDISDTSLADIDDIMMLMGKQETAYSINTNDVGNQLAAINSSICSMEQGLQANPLEAKMDSVVAISALNRNIIAVLQNQQTCAREYQAALVSFTNVLGRMGHTSSPSDVCAAEPSTIISQPPIAPLQQEQEAEHSAEDEDVWFPSLRA	257
comp346658_c0_seq1	LPTPEDAQREYGVPICYPLPLFIGXTPPPRDRVSNPSQLQKTPSVSMVSQSVTRCPCSLAEHRPPGIECRTHNPHISPLVCTTFQPLTQGFGVNSASTLGAETPAYHPAFLDAGSSLNTHIALDAEGLSGRKHHSALRPSSMSKTPSTRSSRHPKQYPLRTLRSAINLFSNSSRRIYVWLKRLFIHPQMGKSSAKPLPRVEDTPVKEKTDFEEELKLEPSPPTKMKKHYDRKAVLGLLLFLHLFLLLHHHHYRQHFR	257
comp379980_c0_seq2	XGAGCGSKQEEAYSMAGRRKAASRETRLPARFREAQKRPWAETGPELDADLQAMLEKARALVALTGKARMDQQIKVGCNGKRKKPRRADPPTPPPKRSGRNGHAAKTAAPRKTSDTGGKDAAAGRAKVTKDRSGARVKGRTASPPEVLSGSDTEESSSDEGSVASTAAPQERRRGRSVAVGTDNGKRHAESAKGRCRGNQGTGPAEGGSGQIVNLGTQLGVNNLPTRGSWEGTNRVSKARHGGRDQRTQQHGCPGGN	257
comp386139_c2_seq1	TRTQFPSFKVDHSDRXATSSPHKAFQPIVQHTNLPDIISNATNQSLSGLRVNLACFPVPLHIQTIPLSLVEFPYCGSPTHFNIWESSCISSQLTCSMVTLEGYNSHQVPDVLLAYKPAACDGSHSLLKMVICDPVALSRDSLPWSKTIMSPFSHDENPGYHDQNTGDILPPKLRPFVTFPQEPITCDVPPEVGRHNPGSDSDENNKTQNRQKEDGTSVGEKEVRQRQTEESREERPRGENEAVGDEIWSEEWWCPPX	257
comp391238_c1_seq8	XKSIIXHWVKKQCLIQNIFEDLIASYSGTTEGLKQVLLQRAQEEKQLLMDCGNRGSAGRLKRVLRELQEEEIAEKRCKDKKAKQSGLDYIRVGNQAHAESTTSLPVMXSLRMNLQKLENLALLAGMASVLHPKSTSRNDAVERENELVLESPLKSKYQGQKHASFSPRHQLIPKKLFPTQELAVSTNGVTPTRHCKQDPKIMVPLASHILTPQGFVAQAQSHSLAYSDFPSAATAVDVNHTPCHDDRLQATKALTIM	257
comp332594_c0_seq1	RVSSFKEQEMEEAFFQLNQEFRQLQAVCARQAELLQRLTTKTSWTADMPVSMPVQRTDEQVLEQAEDHVSETKVEDMPCGALDWTASESPHTSFSGKKPCKAESSLLLPMDNYCCIKQGAVEERSQLDASKKIVSTHDGAHGGHQCGLLKTFGTQCPGADSINERNDSIHTVLVLPFLELSDHSRFNSFSDLYKLLHYMQSEVVLGQDSLLSEDKLPIRDRGPEQASWNPRCVSEDGSLAPGNSLSSDSPGLSSQT	256
comp356072_c0_seq1	QLSRLQLFLGTFAEARGGMALQKLEMRSRSDVLPPESAEVLLNRVSMEHQKALNWTWSADEPEGPVSSASPVGSSWMTRMSSVSATASKLQTVPVEKEDSSYCTFVFFVARSFGDLPVGKGDNLSSISMGTCGCVEEKDSQVVRSCSDPRHHIQLPSSCSVCDKAXNLEASEDTFDPVSENAEEFRQQGTGRELWAFVDGVRMNRNRSQHTGWHPVIYCHHVRNXQLTVLEVYYWGKSFLDQSEAWEENSNGEETA	256
comp380859_c0_seq2	RHKLSECSNNPDIDSEDEDRFPNLYDEFVLNLDDEDLDFNFQPNNESPSSSKNVILNPLGKEMFSPLNISHPRSSEWFPQDHVVKFITRLLRNTLERETRSTLRSECPRPAILDKVCQTPNLDPDLITFLFKLGRDPRKGMERSLKGCQDRLLNILGPLSRILDMAEECHINDTPLDTDLFRGWSQRSLVLLGNANASLNIERRRVILTKINPKLGDMAEKEPSQNPKGLLFVEDMIKSIGKYVFEAWGLQITHFX	256
comp385574_c0_seq1	IRTKTQSNTVXENGKTRSMKERHRGGRSYGYMFGKYWGERHEDRMRRWRNVDIADGSFPVMAVEEAVGRKCLAKKKHLKPSGYGYGPNESDDELLDDILIKRPPPYQENPATVTPNAPPMEIPKTPQANQVPTVSSSVNRPENHPVSDLNNERQGNVVPQTKELARQHKPLTMNVEALTVPVTIGPVIPVFENKGVRESSLTVPLKSALIIVSEEIISGSGRSEQPITSSTLSPPTNLTMNQSTASGDREMNETPX	256
comp388473_c1_seq14	XTHYTKDHSAPRSQADAPTTSEQVDDTPDFQEMDNNLPTVDHDTLHQILYTIPSLPPESDTNVVPAQDEPLTSSTTAFVSTHPPPFCSFSLKKQLLDYSXDLLKEVHVAVDSVGGTLQAILRCLNSEPDNLEEDQPNNNQTPGLVQSLANIPDVMRLRHEQKPTQSDTREVAKHLEQIVEILREMQKNQDTYLATMSAYHRDLLAVLSNQQIMINALLPNLLSQGNADESMPQISSAPAVGFTCHTQSANTEPTQH	256
comp391571_c0_seq1	XQQARASPVGISGQGTDTIVEASGTTVAQGQSDTDVTSASEGDRSLIESLAETQTSTSSDDGGDGESTLATGNGDSVSSSNTQRPVPTLPATSTGAARICTSRKGRVRFIPGTAGPAPVPPAALTLESVDLLRQLCVGQTALLNAQIDTDKKLSQVLAFMEGIHADVGGLHRTVQSLSSAVLSAIQQAQSHSTFPVTMSPPMPDATSDVASDTPQTSHLRYITRSSRQHVTQPRSQTPAPQSPGQADRQARSKTAX	256
comp391582_c0_seq5	MFAPLAGISQNTAAEESSEMQSISKVSGEVLRDLPQDSVAAMPMNLDVPGPIPIAFPGVSAAIVEDGSPMEQKLTVNTSPVSSLVSTSIPISGVSTIEHNNKGTTDIASTSLSSPQQNLTDQQLEYSEKAEKPCSATDESEMYQTGISTSSDGEDDGEGHDWASSSDSATSWNPAAQKKKLVDKKKKTKIQSGRKSTGTSEQGSEAELRWDYSSSQFATPSDCTVRSTGKPSPVIELENGNTGAHKSQRMHTGKNX	256
comp391661_c1_seq5	MGLICDEDDLMEYTEEEVMSFCRERGIPIQGNFFRKLYLFEAIRRGVVFEPQGDLSDYPSAYLSGGFVGGPEESEEEEESDRTGTPVDSEDPIDRESLAGSSVQGSVPSLSLSPEEWVDRREEREHQLXFVEAQVRECQGDTQLGVEEKKALLAQELSLKELVLEEKKLDTERVLAQERMAEAERAFAREKLTRGDMSPECSLSGLDSPVRVGFSGGSKSESSVGRPTPRAQKMVPSSQEEGVTPEGYRLRFRGSR	256
comp392521_c0_seq11	TAIFCNPEISTRCNGRAEIWCTATSVIEAVRISTDGSDVTVVDMKTQQNNTYDPRIWVEIPATLPHNEFKAVIYINNISFSDSYRYQLYVKVQYGFWGPRYITATVKGFCAPQIFVSEQEQEIVCKVNGNGKGGILEWYDSNQTTLAKSEVDQVAVDGIVTLTSKMKFDPNSSRDYCCRVTYENQEETTGPVCLFLSTVKPSLSFSSDLAETALVRKRMFLILPVLLTFIFVFSLCLMVWCPRENLPVIRHRERTT	256
comp392521_c0_seq22	TAISCNPEISTRCNGRAEIWCTATSVIEAVRISTDGSDVTVVDMKTQQNNTYDPRIWVEIPATLPHNEFKAVIYINNISFSDSYRYQLYVKVQYGFWGPRYITATVKGFCAPQIFVSEQEQEIVCKVNGNGKGGILEWYDSNQTTLAKSEVDQVAVDGIVTLTSKMKFDPNSSRDYCCRVTYENQEETTGPVCLFLSTVKPSLSFSSDLAETALVRKRMFLILPVLLTFIFVFSLCLMVWCPRENLPVIRHRERTT	256
comp392521_c0_seq27	TAIFCNPEISTRCNGRAEIWCTATSVIEAVRISTDGSDVTVVDMKTQQNNTYDPRIWVEIPATLPHNEFKAVIYINNISFSDSYRYQLYVKVQYGFWGPRYITATVKGFCAPQIFVSEQEQEIVCKVNGNGKGGILEWYDSNQTTLAKSEVDQVAVDGIVTLTSKMKFDPNSSRDYCCRVTYENQEETTGPVCLFLSTVKPSLSFSSDLAETALVRKRMFLILPVLLTFIFVFSLCLMVWCPRENLPVIRHRERTT	256
comp376974_c0_seq1	HQPRAAKETGKXPLGKKVASDSLHNSDTEETSGTEDDEYLGGATASATSELSSDGQSLVAMDQPELSSTISMSTTPPSISTLPAAPQQAVHDRSLTKRSVSFSPGTAPPAPVSSAALSVEAVDILKQISVGQSAVLNAIQVQGPQLMQMVSNLEGIHAELSALQISFQALASTLTAAFHNFQVSTSPPTSSPSTIPTPIPAQSARTHKHASTSRSTRRTHKHKKKHRHTLTPKALAPLTTSSSDMQQDTTPPDTT	255
comp199403_c0_seq1	XDPAPVGTVQHELPSLVLPKPEYKQLGKTMDRGLLMSLDTSWELFSPTSTTSKLMSPYQSXLTGHSFVNSVYLSQSNAHTPPPDQPAQTERASVTRTGTSRSMPTDQNTATDSLKLSRISYSCTGYLAPLKHSNTTKSRPPGQLVHEELRRMKCHCKQLERKGRMRQDKADRSTFKSTLIRYHQMCLATKCCALADRINAGTKKQINKALSNYRLISLLPFPAKVLEKINNRHLTKHLNDHQSLKTTQSGFRPX	254
comp359957_c0_seq2	GLCKSTCEFRYLHKVPQLWLPSLPEPLLYKAAMPSHQVRSIESRNRRVSKLHLCPGDLGPERAHQXLSQEMGATMPGKPGDRAPIFLPEELELLITEVLSLYNQLRGSPEEQHFQEQAKGTLVTKVAKQLATVLRVVRHRTPMDTVAEMVRGLEWKTSPHHHGEGTGMEDITSSSSSEASTSNQSLVVADPTGTVQASSLPATQRPISTLPLAPPPSCIAMLMFHCDVMLFSNPIGTACHPTSVHCTVDSYRSX	254
comp371655_c0_seq3	XKNVMKEIQQAFNSLGPLIATSVFSLRPQQKDDLCDVGIQDLEIKGSVNPPSRDHRFKCGNVLRKEESMEPTFTDPYGAAGEESRADPTFRDHILNSGDAARNEELESGLMDNCDAERAESSSCPTLGHGDIKPIVHIKTEGDLYSVDYLDPEGRDGILTGELPFHRFEVDGDLRGYESTRGEYSNTCFSSGPKVPTPAPSIGINEEGETYAIDIQEYRRRDIFYRPAALPRRXGHHNSNALLTTLYDVTGAIX	254
comp387211_c0_seq2	XKLLHEWQNELYNNVMKEIHQVLISLGPLIANSVFSLKVKEKEDVCPLKNRSARRKSTVTVPTSDIHSNSDVSFGLNQDKTQYLLGPVDSGRRENNNCLMTGQIDSNPDVLFGVNQENKQYLHEPPHSDPRESSNCLTTEHESTEPIVSIIIKEEGDTEYIGQDETIEHISEPRVVQQNLKKECSQWPFFPDGIAVSSRPHDCPLTFSIINLTXNHIFCNRYLFTVNHLNQIINLRIYGSTERFKCDTAPFLFF	254
comp391761_c0_seq2	XVCTRAMPSTKPIKCNWKAVLLAIMLPVPGMLVTTLILVYSADLEIPYLNGRVGDESATTPPPLDYELNATVNNTDVGEDNNKGEQGRLWETYEGNKYVEMLKLYVKILNISDCYVCTHMPTDATHSLSYHVLPVSKYVGCILMRDMLLSEHSMTISVSTSVAEAITAALVHLEDSQQAIGSPPRVRKPPCTGMQPTKDDLEVLKGYDRTSRNKDWQERIGLGGLGTEQTDHKKVPRFLVGELSAPSCILNDQR	254
comp752828_c0_seq1	ARXTTYSQNGGPANDEGTFGVARSPSDLHIKCQEEDXEDHPYYEQPYAAGHFGHQEKFVQYADQQQEPSVQMPASLVTNLHHMLQDYYCRFPPSVSAIPLPQIPLQRQPPPVPSPRRTSPFFGTPSAPSSTLPAPILESPREDPPSMDQDREVNEIEDTASIPNEWNDXQIQRPSPSAPPPVDSQLVDIGGFHSTMERTAKRVHLPIVSKQSDCFLYNFKEQTRKAVRASPIVDFIPSLLGLEASKIMRCSVKP	254
comp297489_c0_seq1	RGACSKTPENTAPRELHNHRSNTMKSPTSLEWSWLSRTINNKTENLXQSKPSVMNTTNIFNLCSWNINGAGDKLTDPELQTYLQKFDIIAFQETWSDSPTVLREYNLRFLPAIKSANFSHRKGGLASYSSIQSIYAAESLAYKLAPPNAMQVLXITIQELEKKEDIILINLYLHPQDKTRGSQQLREELVKVLRAEKTNNLIINGDFNQNMLGNSTKDTNHDEDPFAWETSSQDNTSGNRHTKTAXRLLAALX	253
comp336086_c0_seq1	SLNYIALKLGRGVINNERSEFCSETLMLFSNKGKAPLAREFAQLKSVRDKMADGGCVIFYITNTPCSGRCFGEGPFDIIRPLNEAPFDDWKNKENIDMYFIYTNTYFPKNHLEKLDKDKRALEYENFKACTRNGFERLNENQPGKAYLIYQCDNNKCTSCDKNNXFLPCIQASLKEESSGIAEFNSEGIGRQAQIYIEVSQRNVPSEVAALLCVKAKEQKSTKGHIYEIVAQCSTESHLAALRHXKKDRNALY	253
comp350717_c0_seq3	XGHTLRAKVNLATPLPKEERCYNLQPGNWVVVGPDRSKGGNDAVKCGGLPQWSHASHTKDVKMVDEQVVTTTESECSSLSTLSDLEMGENREQPAQAESQETQKQGVKLKIQFSRTPTGKQFAVQRENQTVRDSYMIQVASDYVDAVLVINESEDENVHHGDKWPESEEGEKECTRKHREKKELEKNLRKKEQDSDCSESEQPAVEINKSERACIATYYCASXLIVLNQWLHTPQTKPAFRMDRHVLGEGGIX	253
comp381809_c0_seq4	XKDLYQQVGXRQYMTERRVMDSCGSEDGGVSTAPGTGIFKEDNGTDYQDPQERLQSTSSPLKHPVITSVFSLSVKLEGEICPKEEPNTEGKTIGEASFELACFENCKEEICVKEEPEFGERISAKTAQAEPGREKGRPPADYRCPSQRGPKCDTGIPLTPVENIMLHGVKSAEDYVQENQDFSVEEVAGQKMLICKFCKESVPILAGKTANRIAEHLTSKTHLQFEKQPNCDSLHQLSFTETMTSFKRKREEX	253
comp392172_c0_seq3	XRRYCKGLNSVKGDPPKLSGSGHVRYTYVLGHNQSLKNSSACGVNKGTHKSKYISKVQNILTKSLRFLRLLKRKKYIEPLEQGHAVSQTPPETYTSVQSPAQYTGSGENITRGDHLKGPRGGGVVTQPQEHTGGQRGGSVAGGARSTPNTARNHTAQVGGGRIPGKEWSRKKQKWANSAKQRRFLISKLKKARIYTTRRLKRPPEPELRQNSQNDTAANSPSNPIPQDEASENLFLESVRRYSGPVERFNAVE	253
comp319128_c1_seq1	QTAKITAKLPPQAQEALPKKPKLSFKEQVALESTPLPQHKGRKDRDTSPLPTTLLLLHPHRHHQTFSFLQLHQRGHNXPSDGEGEHSPLNAGEPYDALYDLELRDDYDVVPLGNTDPALCRAKHSPPDHYLLVETLSKTQCTLQLRPMLKRMLKTALEKFLKRQSKHRLSHQGXIISRNPCPMTGCIYATMLHPTLDWVQLTLLLKSKIKRMTADKTVAVLLAMHNSTLAILHSLSELISLLQATWVKPLLP	252
comp378044_c0_seq1	MEHEYYEEEDSLAYLQWDGQFYNAVDNSIYKAVNEVMTPMEQRLAERIDQACSRLMQPAPAIPTPPLSKPLDQGSTGSSPPAKRHCKTAGIDSDAFARLKEAFLEHSEIVLPQVPPQAIPTPAQPSSPQEQEEDSPEGSDEEASSSRSWRPSGSADPATSAPSDMLDPDDIVHPRSAEWTPADKVAQYVAFRLRKPIENEARSRLRAECPHPTLAGKVSLTPEIEAKMATFLTKFIKDSKKGIDRSWRFCQX	252
comp379606_c0_seq1	XFHCEAKPGQTKTLLDAPHLTPDHILIGVSSLNCRNMRPPIISIFILCSIATLVAPILPLMASTRIKVGVNCFKVIYPPSLSKAAAKRFKHNTIEQFPDSLFVDQFHTGHLGKIKNDLIFFTHDIPSWATSFFNFNVSSSSPTPHGQRLKISPSATFNGSLTITLYNNGTVLIQATDSCLSLFEHLFHALRPTQTTMISLDSSLSSSPSPLLPDPSSNSDNFDLPRLFLELLSRLPFSPTLRPTQTTLTSHD	252
comp300448_c0_seq1	XMVNLPDPVQTAEIPPPTSTLDPSKPYSAGVTADDTQSXRALPPTSYNTYPHHIFNKAGTTIXTRTTSSTKLAPPSHPHHIFNKAGTTIAPELCRAINSTFLGDXKRAEINPLMNEHTANLTSXNFRSIFYPSQPRSSKAINAPLSKFIKANHILDLSQSGFRSNHCTYRLPHHQTTSGPRQTAALILMDISAAFESLTSPYAQESMMLASATKSWNGSDPSSLAEQSNYHVXTVSPLIGCAVPQGSSLNP	251
comp386248_c0_seq1	ARLLLSFPRSVLGFPLWLGTHPYFDFTASPSTRGKAVFQVWRECHSLGVSFLHFVTLTLPGIVPPFREQGSVGSSDCALGEAMGTKACLLDALKALTSAQRHTFKVLLTSTEYRSIGPVSQFELEEVTHPCDVVELLVAHYTEQHAQFVALKVLRSMGLKQQEKELRRALDEVKEKKLKKEQRLSRRTMDTQSMSEKKADAQASKAKSPEAAGQSKSGSNVPSQEAXKKGSAGENTSQKRSQSEDDGAQEX	251
comp392837_c1_seq14	NDKLCDAPELRKSWESTRMPDVVFTFFTSLFNISKAKLLQTKVLEFRTEADNIDDGFEDISEKVEDNPMNPQAYVVQIYCLLQIMFYDLHHNKKKTLLHLMIAHAIYDXFKILVNLTAHTFVSKGFTTAALDTFDFEDSSSLSGTSSTHDTAMVLFQDCTNEVAAGKHGVSTKLQIYNPAALSTYTKSLQAINTSQSPESFKVAEDMDLLLPDAAVRKADLADYHMLIRCGVKAKEKPVPLWAEIHALIFX	251
comp360091_c0_seq1	XQSYRFSSISSSETIPCVEFIDLPXWPLGHARLGFFSIFQLYPKNKLLMEHTPFRFFLNYLSKYPYIDQHSICNLCLLPNHREDTCEACRSFWSKRTLRNQRARHLEMQRSDYTSDIFSQSEDEEKEASAAVVEPVSNKTDSQSDTEQDPVHRQSLKDHRTVSTVTPDPKATKSSPTDKIAHGPPLHKSHGTHRFVGPALGLCTKTSAYGRGLHIKICIRACTPNHTIGFEGENPQLSAPTTLAPKAKQA	250
comp371809_c0_seq2	LISWMDXQGRDDSVGLYSGTGTLGSAWHRNGRSPLQAHRAVAGWHQTHHCPPLPAAARRHHRRMKRNARVSLAVILSAAGLILLLALVFILYWALTCDGGAHLGTGEKGSATPVDIAGENQTLEQRLRQELQSSAAKLERAHQELGAFSNQTDILNGTLAKRLQELLSLQQKVSNLSSENQRLQDDLLSLRTNLSFTSEELREAKSVQKELQRQNIEYQMRVQHMESLLHNGSGHPKSAHLFGMETLMVL	250
comp388188_c1_seq1	XADLQDGRKQETNPPEDCKEQPPKKRLESHDXECGQQDMTREDVGEKRLNKKSGKKDRVVMKPMTKKMSMEKIKKRLGDKSDKSHQKSENEAKEDCDDRPSHSAKRRQCPSMQTRPGRNTXSARYMEKPGXGERVGEKTGPRQKTKKEKSKEVWKSPLTHLKGNTXREVQRYMNIRTQYLKRNSITKKHVHLCILGSPGDDRAEQAGSFATTTSGMERTQYRGNPGAEASGVPVAAGDPNEKRDGLLKLA	250
comp391210_c0_seq8	XVHYLVCFGESVNDKPCFTEKDDMLKGEMQLCAFESEKNIVQCVSIRECKSELCVPVNCEKQVMKSLLLDLWIVTGSNAGGFSVCTLTDTGQMTIIHNVVLTFEFSQMLWEEANVIKWPIHIETAVLHVQLAQVPIERSGVVFYMPVTQTSPVKWQIILQSAAIVSVYSLDRTFNSLTDEKSKAQETEVLTQDSDLVCLAECKHLEETYHTDRWAENEELNVPLDSIPVCQYAQRRPVLQTVEGHTATCW	250
comp391571_c0_seq2	XQQARASPVGISGQGTDTIVEASGTTVAQGQSDTDVTSASEGDRSLIESLAETQTSTSSDDGGDGESTLATGNGDSVSSSNTQRPVPTLPATSTGAARICTSRKGRVRFIPGTAGPAPVPPAALTLESVDLLRQLCVGQTALLNAQIDTDKKLSQVLAFMEGIHADVGGLHRTVQSLSSAVLSAIQQAQSHSTFPVTMSPPMPDATSDVASDTPQTSHLRYMTRSSRQHVTQPRSQTPAPQPPGHADRQX	250
comp751807_c0_seq1	XLPQHGMHAGCTRAKGRPVNSQAEPNLLVLHSRRVQWTSTAVRGCQPYDFEDCSQVSLFPLYLLPPHYLTYXPVVWANGTKPPPEQTITPKRSTIDTFLARAVGALSKEIDLAERRMSLTATGQNGGTEYVTSTKGRPGLGNDQDDQSAGCTSETICQIATVPEKASTYTTSCQVTTGTAKALTTARPPAAKRKRKTQYETPADLRSPDVLTLQGAADNENNSMDKPIWSPYWDKLTSVINSLLIPLEEX	250
comp385339_c0_seq5	LKSSPRAIKTLLPLSTAATSITSEVPPDSXVGPTAVMEPEVTYAELKFPPTAPPARKGQGAVVRTAVTTAGKTPVSSPASTKLVWILAILTFILLVLVITLLILSMRWSSQLQGRTAEVMQCSANATLLSEEVMYFSKQWDTSQQNLTQLQAEYDTMTWLYQNLSVSFQNTNETLQDLLEKQRQANEXLDPDVAMAARTKPFTLFQREHDRSYRCLLTADQKAHMINFGLDIQTFKKKACGSGRMALLX	249
comp391210_c0_seq4	TGSNAGGFSVCTLTDTGQMTNIEYDFDFAVSHMLWEVAHVIKWPQVPIDRSGVVFDMPLTQTSPVKWQIILQSAAIVSVYSLDRTFNSLTDEKSKAQETEVLTQDSDLVCLAECKHLEETYHTDRWAENEELNVPLDSIPVCQYAQRRPVLQTVEGELKKGILPEQTEQMDCLGLKPNEKGCKYLAVSGIKGQECFILPTTAQDSGATVWQNSQTIPQSQQRTLQTGMKILYLQTXHRIGERALFKCKX	249
comp391238_c1_seq1	XKSIIXHWVKKQCLIQNIFEDLIASYSGTTEGLKQVLLQRAQEEKQLLMDCGNRGSAGRLKRVLRELQEEEIAEKRCKDKKAKQSGLDYIRVGNQTHAESITSLPVMRENEHVLESPLKSKYQGQKHASFSPRHQLIPKKLFPTQELAVSTNGVTPTRHCKQDPKIMVPLASHILTPQGFVAQAQSHSLAYSDFPSAATAVDVNHTPCHDDXFASNKSFDHNDNEESFHLMTEESPSFNTGTDMQQLVX	249
comp730158_c0_seq1	XIEDSLAVNAPTVSSILCSVLVLYKDFFHHDSLSWTWSGPPDLIGFARLDWSCQFNQLLVYSLILTLLEDASQKAKGQTKVIRVKKATLQMSGEGVVDPFVDISTIDEKEKEGAQECLKDDCLSLSKSLRNFVTSTFHSSKCRGMLTTSCLSRSLCSLQTPVQTRLGFTDINATRRSRSLSRLFEGVCTNKVHALKSTKNSKEVVKEVTKSAEAKENEAMDNANSNVKINNKAKCVTHSLPSKSSRNVS	249
comp198055_c0_seq1	XKCLLSKKLLSYSSPWCHPQNHPKPRPQGTSWQQQSDLLQSDHQITGVPPENNERTVIIFPSHSALLLLSLHGTVSFISSRKSLQSLSVTVVCNVRIHAQPPLSRDRTGWVADGRNINTSVTAWWQRGKTIQPGSREQKQHNLMPEREHKSLAADKRDSTAWWQKEKTTNQSRQIGGREKRHHSLVAKRETAQLAAREPRLHTLVTEKDSTASGREDTRQLGSRKAREDSLKAEWESVQQLTPEEELK	248
comp308433_c1_seq1	XAGFNITEHRHILMARRVSWIGRLRKAFSGDSVIVMLRYPELAHKILSHSFSLFAAESGIKPLPLGFFYRPPSSFNFPQRYAGQEEGITWGGRPLALSNAFSPLRDLNDIDXLYQGEGAGRVSDSPSVNIGTVGRKEELNPGITSQIPYECRDSSNLGIDNTDRAVTMLSSTLLSDPREGSTGGDIKIISWNIAGLSSKFTDEQWLIYVRKFHIICVQETWEPGNNFFIEGYKNFFCPAVRSGSGRAK	248
comp342985_c0_seq1	VEITIVDNDCQVVDKINIVDGCRVNGPFNGDFYIRGKCATDDYLVYDATINLYRATGLVYDTNNISISSATASLQLRRSAGAQKVSPLRLSLPKCAPDLPVHLFDDDEQDNDVEEDEGFHTARSPSELLIKYHEDDLEDNASVEAGSPVWNAPPVGPMPLNLTDLRLMRSDYYRHFPPSESSVSIPTTPAPQKSPPTFRSPRPPSPRLSQHSQAAQRSDSDREEGELDDASLLTEWDNYQIQTPSPPP	248
comp360118_c0_seq1	XVQYVNKCPLGGEEHRGREPGARNKPDEMNHRTTNEDKAELGLGKEKTMETSRHKTGRREPGARNKPDEMNHRTTNEDKAELGLGKEKTMETSRHKTGHGKSGKVQVEAKRVKCPEGRYNKXQNDSGIQESRERIEYNQQSVIVAQFGDRKDYRDNDASGRWRRSWIGIXSGCGNARVAVYIILVRDKGKITGDLQKCHLELDGKILPNKVQNQNNSKSQMSRKINNEMDSISSSIRKSPGTFWLTPX	248
comp379267_c0_seq1	MQELTMSEERSSRGDTWWLQVITAEEAMGLPDQWVCGAVRSCQRAPVCGQAPMECREPKREEVCRSALVEGWKLRLEDVGEQGRPEPNGIGRAPASEREQKVHAEKSTRGLTTPVGPKRVTSAGGEGEGRGRRISGGKTPFGGGERHKHLRDVVKSRPKKFVKAITRVKFKSEASSLSSSQIQRKEEWKSNIPVRERFQEGEGGVHAEGRGLVKDEGIETVLQKEREKIYKVERRSYGTTPSWPNLME	248
comp379267_c0_seq6	MQELTMSEERSSRGDTWWLQVITAEEAMGLPDQWVCGAVRSCQRAPVCGQAPMECREPKREEVCRSALVEGWKLRLEDVGEQGRPEPNGIGRAPASEREQKVHAEKSTRGLTTPVGPKRVTSAGGEGEGRGRRISGGKTPFGGGERHKHLRDVVKSRPKKFVKAITRVKFKSEASSLSSSQIQRKEEWKSNIPVRERFQEGEGGVHAEGRGLVKDEGIETVLQKEREKIYKVERRSYGTTPSWPNLME	248
comp388113_c0_seq1	XLLYTALVDVYRAFVQYTSRNQQVDPQIVTPHTVGATGVTISPVIVNSVMGKKPPNRDDYPYWLAEKFGQLEAVFPHTSPHDKLRILTISIPKDLLPTVNDCATWGQVFAAVYKRCFGSTSLSVLPTLLKKIQDEHGSDAALELGLMLIGSFDVVAELILDNVKGDAVSIQVMNELRQVPVQDKPRELPRIIADAYRSVGRNSLGVKAGAIPKTPTQQQQTDKTGSASVPKIKWKGKQKGNQQQDKGS	248
comp389380_c0_seq2	MAYYAEEADQWVDYAEDGDYEEVPEHQLEERLVEALDSHIQGSVNSALINALKPFTKPLKNYGKRKFKARHGGASQYASSEVLARMAASVINDHGGYGSSATPSGYHRGYDGDSSSSADPDSSESDHSDVPQKAMKKKRKSQAASSVLPSKNLQFNPNNLVHPRSTEWVPCVEVAHYVQGNIRQGFEREVRAVLKSECPRPALGGKVTETPELDPNMETFLKKFSKDPXKGLDRAWRGCQDKLLDVCG	248
comp390001_c0_seq6	QKINRLYKSVMKKAKKRYFSDRIXNDKCANKEFYKILNEFRKPNCRRNSSRYSRFHRXTGKSLHGQSRQVGLVPKTETKHQHXPFDKTTIQEYCEEEPGLDSILTPTSVSLTDPSLVCTQEAGRQGLTKPCSSPIQSLDWPWGQESQCAEETSGNGEELSPRIQNQEDAERGEVEEKPESGSKLRTEVMEEAVARQRKDAESGSQYEVAQLGETEDAEAEAEIWSEDWWSPPEDAYMPPQLRRVAAPA	248
comp811539_c0_seq1	DRVKTMYQMMERSLGELLNLDLTQGLVVPMVKISEIHIKLFDGLKDIFYIESRNRHARKNPTPWNINTCREPKSAHIKAIKAQYRKKIKDMRVVYKIITNTAKKDWDQGRWESSRTAVNCNNYSSFCNIISTGNRGRIAAIENNIDADIWIEHFSKLYTGCSLSLIPIPIVMQLTVDKEELADKGGSFTSSEIILAIRDISSNKAPGIDRIPGDLYLSNIDIWGPYFMGFSMHHGRDAHSPFSGGGRX	248
comp174693_c0_seq1	XNLPRRKEQIRAGVSCLTGEEPNVHHXCPDPRAGEEVEAPGRNANELPHXLAQRGGLANNYVDSIRLEDWKFKCTRMQDGSVVKIIKEFSQXNEAGGRLTPTGLTDGMKSDEMRFSKMAPTVNNVTASTGDVSPILFLFHRPLHFDVLLVFPFGVSWLAVRLPIWLQHTPSMFEFLYPSLSQDGXKFAQLLQYVHKANHFIKIQTDVYNPMYLAHSLIRFHPGFAIKRNKVKDCPAFDAENNPCEYX	247
comp340016_c0_seq1	MQSKEDGPKAGGSSQESGSEEKSIANATTVIKVPLFMEMQHTCCSLLLAERGWEEDHPWIKSTTTILKVHVSQRTVTVVMESSESEIELGEKQTESSQESQQKEPQPATLDLPEVEAEQEVELAAEEDVVVTALPLDXISFTISSKEMRITPPSSPSPPSEDLGMDWNPPKTHHERXGKRKVSESLESEEGDEPVIVIVESGTEEVQLTSIQPAPNHVVPLKISASIISKPQKYAATTIETSVTARL	247
comp355054_c0_seq1	XTLAFLPGLLPAGPGTSVLHLPCCGVCAASSTSPGCACVPPGTGLRYVIAARTLHYSEIKATDSTADKVDAMSSVSIQIDGVEVAMVSPGLSTTVVNLKLPRHNYMGLRVSQILAGLVCVIFCWTNQFYFTGLWTGIPLILTGVFYIVSQSMKHPGWLLATSIMNILSFLLDVAAIILFSLQWRWYNLEMFVIVGVVGGMFCSLQTLCPLRLGHTSQQDAKTLVDTKPLLDPQPPAYVEKPLTLDTD	247
comp377548_c0_seq2	VSSFLITEEDPGFKVFAVFTGRSEGDAASFTSTGRAQLQPWVFVSTRDSEEKSRDSCPTREQEKCRISKLGVFTNIMVDTQCLKDPINTVQRESPNTLSTDRKDRPDPCSVDRRQHPVALITDGRERPDHLGADGSECLHTLHTDRRDCPDMFSTDMESHHMVGRGIAAIKSLILSNVKEEAEDYMIYQQDPQTQQSIDNLIGMADIRSFILSDVKEEAEECLINHQDPETQQSIDHLIGDPVAVSG	247
comp390799_c0_seq15	LDFSNDGDDDNMQTDKDTLQELLDSIGTPSSNMGSVNSVVRSPHTPPTKQQVPPSTPPRPLDSEDPQITFLCTAVGVHRELAEQVQAGMETLEGVRTCPCPNRDNTATIRGPXSLLRGLQQSLVDKAGIMRQRHEQMSCQSGTSEVANQLGAMRTILESMEQKQDSHFAAMAAYHRDVTAVFSEPADPPAAVLPHVLAQMNAAAVIVSTFSVPDVCVPPFDAAPTTPPSRETLHTSEEEDVHCPSFQ	247
comp391571_c0_seq3	XTSGQGTDTIVEASGTTVAQGQSDTDVTSASEGDRSLIESLAETQTSTSSDDGGDGESTLATGNGDSVSSSNTQRPVPTLPATSTGAARICTSRKGRVRFIPGTAGPAPVPPAALTLESVDLLRQLCVGQTALLNAQIDTDKKLSQVLAFMEGIHADVGGLHRTVQSLSSAVLSAIQQAQSHSTFPVTMSPPMPDATSDVASDTPQTSHLRYITRSSRQHVTQPRSQTPAPQSPGQADRQARSKTAX	247
comp348252_c0_seq1	MPSPLPTPPNLSKNAAKKFKPKLMKTHPETLISDPYFCISKGKYRMTSPSTQKNALSGEISSTPCSKDPMPKKTLHALKLSVTASDLCPANATISIYNKVNILIQASNSSLATIDKIFPTLKKAVNSKKITLPATTHPDYPDDTPTLLQNPKRIQLNRNLATPPMNQTRLVTSVSTTPGSPGPGGTGILLATGHPIADTPLISLIPKGESTNPDSTHDIPLSPSTTQLACKAPHDLPPSPISDRLX	246
comp363785_c3_seq1	HSPSLTVKEPAGGAEGTVQEPTLKTIMLVLQAHRTEAQAYYTQARVDTVLLQKSSEGRRVRPPFWASQRANLNVKDRCNSRRSPRVRHRHYTSSNPTQGRRHSRQLTHLRAEIRQLSLDAAKLLWRSSIARVYGWGDKNGTILHRLATYPRVNRIIPEMADRDGAIHRSLIAMASTFASYCQQIYAVQTPDLSLSVLLKQGSIRLLRMSSATQKDLDCPIYHEEIDEAITLTSSGKTPCPDGLPQX	246
comp367543_c0_seq1	VRYPNEEEGVEEIVYDDQHQQVLEDDIVEALDASVQHSINKALETTVPNTVQQALAAALKPITKQLESFAKRHGYDKRKRQKAGPSDKDTPQESSGQWPHASALEALPPSGGESSKNKQPVDTDTDTTTTTTDTDTSEEEPPPKKKRSKSQRDQEPTVSTPFTFNPSEIIHPRSSDWSPAPEVTMYLHDNLRKGFDKEVRNRLRSECPRPEVPNKVAETPEIDVSLLTFLKKFSKDPKKGIDRAWR	246
comp387139_c1_seq10	XAFIALGPLIASTVCSLRCRGKEELIPVDNQELECRQSSQSPDTYLKKGEEPSTILIDHLGEEVTESNTDPSLGLKVISFHIKDEAVDSCMDHGVNKRRESKRNSSGNGTTKRRKIMTNSLKHDNKSAVSKSIANKHKANSSISQMPPGSDPGWKQEEVAKWKSGCSQEAYSTTQHPTCYVEPLEFSKPCESTIKTDNFITWEPTTVQICRAFPSSLNERTSSQTGTQRTRRAKGRCTCTECGKSX	246
comp387691_c0_seq2	XLLIDGRGDQELAAADDATNLQSQSPPAEHGLSDADSLDLEDAEPEAGPSGMPGRTRSQDPTVPTTTTSATTVLTPAVTTCAASTTTTIAACNTLPASVDDHXYPTEEGMESTRVHRVVMQQVRKSRAGGRTTGHQIQSNTGTEALANIARVLGAYERAQGHTGQALEDSREHGLLLRSIDTHMGQIVDLLDQFAAVLRDRLPAQTDQRTSSGLQEDSSPTFPAATERGESSDHTKPEAEAPLPND	246
comp389204_c0_seq8	XVMKEIHQVLMSLGPVIATAVFSLRAKENEDLCPLGSEDSDRRYSDDQSPSVRVPTLDRFTVSREDSQCLKSLLSTDRRKYPELLNRGRWECFGPDSTDSRESTDPLSRGTKENYNLLGTDRRGSPGLPSTGDPVATCGISQSFADENKTVFQQETQDERGSTGDPDAAYGISLSFPDEKTLVQKQMEDERGLIGMADITCLVLPAIKEEAEAYSMDCLESELNGSFDHLLGQDTQCHLLVPISSS	246
comp389763_c0_seq1	XKRWRVETMEKAGLYPFKEIKEMKDKKENKADDSDTDKSIIERILEERPPPNNPFLEESRTPVERETAELPVYMYSGTTAQISTGTTMSAQLPDALQVPVTIGSIVSLYDHSQVLNQRQIQPVQLVNQEPPRNVETTVVTEQPKRRESNMMRVTRYVPEPVATSTPIPATADDSSRGQIGERPEGSRTRIDICNDLRAWVMPEGDTEERMQEKRREEQERESDRSGPSGTMDRRKCEEQNRWNEEV	246
comp390120_c0_seq6	XEISDELSPDWCVGVFXRKDWFIFGEQQGMRKGFLSRRKYSSPSVLIDTGVQPLIMFYPGAEFERPRVTIMGRLKNLFVKDKPIPIREGELIPDPKTPAAYMLGKHGYYSCIWIENWVEYTKRDGKLSFPPDGSFNTGVLGNLRKRMDKLIPKPRPTQYEALTVWEEEALCQDRSRPGREYSGYRHTDIRDRMYRWRQVNMQGGLYPMREIASLEKGKGKKKPAERPITYPNYILDETDEEDEVLN	246
comp391571_c0_seq4	XQQARASPVGISGQGTDTIVEASGTTVAQGQSDTDVTSASEGDRSLIESLAETQTSTSSDDGGDGESTLATGNGDSVSSSNTQRPVPTLPATSTGAARICTSRKGRVRFIPGTAGPAPVPPAALTLESVDLLRQLCVGQTALLNAQIDTDKKLSQVLAFMEGIHADVGGLHRTVQSLSSAVLSAIQQAQSHSTFPVTMSPPMPDATSDVAADTPQTSRVRYITRSSRQHVKQPRSQTPAPQSPGQX	246
comp357238_c0_seq1	LTPIQIKATRKPPMSRWHPKPTRSKSHNWHKIEECRGFLFIYCYVCMTLPTSVSEGVTYHHLPLTYGVSCSVLSSLFYRTGKLDYYYSNIDTIFSKIPIVPELNKIVPAHFLAEFFLAITSLDYAHKNNLTCKLKKDEEVFLEMVEERRDKFQKKAVEENLRSPPWAFREGNYEKGKTYAAMAVDWSQKGKLCLHREKTGYNDYFIGSSECEDNYKIIGGWGLKGGTDPVFPGIYYVCGRKAYYX	245
comp367779_c0_seq1	LLGNNVHSDEFTMSSEESQCQNDLLNTNKMVHPHLFSTANIESPDLLSLDWNIPSTLGTGAFSVAMNTERIKEEGEAYAVSNQKPEEVKNLHNPTGFLPLTSDPEVTCLDPVDGDTREECSSVDAGTEAIAALISSPIKEEVEKSSLGCQDSGVKGSIRCLLDDSVAASVASQSFTDENTLLQQETEDGPVNAAHRSNTGSMNENEVHTESPKKRQKVRRSRRSHISTESCLSEVGNIKGNGSHT	245
comp380216_c0_seq2	XPKEKDDLCVKDCQVLEQENTMNILASDANTETDVLLMEEQNLEDICNKDREIADGPSTGQSHSAPVVSFIIKQESEVFPINRMDSERRESIASTAGNGGMKRRACSLLKCNDKSPLSYSMAKKLKANMVHSIHERNTEMWSGHDGELRDERTAHSKRECRQLMHSTFNQMIPHVQSSRAYCKGDSTMINDNNIAYESKQLQISRAYVYPTSEQACQNDSEIGHQQPQKVNRRYPCKECGKSFTX	245
comp382376_c0_seq5	XRSRTLLKETLKPVGSISSEELPYCSATSSEFXICLVKKVDFLIQRRGLAAVRSWLHLPLRAVAGALVRGRRREAAMRILGHALLLGLLLSQAVQGQLGSGTDADNAASSMLSSNTTNNAKDSAFNRTSSPPGHGTEGKVCIELHFLIAGAVGIGLVSAVIAFHVSCFFMRGCKGKKKKQGQEEDQVSMQYASLQNLPIKEGDASRGPEQDAANKTCYATIADIMNEPRPTEEKDMDGASLKENP	245
comp387465_c0_seq1	XSLVLSRAQRLVPXACPSRRSAAARCSQLPGFLSCPRYRGAPETERRNVAEAFGSGYQIVHPDNLLQIYKAKDAYLPVSRDAESTNLLEPGLSSHPEAIPDVLFRISSKEESDCGERQHLDEPGGCNSSSSCFPVVTAAFSLTKEQELQLYPMHQQKSQRRENRNRSTRCKAISEVLSSNIKEENEVCFTEQQDCEIISVSAPEGDRRIKNPKNVDEATTCKKTEAPVDKKLPRLLQRSFENPNS	245
comp935122_c0_seq1	HTAASYSLSRTAGVWIGRKTPRIRLGRSAFRPRSESAPXMRDCNNRKEGQSSTSSIGTIKAVVKAKLLDVVRLEAEVDDIISGNHQWELIFGEKETNEPENLLFVAKDVTRKMRRVDEKLSEIAQRYEVDLFRTKMLQGNNRLNYSDQELEEMRVTGLKTHIREMVIGKRAXSMLDKWEERWCKKKSMRRVTGETQPPGGGMSGVEAYPLXEVPNGGYVHVPWSRGDLAAFTNDFPRCKEKLAEX	245
comp375889_c0_seq1	XTRXMMSVGVALDSYGPSAEYFNGFLMHGDNIVQALIIETDTEHSLPQTQKYNSSGTSTKRHIVTSDISSILKDGIDNLHDELDEFYDYPVHSTAVEVELFDKDIAPHHAKSTPSHPVSPPKKQLDKRKNLENNKVKKYMAKKSKKISEKTNLKETTVRKASSEKPANTKTFAHSSALKSVRKTQKSKQFPNIDPGSEDEVLGHTSESGIQASNSSASLSSKSLLSTPAAGLFFENKIEHQSSR	244
comp349683_c0_seq1	XGNEQQGQLDCLFHHLGTLLVEHRRAQGKKRDELHKFLCQIRPPRDGQYSTWDDYYTRAEQLNFSVEEMRKDEGTLPQARRETLQKEVCTLIQQLDAISPQLQRDIHLARSLRTCHSEAADAKSLPGALPLGFKDSYKECNYCCCHVALRSFRYAAACFVILIVLVVTAGVHFTEPSLAARYYEGVRDANEALLPFVNMKIQDVKQTCPAQWISFRQHCFSFFSSNFLNWDTSLNYCNSLNSX	243
comp371289_c0_seq1	RAIVFLGNANCALSTERRRSLLIKVDPKLGDLASSEAGAVAQGGLFGDPFIKELGKFVATFTSLDKAQTNIQKVFTPRVFDRAGRGRGRLFSRFHSSDRGRGSGRGQVQDNTRFNNFYPTRNQKFHGRGHQRGQQQGVGRGECATFGELASGGVXLAQFLPAWVSLTSDAWVLQTVQGFQLEFHGRTSQPYRPRPMVFSQRDADLVREEVFALLHKGLFAAQQSIQEVLSATFSXSTRSTVAD	243
comp385920_c0_seq1	MARTCTDPSKYYDELIRECVDYEEGDVPDGPEEQVVNPAVNTRPLVSSTVPSKMGPHAVSVPPVISPTMIPSPEVIPGLSACGLPRMTVSPPPAPSGMDSPPRLPMATYSPPPAAFPVMAVVVTFSVATLLWLVILFVLLWWRRVAGKNENSRSIQALEDQLEKGSLMTCMNELPQQYCREEALPAEATAPPFIPVAIQCSTSNSESTDHAFPLPATDLGAAILVTTKTLQSTVDITMEGAVR	243
comp386266_c0_seq16	AERKSECFTRGPSPCTGHDLAAQGAQQVLGLAPNLARRAREPQTAGSXEDLGRAGKEHPVPRGQTGGALTGGSMSGVSRGLSRCQEGSEDSFENRWRLWYHVVLGFLVMWSLKEPGWISYAPEGNCGFKTEPDSSQATPLPGVSLRKQETDAGSVCGDTWRDEEFGVRREKKAVAVAELEWRRREGEEDGSRGGRSGDEEDGRRGLPSGRRNITNARKEWREAVPGGHREPPSHVPEGGAWLX	243
comp389457_c0_seq1	MDLHQVCNFCLSPDHQEASGSMCLIFGNKKHFLYHQDRASLHPLAHYCSEDTLDLFREQETEGELQPEACNAEAQELEMEENSGSDVKAVEAPPAQRRRSKKPQSFHLLPLDTIWKPSTAFXEGGALSSPHRPPMRPPVHHCHKVMVSTENPSQTRHSHTTRRKSPPVSHTLPLRAAHWLWQRRHPKSRAQSQRPLTQNLARYHQDSGYPRHREGRRPRQHPLPLQRIMKNQSSSAFKRRLMP	243
comp389457_c0_seq4	MDLHQVCNFCLSPDHQEASGSMCLIFGNKKHFLYHQDRASLHPLAHYCSEDTLDLFREQETEGELQPEACNAEAQELEMEENSGSDVKAVEAPPAQRRRSKKPQSFHLLPLDTIWKPSTAFXEGGALSSPHRPPMRPPVHHCHKVMVSTENPSQTRHSHTTRRKSPPVSHTLPLRAAHWLWQRRHPKSRAQSQRPLTQNLARYHQDSGYPRHREGRRPRQHPLPLQRIMKNQSSSAFKRRLMP	243
comp392732_c0_seq4	XSGASVQTTTTIPATSQQTTGSPDHSEHLSHSDDDGQGPSGTPVVAGNTTTAIPQGSRQHNVPSTSGQARVARGGGSGGRRRPEPDQTAAGPGMSQLQNILEAYRRDTREASQVVVALTNIQKLQAEQHASQQQHQGRMEARLDELLAVQRDISHSLRRIADNMDHPPCVTRQAISRQRPPPGTARGEEEEESSDGASHASSRPANEGPPRKVGRPRTRPXESAGHAHLSGHLVWHLDLVCNX	243
comp934692_c0_seq1	MEPVPEPMIHPPVALVKDLQNMLQDYRTCFPXSTSAYPPPQTSPPHIYEPSPRVSPGTDNDLSQQQHDTSDDEDVDNGEIXGARPAANEWEDYIILAPDSHLLKQWTLRRKTLVERAASRFQLPMTVKQPDCFLYDFKDQSXEDCESNPYNRPYLGVGVKVMRTPATVIAVLSRIDKKYKAPDDAAACLVGHPKPDSVITQAAQQEIKESFSAITAPPDEEGRRLVNIWKRFTTTSGTTVHAA	243
comp371655_c0_seq1	QECDEGNPASLQLFGPQQKDDLCDVGIQDLEIKGSVNPPSRDHRFKCGNVLRKEESMEPTFTDPYGAAGEESRADPTFRDHILNSGDAARNEELESGLMDNCDAERAESSSCPTLGHGDIKPIVHIKTEGDLYSVDYLDPEGRDGILTGELPFHRFEVDGDLRGYESTRGEYSNTCFSSGPKVPTPAPSIGINEEGETYAIDIQEYRRRDIFYRPAALPRRXGHHNSNALLTTLYDVTGAIX	242
comp379510_c0_seq6	LPVMMEDIILKTLESGSCASSSPAKQSLRLSIEETGGRGVQEHVSVEESCSYDINDRCVEYELWENFYDIHERKVPPKLKTDEPQYPVSATMTDDVDPQETPSQGPKPEAGSSKTLTHEEEATQRIAEDVPTGETPIIPAEIINDQLTGTIDPCEIQSPHVPSSDLKEKKKKRKRRRKSVEKTVDHFLHKNSLELRSTPMRVLQLSPKMFSGLKALGATHLFEVVRGGFLDLFRSSARGGAX	242
comp387604_c0_seq2	XENKSRAGQFMMLVTKDMESLRRTNKALLECLKGKQAEFRDLVPLQRVLPDSQLPCSLSRISGQSTPNPTPRSQINHQIPYLTVSENGKNQQTLNVQVDQTSLVKLVPRGETAAARAALCSPQKMQKGSCSYVCKDRKGEVVIAQQRVPEQEKICRYQSRIEDSMHTDRQAIPVSLVQRGRREMDVPQKNAASLNLEAKSTTQKCPSTGAVVERFQPEPMHYEEHLLDEGNNRQKEHAIKEX	242
comp388675_c0_seq1	XKELRPASTSSSSASIEKEQSCFDVGNLEEGRETLYPKQSADMEKKKRLEAEMASILQRKDFAIPPKPLPVLKVEVEEEFDTGESPKTPEPSEQQDEECLYXYKEGDXEQQSYSGSNPSETHDIEWQDIDAESPEEAVESYPLRPSPPDDIGIYNMVIRSAATTYGVKLEEEKQKACFLFETLLPTQTRNQFLPMLPGILDQAREAFKDPATCRSVTPRAEKKYKHSSQDPAYIQGSVAADS	242
comp389204_c0_seq11	XVMKEIHQVLMSLGPVIATAVFSLRAKENEDLCPLGSEDSDRRYSDDQSPSVTIPTLNGFAVSREDSQCLKNPLSTDRRKSPELPNRDRRNLIGPHSTYCRDSIDLLSTDGRESPGLLSTDGRESPGLPSTGDPVATSGISLSFTDDSKTVFQQEMQDERGSTGMAAFTSLILSDTKKQTETCSMGHQESKTEENISNPIGDPDAAYGISLSFPDGKTLFQQEMEDERGFTVSESETSKKET	242
comp389763_c0_seq6	XEAPPEDTPAHYMAKNVGLQTILWLENWHKMTENEVELIFPKYGTFRLAVLHHLKSKMEAARPLPRPTQFDALSASIRAAYDRXRGRSQDRIRKSIRAFQDARWDTVEKRWRVETLEKAGLYPLKEIKENKDKKENRVEDSDSDDSLIERILEERPPPHNLFLEEDRTPVDRETGELQVLTYLGTTGQISTHSGTAMSARLPDALQVPVTIGPIVSVYDPEPTRDQRQTQPVQIVNQEPPRN	242
comp391661_c1_seq3	LVEFCEERDIAVSGSDTQAKLRENLIQWQKDEWERERNEEDRARAARHEGGGSEGSPEESEEEEESDRTGTPVDSEDPIDRESLAGSSVQGSVPSLSLSPEEWVDRREEREHQLXFVEAQVRECQGDTQLGVEEKKALLAQELSLKELVLEEKKLDTERVLAQERMAEAERAFAREKLTRGDMSPECSLSGLDSPVRVGFSGGSKSESSVGRPTPRAQKMVPSSQEEGVTPEGYRLRFRGSR	242
comp392655_c0_seq3	XEVLVCESEDRPEECGLNDRDSQILSCQSQESGVGYVCEALDCEVKVSPCVELCNPIVGEHIVSSCFPELNQHLLEGEFSDPRELAQEADLWVSTRGSVEALGNDPNRSGSDVFQPRVVGEVRSDAARSPCCEEVVGPHILSRGSRSETGIGPEVPQPQSPGLDGSMREHQVGSLVCPDGPSVVGGLPVLSEMGVPVVRPPSVLVSGSAPPRGRVQKLSMRGERGKESPVGEPVGQGPARRX	242
comp392732_c0_seq15	SGPSVQTTPTIPATSQQTTGSPDHSEHLSHSDDDGQGPSGTPVVAGNTTTAIPQGSRQHNVPSTSGQARVARGGGSGGRRRPEPDQTAAGPGMSQLQNILEAYRRDTREASQVVVALTNIQKLQAEQHASQQQHQGRMEARLDELLAVQRDISHSLRRIADNMDHPPCVTRQAISRQRPPPGTARGEEEEESSDGASHASSRPANEGPPRKVGRPRTRPXESAGHAHLSGHLVWHLDLVCNX	242
comp341684_c0_seq1	QEFHQPNKIYVRYVDITTLCTLHMQRLLLLGCDDEDKKIGQVRITSDDEXAGNEWYVLQRLGDVQKRCRPLTVMLSQRSVWLNTEDTLGGLNSLVVPPPFVRIINWINISGRVEDELLVHKMYKFRCEGHSSSILFSDQPKRHPGPITTYMQPVNAPPLFLESPGVLLFNGDSGLTLSKRIWGLLGPHITELKGRSVFFILWVLRAEKFYKHLPDLVLGEGEVVDEYQEAVKKIVTKFDVX	241
comp347211_c0_seq1	LWTGLPLLCAPALAGHAPFARVRPHVLAPSSPVSLLCATATHQFSSALQHRQTPPPHLKSPGRLDHTLLRDPPQVNDSTLDSQALQAIALSKEVFLNAQKIGYHLLAQLKYSDFESLFKSQQPFNVGYQDFQRFMLECESGLRNHPSDKDTKFQSAKCCKLCGLSLGPYDGAPCKTANYKPAVATHICFHDQDEGVDAIGSHQLALRSRSPSFHKQVLIRKLPHVLXISKSLLAQQKDPLX	241
comp361976_c0_seq2	XAEMGIDIKRSKLLQKSNRVDFTEKDIENMNTSGRRTQIKELMVVLRKWGGVDRWKSKWMQKKETTVDKKALAFPARTVEQTVLESPMRGSWRRLCTCSMVLKDILSFKNDFPRLREKPVEWYKQVERFVKVSKVLLKDLDGLVKIFAPADLWTECKITIDWPKXELPRDSKAGAPAEEVMRKYEQVITFLKNKIAPKETDWVKIDRTTQVPKESVHAYYERLLQVFKQYSGFESISDKNE	241
comp369379_c0_seq1	XKLLHEWQNELYKNVMKEIGQALTSLGTVIATSVFSLKHKDDDDMCPTDIPESEKISSSKRVKSVKQPSYPNSDNALMMELEHDSSQDDTGAETSSHFTSGHATKEEIITCSIKEEGGHYSRAHRRSERSKHTSSSKATTPLLRNVPEVGFMDHIYTEGGESTANLTSEFPRLSSEEKGETNPDLCLAEEAVAMPSGSFSIKDEGNADSMDHQDTERNESTNSNVNPFLQVPTSQQDLHAX	241
comp376740_c0_seq4	XEEGQDVGGTSGDSFTDIPSTAAASTPVSTPTATSAAQHDITPPGPLSTRVHLSWRTQQSQRRSQGLSSTGSISEALSASIDREMLQIQRLHNQIQRQRNVRMSQGFRMVTNKLAQNQARIESKLDAITSTVADLAKESAAERANRRRIECSRGQKIDNLSRAITHLVHAANRHSQRTLGLQVEMGHYSDNISRGLEKITAAVETLLTIQIIGDVGIGGTDSEVSSRSSISATKTPMMHRX	241
comp380363_c0_seq2	XTYYLAAQFQWLTQWVADAIRGGDEHREDIRTLPVLFRVVLRLPVDAATLTLELNTARKCWNRYLRRASIKCPYAPEIPLLMCRVLPHGGNWRQLVMWAEMGLTFMGDLYEEGAMIPFNDLQARYDLPGGDFLQYTALTAAIRRHWDGGLTEPQTSLGCQYVVMAAGTFKAVTCLYRRMTLETLLPLTDLKAKWETDISKDIPDRDWEMLVERAWKSTRNARFQLVHFLILHRAYLTPXKX	241
comp387982_c0_seq1	MDLRDFLLGPKKPRKKRFLYAIYSELWKVSQQDAAERLREIDRLNLEKALAVVDNGMTTLSSHIYSLGNIVSSAIDIMEQDLSILQHGQSQLPSILLLSWTIQSLRSGHVPWWYINDTNLFSAYNLTDRQLTMARRDVRYTMLLTDKLEKLTFTVAESTEWLIHGCITLPVTTFHFQTALDTSKQAGMKHWVKGTYRKPGSYRTDIGEEIRTLMFSYKWYRLXEGFKWDFSVQGGLAPQSV	241
comp387982_c0_seq9	MDLRDFLLGPKKPRKKRFLYAIYSELWKVSQQDAAERLREIDRLNLEKALAVVDNGMTTLSSHIYSLGNIVSSAIDIMEQDLSILQHGQSQLPSILLLSWTIQSLRSGHVPWWYINDTNLFSAYNLTDRQLTMARRDVRYTMLLTDKLEKLTFTVAESTEWLIHGCITLPVTTFHFQTALDTSKQAGMKHWVKGTYRKPGSYRTDIGEEIRTLMFSYKWYRLXEGFKWDFSVQGGLAPQSV	241
comp390032_c0_seq4	RFISXLIYAISACTNKPQIVENNSLMTEKAAPVLLSRYRQLEGLGATARCSGRNSERSFTPPARPQVTHAAARDRSPSLTWGVAPLHSLSACRTSYWAVPMMKRLRLLATLLLGDAVPDGLQRCLFLVDDFGQIPLGKRRSRSLSVRSFLNSQKYFSTLRLGPVAVIDTHNLSYDDGSGHTKRCSSVDDDSCCGSNAVAVHHRKQHRRPHGSLRHAQAHAPSIAETRSETLMFLSFHSREX	241
comp391571_c0_seq7	XTSGQGTDTIVEASGTTVAQGQSDTDVTSASEGDRSLIESLAETQTSTSSDDGGDGESTLATGNGDSVSSSNTQRPVPTLPATSTGAARICTSRKGRVRFIPGTAGPAPVPPAALTLESVDLLRQLCVGQTALLNAQIDTDKKLSQVLAFMEGIHADVGGLHRTVQSLSSAVLSAIQQAQSHSTFPVTMSPPMPDATSDVASDTPQTSHLRYMTRSSRQHVTQPRSQTPAPQPPGHADRQX	241
comp195219_c0_seq1	XCQMPRAEWQMPLLFDSAAINRRTQRPLALPPDLPMRSPARREDESIYCQGPARESLRSPEVRQGHFEAYDDIPVYDDNTPWSCETGARIDPLYGEIERRKMRRNSAEADTTWQLLNVRTGPIYVPEELNPLPRRLIPVTDEPIANTDSLPECYLPSPYQSDDDDEVFESRIQRRSSTSRSDVSQSDDDSPSPWQGLEYLRGCPCKSRXNNGFREGAAPMWKSTRQSELSDHPPLASHLS	240
comp367779_c0_seq2	LLGNNVHSDEFTMSSEESQCQNDLLNTNKMVHPHLFSTANIESPDLLSLDWNIPSTLGTAMNTERIKEEGEAYAVSNQKPEEVKNLHNPTGFLPLTSDPEVTCLDPVDGDTREECSSVDAGTEAIAALISSPIKEEVEKSSLGCQDSGVKGSIRCLLDDSVAASVASQSFTDENTLLQQETEDGPVNAAHRSNTGSMNENEVHTESPKKRQKVRRSRRSHISTESCLSEVGNIKGNGSHT	240
comp368132_c0_seq1	XHPEVCSESEGEKAEVKESLQAGPVRKKSTEGPGEIQHSCAEEWSRPIQGREEYRGRRHRHNHAXRGKNDNCTKAPEAERECSGEGGEPPEAGEAKVPGNALCEPGALPVDEAVTPCTTTRVADGPESRRVLLEVKENCRRDLKGTAQHNPSPGERSSKHGAEPRSILEDWERXKKESAQGQSGESPTVIQPGNPGEPSSTGSSTDRGKDQNPEGKGHKRTAREVQLRAEVAMGNAVSTE	240
comp369590_c0_seq2	XNLRSMLPPGPMWSGDVPSHKWGVVPWISLLLLTVNVGHVLSMDVIGDLVSGVICALFDDVIVELCLYTELTQMSYTYFHCLFSINRVKQRRQCQQCWGCRWQQWLRLETDTDGVSGTEGEDHALWDQDSTSSSSEXASSGSSLVVVDPTGPVSTPTLSATSHSIATFLVAPHHVVRLRSRKEWDVSFGPGTPSSAPMALAALSEETIDLLRQISVGQDALLNAIRGQSSLMMQALEFLX	240
comp371389_c0_seq1	LRRERTEKKLRNRAEEPERGNDDGRGKERQDERRGATGPNAGSENGSIISGSGSEKQQQLGCSGPLTPCDHGATAHAAPVMTELGDKEHIMTTNTEALKKECGEGTEKQLCTQSRYDNYRPKEPSAPHETENDLIFVQGKFLQNSEVRKGLEKWKSSGGVAPAMLSKLYRSLRDSSDMLGVCSGLEATRFPVTWLKHVTTVDNFRGILKDGAFYGSNRPFYLKGKVVDLRVCCWSPHIPR	240
comp374350_c1_seq1	IPDEAGTGNQSSVSPHSKRNSSRRLQNKEESVPVDLECSAVFGSNAEERSGLKAHRYVPKVKPSLKEGGVAGGAKEMPPVRRTTTEGKSMEANHSAGFEEEEINGRMPSGEQRPINLATRPKQQTVPGMFAGQGLSGNQTKLTSRGKTNAKAPKMTKDLESAEGRTAGKPTSAGRLPPETLXNVNSVAKLTNLSDMNTVTSGLGTGTQMSKDERSGLQVNTPKQKEQSTLSSHEPNTSDI	240
comp376734_c0_seq2	XNMWYREMTAVANKVTDESCFVCSHIPHAVGADKWIFPREIPPPTAKCLLHLFLCRIHGQIQLFSSELATWFVNTTEWDYQHTTHRIITDKKEFEMEKDKFHRLFVPTHLIDDWEYFFKDKGYFPLSSPLSMCGYQAHYHSHKDSECPCQNRTVLVLRGNVYFKNKWNGPRHLACKAASLSAPFMVTDWEEDIDWDLEEECAGVWAQETSGYTFNQGTTFKPKRAYKLKYPFLCFLGNGX	240
comp379263_c0_seq1	VGITLIAALYXRGKDTWGLRILIAPSYENPTPQMIREWADCNLESSKRLVLILIKYADINRATLLEEIDQINEELESMGEVDVKLKLRNEMTLRLKKEEDKIKERKTFKFHRDKSLLLQKKYEALRSSKYAIIRESKAGTANNAAPWSGTSQSDLSSAIDGESDKETSNSNKTQKLQKLTEDELGFLCIDRRQTLRPRVKRTNKVQTESSGENKGGRPAGDEPKQKKSKYGLEKEKVKNX	240
comp380041_c0_seq1	MAAESRARPEETRACEINTLTNKQERQKRAHPAAPSLRFPVLRKPPVTNTGNRPFTEEGSVPRSEPQGPAAIFVGRSHAPRLSLTPDFCPLMTNQTPSKTPTLPLTPQTEILYLCPQQEVVPEIENREGVPPIPYXEIGKRKQASRGAPKSKKAKGGSTTSSIIPNAVRDCTASTQTDLVYPFWVQNMVGDLLAQIKSAIKEGIAPLAERLYNLETLGKTWAANTSNDPVQSVVRGIDFX	240
comp385118_c1_seq1	VRCCSFNPFCIPYLANRRQNDSPFLNADICLRKEEPVSILIDDFGAGLGENSIDHSSGYEVASFRIKNEAEFYHPDHEDRRRVKRTASPSGVENINRQIKVEDSIKFSERTPPCKSSSATINITALHSANEDTNLRSQTWSECYQELRGTKSTPTESSFRSHVHFNLHTVDPRVQRSNGGDPNIQILDPGDPNILRSDRGDPNISRSFLEDPILRRSDLGDPNIRRSDPDNGYESNTMYX	240
comp387827_c0_seq2	FLIRAEPLLTHQIQLTEKRLSLDNFVAQKRSSLGDIAMANSSRDLLLSSEHMALIKPGPNTVEEVVDYPVTLSMAVESIIDAQQITTNPAQNIEGNKDPDSLSILNEGILAPVIVHNVSIPSCDEVLTRSKGAAKGSTTNTLKSPNVGLGEPPAKCTRGGETQRQRQKTKPKGHAVGSPVKLAPETSKGSGVTQPRGSGCCTVVEPRENPVFWEKLETLMTVLMAPLINKLEAIEEKLRL	240
comp388395_c0_seq1	GLYDLSSVYQGKKHVRSRTMKMLRFAQVRPYITYLKIVTKQVKIHTKLSWGHPFHDKLLTWSLKWISNEINLVAEAISKTRQXDEPLQQNDSQHACNKNREEGPWDGSDALLCRAQSDNVSWALRLSFPVCLSAQAQRTPVTDGGPMTSKTSGDRRHESNQLRWKGEYNVVHLRFYLSDLVTCAVHHMHTSLQAVREATHNCKMVEKRRDIKYFGAVSTKIRGICPISGAVFGHCISYRX	240
comp390417_c1_seq2	XAAAGVTISPVMVNFVMGKRPQNKDELPYWLAEKFAQLEAVFPNTSPVDKHSILTISLPKDLLPEVADCNTWGWVFAAVYAMCFSSPSMSVLPSVIKRVQDEHGAEAAVKLGMQLVGVFDVVRDMILANVKGDAVSFQVANLLEAVAEPDKPRELPKIIAKAYKTIGRNSLGNEPFTKSETASEHTKGPTXKGGSSFLXXKFWKLNKQGQKPQQKQGSLASSPTPESSVRTYDLRDRAKT	240
comp202293_c0_seq1	LKGPLFTPXLVVIKAKLLPTIAYGSVIHHGKNAAILDSIQVRVHKRVFGLPSEASPAQVRLEFGLQHQQLYRRYETNKTWYKIQHNQVLEINNALWHTLRNYLNSQYAKYLDASLEITRTKDIWHSKLPWASFQQIMKKAAKTHSLTEDKVTLSRRAHAWMVLHTYAKLEPAVYLGLAFSQRLKSKFLELRMGKLPSNADRPSWKHTDPKTCSLCGSPNQDFVHLICICPALWLYHRCX	239
comp378787_c1_seq4	ENISNDSKLASALEQRALEHGLHSIISQWFEPSMLLADTDKEXKHLKHCQTKDLGNISKEFTSIKHEDQASEEYAPTPATSQVTGFEVDSFYYGSKGQRDVYPKCRNILPDPTQRERAISPLKHSGPDDFLPHRSYIRPLVQLQRFLENEPECETSPEFILDVVSQPASSRGPIKQALTTPFNSPHNYNVLMNLLSVRLQQSTQTKINVVSLSSNSVPEKTSRIPQRQMILGKMNSSNX	239
comp388702_c0_seq7	XAYNQEPVDTSASSRSXTLLTGSGDEGQVHDLESSETKGTPLCVSLIGRKLLRHDFYEDXDIPVMTITDEEMLAVITDMPEEILPIINVTDEEMLVVITGTAGEILPVITVTDDEMHTLQQAEDPELQRLLEDLHGYKXAQDAAPSVQDNTALTGPSESRPDALSVQEPPQRPKERSLKRKASTSTGGPMPKKGVGKRTLKGAVQKNTDEDTHKAKGDTRPLRDLTKKVQNAGPAAKGX	239
comp389096_c1_seq9	KLLIEALASVRTSYRLREQRKGPTTTDRYRPLLMRRRRIYSYKWSELDYLFPEQLIMWDTAGQGDGSDTVQLLLTRVTEALTAADQCLQSPDAEDHTFKASRRTLTEALQLASTAQNSASTLYGASLEQGSLCQPDSRLLATLAGLLRKAASKVRSRRVRMERAADSVRKDMKVRSRLPDLIPLEFSSYLIRQGQGGGTSSQGDASLALQSLLRDPSQLGIEGEMLYCISIPQQTVFRR	239
comp390423_c0_seq4	MGRSVDLPCPPDAGTTHWIWTPKFPKCAGVSGEALLITPGASTRLVKPSRFRDRLSLQDKSLVLRNTVMSDSGVFTCSQRNGTEVSTEVSTDLLVEEGCFNNISIRLYPQQKVLFCKVCKTIDPLPDAALAFSWTVNGLPPRTGAILGKSGARVVLDLGSKEDWGRWRCSLLENPTWQAEYCFEPTDNYDYHPPADIETEGDAESEASWKSLIKVLMVGGAVLVLLLVAVLFACYFKRK	239
comp390423_c0_seq5	MGRSVDLPCPPDAGTTHWIWTPKFPKCAGVSGEALLITPGASTRLVKPSRFRDRLSLQDKSLVLRNTVMSDSGVFTCSQRNGTEVSTEVSTDLLVEEGCFNNISIRLYPQQKVLFCKVCKTIDPLPDAALAFSWTVNGLPPRTGAILGKSGARVVLDLGSKEDWGRWRCSLLENPTWQAEYCFEPTDNYDYHPPADIETEGDAESEASWKSLIKVLMVGGAVLVLLLVAVLFACYFKRK	239
comp390423_c0_seq10	MGRSVDLPCPPDAGTTHWIWTPKFPKCAGVSGEALLITPGASTRLVKPSRFRDRLSLQDKSLVLRNTVMSDSGVFTCSQRNGTEVSTEVSTDLLVEEGCFNNISIRLYPQQKVLFCKVCKTIDPLPDAALAFSWTVNGLPPRTGAILGKSGARVVLDLGSKEDWGRWRCSLLENPTWQAEYCFEPTDNYDYHPPADIETEGDAESEASWKSLIKVLMVGGAVLVLLLVAVLFACYFKRK	239
comp391562_c0_seq1	XASRIEYFSSHRVLLINNPAATVRGGVPWSFYLELALPEITITDQELPASQTASNTELFDELERYLDAQGAVNNVQSTTVLTGSGGLCRDDAEGHQLVQGTKERPEKRKASTSKVGPVAKKGAAKRPLAEAAQKSVGERSAQSLRDITKAFQNNRSVVTGLIGPVVIAGSCTTKDTLRCHQRCATILKLSAIFLELPRVQRSKLYPSCNIYCTLDVCPEESSIYMNFHNIQNLPDSFAK	239
comp392580_c0_seq2	XECRGTCPRTSRQKMASSAEKDVEAMRLLHEARYMDLVVAGSEMTNPARPMQRASDSVTVAVITCLLPHKMREASTEVHKTYXGVGVIDRCARQTPAGVHYVTCNCHLTTHLNNFATECHCLTSEMAPKKAGARSSKTKKLAEKKEMSLKSGVPTKTFFGKPKTTPAAEVSGGEAGGSSSASVGTTRYTRPKHMSGEQVASLVLESSSEPEMHLSLSQSSTQSTLDETPQISGQQSQQA	239
comp198984_c0_seq1	VLMILYTGRLKGFRRYDFLQEDLXSKSFFLLSSPFLASGKRVPTPAPVMIQHKDKQNFLSLFKSAHHFCPWWALNCLLEHYHLTEASQDHLQVKGLNREQTHFGXPSLKFLDILCSVSWMQHPKMKRPLGTLNRGSAVLSNILFGGTRSTISDVQKAPLYPSHKPASGQPSSGCKRGRPPCLSSPDSENSASPPSAKKPASAHNRISPHASRSSTSAGVLDKDVLGRESSEPGPCTSS	238
comp334345_c0_seq1	FDYLGVKLSERMSWNPHITKMTLNHKRVTGALVKEHHSSHTRPVALALQVYDLKAVSSALYGSELWGFKKILELTRSEHTFIRNLVMLPQRTPIYPLMLDMGQLPISDIAKLRPLLFWARVKRTPELSSYAEAMAEVKVTRLDVFNKVGWLRNIKKLAFNIGLKEAFENDNSPLLRKAELKKHYWEWLAQVDIGRAERGKLTLEFLLHKQTRFLXPYFDLIQESSMSNSGLARFQSMR	238
comp358334_c0_seq1	MDSFLLKAASALDKEIELMNRRLSRSPISRESELSVAPAGPVIRDSPSQLSVSSSGDTSVAREQAAGLLNLRSNGADVLSSVVPLSPTIIISGNREAGSKCLKTGDNLSCPSEPISIAAPRDDAAQAMNEKMRVRGGTKRKNPLMGGIPKKKLKTALGDNSSSSEAVATTSAPTLVLTEVLTILEASLANILDTKLGPILERLTWIEELLPAHISKVRTSLVGDSVSKPGQLTTRALV	238
comp377210_c1_seq2	XRHHRVPLLQVRVIPSSVDPVFVDMHRLQLRLLTWGLLLTLPLEGVQSKSSINQHPPTLILKEREAILLQCELNTTRAGLQKVTFKWMWGNQSLFHVQRKHAQAGHYLDDPRISIEGSNDMKLSCLKISPSWKWDSGVYSCTVSILWPPPIEQLEGGLSNVTVEERKTPAKRKVSGIPQTSSCQQETPLDQCILLLRFILLLPVFFCSVLSVCLVCRQKCNPFPKRFKIQPQIIIADT	238
comp386317_c0_seq2	XLRRELFPRGNVSNGANGSGMGNVSSGSGVLAPTKLNQVSNVVCGWDETNAGVNSWMTGTKLRENLSERSVALSGDDFAEWVKGLQMKSSEPKQLDVARMKLDLEALIEGTVSTDRLKSYQDDELTFLCKSVTWKAKEVYERLEDIAAEVGEDMTKHRSLMKTYRVDFSEKEIESLNPSGKILQIKELLVLLRKWGDVNKWRIKWTKKKEPVRSTNPFAYAVRDDDEAILEAPMREVA	238
comp386410_c0_seq1	VSNKVRDDKESDVPLLETPGHNEWVHLFLKPPGHYSITERITDACAVPLENRXSQRTYSSTLSVEGVLPSAWGRGPVQMRESLPLRLHRIMDAGVKEAISRRTDCTSQKDGIQSVHPREQLSGVRNIPLKVGAVTVPTHLKVHVRCHMQSERKSGSVFHKCSAHRTATTLGPIHKGKPRRKSNSMTFSPHKGHPRAAKQDPRLSQTQASVSSSTEARAFGLSQTQDQNPSSTETKVQP	238
comp202248_c0_seq1	KQPRGRGAQGQPIEGGSQVFVPDNDGSSAEVITNVEVESRVETRDDLVNHLISKMAALLDPLMNRLIAIEGRLMKIEEGCFRCTHIISKPASGSGDESRHPKGGEKLSTSNKLIPPCTSNDTVIRPCTMQTENRIGRSSDSHIILSHPGSRIHPCQVVESPVALHLPPEAVPFTIVLANVPELAPNTREHWSTLRNKALYLLGSRTGLTNELFTEFNMIRRVPWVGNTVKRFSGDCX	237
comp268189_c0_seq1	MDKDVGQNDKLDMQQGDGNKERPSASAPVSINATTATDLLAGDKNKPELAKDPSEXVFFPVSEGAEWSNDGLSTSSGASNLDTDPRGQRPSLPTTAQKSNFCPATQGRGRKELKWDYLSAIPLSGLPPGTSPVETGVIPPILEVIHQAILSHTEETRQDSQKAQAAMRKMQGVVRNLSKACLNMGERVTNLEERIVTTEAEAEASSASSQVEAQGSQIKDIQRKLEEFENRQRRNKP	237
comp290425_c0_seq2	XQRQQTVNSLLEARNITLATTNGYTIRWDKIDPEILTKGIICDALKSFLICLDEKVPDEEVLDAFNIIIMAIQSSLKVPGKKFQSKSSGWFNTECTKTYSALKKALNCDHRDIELIKTCRKAYAMARKSRRKDIKSQAWDNLYEASLSRDSSLFWRAVKAPFFATPEIAKIDLAIDEETWVRHFSGIFEIPTLAKGNLVGETEKLTCFMPIDLCFTVNEVRDALKASKGGKAPGPDG	237
comp300448_c0_seq2	LWSICQTLYRQQKSHPQQAHWTPANPTQLESLLTTLNHKEHYLQHPTTPTRTTSSTKLAPPSHPHHIFNKAGTTIAPELCRAINSTFLGDXKRAEINPLMNEHTANLTSXNFRSIFYPSQPRSSKAINAPLSKFIKANHILDLSQSGFRSNHCTYRLPHHQTTSGPRQTAALILMDISAAFESLTSPYAQESMMLASATKSWNGSDPSSLAEQSNYHVXTVSPLIGCAVPQGSSLNP	237
comp354854_c0_seq2	RRVIKSNILKQLALCNPGVTSPPRLLPERPEPLSSPGMLPFEAMFRVHKTDSHQSGLKITCVSLSLGGPHSRPSMYSLQPKGGGFRAAKHHQVPQKVRRRAGMDLWWIAVLALALASEGYCASLGNRDEEHSIVEAVNTYNGDRNTSSVFRLLDAETKGNQTEKNCSTLISGDTANNTVIRCDPTKPLFVNSERQKQWSEDLAEEREEKGYEKPSRLRKNVLDKSKQNFIEESSRVL	237
comp355986_c0_seq1	HVGGSTHRNPKERFVPNYTYEIKTMNNQQIPLKGPVHSNRDQRQESQSRTQKEQNIPYQIFKAKVSNGLQQTSSNCPDPPNQDQRQELQSRAQLDPTRGDPLFTLFYPEYKSKGSCDILNRGNIIKLIEAIGLLDAVTPQDIRSIEFITPAHGQSNESTKVTWSTKEVMDIILSHTETFKQWGIQILPGREPGYPHVLNDCRRLDRPSTAKRHVYSVLRSARDKSPFPDHKDNLRTE	237
comp374072_c2_seq1	ILDDLTTSLKHLKEKILGDMQLIWVGDFNCTICEYSEMGICGLGKDKEDTPLHFIHTKSGDLFNEFLFHLDLGFANELCVPSVRLSPTYNGRGCNSIIDFILITRRHMRGVTNFITGKNEMSDHFPISVKLRLNGIKTKRKELKPYNYDVQLTSTNGYTIKWAKMDPVLFHRKLILKMYKEVEICLIQESEAAEIYDAFIKILQEAHKLLTRGFKRGQERQKGWFNKKCTKAHAHLK	237
comp379510_c0_seq2	XLKALGATHLFEVVRGGFLDLFRSSARGGAVVERGTILILLFLLIFHSTSGLKICEYRFNSTTPIDCPITLLNLEDQSQHVCNLKEITRCPGRTKCPNNISLCLWNNYSIIFYFFEENTGRYSLEYGEITDDQKIVHLVNKDFKEYSTTTARTNRRDPQHMTNKTDPTALTGDEASTGHPGVIAAGCVIVLMVLAAAAGGITWWCHRRKQEKKKSMERAPTASSLLNSATSSTNSVI	237
comp391571_c0_seq9	XTSGQGTDTIVEASGTTVAQGQSDTDVTSASEGDRSLIESLAETQTSTSSDDGGDGESTLATGNGDSVSSSNTQRPVPTLPATSTGAARICTSRKGRVRFIPGTAGPAPVPPAALTLESVDLLRQLCVGQTALLNAQIDTDKKLSQVLAFMEGIHADVGGLHRTVQSLSSAVLSAIQQAQSHSTFPVTMSPPMPDATSDVAADTPQTSRVRYITRSSRQHVKQPRSQTPAPQSPGQX	237
comp392303_c0_seq4	SLRAKEKQELCRVNAQDSKGGHNIRNSANNTVSQSDVVFRKNGKEPLHQNYQDNTSRRERINSQKTGPQIPNKNSCLRTDEQAVIFIDHPGSEDKGSTDPNLAYPVVTAVFSLSNNDDEKRHSKEPLARSSADPAINSVHSRRLNSKERTHVNQKQLVRPSNVCLRKKDEAAVNVMAHPGREGGQGAIDTGPEIVSVLIKEEDEVESMDLHDSERIEKFDIQTSHISKQNISMPEGN	237
comp811909_c0_seq1	PQQRLPPSGNSLHPSKTLGTCTTRIQAIEPEGTPHTSSLLEAEDPLDAEASLCFENTIGAQDSVXSQNPQASEHTVGSKASIGADDGFHVQLRQLSNRFFHGFRSWTGDKNIYPHASRIAIRPPREHSPRKRKPNFKERTCLKASPISHMQGGALFPMCIHHLRSHQRVSLTLPIDNAVPFIQIPFDPVLNNNLLDAYNVNPRGDRYXIWIIIKLSRHPQTTQFHIIRAAALHKVDX	237
comp335849_c1_seq1	XAAGLCASGPRSRLKRIRNASPRALRCPPELFILLMDPACVLELTAQTAAHQLDRSAGPATPSTGRRRSQSTIRARLTSTSGLLFPVRQHPGAVRHASPCGGQHARAAGLCASGPRSRLKRIRNASPRALRCPPELFILLMDPACVLELTAQTAAHQLDRSAGPATPSTGRRRSQSTIRARLTSTSGLLFPVRQHPGAVRHASPCGGQHAHAAGLCAIGPRFLHSRQPRSRPRPQV	236
comp368033_c0_seq2	MAEWFEDDYWEEEPSGSMEQDLLEALDKVVQHSVNTALVKAIVPLKRHLNAYALQQGWIPAPSTRPPTTGKKDHNPHTEDFARLSRVLANDHAYTTPNESLDSTQGDNGDSSSHKDTDDEEAPRQAKKARNEHHTESQPKLLTFDPADIIHPNSTAWLPSQEVADYVQSHLRSAFDKDVRARLRSECPQPELAAHVAETPEVDPTMLTXLKKYAKDPKKGIDRAWRSCQDKLLDLX	236
comp374357_c0_seq1	XYANLMKEMNQFFMSLGPLIAKSVFSIRTEEKEAPGSAVDEESDRRHDGDHLPREESCIEVISDVTKEEEGAWAVADQDPEEARNIHRPAAREVTVVKLAHSIKVEEEAYPAADSDPEEDEKIPSPAGLPGVSSPTSSNIKEEVKSCCVEPQEPETQQSVDDLLAEQSETENRNENKPGTWHLKKPQVIQQSKASLPCTDCEKRSTNVPCPLNDQGLHIEARPYSCTAYEKSFTGX	236
comp386248_c0_seq7	ARLLLSFPRSVLGFPLWLGTHPYFDFTASPSTRGKAVFQVWRECHSLGVSFLHFVTLTLPGIVPPFREQGSVGSSDCALGEAMGTKACLLDALKALTSAQRHTFKVLLTSTEYRSIGPVSQFELEEVTHPCDVVELLVAHYTEQHAQFVALKVLRSMGLKQQEKELRRALDEVKEKKLKKEQRLSRRTMDTQRMSEKKADAQASKAKSPEAAVTRMMPATNKESALKDNKDLKSAX	236
comp386248_c0_seq8	ARLLLSFPRSVLGFPLWLGTHPYFDFTASPSTRGKAVFQVWRECHSLGVSFLHFVTLTLPGIVPPFREQGSVGSSDCALGEAMGTKACLLDALKALTSAQRHTFKVLLTSTEYRSIGPVSQFELEEVTHPCDVVELLVAHYTEQHAQFVALKVLRSMGLKQQEKELRRALDEVKEKKLKKEQRLSRRTMDTQSMSEKKADAQGSNVPSQEAXKKGSAGENTSQKRSQSEDDGAQEX	236
comp392861_c0_seq1	XPAGQELQSTNQQINPKQKEESSNGTQPCSTTMHTNKTELRHIHNKEVQNTQKEIHTQKKQGEGEDPLHTHCGQTSSKHHRETNMSTKILNTRCAPRRRLDPSAQQPRIITRTEQQSCPLHNPKPQAGAASWQAMCQHHPTTLCKPSSKGSTPNSRAQNNNDLCNSKGHKGLQDSTQYTKPIGRGRMERTPMILTTTRTVVMLRLSLSLFPPTALXVSGRVLTISLSYTVAYICDX	236
comp203701_c0_seq1	XGVAILSRKKDVIVKRRKEDLWGRWVLLECIIEGQVVTLGSVYGSTEDDPDIFNFLDIELATWPENVILCGDFNINGVGGLGTEVGHKYMGRKKKTCQAIINLVXSTEDDPDIFNFLDIELATWPENVILCGDFNINGVGGLGTEVGHKYMGRKKKTCQAIINLAQHNSLSDTWARLKSQDLGITYISAPHKICVRLDYFFISSTLLVISQIEKLPRVISDHNPLILTVKFSSGX	235
comp269999_c0_seq1	LRTRTIHMKRLCTEQPLTKNKCKALHTGIITGTTGISTFFXSLSKLSTPLVGVDQEKIXRKHSVLENESLILVNDRARAEEQERICPIVHVKGDQSSDLQRQKLQNAEELQLAISVNDLTLPDINTNLFPLTVPLESTKETLLILNSTPSHTPDQKENLSQSPDFPLFNSLHSLNRQDTVSSALFTLQNFFESILALMENYMDNSDQILETQTGILQYLVNKKREKQLKYKKQAX	235
comp339121_c0_seq2	XKISLYLVNFYNNDFQSTPNQNFKSLFDYISDLDCYPQLGHNIRIVLGGDFNAKLDDGAGGLNSGPSYRRGEELAMYLNQHDLVNVMDLSSNLSPPSNHLPTFRGWGRPSTIDFIFISLELSEYASTAEVLSTIHGDHNPIKLVLKLAPRLRYPIENGAKDVTPSTDNLRLIWRDVDCDKLFKTLVKDNLLLVNACLSSKFPHPEVVSDFSSLCLAVKALLSKPVPIKTQDPRWX	235
comp358540_c1_seq3	XVSNIFKDTADSSSYPTEATMKRTKVLILQGHLDQKEGHMQISEETLSLLANLAVQSLANFSGITRCHFEGQKLDPSLAFSVQLWQSVTCLDSKEETLSQRLQEAFYNMPVTFIFNGSVSNIFKDTADSSSYPTEATMKRTKVLILQGHLDQKEGHMQISEETLSLLANLAVQSLANFSGITRCHFEGQKLDPSLAFSVQLWQSVTCLDSKEETLSQRLQEAFYNMPVTFIFNGT	235
comp358783_c2_seq2	RPRTSSIQVGGRFALGLLLGTALSDPQPHRAPACFAAQRPEAIPPPSSSAWDLITPSFIXASRRSRCLAHSEIYGWCLFPGVQGSLIRLIAALLCWLVPGPRVSQYCRHQAVQSYLSYLLTNLHRIRRTKEEEIMSSTKAKNFCTPAEQLHNDKAALGDPTPAKSVGPSEEPVTRAFLESLFLTLREVLQTVKKDLTSEIKDVRRDMDSTGERVAALEDRGDSRETESSTLQQEV	235
comp359368_c0_seq1	XGTKMPRPLQPPKRSPLGAEYEKPKEAFNSNKGAVSLLLPPCHVSGPHXPSSRGTGKSLTDELVGGGEPSAAGEPGDKAQCLHHLCARKLPVIXSARGGGGSGPIKRLAPTSCLPGTSLAEGAAAGAMPGGESRGKTKADAAKALIFLKRKHLWLALQHPSQVKPYRCGARRHHILAGAPLLASRLMDTAEDMPVLRRRRGWRWKLRLRLLAAALSCLMLALYALTLDLPGVPRP	235
comp376461_c0_seq7	XSVPGAAGTRKQRSSKARQKQHQRSELQDTTAKQLQTSSQFAPNTVAFSPINVQQSAXQIKCSSSIGATVWRQHLSSLMISTLSGIPYASEQDAPLSEVPEVHTEWVPQPSYTIDALTILPTQDWTGPFKTALDFQHEDVPGMMSAAFHESEATTICKGKDWEPGTAKAGVRSEVTRGREESEQLVEEPRTGTEPVERAEKREKEIPPGGQRFGAAPRPTTLQEESGWSRYGIVX	235
comp385256_c0_seq13	LTLFILAGGEKDQLQSSSEMLEPQDCAGDSQLPAFDAAVAINKTNEADAKAPETNTSTTETITKASAGNQETQRSPTENPYFDHQPPDGPEISAVDHEVHSTELHITADDPQVLTADHPSPAVGGHSTGNNSSPADNQQSPXPTFFSTGCQRRGLAHMQCNATVSAPGLMPPAGRRRSETPVVSLPWKMPSYVEERTLILSVPPGLRENMGPLQDTIEQDVELVTVASPSQAEFG	235
comp388270_c3_seq1	XFSAKALFARLKAPEDRMRLKKEHGEQAGTTASTPQELTKTQLSTFKFYAQKHIRQGVLDEADTREKLANLLEESLGTNCGAIIISILKQVPRNDLVQAFQPRFNLKKEDRQXRELQKLKFAEEEPVAQFELRGKMADRELLLSVLKELSKDQYHSLLFHLTDPGRNPHLSRLETDNISPTALAQKLVETYTNEALRTIADIMRLIGRMDLCENLRDKLGDSSTDLSDVVQRQEQ	235
comp390098_c0_seq8	XEYCIKFVNFQHCMDADRCALLSNRCDTRAKPTFHTEFGTEFIGEMSLKDSDKAFQMFYDIVVKEEQESDEEQQQHEESRATHILENQDLPDHQSEYEDSLHIEQPMPNATEQEWSCQGQLLYNTDRPESERVVLNTFADDDQQASMSYASSNYEEVRYHQHPIYEYYEKVAATSGTCSTDSSIEFRCKCCGDTKKTIIKVKGSTTSNLLRHIEVLIIKVKGSTTSNLLRHIERA	235
comp391238_c1_seq9	XGLFIFPLQSKSASGISAYSVKKQCLMIQNIFEDLIASYSGTTEGLKQVLLQRAQEEKQLLMDCGNRGSAGRLKRVLRELQEEEIAEKRCKDKKAKQSGLDYIRVGNQTHAESITSLPVMRENEHVLESPLKSKYQGQKHASFSPRHQLIPKKLFPTQELAVSTNGVTPTRHCKQDPKIMVPLASHILTPQGFVAQAQSHSLAYSDFPSAATAVDVNHTPCHDDRLQATKALTIM	235
comp391416_c1_seq12	MNLTSALVMWGRTHATDCRGAPIITVLYEEPWSFTPALGDRVRKSLSGGSIVIDDASRSDEGFYTLCTSSSQPLLVIELVLTEPYPAVTNPPDTITTVAGEKLQLSSSLQPNLRKRFSGQIDPGVHMEGAGGGRLLVLVASLMTVASLMTLLLAGVLILKGKPLNRFFICHHEGQRSREAQPSAELNEEGLAMLPHPLTPHHHNSDRNGSSTGSDAGSSTRKDSDEVVVVNADTD	235
comp392406_c0_seq1	MELVKSDKEKKPSTRDCGNSLHCLMLDKEEGATTSDCQGSQCQIKVEETEESSTNNQHSVDWVESGEGDGPPASDHHNSVVLVKVEEGEEPSFVSRWVSKDWAKHEKEEPSSKHTPGSFTLVKIEVGDEPSSQVAQKFINHIKVEEMEEQCSKDCPGSRNKESFEEQNISDDHKSQILMKWVAFEGDEERFPKEGERMEGSATDSEETGRTIPDVPNLIYLISQEESISKKEAAG	235
comp244881_c0_seq1	STPRASWEECHVPFKATEVPRWEDERPMTYEAVSESPPLDFLKSCASEVGGAKTGGLGVRKRVGEDVDWRPEQEDRRTEQDQEQDQNTLRQGKSATRSLPEGQRDCEAPCHSSRGGEWLEQECHVPFKATEVPRWEDERPMTYEAVSESPPLDFLKSCASEVGGAKTGGLGVRKRVGEDVDWRPEQEDRRTEQDQEQDQNTLRQGKSATRSLPEGQRDCEAPCHSSRGGEWLEQ	234
comp337271_c0_seq2	XLMPKPSLTPLSMPSEQRTFKLQSLRNFNRNKMPNRSTCLSTLMDKISAALPLETLSQNWRLAFQGEYPPSLPPQMKXQKDRATSPLPQASLVPLPPLAPPESPEGFPLYIYSQANHKAHLTLTIGDAYNIDTPGDPDLDHYPVGXLTPDDTTAFQEVIERAVAFHKINMNVTQEKDDFPVETIQFLPMXRGMLRSAHDFLKEPVKARVVPPPPQGSNEVENLPQLNWCTPMGR	234
comp356628_c0_seq1	XETLGVDVPLQKVLLQSTGKKRGKRRSVKPGQISADLPMNCVGDFGPLVQTAVRKAMEDLFNPRLESIFSTVVKDITILLNTLVNGVMGKLERLETQLRDLKNNSAPSDSHVATLLQMHSTAKNREEGPLRLANRSSPKNRLGSFAVSKPVETLGSCVVSRNRDLIETPPGPVSNREPTDPGGNYANREDNRVTNSCRLNLPPEATPLVAILIGVPPLRDNCPESTSELLRKTK	234
comp356773_c1_seq1	XHLHPKNILSRTIQRSISTKTPQHPGDTPLLLPRPSPLSLPQSTREGDPQTKPASSHPPATLKLLSKTRQELSYMATANCRDNTGAMDTMYHTLTDRHSPSRNCPSQDILNLKTLTPSSLNTTRRLSLLESQLETVIQGINKILLNLTTHLEPTQRLHPPPTVTNNQHPSLSKAQLLSWNSTPFMNHPQDPKELETQCLREATELANSYNSSTTVHDPGNHWIWKRPHHTKNDE	234
comp371773_c1_seq4	EAADLVPTPPACRHPSSNCAISTRPAAVDSRSLGGLPAFDKDSRPVEQGNRFLQNAKENNPGLRNHQNLTPEITSAPDLPSSCXSGPILSTWSPSPLGTESTVDVPPVDFPTSPVDSACRPSLPQLLLVTKTRLLKTPLHLSPVEKRTKGVPTYPSIVKPEQSCWFNPSGLPVQACSLFMRKPISIEMQWAPDTVLHPCTWSPKSRWWWSAGVALYLVHHSPQLLEAGPVSCCX	234
comp379776_c0_seq1	MKEIHQALVSLGPVIATSVFSLRAEKNGNVCTIDFQDTEKRPPTKHSEDEVIFCSDVPSDVPVGTMKNDKQFQKYLQGTDRRESIGCNTEFPSINADNLLRVEEKTRNNHLPEGIERSKSPYLGHEDALPIIQYCIKEEEETYPMLHRETGKSQNMNSPVEFPFDTEEVHARRGSNQDTNSRRVAKRQVVSFTIKDEGESYSMDQNDPERKRNINNPAGVHMSVIPAEQQQLKS	234
comp383032_c0_seq4	XPNLNFSVCHRAVGPDIFLRIKEELHCVARSSDEELEISSRPSKANNTSTSSNIIHWRKKAEKLSPNDCQDAKASECEAGLNSDVNVANAAVLHKIKREAKFPLKDCHDTEIGRNRAGHNTDNTKVDFLPKVKTDEKPPFKDCEIAKASIKASVTTEIPFVNTEICSGKKDESNPSVVDQPDGKGAQHGASSSSGYEVISFPIKEEEEDYPLNHPFLESRGSITHSTERLITAP	234
comp390417_c1_seq1	XAAAGVTISPVMVNFVMGKRPQNKDELPYWLAEKFAQLEAVFPNTSPVDKHSILTISLPKDLLPEVADCNTWGWVFAAVYAMCFSSPSMSVLPSVIKRVQDEHGAEAAVKLGMQLVGVFDVVRDMILANVKGDAVSFQVANLLEAVADPDKPWELLKIIAKAYKTIGHNSLGNKPFTKTDTQSQIPQKPRLRSTGVLSLLKELEKCKTGTETTTEAGLTASLLTPDSSEHTYDL	234
comp672982_c0_seq1	XAEDTNQEYGHVPNQDITVLRKKDSFEEEAHGLFMLNDTTYVDDLDPVEESKAVTVDTTGDIMSDIRLGEPCLEENLYDQLIKDAKEMEQVSKPSNSPEKECQRISNWSPVLNIEEQSDRCILEGLSSQSLENINGIVSKKESLWKEGETSAEGDRESANDHQFPDAIESTEISFSAQQDVFQAGETDMAESTERDQVVTTETVKTELCEIPTITQIKDDIVEIKAEHASPGVV	234
comp759975_c0_seq1	RCQEPGFRAAQQFENDLYLSGAIMKETITNIPGRHTIIEKEIASSVHKIAVEKHQLHGALKENYSNKVAFDVQKEKGGQKEMMSTCMSGSTAEQQPAHIKHSAAAKLTDLSVKQMTKQETSQAGHFQKAVESSQRCIQPGPSVISVTMDNSVRNNQKTKVIQKAHNVVNETKVIQKTGTVESKKHTTDVTGKKKVKAISVDSKTEIKSFNPAERRSGNPGPPTLPKPSPILSEX	234
comp793622_c0_seq1	GWIAKIGDPVREKIVDKKEFGPSYRTWLLKVLELYFYHPLLVANRRDLCLSSSSNHIIWPLLHSRPAGLLGSYLSPLTTLQEDQLQALTDDEASFLXLGTANSEASLLPVTSTNAIQSSCTETQISILQTDHDGVYRNIPPLQSSASSTQLHKPLYFVQTAFSYFVNFDDFSSDSSDSDPPPQRGSREFYIWLKNTYFIPPWIYIWITLLFLFLWIGFVTVFFLLLNGHYLPER	234
comp927286_c0_seq1	XDGFHAPSPPSPPPKKTKTDSFAFSPVLDSTGVPLFDPSTLRHPNSHEWFPESHVGEYIAARLRLPLDKSCRSKLKSECPKPSLPSNISNVPAIDQPLLTFFSKFGKDPRKGVDKAWSTCQDKLLDVVGPLARIFDMAEAARLEGSDLNAEEVSLWVQRAFCLLGNANAAITHERRKGLLIKLDPKLANLAALDPGIKADGLLFGDSLVKDVSKFVSTFASLDKAQLSIKKVFT	234
comp276749_c0_seq1	XSNTPPLAAWSYGQPLFKLLHTTATTACVPVLLVLSHTSASPIDFTTIGHNANGIEDQQAAALSGHGRTIPALQCLVAPLSFSLAGSAVDEASASSDNSSEITMTEDEIEWKNHQLQVYVGMLPSPETTPVMGTDHILPLVDCPTHSLTTLNIDRNEEGTICALSMSSTSSELISSDEEPIVHNNAIGNDLAAGEDCDSNSEEPIVHNDAIGNDLAAGEDCDSNSEEPIVHNX	233
comp349424_c0_seq1	XDAAMGTRGTTDIRFVDFQAPGTRTARTQGKMATPKVVNEQKRRGSAPQQPTRENVVLEMEEINLSQGLSFAPSVNVFSSDLEANKQSPSTEGTQLQIGTPNKSAAQSDPESLIXVWSREKGGELGQLSKRDQWNHPDVTSMELHLGAERLEAISTVRGELKHNETAILDAGLYRVSNPESQDGEAISAPVCFSKMSTYFSIPLDKFPPPYDVILQMLNIICTALLAYMVKXV	233
comp369235_c0_seq3	EGDSSTSFAGLENAMLRVQRLQCKHMRSMQAHLSSLARNIGEMSDSIKQLATAVQEGRRENNQHFGDMTLALKDLCKLMQEDQVSQRKRHHQFLGRLDGYTRAINCLSTTTAQLSNXAVGMQVEMTHCCGDVARGLIQVTNAVEQMQTTSVAASSVMGGGDSEDASSLSSSMAPVTECRRHSTRNTPESECSNRDVSELPEQERECLTTENSVDLSTGMSFGEVTIIQICLDX	233
comp376807_c0_seq2	XLLLRLYCYGQAMRTVNPAIPRCETTGRLLAQALSLKISTGLACSHLQDWLXWEELDWFFGRNSFPSLVMDADQGEGXAPGESLYAEEDIEKQCPEQLSVEDPSPDMVLVGGGEDQSVNAELGNEQIHQPLEVMVNVETADRSLDFNDKSQLDGSPDILKEGTPYRSASPSFPLSPHSRASSSSDILRDLEEVKTDESSDISFPEVKAGKRKSKSQQVSKGGKAVTKSKRSRK	233
comp386926_c3_seq1	PTGAVGPTYANPSCACQXRNRRKILNSSCANQRVPISEDKYIHRQVSDVECKNASVKKSKGVDITDRRVMRSADRQVMGSAVPVSDDYETLRSLSYSLTREDLNRQEKKTLCQERNNRHRKAIQRVRIKEGAHIDIRRSMLNAVPVSGNSALMAIMWPRKHNRVTKMKSGSQDTKSSRRRESPQGARSFPGSDDAPAANTNSQTSNKILQTAGETARHHNIKGNAMTRWTQKY	233
comp386926_c3_seq8	PTGAVGPTYANPSCACQXRNRRKILNSSCANQRVPISEDKYIHRQVSDVECKNASVKKSKGVDITDRRVMRSADRQVMGSAVPVSDDYETLRSLSYSLTREDLNRQEKKTLCQERNNRHRKAIQRVRIKEGAHIDIRRSMLNAVPVSGNSALMAIMWPRKHNRVTKMKSGSQDTKSSRRRESPQGARSFPGSDDAPAANTNSQTSNKILQTAGETARHHNIKGNAMTRWTQKY	233
comp388270_c3_seq4	VVYISHSLVLRQRRPDRRGGREGVMENRRVVLLRILEELTEADLRAFRFHAQSQIPRGPLSEAETREDLANLLAAKFADRCEPEVMAILKKIPRIDIVSQYTHIFSGQXLKRASEIEIRXKKNLSHNLNXGGTMADRELLLSVLKELSKDQYHSLLFHLTDPGRNPHLSRLETDNISPTALAQKLVETYTNEALRTIADIMRLIGRMDLCENLRDKLGDSSTDLSDVVQRQEQ	233
comp390372_c0_seq7	XEWYYRKPNIESVGKVLFYTXDFFVFFLLNSFQAEQLGVLSTPEYAERRRTDHYIPQVPYTKTRKSAAVTXSIEGLRLKNGIFFNRRLNISHIDQEGDRYRCKCVSRQTNHQKSSDRRSMPSGVRTRSSEIDSPSVMLRSKMKDKLKRTSSASKHLSVRKTSMKKAVPAPLFSLDTEDTPRTILKHIFQTALSTELLNSTLQDNTQPEVPLVVPDRRVIKEPELDSRLETTQX	233
comp976874_c0_seq1	XMEAPKHELGFWSEAMPESVNDSSKQKEYVLEQGTQEGLELCQCDLINSNTEHYQPNIQRLTGDVKESELIQRVIPPDIFATETTVTSESFLSSDVHTVAGHTSIVIDQDLSDRFPREPAILSADQFKSAFAPHVGDKQNIPTNVEPLLATGLDSSCGIIGEEAESQVTSSDGFVVNLKEMNELSILDVFEEMPVKPNAIDLKCLLQVNHDVNLSSVCDRVQSHDDGHPSMNT	233
comp379598_c0_seq2	XRNKRCKYLQGGENSTDEERKGVDTIKDGGNDYDTEAKDGSIVTVVRKVPYKETQVGDTENGCGDDEVNSCTIYKKGNHAGIGKNDEKSLETANHEETSQESIGRIDTEMKHKIIRENGEESLDNECIHGVIFKVGGVGYDDIDQQIEEGGFPQDTILTERKDRAVVEGAGENSDHDMPGCSRNSNFELGNSYTKNLFPTSLESTQGNGHIVVALLVLLIAVIFFCMIDKRE	232
comp379598_c0_seq4	XRNKRCKYLQGGENSTDEERKGVDTIKDGGNDYDTEAKDGSIVTVVRKVPYKETQVGDTENGCGDDEVNSCTIYKKGNHAGIGKNDEKSLETANHEETSQESIGRIDTEMKHKIIRENGEESLDNECIHGVIFKVGGVGYDDIDQQIEEGGFPQDTILTERKDRAVVEGAGENSDHDMPGCSRNSNFELGNSYTKNLFPTSLESTQGNGHIVVALLVLLIAVIFFCMIDKRE	232
comp380543_c1_seq1	XQDDELTFLCKTITGKARETFEKLENIAAELGEELSRHRSLVKTYRVDFTEKDIESLNPSGRILQIKEMLVLLKRWGDVQKWRVKWTKKKDVTSKGLNSESQGESGEVILEAPMREIAGGHFVHVPWSRQDIVAFTNNFPRLRESPVEWYRQVERFVKVSKVLWIDLDGLFDIVVPADLWTECKIEVGWPTEEYPRDKVTGAPSPAVNRKYEQVINFLKKKVPAKETDWVKI	232
comp388872_c0_seq11	XLSISAMTPITTQESGDVSRVTNPKISPPGTAKMRRPEVATSELAHQQTGNKVHRSSSISKVDSVVPVSVEHCISQVPTGQLGVLTVSSTPFLKARLSHVMPASSSLLAPVGGVQGLQSATLASENLGLVFIPTPPPNPPNHRPAGKSALSSATAPSPNRRVKMLQSNQPAXKNGVSIYKLKYIADPLKSVSQKDISIRAKVEATYCAVWSWPSQGFSDGLDTGLLLQDWPM	232
comp390098_c0_seq5	XEYCIKFVNFQHCMDADRCALLSNRCDTRAKPTFHTEFGTEFIGEMSLKDSDXDDSAIMPDEETLPKEEPHLMGHQRATHILENQDLPDHQSEYEDSLHIEQPMPNATEQEWSCQGQLLYNTDRPESERVVLNTFADDDQQASMSYASSNYEEVRYHQHPIYEYYEKVAATSGTCSTDSSIEFRCKCCGDTKKTIIKVKGSTTSNLLRHIEVLIIKVKGSTTSNLLRHIERA	232
comp390537_c0_seq3	XSSDDERIYGIPDSQNSTIGPDVTPQTADLIGXSSLDFLAELDTYTKVAADALSSNTADLXLIMSQMPHAPGGILPPLGALIAQRKVVPCAVGHRSEKEESTNPSSTSHASFVKSLHRSEVQLRNHLIQGVKSNPSHLSEGESFHDHDKEDDVVLANHCLPSSGVLIPQVERSLSGLRRCLVIQHDSGANAPKGFFKQSPTEPPVGEFYFHPVYASVAQNGSWLHALTLQQX	232
comp334496_c0_seq1	VCIMNITQGSSHKSLNGNLRSQVCGIEIYCPLQDGHRMWQLEHPYFYFHDQQSAVAREQSALIDSNYVSQEHRKGARYQNQQWAHFTGKRPSQRTPKEGQQKQDNPAGSSKNNPVSSLICKGQWITQAAPRIQQSTNSLTSIVGKEGSIRDHRIQNPGQESRSTTSASSQLLRSVSQSPDQHPGQGLHSTASAGIKLLPSASLSPGTSAARAETFLAAPTGASSPATRQDR	231
comp372008_c0_seq2	XRNIKRKTATFHSKKTLWDHLPRRRDMQXQGIQDTPDIFGEDIEQEPEELAVDEEEALSLQDSDSELEIELESQDVPAGQGAVSTKAPFPSKPTXEQNKRLLGYHCQQAMVGTETPIQMPHLPAPKQQIKPSGSGLSRDDTPPVPKPLGLKEKKQKSRSAPKISAPKQKDATLQSPEPILEKMNEKQNPKQKSHLQPSQQQTYLGVTLHARRALALPNPARIHNFQTLLLQ	231
comp382376_c0_seq4	XFHPDLELLPDLPRHRSCFNFRCLRKGEAWAPTCCWAPLPLVTVFGPISTRKQSAMXRSDRAVSSRSSSLQPTVSRSACSTSTVTQGTDADNAASSMLSSNTTNNAKDSAFNRTSSPPGHGTEGKVCIELHFLIAGAVGIGLVSAVIAFHVSCFFMRGCKGKKKKQGQEEDQVSMQYASLQNLPIKEGDASRGPEQDAANKTCYATIADIMNEPRPTEEKDMDGASLKENP	231
comp383110_c0_seq8	XLTPGQRIVSKETSFPYHLLHKKKAPIPPLPAGQGRHRESFEHPAFELRTETAFWLGLYPPPHRCQPESFDVKKKHLLDSVPPVHKPKSSEPKLLTPKPASKESTATKXAKIPPSELKRKEIVINPETGHIFARLPHKRKMGLQEDFHIPLKKSTVDTNPPPDITPSLPIHEGLLITPTDSPTPSPDPQDTGDGDMDDYAPHDTPQDPDPWDHYNAPQPDNDPDLYPSRPX	231
comp388073_c0_seq17	XFHSCLRKRRSPPEHSSYITRVVVRHLKKDDRRTTATCELPGTGDHNTEYETNESLWDGSQALNTXPKGTGPIKSSDAADHLGQMKDVIKGVEQLEEEKEERRVPSKENAQTKVEDAKLKTAVNGKLKEFVGPQEKPRGQRQSEPPYTFLEERGSPDLYLCPDGKAQIWMPLKLLPNGSGTHRGHSDKHKCRGWVLSRFWGQGIPNPGSHSXEGPLKFLSAGTLDRKKKSX	231
comp388739_c0_seq2	KEELRKKVKKQKHMHEKEASHYQKVSDIFMXKKDLVSLEVSSTSTSASTENAEKTAERTELSSDTTVMEAAHEPFEGCIEIXNDDDLEEKFQEGPQSCGLXLIQLLGRGNYTKNKELRKTXKKGKIQEKEESHYQKVSRMFMSKKDLATLEGGRAPKRTRTETAKKTAEGERTEIRSNATVKEWAPKPIQGCIELESDEYLEEKFQADPPFEEEMCADGTLTDSAESVDEK	231
comp390911_c0_seq24	XGERNLLKRELVGSAGRGCFVREEELDMVQKLDGVDNTIEKKSRLRSSEIPQPGVSQGEIEIPLDSENEKFSQAEINQERTVCLDIINRMSVVFQDKRNVKSAKSDEMFNLQAAQIISCDSVGEASQSDINEGKTRQADKHTMFSGSNESVTRRPYLKNTVLEKKLQACAFDSTRNDFYCVPVQEPTNNFLLTGPVADNLCFTGRDGIFEKTIQMHVLQKCDNIFCVPLNX	231
comp392066_c0_seq6	RATVCRWLGEVEREMPVSGPLGQPSMLLLWLLLLLAPPLHNLAQQKPDTSLLPGNGTCTLAPLSEELPTRPHKNLRHFHCISSPTIRVSWSCWEGHISQAPYLAGIGSLISAHLQIPGEGCAWQDRRGPQPRHLEILTLLVPRDGAIKNQELCLSIGVPLLALSKLVPTPWGDCEPRCEVWEPPGFACQDGVLVTGKEMCLNLQDDLLRLKLRCQQCPQNGEPRVSGKRMP	231
comp392066_c0_seq9	RATVCRWLGEVEREMPVSGPLGQPSMLLLWLLLLLAPPLHNLAQQKPDTSLLPGNGTCTLAPLSEELPTRPHKNLRHFHCISSPTIRVSWSCWEGHISQAPYLAGIGSLISAHLQIPGEGCAWQDRRGPQPRHLEILTLLVPRDGAIKNQELCLSIGVPLLALSKLVPTPWGDCEPRCEVWEPPGFACQDGVLVTGKEMCLNLQDDLLRLKLRCQQCPQNGEPRVSGKRMP	231
comp899848_c0_seq1	SASSLENDVNKGNVKCPVTFDLQLAPGKGSAAKQTSTKGVDSPQPLSQSLSKNTELCVPLKASTKGFCASPXDSIVTGTLLDLNVNFTTPNEALISGRQGSHPERLQHQLNARQKXPVRPPVTAKISVKLPPPAPPEPLLRMKRLAFDGEPSSKPPSQKLAPNNAEEXELTVLSLCRKPHFYFHQHPRLPPTSTPMRSTPLPLRESSEGPLYPNHIQVAHMAPLTHDEYSG	231
comp244435_c0_seq1	XGVDTREGERLYTMMVGKXDSQNRNGRQNGNDGNDTDDSLLDGFVSKRPPPYNPQSAEGRXDLTNVVSMESVSAPQTGPSMGVVGRISAEEGGTGVSALGGIEQNEVNADSRLPEALTVLVTIGPVVPVYDPNPRETLVSDSPFRRKELDGKYREHEWKSLEPSGVRIGSSAIRSIPMAGTSSDRRMWETPVRGPIGAASEVSASQGTAVNQHVLDVADLETXGPIPISV	230
comp335747_c0_seq1	MDNNNGNDDALDLKVKDCVDKAMSVLASQLGKKVDDCVNRIEDRFSKAIPEEQFWSVEEVYDQPTPSGSGKKVARKRKHMSSKKEDKIERAFELKGLKGKTQKESKKEAIKANMKEAIKAKKGDRRAIACDESSSSEDIVISCSFDFGSSDEDVTPEKKVKKEKEADPLTQVTDPFGELMFDPNTIQHPLSPQWVPARHVAQYVEFWIRKEMPKEVRTRLQSECPRPSLA	230
comp344065_c0_seq1	KNISVVTEERPWRIPLLVMKNRAWLRLPQSRKMRTVPHMRKHQRRSNQIQKSAPADKVSSKEVSIPPPSHITPSKITFXPVTPFKESSSGKIQLTTDLPLASKSLTGGLVDSSDNDDYGINYAYDVDNNHLLLVKDTDDVFVNQVFDCNIVDELFILHGKIDTISKANCHRESKNLFVIGTIDGAKRYYIDKXTGGFRSLRPELTSPSKVSTLPLTQWRSSTKAEERRPX	230
comp386560_c0_seq1	XVMEECPVPCQIRRKAALICDRWMILPTSVSGSSEPKRSNIXSTACREISILRSLMVFLDRKYLQASQATSSWLGERHKLHTWCRLVRGNFAXHLAQKLNGIRSITDWPFFIESPEEYFYPEGXKPKIGRSQIEPPEEFDVDVRNRDEVSNCVGNQYRRHYRRDRRRCRTEAEEHKSEPDGEKKLSNNEVEDHAHCKXEGVTETHDSKNFFEEKQLVIIRAQHYMADLCT	230
comp386778_c0_seq23	RKISEHKRGKWVAHISEVVLNKALGGDTSDESVDKIAEPPTWVLPLIMEIKLHLVQLIKTEIRAVRSSVDKLKTAMDAWGTKIDSALNIIESAKPPTKVNTPQCTPVISLPCAQQPLPEGSNHTQQTNQPINSNCPPRQNHPLSIPHSRVSHSSATAQISRDVTTITAIPNNQQLQTTAETANRNPGQSKSRLTTSNPPCIDLPPTSTPYVAILAAVSPLEAGREETYPK	230
comp389914_c0_seq4	IPQQMLFLNETVQQTSCLGLAKIKDLNKPRVPISSHTEGNETSQEMLTLDDIIQYNRSHPDWRKWLIWPSDTNSCHKRFLGRTEGFNIHSPDPRYVQRQHPGVVTSYSVGKLCLDWLETSTLTEVKQHLSSLSQDVDLRDFLLDPRKPRQKRFIYAGIYAAYNEIWKISQQEATERIREIDRINLEKTLAMVDNGLTTLTSRIYSLDNIVSSAIDILEQDLAMLQHGQSQ	230
comp389914_c0_seq6	IPQQMLFLNETVQQTSCLGLAKIKDLNKPRVPISSHTEGNETSQEMLTLDDIIQYNRSHPDWRKWLIWPSDTNSCHKRFLGRTEGFNIHSPDPRYVQRQHPGVVTSYSVGKLCLDWLETSTLTEVKQHLSSLSQDVDLRDFLLDPRKPRQKRFIYAGIYAAYNEIWKISQQEATERIREIDRINLEKTLAMVDNGLTTLTSRIYSLDNIVSSAIDILEQDLAMLQHGQSQ	230
comp389914_c0_seq8	IPQQMLFLNETVQQTSCLGLAKIKDLNKPRVPISSHTEGNETSQEMLTLDDIIQYNRSHPDWRKWLIWPSDTNSCHKRFLGRTEGFNIHSPDPRYVQRQHPGVVTSYSVGKLCLDWLETSTLTEVKQHLSSLSQDVDLRDFLLDPRKPRQKRFIYAGIYAAYNEIWKISQQEATERIREIDRINLEKTLAMVDNGLTTLTSRIYSLDNIVSSAIDILEQDLAMLQHGQSQ	230
comp390417_c1_seq4	XAAAGVTISPVMVNFVMGKRPQNKDELPYWLAEKFAQLEAVFPNTSPVDKHSILTISLPKDLLPEVADCNTWGWVFAAVYAMCFSSPSMSVLPSVIKRVQDEHGAEAAVKLGMQLVGVFDVVRDMILANVKGDAVSFQVANLLEAVAELDKPRELPKIIAKAYKTIGRNSHSLRAYKRPNLKRRVVLSLEKFWKLNKQGQKPQQKQGSLASSPTPESSVRTYDLRDRAKT	230
comp390861_c2_seq12	XKIAVEWPTEEPDRNAATNGPSPIVMRKYDQVITWLQLKVSPQDVDWAKIDRTTQEPKETVHEYYEWLLQAFKQXSGLDTLDPKVMRQFVSKFILGLRSEISVMIQQHLICWQNKEIDEVLRYARYCRDEIDSKYKKLKDKLMLVQMQTAGNPVQVQQNGGTLGRSQGNQQGRTQTVQGQSIAKPIDPKTGIDVAMLKKSTTCHLCHKIGHWKHECPLNPENQMEVGQEE	230
comp392034_c0_seq1	XNFRIRTNANEDRAKKRNSNIRIGAVIIGHIMCNSSRKREFLIFQIRGESXLNNEQRVRSRGFTLKTDMDTVQETANNPAPTQSLQEAKEPYHWAKRELQHGHLHTGPAIGLMDYYWQCDDHAYIQLIPGWWGLFTLMTIHTPSLVILGENLSELSQHSLQKKTTLLHQARRRRTVDYFDWAQYKNIPEEFKLLTETQVNAGGYVPIFSMDKSKRPLATDNQVGTDENDK	230
comp392303_c0_seq30	ELCRVNAQDSKGGHNIRNSATDNTVSQSDVVFRKNGKEPLHQNYQDNTSRRERINSQKTGPQIPNKNSCLRTDEQAVIFIDHPGSEDKGSTDPNLAYPVVTAVFSLSNNDDEKRHSKEPLARSSADPAINSVHSRRLNSKERTHVNQKQLVRPSNVCLRKKDEAAVNVMAHPGREGGQGAIDTGPEIVSVLIKEEDEVESMDLHDSERIEKFDIQTSHISKQNISMPEGN	230
comp392749_c0_seq4	XSATTFKSPLRTSISIRRFPPSTEKKWEFTSWSKISPLPPSKLLDFQESKDDSQYGVAYSPSQLHIKSQETDEEDFQEVQEDFSFQDRPVRGSQRYESFQEAYEEDEENITKEEAISLPLTLVSDLRHMIDYYRRFLDANNPPSNTSKTPQQAVRTPVGQPAAIGQSVQAPKIITIRDDLTESNPKYQPEEGELIQDDPGVDEWDQYIIPSPAPASSPPEDIGGFHDLIX	230
comp315135_c1_seq1	XDTNAIEHTKTHIQTKYTGQKKYRREALLDLWAIIEVAQNDNPTPPIASKASATRPPHVSMEVLTSAPPALGYSTSPIVGASGPFHQKMNSXAQAXETKRPACLDNSSATQVPQKRSPEAQPPCLPCPTHRTSAAWRTRTCTGSDEHTRVTGRFVALLDSDPACEVEEGSLSPQGTDDEGKATGFAQVAEETTKSAFEGEVQPKSTAHSSELMRQTRQDKEKMHELRLQ	229
comp361631_c0_seq1	LAVEGRLAIVSHKPPPDDGKPPDIVXGLIVSVLRSHLTPSQSPFQWSDSGDSEMPSLPLATKNPGHSGYDPDILAMLFGRSESISWSSWPFGLLHPVRRLCQLSYTGSTVEPEVSMDPTPWKPVRFHPGFRGDCKRYVVVATQCQLDQLQTFLPAPLRADGDHLAIPFFIDSSLAPSPRPSALPKKMQNWPQLDMKALNELLQQTTPSITSQVDSDQLLVDHWLSEAIX	229
comp368276_c2_seq1	MKPTEEGYWDPLGSIPWDDDFYCVVDASIYSAVDEAIAPMEERLAQLIARECAKRYQSASSTNNPAIAPPEPIPSDTTPAKRPREEGVDVDAFERLKQASMAKSLPTVPPAEPDAQTIXPPFPDFQDDDLSWRPSPTHTEVPTEPTQSDMLDPDQILHPKSAEWVPCDKVAQYVATRLRKPLENEAHSCLKAECPRTSLECKVALTPDIDPKMATFLAKLVKDPKKGID	229
comp369379_c0_seq4	LNSSHQISLNRERVVSRLIDFDAPPLFRHSSRTDFLPGKYNYTQERNVPAGIRXEPSYPNSDNALMMELEHDSSQDDTGAETSSHFTSGHATKEEIITCSIKEEGGHYSRAHRRSERSKHTSSSKATTPLLRNVPEVGFMDHIYTEGGESTANLTSEFPRLSSEEKGETNPDLCLAEEAVAMPSGSFSIKDEGNADSMDHQDTERNESTNSNVNPFLQVPTSQQDLHAX	229
comp385601_c0_seq9	XDNRLADFGPPSGQKQGWKSRLDDEYSRPCHFEQSLTKDLDRTAPRLSQVLFQDDPQTTALSPKQPSTSRMSHAHLPAMQDDQHTEPPLAATLLQPPTQGKSPEQQHLYSVSGARQKSRARRTEVDSLQVLGSHGRPPDTPYDYDVSGSACLRTTRSGRPYHMALSQRPRSLTDGLTPNEIVILGEGTDFYVNPFCDNLAGWTESLGPQMISWPREGSFDPQHMATAEX	229
comp388593_c1_seq3	NXQLQDDSKKGATKKMASDKKELTTTGMSTQTFFGQKSVPAHRPPGSKLGSAAHICGSTQHRPKPMSFTKAASLITATPMSSNFEMDLSLSQSSTQPLQEIQISGQQPQPAIVGPPEVEAVQEIELHAEEVEEATLLEVPLSSRSPSKKSKVSPPSSSXKPPSDDQDSTLGARLSLSETRQERLGKRKVPERFRILDVXEDDDNEPVNMDVSPAPVETDVTPSQPALRX	229
comp391416_c1_seq9	MNLTSALVMWGRTHATDCRGAPIITVLYEEPWSFTPALGDRVRKSLSGGSIVIDDASRSDEGFYTLCTSSSQPLLVIELVLTEPYPAVTNPPDTITTVAGEKLQLSSSLQPNLRKRFSGQIDPGVHMEGAGGGRLLVLVALLMTSMLAGVLILKGKPLKRFFIRHPEGPRTREALPSAELNEEGLVMLPHPLTPHHHNSDRNGSSTGSDAGSSTRKDSDEVVVVNADTD	229
comp392236_c0_seq1	IPASPDTCAMXVSIMEIPHPLNFLFFLCLTLAMPFHGRIKDLISGEWRDLERSSVPCFLQKLYSLEEGEDSLPHSVKVDPMLATLIGRTGMNPKDVLLRMLRKIDGALKKAFSVENLTLKAGIYSAYAAQSLVSDFEKLATAIHEETDCFELLVQMDNSKVIGRHIFGCPEIFCHGNWFHDFGEEESVECETGRQFSQTKSSLLKIQFEGKMLFGDQLDSMITKAFKDX	229
comp392303_c0_seq35	SLRAKEKQELCRVNAQDSKGGHNIRNSANNTVSQSDVVFRKNGKEPLHQNYQDNTSRRERINSQKTGPQIPNKNSCLRTDEQAVIFIDHPGSEDKGSTDPNLAYPVVTAVFSLSNNDDEKRHSKEPLARSSADPAINSVHSRRLNSKERTHVNQKQLVRPSNVCLRKKDEAAVNVMAHPGREGGQGAIDTGPEIVSVLIKEEDEVESMDLHDSERIEKFDIQTSHISKX	229
comp661374_c0_seq1	XNRFIKEGVQSAFASNVDVGDFLQSKLWAYLTTPLSTTNVTPFKALRGREVKSKLMPGWFNNLAAGSALERKRNILPDFQTTKNTVTAKXLMQEKAYDSMSKFGTNDLKVNDWVLIKKPYKVCKGQSRCTLPVRVIRVTKPSVLLENRGWWNKNNVVKVTNSQVQIFNKVYANKCDEYDSDFTFEPCIDIPNLQADNIVPATLVFHQVVQGILYLLIPHLKMVLYATNV	229
comp382690_c1_seq1	DSERRSKTFWRHLAGLEHRIKRGMLSKMPLFSVAEGQMCNGLLESFALQGKNLDKNSGVILNALLSMYQKCEQLEKERNELQRELAESTEKYDLLSCTHESLKGELEMYRVPGSSDNKDESFVKNESSENVVRLQAAQTDLFDSFEEFTQSEMNREKNVQGDKQTSLLELAIVSCSDESVNDKPYFTEKDTILKVELQLXPLKSEKNILQCVSVQGGNSDLCVPVNCE	228
comp386248_c0_seq6	XHFVTLTLPGIVNRGLVGSSDCALGEAMGTKACLLDALKALTSAQRHTFKVLLTSTEYRSIGPVSQFELEEVTHPCDVVELLVAHYTEQHAQFVALKVLRSMGLKQQEKELRRALDEVKEKKLKKEQRLSRRTMDTQRMSEKKADAQASKAKSPEAAGSDVPSQEAGRRGAPERTPARSAASRKMTEPRRRIREETPSTRDLEPVTRMMPATNKESALKDNKDLKSAX	228
comp386961_c1_seq5	ILNKLFQVKYATPSTSEEPCHDLGPADWVGLKKHRMKTCLESQWNDPIPIDHEDEHCYKVWRLAALDPHHLTQXVKDADEAVTQTTNAQSETEVCYVDPKRGGQSSRRRKITYKIKNKKLKNSNFENLKSSSLYFNCKSSNQETSEDENETSGANVTEGKGFEGDTEIIRALILFDSLRETGKKSTEAVADLNDKDLEKPVVRRSTKAIVLNRNMQLLNGHIWQRLNQ	228
comp390994_c0_seq11	XPGAAQLLPYPRETRILPALLLGPQPFENDTKVTGLVPGRLIYSSAAGLKESVFSAVYSKQTPLNHQHGRDSLELTLSQSIDAAASQREDGSAERRTRWNLKSETXSLCAEVNREIRVNRWRXRSHQSIPMTSKFSIHLCTVTMILASFMADEDNLMVFPPDLHENNRRSWSWRLCLLPVPLIIAAGLLIMFRKSRNYQKRLKPPEDQEALLDSSPTLYGYRQHGVLV	228
comp392202_c0_seq2	FPQKSYFPVSLDVFTQHLQSKPVFSEDLTYFSIKMPSLFVVSIQWLKKAASEPPKVSVVCLQSSHSAKKCEFCVKMSKGQXKTEKASGSRRSLKKXWQRKKGGTGGLKSHPASHRPRCLHIIKTSQKEDLRREGEEITESTTITTIVEVNHILGEDVDFVSLSTNMFAVDGRFIISEPLQVSDIFLITNIKTYRHSFNNKSITVKTDIEEAQIAISAFINNEKAPVII	228
comp392202_c0_seq4	FPQKSYFPVSLDVFTQHLQSKPVFSEDLTYFSIKMPSLFVVSIQWLKKAASEPPKVSVVCLQSSHSAKKCEFCVKMSKGQXKTEKASGSRRSLKKXWQRKKGGTGGLKSHPASHRPRCLHIIKTSQKEDLRREGEEITESTTITTIVEVNHILGEDVDFVSLSTNMFAVDGRFIISEPLQVSDIFLITNIKTYRHSFNNKSITVKTDIEEAQIAISAFINNEKAPVII	228
comp392410_c2_seq4	KEKAGKLRGTPCPHSWASDAISKPSTRKEEGESTPPAEQTRQLISDDEEDLHTFDTDALQQLMDSFSTPPLGVGQPSCIEETPPPAQTTQQEAPTTTAGSQHLTEEHMAFQCRVLDCQKELAEQVRVGFDLMAAKLDAIRGCLSPIRDHLQSLTDTHSPLHALQQSMADTAGVLTLKQEQLSSQSGSSDVSQELGRIRIIMERMQAQQMAATVAHQQDVSGIFHALQX	228
comp392975_c1_seq18	XQESIDLFRKFLRNYTLKTLKQKIKLLQELDPCRVRQNTGLQGHSLACLSRKVCQSVFHHFRMLAVHHTQMRKLVRRLYYAKSPALMLKKLNGALLHGSVSDVTKVCEEIEFCYFGPEEETAQIETLVGDNVQENVENCSVNNFQEEITKFMVISGERPNYTCICCRRTHYKNQTRLVDLYLKSEKENNDMWKEFATYLLVENCFDLGSDQRICKYCYNKLEENRMPA	228
comp319186_c0_seq1	IVLTANPITPSYCFNLTENDKKQXLGKRVTVGTYGRKPTQKEMLQRNLTALENATAAALTEYTDAETRNEVLQADLDRWKAQVAELTLELEGARWDYYNVTQGQQGLEGQLGECRGRNGQLQDVMTKYVAEIEKLHRQLSSGSLGTGWQCSWQLVGLTASSIFMFNGMFTVLNQQIPDGAKSKSEKKVSFNCNLLKLGDRKPMSCIAEYLLFYYFLSIYYLYLFYKA	227
comp331652_c0_seq1	XGVTPCISSDNNILDKLELGSMNGYSLTWKAVNHEALINNVVTTCIREIETCLNDLADPANILESFIAISDAVRTFLTKPQKGPRHKKGWFDSRCTRAYTVLKDALHRNPRNSLNIRVARGAYKQALKDRKETLKREMWEALHLASVRNDSALFWQILRXTFLVSEVLPSVEIAIPGDQWVEHFTKVYGGHEPFDPVSTDTWAEYVQAIPIYDKKLWFTLDEVERAX	227
comp359905_c0_seq1	XGAQCGFAYYWFHPDDCIPYAKPERDLADPTPLNAIHPVGIPRDPHDIQPLSTTCWAWKKLLMKTWGSILYSPVLPLPANPWLPPTVDAGSKRTLSRIGLDTIGDLFAGGHAFSHSEDPRFSSAAFMDHFVLARLQSALRSTVSTYPLEPAEFSPLTLLISDTNEHITSRLYKTSLSLMPQHDSKVRDAWAADIAQKLTDDIWKGCCKQVKLVSCNHRHKLLQFKIF	227
comp364586_c0_seq1	XICFLFNELFNIKNVSNIPHGTKILCTPSLRLRADLCISIYKNGIILVQAANNDLEEFDILFLSLKEWVDNPGSLQCNISQLASQTTNNCTNLVSLPPHDPLGPQYSVRPVDTSRTGSTMVGNTTEISEKPSEHTITTVKPPQEENSMQLFHEMTPSKLKTVHDNRHLERKDKEIRNHDIPPSKMAQSADKSTLVSHSRRLATRAQTARNTALLALNGGTVNRSKVK	227
comp376342_c0_seq1	RSPTPPPESDNNVVAAPAEAQQSPNTVSANTHTTPDFEEMQIQFQRTDVGLQRGLLREVQVAVESVGGTLQAILRSINTESGNMAQEQAINNPTPGLVQSLSNILSIMSQRHEQMPPQSGKRDVAKHLQNIYDXTERHAAKQDIYIATMSGIHSELLTVIKNQQIMLNALMANVLTHDNSVPHTFSATAVGISTPTHPATTEPTEQQSENSDEDDSSATQFKRKTGH	227
comp391710_c3_seq11	XQALISLGPIIATTVSSLRAKDKDELCCMEVPDFETNHKIYQPSKASCQFLKADMGLTKEEPVPVFIDHFGAEIGEGSTEPTPVQEMTSFCTKEEEESACLYSDMESVRDPSGCPAISSVHTLSIKPEEEKQEEEKDLQKTRKPKTWTSATDDLHATSTVSVNLKDKREELLPEQQEPLVKSTGTSLSNILPGVKLLLEPYFPSRGSQVLQGGVVQLQPSGGWWNLX	227
comp176615_c0_seq1	XEEKGGRQRGFLYKFGAPRFFKRVRLKVLKSALLTWYSLRRVWGIGYFSFFAPIWDSPGTPVFLADSLSIPIRRAALERWSDLVDSEGVLPWEFLQVKVGPHFSRFKYLQLRSWYTESSLETSGNWDLEQMFQDSSVKKKEISIWYTSLLQAEDQGIPPSLSVWSTSSLAQDAEVMFEISLKFLYKYIKPARLKKNHFYVLNRLYFSPAKIAKFVTSPVPACPRCX	226
comp362205_c0_seq3	XGREXEQKDIYERGTATAGTTGETTDAWKGGEADGLTNRAESATGPDWLKEEVGLQREVGEEETRDDTALPYTAITPGGQESDKDAPGPNVMDQDVSRGQSRYQIRKGKPSDGTGTQELNESQCLKTGGVEEYKXSAGISCPQSEDVELEEMLLPTAHKSLPXXHQFMNGDADFNFRNMSSSTALLGYFQATSWKRHRILHNSDGYERVGQGHLCSPGGRAASKVP	226
comp377309_c0_seq1	MGKRACAWKKQTIPPQSPTTYQPTSIDRMLQRAIGVVSTEIELTERRLSLTPDLAFPLTNHDTLSPVVVSDSPKFQPRTRAMVHETSNADLQPEATLPGPAKKGNPKPAARVETKCKCVTESTANGDSGKGGLGSCSPVGIEQPTWMTNLVVELQIQIRDIDKDELNSLIARVDKLAYMVETWVGKSEVIQRGAESANHQVLQAAPPHFKLDSISTNILNPTLPPN	226
comp386180_c0_seq1	MVPKRIRRRTFKLNKGVVSLSMLSVVLFEVEQLLGEEFRCPQGQVLGVTYSLLYFLMPALVWFILGLRMTCGSGASCQHGMSSHHATCFSSCFLPFFRACILPTVWVLFLLRDGRYDECIVDSLLYEDPTAKPDTQNPALYSLYYTYIQMAAIVAIGLLIIIALLLTWRCSEASDPTCLRLLCCCCPACAKESCKTSLGADGYMLEVTEEAGYKTFISTSSVTSSX	226
comp386180_c0_seq3	MVPKRIRRRTFKLNKGVVSLSMLSVVLFEVEQLLGEEFRCPQGQVLGVTYSLLYFLMPALVWFILGLRMTCGSGASCQHGMSSHHATCFSSCFLPFFRACILPTVWVLFLLRDGRYDECIVDSLLYEDPTAKPDTQNPALYSLYYTYIQMAAIVAIGLLIIIALLLTWRCSEASDPTCLRLLCCCCPACAKESCKTSLGADGYMLEVTEEAGYKTFISTSSVTSSX	226
comp386317_c0_seq1	XLRRELFPRGNVSNGANGSGMGNVSSGSGVLAPTKLNQVSNVVCGWDETNAGVNSWMTGTKLRENLSERSVALSGDDFAEWVKGLQMKSSEPKQLDVARMKLDLEALIEGTVSTDRLKSYQDDELTFLCKSVTWKAKEVYERLEDIAAEVGEDMTKHRSLMKTYRVDFSEKEIESLNPSGKILQIKELLVLLRKWGDVNKWRIKWTKKKEPVRSTNPFAYAILEAP	226
comp392282_c0_seq7	QSCQWEPHWQDCNEREGDLMDHLGVIVGTQDARRPLITQGDEDAFMDPHVTDNMSPDEQRQFLVRKKWYLHIRHVAKSFNDIARRYREERASGKWKSITVSTKKAGKKHATLPASSTXQRHTHQIPGPSGVQQSGRHPQPSAVPGSSTQDQRAAPTSSQPPIATSQSAQPGTSSLRPAGHRQISVLTKREQRLLYNLNVRVARLERDNDEIKGHLQDIKRALGLPY	226
comp392748_c0_seq2	XRAFAIPHSDLYTPEARNSKVQLASVLLEEDPGSIGRTAIHLPQDQQPSVAGLQSAVTGGSENXEATMKTRDIGPPLHEKPGTSRLQAMSLENPFLLQNVLSQQCKVWTGPKTDLKVQFLSLKLASTSALSSDLAKASTELQQSLLKPVLGSNASKDAFTSPLVSTSKTLKAADTRNRLLSTTVPKPPLHKPPTQKCSFGKVSSSTQSTHKTSTLASNLLLHHKMG	226
comp636306_c0_seq1	XPAPLEXVQRYVDCDRIPRGLQIFTVPSYENPDPXLLKEWADYTSESAKGMVRILIKYAWSDREKYLVEIRKLEDMISKDKDIKTSEELHTIMMRRLKDYETGIRKRKQTKFQRDEQDYHIGQILTFARKFDATRKRIAQGATNIHNRDTSESEAEISDGEQVTGNENGERNTESPFFQEYRVIKEARQRPPQRMHPPQQVKDQLKSGKQGGAKGEGAVASSPRVT	226
comp346817_c0_seq1	VQSVREVKATESNYTFEIVMKNGKRKLLILQRNYYNIEKLLIYQRTTSITCLEKCSKNKRSHLTHITTPPKENLKIKTAITSKNAHSADTAELRKIWIEYLWKSMQLPSPGRKNSSCTWHDLPSLEQRAEADVLNKPDSRSELEDSTYEQLSSRSDGLVVEQENESCDSEERNIYDFPKLRSEGECTNLSGFEEKSNEEPEHFDLYNIPNPENILIMAKSEEESK	225
comp359154_c2_seq1	XKPTNSTTLDSFLARAVGVITSEIDLAEHRLLMEAGEYLAFHXGGSAMQASQFAPQGHPVPQTKLSLPCVSPEVHSLDNPVTETPNNSXLLTSARKRQTKQPPKVRGMKGPSNSSINQSSANSSGSANFSAMDWSDVIGKFKDAILLSIAPLMERLSALESAIIKLTVGVDPPKDALNSIFSFGGRTMGPDLLNTYAQATSSRGQVTDGGSICVPNPPQQSQLLS	225
comp369012_c0_seq1	LDVTRRVNMSATTRFQSHNSEEDARLWDYHCPERGESSSCVTSGPEEMSPVASLGINEEGETYPIDIEVYHTAVSNSSPSDYGSTERKRKVSNVSKCKEKLILCESTAQKLKANITQSITERKPSVSQIWAGTYETQIKDKPEHLQNXLQATNTSTQRKRKVSNVSKCKEKLILCESTAQKLKANITQSITERKPSVSQIWAGTYETQIKDKPEHLQNDCKLLTX	225
comp384788_c2_seq4	XLQVDPLLTDDSNDLPTINQDEFQQLMDSLDDTFPEAGQPSSRVPTPPPAESIQQQAPCTTHVSQEHVDRYRAFHQHVLEVQREMRHEVRVGFESLAAKIDDIRGCLSPIRDHMQRMADTHIPLTALQRSLADIAEVLVLRQEQLSQQGGFSSVREDLARLVRIMESRERREQLQMAAMAEHQRTVAGIFMALQLLVTSVLPQGLVSMTPAPASSSAPPDVSVPX	225
comp388188_c1_seq7	KPTCKMVASKTPIHQRIAKRKRLNKKSEKKGQSGHEANDQENVHGKDQEEVRRXVXQESSEIRVMKRKKIVTTGPVTVRREDSVPACRQDQEETRRVHATWRNLVRVSERREDWTTSKDKEGEEXRGVEKSTHTPEGKHLKRSAKVHEHPHTVPEEEQHHKEYTSTCASLDHPGDDRAEQAGSFATTTSGMERTQYRGNPGAEASGVPVAAGDPNEKRDGLLKLA	225
comp388407_c2_seq24	XKWEGSLGTEDFNQPTYQNPNPKLLKEWSALMAGTXKNMLGLIAKYAGLELEQTTEEIAKIKAFLDGHKEQEEIKKFCTATQDRLARYEDEIKQKKRRKFLRDKNDYAQGRILTFGRKYDDAIRQYRRVGSSRQQEQVTSESGSDNYSDLEDINTAGPREGVPLTTLDEYHXFTDKPISPGMTTRRKRKSTGRRHEQGNIATWEDNTANKEEMMGENALTVINLS	225
comp389197_c1_seq2	XAFEGIWDLGACVHHKTDKEXTSVDPLTWVRVHSLGTKDDAGHYNWRHEGAINKPPPDVCARVPHDKEKKWSQEPTWSICKKKRCREPTLVAXRTTEPGAHPGLPAKNRKGDKKRRWEPTPVALREGGIGNPPCDHHLQAVHTVVTASXLNTEPXATREDFKYKPKYRETSAAITKQARQPIARLEAPVAILNSSSKEKAKSPRCPVENKQNEIAPAGGQSTTRX	225
comp290425_c0_seq1	XQRQQTVNSLLEARNITLATTNGYTIRWDKIDPEILTKGIICDALKSFLICLDEKVPDEEVLDAFNIIIMAIQSSLKVPGKKFQSKSSGWFNTECTKTYSALKKALNCDHRDIELIKTCRKAYAMARKSRRKDIKSQAWDNLYEASLLRDSSLFWRAVKAPFFATTETAKIDLAIDEETWVRHFSGIFEMPTLANGNLAGETEELTSLIPIDLCFTDIEVRDAL	224
comp318199_c1_seq1	XQEIGMSQREWSQGRLHTLLLPNSKIPLNTSPLLKVALLYRRKALRYTKQQTPYAPNIPLMGIPLQMEIVTQRCISVWLDAGVSTVGMLFVDGTLLDHATFAREQGVYSALFLTHTHISRFVRDTWAPTGTEPSTHELVHMQYLMGNGGHFTKWLAHGIKSHTAIPLHDLRNKWSNDVGREFTDKEWKGILEYPRKVSRNPKFKCIQLMILHRAYLSPHRLNVX	224
comp370178_c0_seq3	XKIFVNLTRGEVRPMQDIEVKGEWFLHMFWDCSHLGEFWRGVAAGLAATTEREIALTPGCCLLHWFPHTARNKVTSKFIDLELLLAKRELISHWKAKNGPSVPRWTRELVKWAEWKGTFRLQMAQRTRNKKTLETARAWVALVDLLKQPNDDDDETLTGKTLLQEIDLLTHLVTLIADRIIGLTGMVNIPHSFTSRAGSFIEIEYTVYCWTDQHPYEEDLTIQX	224
comp372648_c1_seq1	XAAVYSLKSIFEGSRSAWHTSLGKAFNTLKIEEESIPLLEIPXNAWKKAINRQVRETSFDLDLKSLRSSPHLDPLNSSYIIGKTQPYRSEALTPQARTKILFMRLCTLGITDFNPAWTRRGESTNCRLCSYMRESWLHLLCCCPVLINERSRLLCPICITNGTKSCSEASALCFSTTTTTTLAILGKFTHQIRIALKAANEHNQTMVTSMAKPGGESSLAPNKH	224
comp386266_c0_seq14	AERKSECFTRGPSPCTGHDLAAQGAQQVLGLAPNLARRAREPQTAGSXEDLGRAGKEHPVPRGQTGGALTGGSMSGVSRGLSRCQEGSEDSFENRWRLWYHVVLGFLVMWSLKEPGWISYAPEGNCGFKTEPDSSQATPLPGVSLRKQETDAGSVCGDTWRDEEFGVRREKKAVAVAELEWRRREGEEDGSRGGRSGDEEDGRRGLPSGRRNITNARKERRRGG	224
comp386892_c2_seq2	XELYKSVMKEIQQAVISLGPLIATSVFSLKPKTKEKMDQIDNMDSEISSMNPDLRDETVKSDVPLRKTKIAAKHLKAAPDTDPRDIQDDPITGHMIVKPDAAFTISKACQYQKDAPDTYRRDSQDDPTSGYQTLNSDNNLRMVQELEPGFMNDYGSTEIDSNNHPRLGHTDLAGVSFSVKEEGETYFMKHPDAEESENITHTPNRCAIPDEELQERKSRSQGEN	224
comp390911_c0_seq1	XGERNLLKRELVGSAGRGCFVREEELDMVQKLDGVDNTIEKKSRLRSSEIPQPGVSQGEIEIPLDSENEKFSQAEINQERTVCLDIINRMSVVFQDKRNVKSAKSDEMFNLQAAQTALPDSFKEVTQLKINNVQEAMFSCNAESVNDMTEKDTVLKEKLQACAFDSTRNDFYCVPVQEPTNNFLLTGPVADNLCFTGRDGIFEKTIQMHVLQKCDNIFCVPLNX	224
comp205099_c0_seq1	XIPPRSARVTDQWNNALNSHLPDTTSILEQTTKNVSQWITESANTIVLAKPANSKGPAQKCQLVHRRTKILQMKLSATRNKVAHQQRDKRPYHLQEGTQPVPPLAERNAVKDSIXASTNYSKKLYAIGKEFSKPADAENDITLSQELCDTLVDFFHNNISVIYENFKPQPPAGNSISLLTSTSTNPEHLNTHWDPLTTQATFSIMNSVNSGPTADPCPHHIFX	223
comp387465_c0_seq3	XQQLISRTNCVVAPCRNVLIAGCHNLSHLHQPIWLNVPNSWCTNMKRLNPAVRFRLVSAVVCHPVCLSVQHLTXEAIPDVLFRISSKEESDCGERQHLDEPGGCNSSSSCFPVVTAAFSLTKEQELQLYPMHQQKSQRRENRNRSTRCKAISEVLSSNIKEENEVCFTEQQDCEIISVSAPEGDRRIKNPKNVDEATTCKKTEAPVDKKLPRLLQRSFENPNS	223
comp390130_c0_seq3	XKGVGGEKHTPCGGHPMGPATLCMVGKGGPLGTPPDPIQRAPGEGVLLRAPKVGFRQPICVGTTNLERLSKSDNVIRRSETRSVDPHESAPNDSVTPNAVRNRVGKSEWFPTIVIGRLEGFPNRSERRYLNRIRTKLMPFRAFTTDIVIGPLAFILGKREITQNWKSLEGPRITSWRKELEKCVGCEGRLVLREAKHGIGTLEAARAWDGLVDSLVTPENESP	223
comp391562_c0_seq10	KRGVWGGGGAGKRREVKKKDLPEIDITSQELAVFQTASNTDLFDELERYLDAQGAVNNVQSTTVLTGSGGLCRDDAEGHQLVQGTKERPEKRKASTSKVGPVAKKGAAKRPLAEAAQKSVGERSAQSLRDITKAFQNNRSVVTGLIGPVVIAGSCTTKDTLRCHQRCATILKLSAIFLELPRVQRSKLYPSCNIYCTLDVCPEESSIYMNFHNIQNLPDSFAK	223
comp393013_c0_seq5	XMSKQATKRRHVLASSSEDDAPIPARRTRSSGPGDSSALLSASEVQEMIEAAVARALDARGRGAPAKHRSSRASVGPVDSPSAASSSDAAMPSTSSGKFQEDEVPAILHHIRENLGFSPFSAPTGSDDMFPQYVKSPVLAMPFHRRIKDFISGEWRDLECSSVPRFLQKLYSLEEGGDVSSSSVKVDAMLATLIGCTALNPEDCSPSDATDRKVDGALKKAFX	223
comp311582_c0_seq1	XNTCPKDLLPSYLIGNDIDKLFSAYEVALXDAQGPKRALGASLWKYVPTVGRDTLVTLEVGDQIKYTPMKTILVNKFGLTPEKYCIRFKDGQKMQNQSXVDFLHYTSKALNGLVWGSKVDDFTGLFSLKLREQMFNIWFTELPQHLIDSKLADRRKLAKEAILWVSTRVSKKVSGEITRMVVRGPIRKKRGDKNFKIRSSLMAPKIIPKRTTVTNPSLSLKE	222
comp323143_c0_seq1	XVIQLNSALGPWLMSWSDLEPAPLEMGPDGPNRCSLQQGRQDMSAEGMAPPMEIQPGTPGSFVASMTNIYFLQTWCGLKPVVFGEEHILGTLLLKIATKADEQSSRSESKGSERNYLMPAHRRGTDTQLVTSVGMTRMQRSLMVVPIIAHEHLLENSLCPLCIXGNAKGENSAVSRIHLKILLTSSSNAFGFLSKCLEVSSWTEWERHGSTWDSASGFDLAX	222
comp358074_c0_seq1	XLYINCSGTILYKQTFSLEHKSDPDTLGMNSRYSAVNYDRPIYAHPGFYFLSNGTYSNVHNGTDDVALGMVLPLRVPCKDIEPKKRWVKTTLTKEFCEGVTDLEVNSYSNGVTFEDILSSIFTLGGMAMAREEKAREYFGCKLQILSNTTVAALRDITTQLKSMQVYSEHTRYAVDFXLAKSGGVRALIADQCVMGIENLEKNITQHILDIIENVKSMESGX	222
comp373692_c1_seq1	XRMAFGEETYLSALYHKGKNKRALPPQTATVVEIWRKATKLLGVKVHRPDPTMGWELPSRACEAERPSQMEFDXALTNWGDVWQNGDILDFPTFQKEFEMGSGEFLHYLQLKHALKRHLHPGERIPDHSPLEDRLLMDPMIVKAISLKEINIADTLGLLREKFESDVGVLDEDDWREALQCPQEVAVQARFRLVQLRILHRSYTPRMVQHCIGYIATEYCVR	222
comp388493_c0_seq1	XSAPPLSARGVSPEEAGTLGLPAAALNTALSDDSTFTKEKDAPGSAVKAVSLRHPSTVLSGEIHCNGVARILMLKPGLETTTAVVPVKIKEEDEPHPVAYPYTEDTQNIHSPAMFETSAALISVIVKDEEEDEPHLEAYKDLEDTNYIHPPTAHQSETVNMKVNESHSFSQSMKKISKSITRKRHQQIPKIRRAFVCDLHSRIGTSLSNNEHYCLKYVDVLH	222
comp388493_c0_seq5	XSAPPLSARGVSPEEAGTLGLPAAALNTALSDDSTFTKEKDAPGSAVKAVSLRHPSTVLSGEIHCNGVARILMLKPGLETTTAVVPVKIKEEDEPHPVAYPYTEDTQNIHSPAMFETSAALISVIVKDEEEDEPHLEAYKDLEDTNYIHPPTAHQSETVNMKVNESHSFSQSMKKISKSITRKRHQQIPKIRRAFVCDLHSRIGTSLSNNEHYCLKYVDVLH	222
comp391238_c1_seq14	XKSIIXHWVKKQCLIQNIFEDLIASYSGTTEGLKQVLLQRAQEEKQLLMDCGNRGSAGRLKRVLRELQEEEIAEKRCKDKKAKQSGLDYIRVGNQTHAESITSLPVMRENEHVLESPLKSKYQGQKHASFSPRHQLIPKKLFPTQELAVSTNGVTPTRHCKQDPKIMVPLASHILTPQGFVAQAQSHSLAYSDFPSAATAVDVNHTPCHDDRLQATKALTIM	222
comp391672_c0_seq3	XRGAHKTQNQSWIDFVDYSTKTLDGWLTGNNVQDFKGIYNLFMKEHILSNCIDEKLHQHLVDLGLLSPQELGKRADHWVRTRVTRTSTGGDLKQGATKPPQKRDSDPLTEKSKESQAAPQKPTQEGGPPDPSQPKPGYQGKNWDNSRVWCHNCQKIGHHTKDPSCPKAQPPSTAPRVTTVTPGVANIAGEGDPSAGEVLLAFNWGLGPQGKLKVPEGSKHFH	222
comp391896_c0_seq7	XERKAHSQCKQDKLLCNKEVAHTSTQWPSVPTPAPVDDASNPPEKHQAHHQDAKTTSLSKTLPAKIREEQRKSRAEKRITRHIHRRKPNPSSHTHNKTHVLSHAQTRTIDQPRTPPKMCTDITPPTKTATHRLLISMRRYTTHTDPASKPPAMCTNTNAPQLQTVCGTTCTDHTHTWIQSGQRHANHEGVYKTSSKPDTSTGEHGRCESHVKKPTSARMPGP	222
comp392303_c0_seq26	ELCRVNAQDSKGGHNIRNSATDNTVSQSDVVFRKNGKEPLHQNYQDNTSRRERINSQKTGPQIPNKNSCLRTDEQAVIFIDHPGSEDKGSTDPNLAYPVVTAVFSLSNNDDEKRHSKEPLARSSADPAINSVHSRRLNSKERTHVNQKQLVRPSNVCLRKKDEAAVNVMAHPGREGGQGAIDTGPEIVSVLIKEEDEVESMDLHDSERIEKFDIQTSHISKX	222
comp692041_c0_seq1	IHYTCNKGVRINWGEINPPLLKGEIVRANHDLIMDCLQQDCPSAMIVQNFEIIYTKVANRLTRPARPKQHQESQRFNAEYSRAHKSLKIALQSIPRNREQIRSARRLYKSTINRRKEELRRLAWEDLERASALKDSQRFWAIINRPQFTEEVKKMDSMILGDIWESHYATIFNPSDRELTVCNEELPVDLVQAVELSASLTVAEVEEALAKEYVTRLQVQIX	222
comp302549_c0_seq1	XQKELLHMQQSTAHLQQKLQALAGKTQISVEQEATSLFSEYPFQHWATPVFPESEIHLDFTPVSETEIGHRNKDKREDKEVRSHPLQKDSGVPRHRLGTDDLQEWKPKAEETHHSKALNTVARKPDDSAKGLTGQAAEEASAEEQEIHEESYVSSDKTDTSKSIAVDENISKMVQVLNEDNEQQPTAGSGWKEPVLRAQNETGEGLPQCTVPRYHSFKKQX	221
comp332634_c0_seq1	XKKAGPLLSLLKNFKLHSTHHTKKLCLPTWCPKPTFRNISTIDYILTNEKLANKLSDFTVDDREESDHRPLCATFNLGMESVDLQKVMGEPTGDKRFNALKRIKWTAKLXTKIQEWASTWQARMSREAHPQVIGHWEVLTDDLWQKLGENHCXKMLSNKVSSPKKPRVPKCLSLCKRALMKALRVKKKRGTAPGAVPIAVLRACRKKVGKYKRKETEQKWL	221
comp351422_c0_seq1	XDMAVYKDGSKNXFTAVKWLSIWCTKTIGWQTRCHLKFTKQTLHTLALVPFXRKWSGLPDVLKDMLPLAKGQREMFPLEQIIPKTLAGKMVTPENTNYLPAVSRAPKDPQAGRSNKNITEAQGNRDPEASPLVRIDGSQGDEALVEKADGSGAEVPLSRRAKKKLKKRLKKSKAKKLXLIAILYSGGTENRNNPKPLFPIFNFKQTTKAKTMEAHTMSGED	221
comp358115_c0_seq1	YGAKSPLPTMGTVVIEVQWDGQRLNVEFQVVMGKSDTIIGYTTAIVFGFVTVTRPLRQERGEAKVRGETITDQKTGGDASEWHEDPEDRSWKRSASGPTRQPGETPVQAKKDSGGARGCRCNQGESWLLIKIKESYRVTGRCRQSKEKGPEAGKQEVLHGVDTKGSESTRNDLSRDSRLGRRRSEKEENARVEKQGSATIKVERLMRSEGLPRREVQACGX	221
comp372228_c0_seq1	XASLFPNHLTGPHPLIWNELEGRRHPNIPKAKKTNRNQEKEEDEKDXGRLTVLFGECPFARPLSEELKCRRSGRDTLSVTGLYHSSSRARKEPLSEHLDFTDKTLTADYREKYYFEIEEPTTKCRVYPXKPKPEDVTNKPKVTVATVKPNMHRIKPDQENDEQHTPDDAVLKNRRLSPAMLKRSLTKVKEIDSEDDHLDASDADKDDPKIEKVASKKKDAX	221
comp385860_c1_seq7	VQQPGTSVKDDGASEDISDAQDFRAAAEGGENMEITPPKRALGMGNPAKVNSVNLYCLWCSKQPESSASQSTDVSGKCDCASKNEDCEKEDPGVPYHTMMSVKGFVAASVLACVKRDYYKLCFXHRMKDPQQAVPECLSGSYRTRTIWYISRLVDPYKLYKLLRVVYGLAVENKKVHPDRLGILSSALKEIHYADDPSLKLQGILLMCTLLKKDDSKTRRK	221
comp388164_c0_seq6	XGITGIVSLHAIASAHFCRHVRHWTLFHVPGSSCTPLSITMINVVSWNVRGLGHPVKHQKASQSWTLKRALQAPPHLKYIPDRTKIHETTWNVECECRDDGLLSCTSLHAYIPRHLHAFGILQINEKPASSFCSTAIAHQEDPDVLEEDEEVLEWRMQEEEQEVERRNKLKDSVVKEFFSLPAGGKKANVKLELQPLQENNIPWDHQTVLIWYDGNEETPE	221
comp390537_c0_seq10	XRLRSVAKGTEPLAADLRGDTGAPLEVTSGPGTPTLGSCRCPFFKHSRPRLIMSQMPHAPGGILPPLGALIAQRKVVPCAVGHRSEKEESTNPSSTSHASFVKSLHRSEVQLRNHLIQGVKSNPSHLSEGESFHDHDKEDDVVLANHCLPSSGVLIPQVERSLSGLRRCLVIQHDSGANAPKGFFKQSPTEPPVGEFYFHPVYASVAQNGSWLHALTLQQX	221
comp854481_c0_seq1	XRVESVVEYEPYKILGSEYEPRMDTDIEHQAQKSAHHTRPLLDAVYQASKVSEVNYKHSVTTDDKTECDHSVSYPLRGVYKSGYPCSGLSDSVHHAKSPSDAQHQHKESLVTPHKLRNASIPLYQEAGPKVKSYQTGGVEREFKSNSSPDQVQHPGRPKTHQKRTRPCEGQESGLQPLSNGPGLGRNDTHCYRSLMQVKAATVSTKDPECRSEHLADSTLL	221
comp379983_c2_seq3	QDLALRLTLHTQTDQQPPRLETLMGVGQRKASNTLWIPVILQTFFMVISGHLSCEHIVNITQTSLLTIQTSDLKEHCDLKSVPFCPDLTKCFKDKLKLCSLSNSTKKMFYSLEGIGKYFIECGTDNTKEVDLTEKGCKKINYSLENATPKPYPDSSSTNPNVWLIWLPIVLVVLAVGLFACYKNKERSARSNASANEETSTSAPNMELHAFIRDAEEAKE	220
comp379983_c2_seq6	QDLALRLTLHTQTDQQPPRLETLMGVGQRKASNTLWIPVILQTFFMVISGHLSCEHIVNITQTSLLTIQTSDLKEHCDLKSVPFCPDLTKCFKDKLKLCSLSNSTKKMFYSLEGIGKYFIECGTDNTKEVDLTEKGCKKINYSLENATPKPYPDSSSTNPNVWLIWLPIVLVVLAVGLFACYKNKERSARSNASANEETSTSAPNMELHAFIRDAEEAKE	220
comp391835_c0_seq4	XKVAKERVAERKKHAAKSGAGPSPVPAPTALDLLVESTLQPETISGIGNVDISATTSGKQGRSASQAAEGPNEEVTVEEDTSHDDAASPPDIASPPTPPPPSRRYTVAPLQVIEDTDDVSHGAEHPTPLIDKQTPVTQSTVDVENAGAPRHRRRAHSADEEQTNAFSSLEGQLLQVQRLQGRSMKHIQRQLSIHNRNINDLKEAVYCLNNTVAEGFDKMA	220
comp392975_c1_seq12	XKFLRNYTHKTVKQKIKLLQELDPCRVRQNTGLQGHSLACLSRKVCQSVFHHFRMLAVHHTQMRKLVRRLYYAKSPALMLKKLNGALLHGSVSDVTKVCEEIEFCYFGPEEETAQIETLVGDNVQENVENCSVNNFQEEITKFMVISGERPNYTCICCRRTHYKNQTRLVDLYLKSEKENNDMWKEFATYLLVENCFDLGSDQRICKYCYNKLEENRMPA	220
comp373921_c1_seq1	XCNLCLPKDHQDKDCEACAAFLPKTLGIHRNQRQAHYTTMSQPTKKPSMRDMGFSSDEEEQGAPAELTHEGSDVKVLEKDAEKIHTEMKAKEXKKKTEKEDIDPSEPKGHKPKTPKAAMTLNKKVIKGQPQSKESHGTHPKVTEEGKSQKAPKPRVDIEPPQKSTSPKTNGEKKVPGLXKPRGPLRWRRLEEEMALLLQKEFDASFEDFRIPKTPAVKL	219
comp382020_c0_seq2	MQEDFQGMIQETKTVKVKNIRKEILVAIPVPSEANPKPVFHSDLLEEALLEFADCFYLTKYKNTDNNPGVAVTFNIKVDQQSYMFAAWTKMDNFALRVLLLLKTRYLKYQVKHKEEKKQKKGYYFLTIQKEKEQNVDNVVKENMLSGEIPETIDGSASKFIFFQTAFSTNSQGFKFESSLFPGSYMTFEEVNENIYLSLKAFSDTVPEICKLAIEYIDE	219
comp382943_c0_seq4	XGEHLFGPKVDDKLSQLKKDNETARSMGALQFRGMRRGSPQEGQQEEGEANRALPTKGFNTPTKEAVNNSSKARPSSRAGSSNQEASPFEAVPTDGAKRGGEASNPPPSDSAVRKTPTQTTPLGGQQNKRQDKELVPQNKQFLEHITPVGGRIRHFFQEWMVTTDKWILNIIQYGYCIELERPSPNKRPNYKVHSAKELSLLLLEAQELLNKEAIETVX	219
comp383208_c0_seq2	XLSTCATRLTYIMTEYYEEQYWEDEPAGSLEQDLVEALDRGVQHSVNSALVKAIVPLKRHLNAYALQQGWVPAPSAQPLPAVPGEVSTANPHAADFARLSQTLTNDHAYSNPTAPNQDDAGDSPTPGDTDDEEAPRPSKKARKQHNVEPPKVLTFDPKDIIHPNSTAWMPSPEVAVYMQTHLRAAFDKDVRARLRSECPRPDLADHVAETPEVDPTMLX	219
comp383842_c0_seq3	LFYTVSFDARGRGGKMLFNRTPRSIGSFCRPDLAAETGLTSARLLAILSQQRGPASFLTPTQEAWCKLQGLTSEKQLXSSPSGQGSSILPNVHIDSLEKTASITALNLKMEPPVDSSLEVFACNIIKALGGTVTRIAPAWLIYRCLKSYYLPSKEKERERLVRASQTLYDSMHRLESSTNRASHILHQHLNMGPPRVEVNDSLSVKENLDHLVFTMQEI	219
comp388068_c0_seq4	RTSKHFSGKFESAANVGLPGITKSVDRPELAIHISQELHIKAIEPNEKEVIVGKSGVAGSDETSDYLINRNEEQKSTLGIRSKAKADNVYSDKQILKSPQQDDDEKAKHCKNRNVDISYPVSLYSKYVGESRSDSLEQDSTPNSENITWKSHQVVDHKEAAELHVVSTINASMELHQNGLSETTRLSNQSEHNPVPFENASHPQDIIRQHSPIDSLIYG	219
comp388099_c0_seq13	XGPMXDRLRFTIRNIVAKRGVFFGSFLPLSVGTLELKVQLAREFLVLILKPEHTLRVTCNEIEERDGAAGFRKGPVIASSVFSLRNKEKEHLLATDQQDYERAPENDHVLAFSSCNSDVLSTQQEAEISLIQDQGSKGHEGCIDSNSGHKASTPSVPFGLSKTRETYAMTQTSSERREHLSSSTGFSSFSAKLETKFLDHDGGDGEDCNTGVHLVEEMX	219
comp388164_c0_seq19	XATGEPVKRQRGRSEDGNTPASFQFHVPGSSCTPLPITMINVVSWNVRGLGHPVKHQKASQSWTLKRALQAPPHLKYIPDRTKIHETTWNVECECRDDGLLSCTSLHAYIPRHLHAFGILQINEKPASSFCSTAIAHQEDPDVLEEDEEVLEWRMQEEEQEVERRNKLKDSVVKEFFSLPAGGKKANVKLELQPLQENNIPWDHQTVLIWYDGNEETPE	219
comp389484_c0_seq5	SAIGFGCNQSRSGSVPFYCPPSTRILHRSPVWLLFGSPSTWLPTGIKNFHPGPQSRPSGLPAPSDLWLMERTPFKKCPQCGHKFPHTDRHQVCNTCLSPQHESRNCPACTAFKSKKTLQDRKARRAMAQSSATPIDLVPDTPANTSQDIEGEEESDPLIIDSDPQHEDSDQAQQADVESNDDNIITGGQQVVSTNIDPVTPAQLPLSDEAMVTPSPSGX	219
comp389484_c0_seq6	XIVFFRHQDRAPGRYRFTASPSTRILHRSPVWLLFGSPSTWLPTGIKNFHPGPQSRPSGLPAPSDLWLMERTPFKKCPQCGHKFPHTDRHQVCNTCLSPQHESRNCPACTAFKSKKTLQDRKARRAMAQSSATPIDLVPDTPANTSQDIEGEEESDPLIIDSDPQHEDSDQAQQADVESNDDNIITGGQQVVSTNIDPVTPAQLPLSDEAMVTPSPSGX	219
comp391420_c0_seq7	XNQKHCMRQAINRQLQNISQHQLPIVECXSTCHCMPYQRRHHKMCPKTTGDPCMGNMDRRCNILYKVIGNRHPAQGQWVPLKNEDSHQQKHEIKSXXTKIEKRRGQPGVSTNHRCPAEENNPNPVINVRANGKTYLNKQIIHQATPNEEPLRKWRQKGNELSPAHAIQSKNASKLKTTTNGSCKKKEISPVHAVQSNERRLSPVLHCTKAIRNGAKPPX	219
comp391571_c0_seq5	XQQARASPVGISGQGTDTIVEASGTTVAQGQSDTDVTSASEGDRSLIESLAETQTSTSSDDGGDGESTLATGNGDSVSSSNTQRPVPTLPATSTGAARICTSRKGRVRFIPGTAGPAPVPPAALTLESVDLLRQLCVGQTALLNAQIDTDKKLSQVLAFMEGIHADVGGLHRTVQSLSSAVLSAIQQAQSHSTFPVTMSPPMPDATSDVADDTPQTSHX	219
comp284662_c0_seq1	GLGLTPEAGATLQLLYTARFSAEASQEPTMADPVLVDSGKKVIAKCREYCTETDDNGQNCMTKAKLQEMVQNEFGGMIKDPKNAEAVKQLMTMVDNVKESKITMPVLCAFYGNLLIVMSKGPQDSSPVDTVLSSSAKKIISKFNEFCTGTDDHGQHYMSKDKLQELVQEQFGGMIKNPRNPDAAKAILKKLEEIQGPKITFKDTCPIYIEMLIYLTHT	218
comp299179_c0_seq1	XEKAQYFEANVGTASSPNAKWDAFKVVLRGKCITRATGVRRVILREVDEVETVLRELERTRPGLPELQQTLVEAKEEVRGRHRGLDXFDYKKYLESTHADQDKSGTLLAWLANPVSRSHPLVEIEDKTGSRHFTQVKINEVFASYYAQLCRKSREGDHADVGEYLAGLQITRLAPEEAEELGADITQQEVXAAIKGMARNKTLPAKFXATYVEELTPX	218
comp366692_c0_seq2	XGRREQQLSLLPETKRSLGIAERMEGPQCRKKDTVMRVVRELELKKDPAHARDPRPAREKPQCQGGAFMQPVCDTDLETGTPPYKEGSIITHWYGSSIDSGWSEADTSPHCPYSFISDGPRCLPEPGGQDSPGPRPRAVDGPGSEEQRGEGPLLDQGDRGERRGSGLHQGRDREGEDAGSGGELLLEDESPDRRDALEGASGVEHKTLIWRTGPERSX	218
comp376740_c0_seq3	SSDIPSTVAATSAAQQDTTPPGPLSTCVRLSRRTQQSQRRSQGLSSTGSISEALSASIDREMLQIQRLHNQIQRQRNVRMSQGFRMVTNKLAQNQARIESKLDAITSTVADLAKESAAERANRRRIECSRGQKIDNLSRAITHLVHAANRHSQRTLGLQVEMGHYSDNISRGLEKITAAVETLLTIQIIGDVGIGGTDSEVSSRSSISATKTPMMHRX	218
comp378414_c0_seq2	MHRPVHMHQSSVLTSHEESRACLPPPVGDPGILDHDNDDEDFEEAPPPIPAPSKSPSVGAQGKTKRSVTDADSHGSYVNIQTDYVNIHHSALGSSPMNEALYLKVLPAGMQEKERSQTNHSYENVATVDEFKASVDSWSGFDYENVNGAVLLASVTARRIHRDWTYILINNRLSVPGAGRNCSFSQELAKSKGPRRVAVNIFQKLKEQKPASIAXLFX	218
comp378414_c0_seq3	MHRPVHMHQSSVLTSHEESRACLPPPVGDPGILDHDNDDEDFEEAPPPIPAPSKSPSVGAQGKTKRSVTDADSHGSYVNIQTDYVNIHHSALGSSPMNEALYLKVLPAGMQEKERSQTNHSYENVATVDEFKASVDSWSGFDYENVNGAVLLASVTARRIHRDWTYILINNRLSVPGAGRNCSFSQELAKSKGPRRVAVNIFQKLKEQKPASIAXLFX	218
comp379275_c0_seq2	XNGDRMVVYGLRRNRRSSDSSALTYRKLCITIVLFYFFFAMTIAAFVWYAVISICVDEKAQAVINSTTTTPVTSPMYGSHPVPTPLTSPATQTEGDQIVDLTISPVRKLSRIRRGRPRFWRTCKPSQHKRHRVRRFFMYAAPPKPLYTHKKLHQYTQTERAEATETVAAFVSALQDTVVYTFEQHEMPSFHSPHPGKPTTDHGAHNALLDNMWYRDMT	218
comp379510_c0_seq1	XLKALGATHLFEVVRGGFLDLFRSSARGGAVVERGTILILLFLLIFHSTSGLKICEYRFNSTTPIDCPITLLNLEDQSQHVCNLKEITRCPGRTKCPNNISLCLWNNYSIIFYFFEENTGRYSLEYGEITDDQKIVHLVNKDFKEYSTTTARTNRRDPQHMTNKTDPTALTGDEASTGHPGVIAAGCVIVLMVLAAAAGGITWWCHRRKQEKKKSMER	218
comp381073_c0_seq9	LDPTVPLWDNADPKYLRKRVLCRRDDAYKRLKALGLVNREYPGTTKLEIKFRSRESDEDNLKQDNDRAYPESVAVVNKKSRTVKPQNSRTHRPNLESVMWWSIATKRSTNCGRNPCSKAVLKLXRRSRLPTSGKTIFDNIVGGSSVKVGRFEEEKQSATHNILGEQMENSNIKMAARIPDGTPDGLRQKRVRQNVLHSTKLEECVRVMGDSSKATQVR	218
comp383792_c0_seq3	XGCELLRSGTVSRVPFAQITTLDRVSHSPRIIYNQISSIGTLMEAIGPSRAWLACCRWNGLHSSYVLGVVLSFHEPTCMRSATSAYPWNTTRSFRSKKTIRDRRARRHEMHCGSGSIPDIFGEDSDSHRPDPEPEEEELVSVSEADSDMEEELIITPGQRTMSTDTQVPNHPKSKGPVSPSPSGSDGTEKKFQTPRPRAQLRNTNSIARGRTNTFGTX	218
comp386900_c0_seq2	XMRPACPITFSAQSAALSLVSEDASEDRTGRLLPASRYNGRSMEPAFPPAYPVVWRERYGYYVPGNTDSTGDVGKSGDGVLLWCVFVLTPAAAAPEQLSAHWTRKDGTSPSKQMSDTILQPAENMNKTWNATLFIEKVTLADAGLYHCIVTYQDKEEETCHLMLKVEGPETRARIRHLPSAVEQPEEPMQRYLEVGMVLGVVVTACGVALVLAVCYNG	218
comp386900_c0_seq5	XMRPACPITFSAQSAALSLVSEDASEDRTGRLLPASRYNGRSMEPAFPPAYPVVWRERYGYYVPGNTDSTGDVGKSGDGVLLWCVFVLTPAAAAPEQLSAHWTRKDGTSPSKQMSDTILQPAENMNKTWNATLFIEKVTLADAGLYHCIVTYQDKEEETCHLMLKVEGPETRARIRHLPSAVEQPEEPMQRYLEVGMVLGVVVTACGVALVLAVCYNG	218
comp387223_c1_seq1	XRCGYRAHMKGNKCMARFVTCRICNRQGHFAKVWQATKSRHSSTVKCVIDENLHGNDDDSVTKELRDMVVVVQDEAVRVGNPELCVDPYVDVQVGEKVIRLLVYSGARISMITQELNKTWPTRLLPPDRKAVSYESREINLSGYIEDIMEFRGRRIAGTVYVAHKGLNIFGWFHQGLFGMVLRPGTSEQVLVVRDSVDLESMINKFPHVFSGELGKIX	218
comp389120_c0_seq1	XATGCARHERITPGPPALRVPHSPYLDIDPVAQSLEYSPNLXHSQQEPEPGVISVGWVQESQRSLLVDLPMQLMQQGSLRRVVAALIPHTLGIAQGPHPPQRSASTTSSVLDAGRQHLPLVIPSVHPGVVVDCSMRCGPHYVVAQEDLYYXLLQGAQGGLLTQVSNVSPCNLPDFTTRYGDRRTSMSPVTAHRLNSYSTFHSWHQSQVQRGIQAQVQX	218
comp392410_c2_seq10	MAGWAGFSEEELRRMKHQKEGQSTPPAEQTRQLISDDEEDLHTFDTDALQQLMDSFSTPPLGVGQPSCIEETPPPAQTTQQEAPTTTAGSQHLTEEHMAFQCRVLDCQKELAEQVRVGFDLMAAKLDAIRGCLSPIRDHLQSLTDTHSPLHALQQSMADTAGVLTLKQEQLSSQSGSSDVSQELGRIRIIMERMQAQQMAATVAHQQDVSGIFHALQX	218
comp750897_c0_seq1	AGSVDSDFCLYLPSDSSDADSNGTEFHQFNRQQIDYSKLSQGLELTQLHLLSPRKKARPEQEAATSSLSGPFFGQHNRTNFDLFKIPTLCTVIEANSHLTVCAPASLLLHCPQFQPLVQLVRFSSEDLSNLYCVSGLXELLTTAGQHMNSNDRCENAAHSKAASMSLSGMSCCTNSQDFSLSLGSESTDRSSSDXDYIPFSKKAVKLYQGIAQILKPE	218
comp262605_c0_seq1	CFNIELSIFSDHNPLVLSIVEFDICKNPPRAVLGGVARATDQGRRLRWSQVNGEALYRTLLKEGGTTNYGLSDLKVEGAQLVRTFEGIAQLINGMLRSTSHKAISKDPRRFDSVPEXQKELKAALKNIPRDKCRVTQCRTEYKRAVKCRKSILQQQAWDDLREAIDLKDTTAFWKVINDPCFQEANKPQVANNILLEKWYNHFRGLYNHGESEVLAE	217
comp371067_c0_seq1	RTETEWGHKRMMVRYYIVAGRSDIVLGCTEAMFLGLVSLGNPLAWDNEKGGERELGGEKASRMWSPKGTEKTKAQTKGMWSRPRKERKDRPCSNGGREDPEGGAQARLRRKAVESQVDKSRRVTEERDNTPPGTRVRGPTGPGNSRAXKTNCESDSPRSVRTGWVMQEEAHWDIPEKDGPRLGGESSCVKKETWEEVPRHPGAPGEGARVVPSEMVX	217
comp384229_c4_seq15	MRPAEQKYLNPGCIDMEDVWGSRSDESVSTHTVVAMHVSWSGQQQPCVDSDERRAMLWRFGVVDKDAVDGDTKTLRQAERCAVVVPKAMRQGRSTQQRRWAGSGPRNMNDVTALIHTTGAMRHFWSMQQRRCANSDPSNRGDALVXQTMHGFCWSKHLRPACKGPGRVGTTWYGRLKDGRVQVQKKVGWKSYVPETSNQEASQLALGVTLGSRDAGP	217
comp387691_c0_seq7	XLLIDGRGDQELAAADDATNLQSQSPPAEHGLSDADSLDLEDAEPEAGPSGMPGRTRSQDPTVPTTTTSATTVLTPAVTTCAASTTTTIAACNTLPASEDDHPTTQSEGGRESTRVRRVMTQQVWDSRARVRATEHQTQPDTGTEALDNIARNLGTYERAQGHMGQAQEDSRQLRLLLRSIDPGMGQIGDLLGQLVAVLRDRPVAQTTDPPSTSGPQ	217
comp387730_c3_seq3	XPSEGGEEPSFWDCRDTEERLRPADGQELHVCNPHFSATLKKHSQEYRYSSASERCRSGGSDSPVSLERPRKGHTGNVHFLEVWSDDDHHSSEDKDSTLLTVAHHGSETTACLEENGHLKKVIIIKEEESDRESEDLEGKEQSEEEQSSLFGDHRGSEESVSMDFPAFRYRSLHQENATSASSEGETHVFTVRIFLGLAXRLLHCFVPQTCVLQVIX	217
comp388562_c0_seq2	XNSRPRGLLSSRRPPLATIQEVQMEKLITFEEPPIRNDGLSNNAMELVPLGQGIQNQEERQLSIRPNTDVYVICLSKHHLRVRQSAELPKIDRTVSGYFIDFDTFSLDPSEHEKTPARISHKKQIKDFYIFLKKTYLVSLCVELWISTGILFFLFWLGLVTVFCSLVNGTYLRQSSAASKVNLLLKPHVSSHREQRDLSSVNITAVPVPDGIVWDKV	217
comp388809_c0_seq2	KTYRIRMPEPLTTQQEVPLQYNSQVYKHPMKEILYFPKTQVLEPLKFNKVKNVHFFEERLAARAKLSRTDGTSVMSTDGERLYEIRRPSSPFRAQPIRLLEKHKEKLVKIQYGRACIASIDSVLNQSRVLGVEEENIDLKQQKASELKTGMRSSNPYYVDDRTIYATPLFIKTPKEETDTSLCEMKTLWKVLQKTFKKREHMTCEDTPIKWPQDEKV	217
comp388809_c0_seq8	KTYRIRMPEPLTTQQEVPLQYNSQVYKHPMKEILYFPKTQVLEPLKFNKVKNVHFFEERLAARAKLSRTDGTSVMSTDGERLYEIRRPSSPFRAQPIRLLEKHKEKLVKIQYGRACIASIDSVLNQSRVLGVEEENIDLKQQKASELKTGMRSSNPYYVDDRTIYATPLFIKTPKEETDTSLCEMKTLWKVLQKTFKKREHMTCEDTPIKWPQDEKV	217
comp388809_c0_seq9	KTYRIRMPEPLTTQQEVPLQYNSQVYKHPMKEILYFPKTQVLEPLKFNKVKNVHFFEERLAARAKLSRTDGTSVMSTDGERLYEIRRPSSPFRAQPIRLLEKHKEKLVKIQYGRACIASIDSVLNQSRVLGVEEENIDLKQQKASELKTGMRSSNPYYVDDRTIYATPLFIKTPKEETDTSLCEMKTLWKVLQKTFKKREHMTCEDTPIKWPQDEKV	217
comp390788_c0_seq14	XESTVRNEGLSNNSMERLPLDRQNRTNSRPDTPTYVDMQHQQVFPHQANAAIYTNPAAIQTIDRSASGYFINFDNFSEDPSESENQPTYKLYMQHFKKCVQFLRNTYLVPPWTTIWIISALFFFLIWLGTVLTINMIINGKYLQKESIQLPLNITLSPHRSSHHMERDVPTAQTIATPIPDGIIWDKIEYNILGPVEMLSIPHVFKISLQDFVASSX	217
comp391835_c0_seq7	XKERVAERKKHAAKTGTGVSTVPAPSALDLLVESTLQPETISGIGNVDISATTSGKQGRSASQAAEGPNEEVTVEEDTSHDDAASPPDIASPPTPPPPSRRYTVAPLQVIEDTDDVSHGAEHPTPLIDKQTPVTQSTVDVENAGAPRHRRRAHSADEEQTNAFSSLEGQLLQVQRLQGRSMKHIQRQLSIHNRNINDLKEAVYCLNNTVAEGFDKMA	217
comp177078_c0_seq1	XTQLEVPGLLEGEPRFLEIELPLLGESSQLGEEPPPLDVPKPLDKEQLLPERSCFLKQELPTQLKTLCLLEEKKESRPPQTQVPHPKEVQPCSLEKEPHPLAEKPHLLLKRPNYLKKEICSLEIKQLSLEQETHYMDGGQVASVRNLSHSGENQHPFVREPLQLRPYLLKGESFTSVQRPHPSVQESHSLEQDPHSSSEELHLLKESTYALKGGHP	216
comp286980_c0_seq1	XGSRGKRCIRGERENKDILQFIXAASMLSAVLMLLSCGLTTLVAQDPERIVYSSLGESLLLPCEWKPPQIEPSYDSPNPASPANDRPPTQWHFLAPSGEMHPLAAWLPGGRIYHASGTRHTRVEMLDNATLRVQALRLRDAGRYICFESDVVGNSTFVQNITLIITGPDIESTSYGVHASLGALLGAKVLMLILIVSYCVVKVIKKSPSTYANVTE	216
comp317365_c0_seq1	XRSAQAAIRWRRRQAFGVKPERGLRRAAGQGVARGPTPALFILRCHXSPLNPSGGVTIAERQREPYEGGAAWSGCLGRSPAVCVXSAYEARRTLTRXLHRFGRSRYNMASSKARKEKPLEKPPQKQQECQASQTELTLSQEEGSEALATKSFMVELFAAIKEDIQELRSQLASDLREMRRDVDEIGERVATLEEQDVHRDEDIHQLQQELIRLREQ	216
comp364999_c0_seq2	XIKVLKKXLQVAVASVKYCHEAIRELLWYYRNTRREMGSKSPFEKMRGRSAGINTKQSWMLDVFEKIRGNDNQGVNNRCGGESGSVCQDHNVLLKVGDWVRVKKGRDVRSGDADVFEKIRGNDNQGVNNRCGGESGSVCQDHNVLLKVGDWVRVKKGRDVRSGESKFTEPMKVVRVGNNVVELTHRNVWSMSKVYLKNVCGPKNMEQFVICPLWEN	216
comp375171_c0_seq5	XSTELGLNSIKEELRAIRLMVMQHQYVLELMTAMKGRFAWPSNEDFGVSFLQRKCKYFDRSNIVLSPHFFCSTTAAKDKTALSNPIHPREDHRVPDHSALSPDPVNCITVKNKNLSSTITLPERCTFRYVQASMTVRNPSTTGSDAMQKVKRLIYITNSSLLTGKNTVQTSHTLTASSHDVYKDHTGAVLTPRMWEISKEEVPDVEKEVKTDAQCG	216
comp376886_c0_seq1	MPPKGSSKQNRGRGTAQSSAATVKIPAQNTGAQESIDETQPEGSTDCSKNGLADGRRPTTPAMFKTQSAKVKVTINALVPAKVPSVAKSFSSVTAGVVEGQDTGRRAGSVSANEDTAASFSTDGLPVGEAALPTLKGNSGSEALALSAIHSNSAKNPVMNQXSSGMLEDVVXEPEGSGLAKIVMTSNEIPDSNKDEDPGDKLFSLSDVSDSSEEDA	216
comp376886_c0_seq2	MPPKGSSKQNRGRGTAQSSAATVKIPAQNTGAQESIDETQPEGSTDCSKNGLADGRRPTTPAMFKTQSAKVKVTINALVPAKVPSVAKSFSSVTAGVVEGQDTGRRAGSVSANEDTAASFSTDGLPVGEAALPTLKGNSGSEALALSAIHSNSAKNPVMNQXSSGMLEDVVXEPEGSGLAKIVMTSNEIPDSNKDEDPGDKLFSLSDVSDSSEEDA	216
comp379983_c2_seq2	XLILPLKNGFNILMFVIFPIRCRPEKGIKHIMDSCNTANILHGNLRSPFSEHIVNITQTSLLTIQTSDLKEHCDLKSVPFCPDLTKCFKDKLKLCSLSNSTKKMFYSLEGIGKYFIECGTDNTKEVDLTEKGCKKINYSLENATPKPYPDSSSTNPNVWLIWLPIVLVVLAVGLFACYKNKERSARSNASANEETSTSAPNMELHAFIRDAEEAKE	216
comp379983_c2_seq4	QDLALRLTLHTQTDQQPPRLETLMGVGQRKASNTLWIPVILQTFFMVISGHLSCEHIVNITQTSLLTIQTSDLKEHCDLKSVPFCPDLTKCFKDKLKLCSLSNSTKKMFYSLEGIGKYFIECGTDNTKEVDLTEKGCKKINNSLEKPYPDSSSTNPNVWLIWLPIVLVVLAVGLFACYKNKERSARSNASANEETSTSAPNMELHAFIRDAEEAKE	216
comp379983_c2_seq5	QDLALRLTLHTQTDQQPPRLETLMGVGQRKASNTLWIPVILQTFFMVISGHLSCEHIVNITQTSLLTIQTSDLKEHCDLKSVPFCPDLTKCFKDKLKLCSLSNSTKKMFYSLEGIGKYFIECGTDNTKEVDLTEKGCKKINNSLEKPYPDSSSTNPNVWLIWLPIVLVVLAVGLFACYKNKERSARSNASANEETSTSAPNMELHAFIRDAEEAKE	216
comp379983_c2_seq7	XLILPLKNGFNILMFVIFPIRCRPEKGIKHIMDSCNTANILHGNLRSPFSEHIVNITQTSLLTIQTSDLKEHCDLKSVPFCPDLTKCFKDKLKLCSLSNSTKKMFYSLEGIGKYFIECGTDNTKEVDLTEKGCKKINYSLENATPKPYPDSSSTNPNVWLIWLPIVLVVLAVGLFACYKNKERSARSNASANEETSTSAPNMELHAFIRDAEEAKE	216
comp382919_c0_seq1	XVGGAAQPNLEIRYILDGEADKRCAQDHYTPPVPLSGVGDINFLWVSLENFPLTLYKVSVVSEPQAPXYPTAHLXSEIERQTPEMSPLRWPATPVDEQCFGPFNWDEEGRGHAPGSDVTATRYPEETEILACYGIGGVVSGTFAVEEESSVRESYQEQRRAVREDLEEAERTGRRLEQRRAERGVREEEGEQQEVKADAEAIREEDHRPGATRHHV	216
comp383568_c1_seq3	XYRNVMKEIHQALISLGPLIAATVCTLRTKDKYEPQPLEEEPPGRRHEMNHSPNTEAKADDLFSVNKEEERQQNNSPMQRRRERNDVGRAGFPSLDLGAPLKKEEESGAIFIDHLGVEIGESSSDPSSAYEVVSVCIKDEAEIYCMDSEVSKRKEAISSPTESFGVPGARRCGSGVFALDGCEFPNQGAHVVVETVLVRVDVKLRNYXAGNESMEX	216
comp390609_c0_seq1	XLSQVDRRKERNEDVSTLELQRNNQGVLPSEQSCRHEDVVFQKRATILSQVDRRKERNEDVSTLELQRNNQGVLPSEQSCRHEDVVSQKRAIEDFQSRGSSHKPGAERSCNKMDHAEILRMQRDRLKTILSTNPDVVLDQLLSDSLLLDEKEYTHMKKYRDPEKNIRLLLNAIAVKGEQACKDFLDFLTHMQDDFPALREITFSVEQGVPTTSAGX	216
comp392309_c3_seq8	XPVVLTDRHPAAHYVTSVTFSDHRHLCNSVLLTSEDGPKEMTTSKPSTSPKKDAIEIKEQNKELAIKTLASTTTPAAAVSVEHAGSSTSASVGTTHQPRPKHMIVAEQPTSSCATRGSSSATITRAHLPTFCPNHCDCTLRTTAAESCGRWESACHRLGFFEKQRAALSHSSGRYLLVRSRRRSPSTIAVPTLIVMNPRWQNPFFKPEVSRAACNQ	216
comp392309_c3_seq9	XPVVLTDRHPAAHYVTSVTFSDHRHLCNSVLLTSEDGPKEMYHLQALTSPKKDAIEIKEQNKELAIKTLASTTTPAAAVSVEHAGSSTSASVGTTHQPRPKHMIVAEQPTSSCATRGSSSATITRAHLPTFCPNHCDCTLRTTAAESCGRWESACHRLGFFEKQRAALSHSSGRYLLVRSRRRSPSTIAVPTLIVMNPRWQNPFFKPEVSRAACNQ	216
comp392309_c3_seq10	XPVVLTDRHPAAHYVTSVTFSDHRHLCNSVLLTSEDGPKEMYHLQALTSPKKDAIEIKEQNKELAIKTLASTTTPAAAVSVEHAGSSTSASVGTTHQPRPKHMIVAEQPTSSCATRGSSSATITRAHLPTFCPNHCDCTLRTTAAESCGRWESACHRLGFFEKQRAALSHSSGRYLLVRSRRRSPSTIAVPTLIVMNPRWQNPFFKPEVSRAACNQ	216
comp392777_c0_seq5	MSQETNPAISIDNTESIEELVVELDLTPYLHLKFQELSSLCSSKKIKTGQHPTKAQLQELLAEYAKANPSEDGDNSSEETEELEEESAPVPSTPTNNPWNPRTPLEGPGSHEDTGSSPSEEDSLLARLAKRLDLETRLLALEKERKEMGLAPISGGSNDYNRGREHTSDLKIPKGIVPKYEEGDDITKWFTAFERACEXQKNKKPSVGVLDLASFG	216
comp392777_c0_seq7	MSQETNPAISIDNTESIEELVVELDLTPYLHLKFQELSSLCSSKKIKTGQHPTKAQLQELLAEYAKANPSEDGDNSSEETEELEEESAPVPSTPTNNPWNPRTPLEGPGSHEDTGSSPSEEDSLLARLAKRLDLETRLLALEKERKEMGLAPISGGSNDYNRGREHTSDLKIPKGIVPKYEEGDDITKWFTAFERACEXQKNKKPSVGVLDLASFG	216
comp201977_c0_seq1	XWRVKTREGTQEPTRDVFSHWQPQTGCKSLGRICQEYPTSFHDITSNWSSKTQSGGGEKTVRKAFDLVHSCERALPLGCQKLDKDLWANPVPQPNSNSMLQHHPSLQHPKEVYLHGSEVKEHVCGTSASGHWSSSGILREKRQVSDIRACRASWDPRSSLIRQHLSSGDHMEQRCMCKGAYFHNREHWWFPELSYQLPISSFPPSEELEQGLGLA	215
comp349381_c0_seq1	VDINKEPTMQSKLNNERTKDTNRRNEEKCPILTNHLPTSTAQTQQLSPXRTDLELIMTQADKIASDMRNAIRIMKNTIVLSENYLSNIIQSQKEVHKLHKKLNSTPLPLSNRILRPRNFLGYLSDTDTQNLLLSYNTTSNLPGKVSDQKIQVVPINANRISHSKQRKPNSNNLKEIRRNPEGPNSGSDLENPAKKIACLLINCRSAIKHAADIAX	215
comp379300_c1_seq1	VGLSLSNGSVRVKGPPFAARGSRQGAQGTDHIMALQVEPYGAGQAGTGDRARCWWLLEGTKRSLCLLVLILLFPEPVPGMKEVVQPPFVSGIRGGSVNMTCRLQGVEGKILRTNVYWYFTTSNKTELIYPPPEGWYKDRLTLTRSGHLTDKSIQFSGLGFNDTRMYFCKLSVIDKDSNSRIVSGNGSLLLVHGPMSIEKVDNDTSLMCQVEAGMV	215
comp381889_c0_seq4	XTFHTTSSASLSMAPSCLGNKEYLTFHPLFALXHLRDVLQPLSVFNFSTTTIPNISSLLPHTLPLTYGTKLSPYCHPHQHLPPLLRTTAVLNYTFDVGQLHCITQSSKQYYKFLFXATNQTARKMMTIEEITNITSEESKPYQKPIRVNVVKCSEKTNYRNAKQDSKVLYHLAFADQTGTIKATCYREDLYTQTKDKCGLLIRNFLIKNKSILIT	215
comp388247_c1_seq1	ISSTPGTPLYLYQVKAEKGGNVALTAAGGSVSQSAERYLLLTPGAEGRIPDAQMVGGAGLKIRAEAVGVALGPRRVPRTATRLPEIMVLSLGRGVRYCGGVSRGRRQALRAAPVPQAHTGSAGSGAWQSRKAEAKDTPPGPDVMAXNYRPSRALLRRDDGTGTICEGPRIQGRQANDEVPPRRRRNPRSGSPLERSQSPRRPSAYVASHAPVPTX	215
comp390842_c0_seq4	XSAQDISIPQRRDWLPSSPSGLXPKNQADVKRRGPLMYRDSVGTCCSVTCRRHLEAADEXELLKRPPNSESGTFQALPCWVQRHGQLQTGSWLAPVAQITEIEVKEQASEGSLSSMVSSKNEQTNNAEDGADLKCRKREDTALKPGLRARWSFRDSKRDYEKNGHDEDAMESKIPARRKSNIIRRVSGSFRGKNRRKSDPCLPLKLDNGKTTGTS	215
comp392829_c0_seq6	VRLGFSCSKWCIPTPMQTRFKVAESDYEAVLEYIVLHQGYVPGKGGKAGTLHPDACMNVYEQIANICWLKDEMIDFQGFNITEYFRSFHERNVPDEKVVPIQIIDTSAPFCVEGFGNILVGRSHCNYTFTLNTISSPPLLKPSNIYFVCGAYAYVWLPRGWAGRCCISFLLPPVYVAPSNYHKDHKLQQKSTPLSRVKRVIDTKDVDQTDTTMQX	215
comp369438_c0_seq2	XXRHLLAVEIIWPPPPDRVSVQGHTVDIECEQCTCSPCTEHPSECPKSSFDSGGASRNAFQRVTPVSTSESIQQSQPCEGATSRGFAINACSADPGEERREQLPFYRSVLGPYGKPRDAQLTGSLHRNTELSQSVMENSVSKKCFSNTFERVKQSKNTLQIEAIVTATNSPTTTNALPFLNTKLSKTQRSHGKFYTNHTSLRGNKPHSNSTLLY	214
comp372092_c0_seq3	MVYYTEEEENXMEYAEVHYEHQMEERLVEVLDSHVQYLVNGALINALRPFTQTLTRYWLCEMVGPPGDSLPGDIATNELGFALRASAGGSALVEGLSQLAALVLWDHEYGSMPSQCPPGIYKVSVPPVVNLSSASSPPSTDSEAPQEDQQPAAKRKRKSHHSMSEVPASKKLQFDPENTVHPCSTEWVPYMEVVYTSGTDFVKVEGIQILSTSX	214
comp385860_c1_seq4	VQQPGTSVKDDGASEDISDAQDFRAAAEGGENMEITPPKRALGMGNPAKVNSVNLYCLWCSKQPESSASQSTDVSGKCDCASKNEDCEKEDPGVPYHTMMSVKGFVAASVLACVKRDYYKLCFXHRMKDPQQAVPECLSGSYRTRTIWYISRLVDPYKLYKLLRVVYGLAVENKKVHPDRLGILSSALKEIHYADDPSLKLQGILLMCTLLIER	214
comp386753_c0_seq7	LDCEVAITTPGTEEPGPSRRVQPVSMAQAHGGRCLGRVTVCTQSEPIRAPDTKASIIQVLGVHQDSQGVMGQVLAKIWEIKLLLRDTYQEVAGIHTDVAGINTNKASLFGVLRDIKTTLCRAFPPASTPSCGQSPSRPSTSAAATGREAVSEEDTPARTLIQQLRISPLGKREDVHIKIQEVGMTRHPPXPVINLNPNFLLCVQHPHFVDYSCP	214
comp386753_c0_seq26	LDCEVAITTPGTEEPGPSRRVQPVSMAQAHGGRCLGRVTVCTQSEPIRAPDTKASIIQVLGVHQDSQGVMGQVLAKIWEIKLLLRDTYQEVAGIHTDVAGINTNKASLFGVLRDIKTTLCRAFPPASTPSCGQSPSRPSTSAAATGREAVSEEDTPARTLIQQLRISPLGKREDVHIKIQEVGMTRHPPXPVINLNPNFLLCVQHPHFVDYSCP	214
comp386816_c0_seq1	XFCPAAEVFNMMQVLGSIREARATISVADQRSEEVRNTFCPAEDVFNLVMVSDSIQVKRVKNTFCPAEEVFKVVMGSDSITEEREAGPIADPCSEEDKDVFCPAEEVFKIVTPSDKKEQWAFLTNAQCSEEVKNILCPTADPFAKSGISPCFPVSKKTLFQQEMNNEQEKTADPFAKSGISPCFPVSKKTLFQQEMNNEQEKTADPFAKSGISP	214
comp388542_c0_seq1	XATSERPISSRDQRSTKRRARPSSSAAAEDTAMVFAGLEGSMLKVQRLQGKSLRSIHRQMVAVNNNLSGMRENIGEMTCAIWELCSALHSEQAERRRGRQRLHSRLDIYSKSVKQLCNATTLLSRRSVSMQVEMAHCCQDVGKGLVQVTNVLEQMQTANIGATGLLASGESEDVSSRSSITPPITEVRRRSARQGHTLESSREDIQTAGRARRK	214
comp667568_c0_seq1	XNRHHQDMPSNCSGSAEESEARQVEFQWRVVGDQQRIADEVQTGMETIAGTLEGVYRCLSPKRXMIKAITHTYFWLHGIDESLADIAGVMMQREQQPSTCDTSEVVLQLGAIRNIMEXLECRLDSYMTTIRSLNSNIVVLLARYQTLARHFXVTLLALINAGGDRGATSSASDVCVPQMPPIQTPPTAGEAEHPLEEEDYRLHHFLSTNCQIKX	214
comp862567_c0_seq1	XHTGNLASDRTRTPMAGSLPSLTPWPFTNKAKQQEHELGQLVNGRTQDDLMSLQANGTQVKHEPGSNGQGCLQIRLEVLPRTNSQADDPXLIALYTSSSSSKETFPIIKDFTKPVGSSSNITTIEVLCNNLSDFLCSKLTAIHDNFNPQPDPSILAASLPILNEEXHLDHIRRLTMDETTTIMKSVHSGAPLDPCPHHTFNKGLTPSAMSLFSS	214
comp1004322_c0_seq1	XHSMLAYSPSDSCTSLGYKQTETKITELTINLSASTYMKRMLMALLDQFKQDLTLFHLDGVNAXVRDLMDTPVVSLKGFIHTSAHQKPEDVQIYHLTLRKLHLLLLQAGFIFKTSCTAIRNGTPVYWGKIITSFGGKGKIQKADITRFELMKYKKENSRRSSCEDSWLQTWLTAXDWASEGEQYLKATRAESMTGKKRLVLLQEYLHCLERGFM	214
comp333593_c1_seq1	LGSGTNSGYSPASSTLFDSSRPHLLDADEPLPKGLEQHQPLMPPXHQAIDCSPSKQRSTPLQPASRPVPEAPSTPRRDRTEASIVLQLPKVLTSRQEKCFTYPAMGNIFAKPPEPTNTPFRFPKRCRLALEEEVPLKLTTPAAPKRIRDRRVHHHYLLFRYTLPDHQHVLLVLNTRPLSPHSLQDSVQSYPGSPFYLQDQHDEPLVPGYGDKP	213
comp356727_c0_seq1	KKFLKCVTDWRRDRLNRVLHSELSTLHHQTIGKGSETFLEIFQILITTVEDMQEMTDSIIRKVQDTCWEDLHWFINRYAEDLKTELQKEVRDSGHMNLVVKKILRNSHILRTTEHNLAERNTPTEEMENILEVQIQTIEVQGAQHLLATCLPVIKSHLSENCTDFRWLRTYLEENLNVLDMTHCKGFVKTVHHRACMECLRAFLMTTRKRSYX	213
comp357987_c0_seq1	XMIQHPLSPQWAPLEHVARYVRFWIRREIPKEVRARMRSECPRPSLDSKVAYTPKLDQRMLAFITKTGKDPRRGLEKGLKGCQDRLLDVLGPLTKLFDMCEEAHTSNTGVDVAELRQWAQRAICLLGNANTALCVEKRKSILFKIDPKLADMANKEMGEKCDGLLFGDDFVKDMSRFVGTFSSLDKAQRDLRRVFGTAGRMRGRFPGRGQGVN	213
comp358736_c0_seq1	XAGVTIWVLLDTQGLPGGTTRGQGSAHAGISRRHHTPRTYRKRQYDLEIVNSGPQPCRHQSALEICKPASAAHCPASKSTKRQTPFTYAHNRALNNIGKNYPKQSKLPFENKCLSRNMEAGPESETGAKDDVDKQEDDLWVILLDIXHKTIHTKIDALSSRLDKVKQQVDSQESRLDVQENCALDTHDYQVXSKEHFLQMEKILNMIKAKNEX	213
comp378387_c0_seq4	MSKVASVDIKFEEERVDTYTVPQLKAVCKKFKISARGLTRKXEYQKALRAWLESRNASEDPEEPMLEGRNLDGQQEGPLGLTGGESAFQSGQQFFFKGSVSRGVGGQGKKQGDKLELAKHKLGSQGELENKKLELESKRLAMEEKKMLLEHEXVLRELDLKAKSLEISPSDGSTPSVPGEGKVYIPNDVIKDFMKHEDIDQWFKAYEVAMKSH	213
comp379776_c0_seq2	MKEIHQALVSLGPVIATSVFSLRAEKNGNVCTIDFQDTEKRPPTKHSEDEVIFCSDVPSDVPVGTMKNDKQFQKYLQGTDRRESIGCNTEFPSINADNLLRVEEKTRNNHLPEGIERSKSPYLGHEDALPIIQYCIKEEEETYPMLHRETGKSQNMNSPVGRVAKRQVVSFTIKDEGESYSMDQNDPERKRNINNPAGVHMSVIPAEQQQLKS	213
comp381820_c0_seq1	LXVQNKGKNQEVKVGFDPIPLLCPKRSQENIKLPNNLIPECRTSSTAYNVVPQFSWAIGSATAGQGLQGGHAAYIGHSFGPLGVPLGPQGSTGALSWVPAGGFDFCTPKALLGFRTEVESLPTPVCNLELNPLCPKPCPLLDFLPKHPVPTVLLLDFPSEHPVPVCSDSDRTLPRGIPQRLNYLYGSDSDQPKNDYGGDRNDLPSHCDDDDDD	213
comp382312_c0_seq5	XIRQAGSEKRLADRWEALFKMHSRASMPSRHPAGGXVRSEPVPDATPIKCGQPAVLAYGVVFPNIEXIENMGESRLREKVSSAQHYSFSLKRKLDLELPEQSQAFEPLLEKTQIAIAPVSTFKKSVQWFPRPSWEPPNGFKVCELSGWPTLNNLDNMPVPDLRHTLLGSPPCPLPVLNNLDCEVNAPLQGPCRLLQGHELLCVLDQGTLNIKQ	213
comp387342_c0_seq16	DGPFKLLMNLWGECLPEIATEDQWQVTMSMLYKIVKPAYLRRNHFFTVHRAYWTPRRLSKLGSGKEVLCPKCKSPNEDDLHMFLRCPEIQGFWESVSSCLSNVVGIQIENEEPEEDTCSNPAPEKPLAASPDDQSYQCADSEKTLSRRLDLYFHPTIYVQGRNAGLVCDKAHAQLIFKDSLKRCTPEIISLSLPSVKTFSSSHKYNSNAKLEX	213
comp388999_c0_seq1	XGPASSTPSSHSHAEQRDGPAHGVAESVGSAETRRYLKPCFWRSPRCFTPAAFGCDLLSSPWMRGTGGSPGNTTVANSDPCLRVRAQKHVFHHMHPGGEGSHAADRPGCQQKNTFSLFPSTKGWTFRGESDIGAGTPEGGGIDKGSNAVPEVKRARTHQGGRKPAGERKESGSGEEHVGKVEGGTKTENGEIQEEDQKWYDEWWSPPEEAGER	213
comp391562_c0_seq3	DRLTGSGAXAVPVPERRGAFYHYIHRSVPREPSCLPTSPSISLEQLRVAVIFEWLVMVLYAMLKWVNELPEITITSQELPASQTASYIELFDELERYLDAQGAVNNMQNTPVLTGSTVLCRDGAEVQEAAQGAKERPVKRRALTSIVGLATKKGATKRPLTEVPQKPVGERSELPLRDITKDVQNNRSASKCIPKNNIDPWKIGCVRRKTEGD	213
comp392832_c0_seq3	QVTGRIRRDSSADKSSIPRRPWRRARMAGQHEGEHRSSISSWAANANPQSTSTALKVATAAVFLLIAGSLVLFFIGVFNFGYVFGPALLGIGIALFVLTLLLSGFFWACVREKSNHALSAPNQEQPRGSIEGNGISVINQHFNMGMPELIREPPPDYWGHLPSNPCYEQWKDSQRGQHQGQVAAIRSGEGPAPASTSSEDPPPSYWESVQTNH	213
comp392832_c0_seq8	QVTGRIRRDSSADKSSIPRRPWRRARMAGQHEGEHRSSISSWAANANPQSTSTALKVATAAVFLLIAGSLVLFFIGVFNFGYVFGPALLGIGIALFVLTLLLSGFFWACVREKSNHALSAPNQEQPRGSIEGNGISVINQHFNMGMPELIREPPPDYWGHLPSNPCYEQWKDSQRGQHQGQVAAIRSGEGPAPASTSSEDPPPSYWESVQTNH	213
comp962727_c0_seq1	XQNGKTQSDAKENVYKMEAKCDWHGEVENRKNDSASLLGELKGLTSALSASSASKNGNLMGKEHFEIGNPGKTRSGTQNVTDSQIGSSGCGDGCPAEEKFHLMLHNIGRVTSSESQNCITQAGIAEFTNVQCLADSEATFLTSLRSENMIESDDKRITVKQITHPVMKGTHAVNVGTDLENTETKRVNKEMLSLEETSQLGAKSYLEEQPHHR	213
comp302138_c0_seq1	XCSLYKSHPCYYQQKSSYSSVHTGELKLATLNGYSLQWQQITPEGFXKQLICSKGEAFEICLDDTSQPKKIFSAFLAITRGVDSLHITRKTKKQNIGWFDSLCTKASKRLKNARHKNPRCRVEVLSCRLAYKQAVKQRKIQLGEEAWDALHKASINNDNNAFWNVVNSAPLREDTGPGIVVAIPEDDWIKYFSAIYSLPTSTLDSVQACKPR	212
comp318416_c0_seq1	SVSRWRLAQRESSGYGREKEEGERCGKRNDLKARWNMEYEAAFGDAGTGDIAPDNDADPFTNAGRRTVQRKNPFRLQATIRAANTAXKEEKELVEEDKNLDKKEDTVAPKQNVFKKTLHGLGSNLPPKSVLRFASPQHIANQPRMLASPMQELPLHSPPLAGTSIQSPTFSSQEGASPVFSHSSERENALVRNRXPSFIILPPTTAQIATLP	212
comp350867_c1_seq2	XTMILSTTGFSAAITRSPSTPQSTMIKVTTFFHPDMSAYSNIFPLPPSHLLDLQESEGDXEEDGMYAAAHSPSELHVKCQDFDDEYEDQQYYQPYLAPPRHYHYEYQEPRNRQMAHLPPTLIQDLQTMLADYKQRFLSQEVPKELPAQIPEKPNSQVTPTEADPVDHSSSDEEPEEGELPDPAVDPWEDYIIPTPSPPSHHPADSSPEDIGG	212
comp369908_c0_seq1	EAWRWEAAGASVTANERRRSQDPTHEEHRRLSQNKNLFSNRSSDIKTEFSGSPTQYKTGQLAKSVHKSGIDVQVGKVPSDENPHAMEKNSIALLHFNRKELHKSLQANVTSKISRPQPSMRSRNIGHQEQTSSLGMPLHVSSEESVQQRSSVNNHSKRCPDVVQIKSKEYHPRKVQNIMCPRRGGERHLSKEPAKRGLVNESVIEITKNNTN	212
comp375575_c0_seq1	PPFMPHMAIEDGYMAPTPSTAYISSTATPAHMAKSTVQCTVSAWHTLASRAHLSLLYSPMLPLEGRHDIPMTQEGGFRRLCRKLALRTWGQLYLKGTFRSQAEFFGEHRPSPLELFYYIRLRQDVRSLTPDFPAEPVTFNPLHVILQQTTPSHVRSRLYSATQQSQTYELLQAKARWEANWGSPITEVQWQYCCKQTQDVTASSRLRILYYX	212
comp378722_c0_seq1	XFDPDEIVHPRSLDWAPADKVADYVAMRIRKPLDKDAHSLRAECPRPSLEGKVALTPEIDGCKATFLQKFMRDPKKGIYRSWRSCQDKLLDVLRPLTMILDMAEEAKTSGSLISPESLSGWAQRAIVFLGNANCAISTERRRSLLIKLDPKLWDLADTEAGAVSQGGLFGDPFVKELGKFINTFTSLDKAQSTIKRVFPQVFRGAGRGRGCX	212
comp379983_c2_seq1	XLILPLKNGFNILMFVIFPIRCRPEKGIKHIMDSCNTANILHGNLRSPFSEHIVNITQTSLLTIQTSDLKEHCDLKSVPFCPDLTKCFKDKLKLCSLSNSTKKMFYSLEGIGKYFIECGTDNTKEVDLTEKGCKKINNSLEKPYPDSSSTNPNVWLIWLPIVLVVLAVGLFACYKNKERSARSNASANEETSTSAPNMELHAFIRDAEEAKE	212
comp379983_c2_seq8	XLILPLKNGFNILMFVIFPIRCRPEKGIKHIMDSCNTANILHGNLRSPFSEHIVNITQTSLLTIQTSDLKEHCDLKSVPFCPDLTKCFKDKLKLCSLSNSTKKMFYSLEGIGKYFIECGTDNTKEVDLTEKGCKKINNSLEKPYPDSSSTNPNVWLIWLPIVLVVLAVGLFACYKNKERSARSNASANEETSTSAPNMELHAFIRDAEEAKE	212
comp388095_c0_seq9	GRSSFWKSSLVKETLGERDNCPEGDPNKGVTDTCLXIDFAEAVHIDPDLDCLDGGLYALERCDNCILTDMDDAVTDDGLNFDGLEVDLHSGNLXLVKETLGERDNCPEGDPNKGVTDTCLXIDFAEAVHIDPDLDCLDGGLYALERCDNCILTDMDDAVTDDGLNFDGLDVGDIVIKGLDVHVSIVNHCPFRVNIEHLDDEQVCVGACCVIL	212
comp392990_c0_seq9	XNGTTSSIIGNFYDIFTRNRTGNVSNPFCPTTTSDILNISRAERNEMVVFNTSSRIIFSRFRSRRKVPTKLQAFNVISTHGQVCLKGLGTREVGVSDCAIVSTLNITSPPLLIASPNTYFVCGQSAYTWLPGNWSGVCYLAFLLPPTFTAVGTHHLTKPHIHHRIPRGVIGIDDTAGQEAGDFFKGFLPFLGPMVNSRNIRRLTXVVEATIN	212
comp393024_c0_seq1	LPDATGGEDTYASAEPHHEADTQHGTDTELGLAWEVNTSLLGDWQARELSTTSDCVGDCAALTGTWLAEDASGSNREHTAHTIQDAPPRDDIACMSGTATVSSHTSNIGAPAPAEYSFESAELLRQLCVGQTALMHAMMDQDKKLCQVLDLMSAIHSDICGLKGAVQWLTLNVADAIHTSMDDSAPLSPFSSIVLRTLLDESVDTTQTACPE	212
comp362089_c0_seq1	XLADVSSDVLKSSAMASGSLVLARRNLNGDWKADSSEKSSLLKIPFHGKMLFGEQVDSMITKAFEDRKHALLYKGKASSSHSSLLESFFRFFFPSFPSVLEVLFGPSAXVPAQKGFFPGRSQGSVGFVQVEVLTTMARLPRGLRAGYFFSGGLESGCEGSLGFEDCQEQLSYRLSLFHPVGAPSVRLSPSAPEKRRALLEGVLDLLAKKAX	211
comp375171_c0_seq1	MDKSHRSVLKTHSKRYQDIFEGWEICNDGEMDLPGHQIEDFGVSFLQRKCKYFDRSNIVLSPHFFCSTTAAKDKTALSNPIHPREDHRVPDHSALSPDPVNCITVKNKNLSSTITLPERCTFRYVQASMTVRNPSTTGSDAMQKVKRLIYITNSSLLTGKNTVQTSHTLTASSHDVYKDHTGAVLTPRMWEISKEEVPDVEKEVKTDAQCG	211
comp379598_c0_seq1	XRNKRCKYLQGGENSTDEERKGVDTIKDGGNDYDTEAKDGSIVTVVRKVPYKETQVGDTENGCGDDEVNSCTIYKKGNHAGIGKNDEKSLETANHEETSQESIGRIDTEMKHKIIRENGEESLDNECIHGVIFKVGGVGYDDIDQQIEEGLETANHEETSQESIGRIDTEMKHKIIRENGEESLDNECIHGVIFKVGGVGYDDIDQQIEEG	211
comp385339_c0_seq1	LKSSPRAIKTLLPLSTAATSITSEVPPDSXVGPTAVMEPEVTYAELKFPPTAPPARKGQGAVVRTAAMRWSSQLQGRTAEVMQCSANATLLSEEVMYFSKQWDTSQQNLTQLQAEYDTMTWLYQNLSVSFQNTNETLQDLLEKQRQANEXLDPDVAMAARTKPFTLFQREHDRSYRCLLTADQKAHMINFGLDIQTFKKKACGSGRMALLX	211
comp386542_c0_seq1	MSNSEVEAESKETEIFIGDTTVPKTVSGQRCWLLLLSALVSMVLAVLVSICFSLLLLPRYQTRPICLARSVPVPSVKDDWTWTMKNCNDHFREHGEKLEVLKEGVYIIYIHVTHNPIGNGPYRDLFTVQLMKKSNGEPSILNKMTEYAEGMNCSSCQPFISVAHPYQLQKGEVLYLEFNKFTDVHKKMTFWGVYEIAPVTVSSSTLFQESA	211
comp387834_c0_seq2	XHQALISLGPLIANTVSSLRAKEKEELLSVDSDYAKASPRVHRLPNWKSMVLTSERRRKSLRIQQWTECPVNTTQNHLKKSXCDVDANAHDLLKTSGNENEYLKTSQYTEGKEQIDCLSADFQIHATNPSLRKDEKAVSILIDRFGVEIEENSSDPNPGTRLDVESLAIYCHMRQQVASSISVSVTPSGLKTRXHRAAVYSLVTPAPSDVE	211
comp388164_c0_seq7	XLIVGKHRIQFLSILQFHVPGSSYTPLPITMINVVSWNVRGLGHPVKHQKASQSWTLKRALQAPPHLKYIPDRTKIHETTWNVECECRDDGLLSCTSLHAYIPRHLHAFGILQINEKPASSFCSTAIAHQEDPDVLEEDEEVLEWRMQEEEQEVERRNKLKDSVVKEFFSLPAGGKKANVKLELQPLQENNIPWDHQTVLIWYDGNEETPE	211
comp389484_c0_seq1	SRSRFDPLPSRLSTRTSNSIRRYCLDRVPLSTRNSSIPDFTYFDVRVGLRAXLRHPAYSCMEQTPFKKCPQCGHKFPHTDRHQVCNTCLSPQHESRNCPACAAFKSKKTLXDRKARRAMAQSSADPIDLVPETSASTSHRVEEDSESDPLLIDSDPQDKDSDQAQHADVESNDDDIPGGQQVVSKTIDPVTPAQLQLSDEAQATPSPSGLX	211
comp389484_c0_seq9	SRSRFDPLPSRLSTRTSNSIRRYCLDRVPLSTRNSSIPDFTYFDVRVGLRAXLRHPAYSCMEQTPFKKCPQCGHKFPHTDRHQVCNTCLSPQHESRNCPACTAFKSKKTLQDRKARRAMAQSSATPIDLVPDTPANTSQDIEGEEESDPLIIDSDPQHEDSDQAQQADVESNDDNIITGGQQVVSTNIDPVTPAQLPLSDEAMVTPSPSGX	211
comp391752_c1_seq1	IDYDTVDYDTMDECNGLQHNTFNVILQNHVSLCTDNGNGVDENGYTASTNKPQNNPDFQKGIRMTLMTEHTTPCKVSPYPLHCLLDTENVDKKGTFRAAYSSNQWKVKYQCLEEEGEYEKFVFAKDQNQIHNPDTSRSSQPFVQHPDGDEDNDDGWQYELDTSEHTKQAPPEEMVQVLEDLCLLIIINAFLSRILRIAESKPTTPEGSRPQ	211
comp391752_c1_seq4	IDYDTVDYDTMDECNGLQHNTFNVILQNHVSLCTDNGNGVDENGYTASTNKPQNNPDFQKGIRMTLMTEHTTPCKVSPYPLHCLLDTENVDKKGTFRAAYSSNQWKVKYQCLEEEGEYEKFVFAKDQNQIHNPDTSRSSQPFVQHPDGDEDNDDGWQYELDTSEHTKQAPPEEMVQVLEDLCLLIIINAFLSRILRIAESKPTTPEGSRPQ	211
comp246058_c0_seq1	SPALLTSNCQDVCKPKLYRSLKELLVCRHFTTVDHNTMDNPCGEHHLSAGDDLFNSDPVDGDNASTIDSTDHLVDDYIVDDPHQXQPFSAFNYPAFAAECFNASLGAHTGFRIGSCCQPPGATILNLREILMRRMNTHTPSPTQSAERSSLSALVXFIARDSPSPKRSHRKGTRELEDSTPDFIWLRKIRLVEANTKSSKSEQILVKRIL	210
comp365373_c1_seq1	XLLEIKAEQKDIAKLLDMVNALQLSNVPSTVNDQKSCEIPVGPKNTICIENHERAHPAPCIDIGEEKAQAMHKPMLGGNRNNGNRKRNDQIQMGSQQEVFLDLPPHATPYVIILKNVPKLPGNTTETWDSLKNRVIHWFTANTSCSTRCLGYDIIMVRRVSWVGKQAKTCDGDCVIVNFRRPRVVDLLLEEMTANQAWQPVNDIDHIVAL	210
comp384638_c0_seq3	XSTLLPIGHMLCQMLSTTRTGRLRFAYLQSREPEIKISIGLLVPGVEAEGILSLTLPPIPYMSLLRILVFHRLSFPTFATNVTDHEMSEVRLDILEVVIALLGTDIINXLFVNLLIRDCYIRELEMSSPGTTGRIKLAYIFARAPEIKIQVQLLVPGSEEDGCLTVVLPKSPRLSLVRALILHKLTFPVPGRRDSLHSYLDVRLEIIERX	210
comp391571_c0_seq12	XTSGQGTDTIVEASGTTVAQGQSDTDVTSASEGDRSLIESLAETQTSTSSDDGGDGESTLATGNGDSVSSSNTQRPVPTLPATSTGAARICTSRKGRVRFIPGTAGPAPVPPAALTLESVDLLRQLCVGQTALLNAQIDTDKKLSQVLAFMEGIHADVGGLHRTVQSLSSAVLSAIQQAQSHSTFPVTMSPPMPDATSDVADDTPQTSHX	210
comp392618_c0_seq3	XGCDHNMHCDNFYMESTNVTLVGLHYKELTVPWGAGYYPACCLIINSTDTSLYINCSGLVLHKVTIPLENSKDPNTFGWNYRYSAVDYDRPIYAHPGFFFLSNVHNGTNDVALGMVLPLGVPCKSGKPKVKWIKRTLTREFCEGVTDIEVNNYSNGITFGYFLSAMARGEKAREYFGCKLQILSNSTVAALRDITTQLESMQIYSEQTRX	210
comp357434_c0_seq1	PRMNRGTKVQFAIRPDVDRCRSGSISGMGTARGTADAGGSSHQDWHRGRSSKIERRRSGSIEALPCQGRSCQHRRPTTPDRLRRARRRASGVRLPKNKVEGLVKFSELGREHSGSRKLGEAXESSLKQAPEMEPXSDNALGPTSPQDDRLGDGEERRXFFAFFDLPEDFECDEVGWLYERSXDLPLVRDQERRGADHQSSNSFQDCSRK	209
comp359842_c0_seq1	XSGRTYALSDLFQLSDHSXGSPTCDMSDQFLIHFSWHVQNKPKMARPCLEHQVKPTHRIDSAAFSLALAESRLATANDLNEALGNFTNXIFQAVEHLTPEIGRRLPSNPPSKLWFSRSLKAQKQQCKRLERKLRQEYCPTASTALKKAQKSYYAAIAQAKSLYYAEQIAHSGKNAKDIFNIVQSFLSTKAESSTHTPSFAWCEEHSYFX	209
comp367851_c0_seq2	XFQLSHSRMLLKMPVSTGGGDMFRVMLRGSGLPEEGFMFKFGDQKYLKKVKLKVLQTIAKTWARIRTVVRLNYFSNLEPLWDSPGSPDCLQDSLTIPLREAGVKVWGDLISEDTFVSWEDLRKRVGTGLSRFKYIQLKSWAQSQLGQNKSFGRGPSLEQQLVERPAGKREISLWYWAIEEAVDGEFKLVVRWYNASNYTAVHHIAALTT	209
comp375565_c0_seq1	XVXSFVYACFDNFHFDEDVDGDHVDCFQPDNDDSLDDIPSTVVLSSSTVEASSQAAPSMTXSTIQNVTISVRRRHITPEMASPRKVTPQPPALLLEEEFSEDEDGPYGDAHSPSQLQVKYQDDSEDYYTEQRQYEPQARFQEEYQXDMVCVPSPSLQTCNSCSRITDADIRLNLLAKKMSKGIQPHLLVRLLRNISIFRHRSHRYDSRX	209
comp380904_c3_seq1	XGSVAVWCSFSFILDKVKNVFVSNFAVLAGEECTLTLTKGPLMGSGLQETTSRVQEKSSCNWSAGFLKLLASSSFGVPGTXEEASQLALEVTRILGSRDAGPVLLTQAAGQQNGRAVLLAAAQQSFFLAEYPQVQKCTEVVVFEVLLLYTVVPLKWGYASGGIFFEVHRCWALTAVAPSWLKSQCRDVRPFVWRQDTAYSGVRLGPAPP	209
comp383032_c0_seq1	XPNLNFSVCHRAVGPDIFLRIKEELHCVARSSDEELEISSRPSKANNTSTSSNIIHWRKKAEKLSPNDCQDAKASECEAGLNSDVNVANAAVLHKIKREAKFPLKDCHDTEIGRNRAGHNTDNTKVDXPAKEIPFVNTEICSGKKDESNPSVVDQPDGKGAQHGASSSSGYEVISFPIKEEEEDYPLNHPFLESRGSITHSTERLITAP	209
comp383221_c0_seq1	XLNVFTKLLYEYVNTMNVSDCYVCMQLPSSVSEGVTYHHLPLTYGVSYSFLSSLFYRTGTFEYIYSNMDLVFSEIPIVPELNKVVSAKVARFMGEFFHITKALDVEYAYKNNLTCGLQIEERVFIDVVEKRRKDFQGKASEQKSQTPPWAFREGNYEKGETYAAMSLDFSKKGKLCLFREKTNYNNYFIGSSECEHTFQITGVGIKVRD	209
comp384916_c0_seq7	XKAIEDLSNLEKKMVAEGGAPADIGTGWLDFSWMPSWMSAILKIILPIFCVLVVVCCTMQVICHFSKKTGSKLVCTNYAGKMRSRRPMYMPKREIGNRDNLALLDVAEFSATGMHRLQTTLLPNSRFTAPXLTPSRYVLKNEVNEVNTDTEQQSIYTSLIDIHEEEYTYMSEQQKGLCIYINDTPWMPDKGTRQESXVGDDVLKNEQEX	209
comp390454_c0_seq6	XFPHSSLSFFRDSLVSSEKVVIPXFLMAEGAEQLSLSSHSSEEEFLREPEKPIKTAAVWRLFTYPEGQSKVNAPKVTCKICGKVLSRGDVTKHYSYSNTSMIRHAVKYHPRNYAIAKGKEQRKRQEALGDAPPPDAPSTSASTSSSSSGVICPQFAHLRVYCKYCPELISYGERSIEIICRMRREHRCTQQLXKTGHNCSLVISFLVSX	209
comp391087_c0_seq3	VGFSFTIRCGLLKSELCVEGLAQGKHLLSTGLKNXLSVLLRPRNLKKSNGTHVNFDLFVKGAEHFLXGKAASLATPTEKNIKGAPGCGCTQIRLKASASFLPYPDILRAMAFFTTPGDNCAMMACHHTVEPPLVITLKEQLIEDAADKPSVGHSTSCAGSLVSPIGGYSSQGFSGSFGPFVSFIGGYSSKGFSGSFGPFVSFIGGYSSX	209
comp392163_c0_seq11	PHPLQVRAIPPESKAAKRPPKSEQGAQQQGIGQPPPRVQRKAKHPFLKRKKARQYKRTKKHQRASPPDPQKPEMTCASQKPSDPWRPERESQQPXSFPAPLKPKARPKNPEDLVRRAGIGASSSEEEAKTCLRLVACLAIMKSNQQKGRAQINREQPGRTTNRKNPIIKNREEIPDNQXKTEERAFHNTNSNKEKTPESMKIGETQNTX	209
comp392975_c1_seq2	XQESIDLFRKFLRNYTLKTLKQKIKLLQELDPCRVRQNTGLQGHSLACLSRKVCQSVFHHFRMLAVHHTQMRKLVRRLYYAKSPALMLKKLNGALLHGSVSDVTKVCEEIEFCYFGPEEETAQIETLVGDNVQENVENCSVNNFQEEITKFMVISGERPNYTCICCRRTHYKNQTRLVDLYLKSEKENNDMWKEFATYLLVENCFDLGC	209
comp187559_c0_seq1	XWRKIWATLELSHYRQGLEEILNLHRAAKLPWIKYVRDTLVSLELAQLWENQGGDGLLISTLELKRRFRNFKTGMLLSSLPLGTLTNSSLDLKDFYKIEEFIDEIEPNLARKLYVQFRHGPLPIQYFTSKWANADRRAETDSPFCAFGKETVALKAAIPEGGPPLPEASPLKDRLILDPMPKKAISLTCKKLINNRPDQLTXLRQQWX	208
comp195124_c0_seq1	AACASACIAEIEKIGCARQHVLKRKLLPRTPAECMCKCVVIETDDSLLLEKPVDLRVMLRCMHMKNGDEERDRRHKQVFEKCTSARFDEITESHGVSLSELNGEKDGFKVFRTGQVAASLGDMRRENRWSKDEVKRSFRYEAGRSRGWQQEIFEHLSKCIKYLQVLVSKELRCVRTLKSRSAGISSRKVGISVYYVSACLMCIGCLVX	208
comp201943_c0_seq1	XACKYAPKSKKIQEKLWSCGEMALKALVDVARSIEVSERCIKAVRKENEGSGTINVVVAHVKDGKDKGKSFEVRKTGGNIKGLSVIDVGLMTIXPILNSASLVRARRRDISAEFARGREGRLKYIAENVLEEELSVQGVVLSVQDEFACNKKVLASFLSCNLWLEEELSVQGVVLSVQDEFACNKKVLASFLSCNLCFDDIRMEALVN	208
comp209075_c0_seq1	XRAKGKPTHRRLSRATPQAGGPHVQRNLDKIMAKRKAKQQDNGDATISTLDWFLTRAASVLTKEIEEQRVVYPRGGKTMCXYSLNHSSSGTITFLNVNRKMEIRDRTKHLSRGDDDLTPPKLTSSKEKMDWSKDKTAIRKNKAHTAANTEAIPKDIIGINELCQRMKIALSLLLQPLMSRLTKIEESLNSLINAKRSITHEEGSQIRR	208
comp286408_c0_seq2	XSPLVSCGQRAVQHRAQSPGHHSEGSGSRRRARRSTIAAAVDEHTMFGGLEGTMVKVQRLQAKALRSIQRQFASHNHNMSELRDGFRNMTGALQGLCAEMRRDQAARRRERRFHSRLDMYSKAVNRLCTATSLLSRRCVRMQVEMAHCCNDVAKGLVQVTHAVDQLRAAGTGPLSSLESEDQSSRSSITPPIPQNRRRSVRQGRTPDD	208
comp286963_c0_seq1	XVYVAPKGTLGGVVHARLPFCIGEITTYSSEREAYTSFPLAQGQANTLKDTGYAALSPIQTERLTKISDLDPGVTVEPPSPFFPSSRACRAARERFTFVDRLDNSSDFSFSRVPFTSCYLKVTVFLRPLASVSTPRRDCALQRLLCTPPSAKQKFADVPWVLEAGSSPFKVARAARFLLAGELQTQTHTAQRQPGQRSQHRGSRSPPX	208
comp357897_c0_seq1	XTKKLHLLVLMSPVSMAXTGEQCDLALDAPMNSDMAADNNRGRKRNSASAASTHVMNVSYDMHEEKETYLTGKGSEKSRRRLKTEKTEGRVPRTLFKAESSDEPERDATGGEESSESTSNKDGNQRTMKGNEQERKPTSSDLHGEEEDAETPFATTPERRGHRKXKEIPRILKDNENPEPENRDGKTQRSPGFTKRTNGEAFYTFSKQ	208
comp370680_c0_seq3	XSIDHLDPERKKRIARTTAGSGDVLADASIGINEEGETYTINIQDYQRRDHFNSPTGNRSMNRKRITGNSLKCTDRSTFYRPTAKRLKGSTVKNMFENPNSVHQLWSGTEEELRGDEILQLQGDCSQKTHSGAHQVSPDVHRPETYNISESAIRNYNIVQCEPNPAQSSRPHIPPETEQTSQKKSHPRHQRTHEVKGKYACSECGKSX	208
comp377210_c1_seq1	XGFQPSFLWAEDGSGVQSKSSINQHPPTLILKEREAILLQCELNTTRAGLQKVTFKWMWGNQSLFHVQRKHAQAGHYLDDPRISIEGSNDMKLSCLKISPSWKWDSGVYSCTVSILWPPPIEQLEGGLSNVTVEERKTPAKRKVSGIPQTSSCQQETPLDQCILLLRFILLLPVFFCSVLSVCLVCRQKCNPFPKRFKIQPQIIIADT	208
comp378044_c2_seq4	XDAVGPVTALTPEIDQKMATFLAKFVKDPRKGIDRSWRSCQDKLLDAVGPVTKILDMAEEAKASGAVIDPAVLSGWAQRAIVFIGNANCALSTERRRSLLIKVDPKLGDLASSEAGPVAQGGLFGDPFVRELGKFVATFTSLDKAQANIRKVFSPRVFHGAGRGRGRANFTASDRGQGSGHGQMQDANRFNTFYPTRGQKFRGRGGFK	208
comp382376_c0_seq6	XRSRTLLKETLKPVGSISSEELPYCSATSSEFXICLVKKVDFLIQRRGLAAVRSWLHLPLRAVAGALVRGRRREAAMRILGHALLLGLLLSQAVQGQLGSGTDADNAASSMLSSNTTNNAKDSAFNRTSSPPGHGTEGKKKKQGQEEDQVSMQYASLQNLPIKEGDASRGPEQDAANKTCYATIADIMNEPRPTEEKDMDGASLKENP	208
comp384034_c0_seq17	XCRVPRKSGSSEQEREQRWAGPKSASKGKKRDVAETGPGVAGQQEAPTTNATAEGSANPIYQPGAANASTSNHQQLRGVGLQAPESLAPGGAVTGFPHLEARIISSRIPPRAGPSETGGGWAGPPSFQALSGIRKTSENTATQTTSDAGSSAAAGVRGRSSDGHWSENKKXQKLPLKNTEEELHTAKVLIHSGFTVQNIAGVSLMQPL	208
comp386612_c2_seq16	PEDYHIPLKKKTVGTNPSPPCIPPTSPTDPNLLISLQNSPPPPTSPDPQEDGDGDDNEDPPQDTDPWQDYHTDPDNDPDLYLSSPCPPDDNIGYVELLNRAAQYHGVELHSEPLEQDFLFETLSSSHRATHTLPMLKDMLKHTEDIFKHPARARITTPRVEKIYKPAPTDPTYIKGQLPLDSLVVSNAHKRANSQGTGDAPPSDKESX	208
comp387827_c0_seq4	FLIRAEPLLTHQIQLTEKRLSLDNFVAQKRSSLGDIAMANSSRDLLLSSEHMALIKPGPNTVEEVVDYPVTLSMAVESIIDAQQITTNPAQNIEGNKDPDSLSILNEGILAPVIVHNVSIPSCDEVLTRSKGAAKGSTTNTLKSPNVGLGEPPAKCTRGGETQRQRQKTKPKGHAVGSPVKLAPETSKGSGVTQPRGSGCCTVVELEK	208
comp392159_c1_seq3	XEIRVKEVPEKNPDLSSSITTELRDRVVSRTGMKVPPLEPGLTAHSTATDSPQRSKRKRVRKHDRDSXQSGLQNQDXVPVPRQKNRDTEVSRTGTIVPRLEPGLIAHSTETDSPQRSXKEKLLMNRGLNHTKRPTTREREPEPRHLVQNFNLDSKRTGFNFFFGDILPELCEYNMEALFELFIFNSEREAVTDKDDLRSKLSLPVFAG	208
comp392303_c0_seq21	SLRAKEKQELCRVNAQDSKGGHNIRNSANNTVSQSDVVFRKNGKEPLHQNYQDNTSRRERINSQKTGPQIPNKNSCLRTDEQAVIFIDHPGSEDKGSTDPNLADPAINSVHSRRLNSKERTHVNQKQLVRPSNVCLRKKDEAAVNVMAHPGREGGQGAIDTGPEIVSVLIKEEDEVESMDLHDSERIEKFDIQTSHISKQNISMPEGN	208
comp392432_c2_seq2	XMPNTNMDIPLPCTATCAENEMVQKNEQKTITMYKKNFPLNNQNGAHSSTVAGHRQDSLSLNVLKAGEPQVAIVNPLNLSKSKSPVVDQQNKSVELESCPVIQEDSVCNLLDNKTQCAIVGSLQPAIFDIFSEAKPSHLPNINIGSCKSESDTTLTAATDKCEIVTPSDYSDSQSVNENXCLTAATDKCEIVTPSDYSDSQSVNENCX	208
comp289311_c0_seq1	RSTPPRSRHXSQASHEGTPGLVKYQKKECPALLSEEPEGRLDLLALNQDPRCDSKVKLTNLQFELQRHKIPEDLSLQLPADQYKLDLPWIQLLTSVGILTLKWCSPGPGHLASVIVESLQSPNCKKWDLKTFCNLSAGEPLETAVPVKAAVLKHWSASTCWFAPLKEIRLPEKFLSPNVDAFFETNTEPQLINIEAFLGMDFGLRPL	207
comp304451_c0_seq1	XDRKAITCTKKISSGSYEGFLKAKTESLSLLHSGQESHNVSGLPSRSTPDDARDSLTFSENEHPKFDKSQSITGTHQVRYSQTKYHATRTLDAVFGENEYAHHTHHQGIPRTVSLPSTAFHETHSSPAITPFVPSNSNPSMDRPRVGEQQSASNKDHAVSSINVPVELERKMPQRRKGIQRRGSISEIAENPELRIYETECSNPKTK	207
comp322799_c0_seq2	XDRKCLSHRESIRTLEAEIKDLDLKEATEKNYVILKEEIQKHQKVVKERKLSKIRRDDRDYTMGRIFTFAHRFDDVTIPKQKTLENTETGSLVSATSSSDVSSLEETGQGGPLDKESGANNSSSSSYFLEEVIRYRIGNKMQKRPIRPGEGAGERIDKRDCXLDKKSEKEAKQTVMDNGRMDGTANESNVNLVINLSMHVLTKSECS	207
comp336418_c0_seq1	REYMPRRKILLSLRVCRDPENCLCVPRTSQEAIQGLHIWSQCSGLALTRPSKKMKALQGSIVRESARSLLVRPKEELLHRSITQSHYPYKAEMLKAATARSNKVLKVETINRKXELEAATIRYKQRKSTHQQKADKALYNLKVGEATREKHGGCVYEAAGPCGNDQGGRWWQSALQEIQEIKVLQWLQKGAPYRAAAFLKLPLPFDI	207
comp360118_c0_seq2	XVQYVNKCPLGGEEHRGREPGARNKPDEMNHRTTNEDKAELGLGKEKTMETSRHKTGHGKSGKVQVEAKRVKCPEGRYNKXQNDSGIQESRERIEYNQQSVIVAQFGDRKDYRDNDASGRWRRSWIGIXSGCGNARVAVYIILVRDKGKITGDLQKCHLELDGKILPNKVQNQNNSKSQMSRKINNEMDSISSSIRKSPGTFWLTPX	207
comp383126_c0_seq24	XLERLPTYSETPAMELTHPIQNFLKXXEKTVGXTPSRLRYAVINDQLSGKAKMRAMQINYMLLFPARLKAILLGKTYFFDTVEEAWTXIGQVLSEVGATLSSRHSAVDNVPPGQTVPSRRSPPAERPRRGKKLWLIWRLQEQKEDNRRKPGSGTRQGKITSKEGSDQETEKSPTRTKVPKGNPNRNRKCQQEQRYTNWSEDIPAGAR	207
comp384952_c2_seq9	XLFVLHTLVAKRQLELLHWHSRQPRRSQHQGIILGDQELTADDNNTNLQSQSPPPEHGLSDADSQDSLDEESRAGPSGVSLGNQTQDSLHTTTSVVTSITQSPAVPACVATTTSAASGTLPVPEDGQTATEEVRERMRGPAVVNQQARGSSACGRRRVRHRHPDPGYEARDNIDRVLEAYECAQGQRAWSEEDSRELLWLMRSMDSX	207
comp391792_c0_seq3	XWPSSDFFRCWVWTQDGKLRSKLFFPKQLKEKVVEASTEEHKVTTHGCLQKQSALFQSQKTTPGHTDEVGAMKTPFKFCTKCHHKYAQRDPPSVCNLCLPKAHQDDCEACAAFLTKTLRTCRNQRLAHYTIMSQPTKKPSMSDMSFSRDEEEQAAPAESTHKGSDVEILEKDVEKRRQGEEVEKEDGQGKTQRSVGNRRATNRNRQR	207
comp392410_c2_seq7	XTRATTAREGQSTPPAEQTRQLISDDEEDLHTFDTDALQQLMDSFSTPPLGVGQPSCIEETPPPAQTTQQEAPTTTAGSQHLTEEHMAFQCRVLDCQKELAEQVRVGFDLMAAKLDAIRGCLSPIRDHLQSLTDTHSPLHALQQSMADTAGVLTLKQEQLSSQSGSSDVSQELGRIRIIMERMQAQQMAATVAHQQDVSGIFHALQX	207
comp754071_c0_seq1	XWIVDCVPSECSTLNHQRLIKDYAKTHRIILDYSFAFSLMAGSSAILANNLFKFQCXWVCIPLDHQRIKYTKWIGKRYGNSSRHSSYDLIYGGCLIWEEESEAKTADSHTELXEEQFKGSWDFLHKAKLNRISALNSMGEPCLCGDGVRKXKDKLRNFTYRNKPPHKPTINITRKLVEHYDPFNTSKNPKGCDYHTMFCNLFPDIIL	207
comp322948_c0_seq1	MAKIALVFILIIVLLQNGVSSLPLGYGTQNILMGVLSRPLAYGSQYRNMEISPPHLCTAVAVSSSESGEASWLRKILCLIHILSAQGTNMNQVIPNNNIPGILAMNSPNIIGFLSPPNPATIFRGPALMSVPAMATPTVVRVPMYGPTVPYLPLVPLRNIDGPIAMLTTTVAIPRALPTPTSAQAVPTLPNTSPTISATKELRGDV	206
comp362882_c0_seq1	XNKRLAVLPELNDLRDTQSNVQQKRTATGEVKEALATPGWNPKIAKLVREKIVDKKLFSPSYPCNCLHVEGTRTVLLPPLVGCKHKRFVSIDLIKPYYVASSTSRPRGLLGSYLPPLTTLQEAPMKALISDEACSPLQGTAITEVSLFFCYINKLLKNIMHRNIYFNSADKEGFFRNVPPKESTPSSTQPQELPKVERRASSYFID	206
comp375758_c0_seq1	QLXKREQRIKKEDSVKEQHGSNDRGAIIEKGEASVREQQGSEKQMGIKEEEETPVRDGQEERKKINAGETSFGSYHGAAESERIKEEPSTEVHQDSKVDEMQAGAAETRDIENYCTGTGQVKKASNKKLKEVSITFLKNDKGEYSDHREISTIIKKSPRVKKSPVRYGSDAFCQYERDFIDFPESVETQLTEKTVTNLCNECGKSF	206
comp379513_c0_seq1	XPGTGETGRGGGEQWLERIKPNGRAEGRTGPTWLTGNLFPMLGDCREEPPLTEDDXAEEEFELSSRESRGGVNPVDKMGDQRVRGLQQEVDEIGNLLVGTVQQVNERTEQVPEMMDRLQSLTVDCERFHQKQTPKVSTMHKTVPSTIASRSTSASTRCKVTVGICVAMGLIMIILICVVSIHANREEGKAPEDATEPLSNLTKPGA	206
comp386667_c0_seq8	ERPVKDKARKSKRAASSDPLSTPFTFDPAKIVHPRSSDWLPAPEVAAYVHDNLRHSFDKEVCSRLRSECPRPDIEHRVVETPDIDPSLLTITITFFKKFAKDPKKGIDRAWKGCQDKLLDAIGPLAKILEMALHAQETNEVIDPHILAGWTQRAICFLGNANCALSSERRKSLLLRMDPNLADLASAEPGPLANGNLFGEKFVKDV	206
comp390567_c0_seq6	KPKSCAHVEVQTQPDSNAERHTNATKNKACTWEPIQPSDKPTQXYWPQNQPTRASPRATTGATLQGCSTQAEQGKLGENANSTSDGMMNPKHQGPPRRHNRSSTAGKGPQQQNGRKPTRGEPKKXGRSRKDDGPWETPTPGKGEAAWPTENSGQAVQRGPGAEPAQWPARAKAVDRRPTAGKLHAEVAPRSQPCRTNPEHCKLAVF	206
comp392748_c0_seq6	XNIPYNLTSRDQSWFVGTREKVVGTREEELDVKDLLTGGGSENXEATMKTRDIGPPLHEKPGTSRLQAMSLENPFLLQNVLSQQCKVWTGPKTDLKVQFLSLKLASTSALSSDLAKASTELQQSLLKPVLGSNASKDAFTSPLVSTSKTLKAADTRNRLLSTTVPKPPLHKPPTQKCSFGKVSSSTQSTHKTSTLASNLLLHHKMG	206
comp1206177_c0_seq1	XKYHSQHEGVVXVKKIQLFKGHGFLITEVSNDSPTTQLTTLAPTALNTKITHTNTQHPPAAQRSTLVCAPLNPIFYXTIHXIRDLLHDHEPDPLFLTETWLNTASAPDIVTAIPGYKIAKQDIQHKSEVEFPESSSMPSAAPPLGHYHQLYGTPVFHLEIKVNFTLRSTLIYRTQRPHTIFADTIVNFAAPHILNTRAVIFLGDLX	206
comp305404_c0_seq1	VHDLAKSTKNTTDAMQLELAAIRADMHTTNNKLQPWDIEDGGAMASKTIQEVSKITFALQKLAEQDDKSRRGNIKILGVPEREEDKGSLAQLIKLIPKITNINFDQPFEIDKAYRVRARKVNSRGAPRLIICKLLRSQHTETIFAVARKTQNFKDGSKIILTQDYSKPTVDVRKGFLALRETLRKKTILFSFVGPTRFRITDRIG	205
comp352494_c0_seq1	XKSDKSSLIAYMVSVNAKPELHLLILALKSSRYGLSEQTPDSHVIEAQKSIETYGKPAGPSSGVTAVILPFVLSSPPPPPHNWEVSHEHELPQHSTIPAAINGELGPXESGTNTLPTPIFREASVNSTDSEGMDGTCKIDQESILCNTSRCTSQSSKXGWTMRLDAEGQQDELIMMSPHSRQENHLVRTPERNPEEPLKSRAPED	205
comp362784_c0_seq2	XVTLLDSVAEVTMVRETLHHCLEAKATDTFITVETSDTRVTPPDRLYEIGLQIEGDIKCTIKAVFWDNLTSSYDILLAEFVWPPSFVLASSRGEDVYSRVFHIMSLKRQAYASQWALSFAPAVYRNQVGWNRDSPAHEITLRSMPQPQQHYPIKRDAKASVSEILTLLEYRGVIEPCVSSMNNPLFPISKPDGSYRIVLDYRYLX	205
comp364926_c0_seq2	XCVEDSQKTNKGINIDVNTGFPYLDADPVTEKGYQACVDHPGADVEEVMTDSHSDDPMITSVFLQSPKPEEDAHFYEVSMSKGGNALCYPDISPDILLSIKQEEMSYYREQCASKEIENSKCSSTGTPVLVSEFLARLKTEADVFSIDLQGSEIRDKGRRSSGLLALSPDVFVMPDQESDNSFMEALTARGGETSSCSTAGTSQX	205
comp368248_c0_seq1	IREGIQTALTCNKDVAKFLQDKIXAYHNTPHSVTGVSPFVLLWGRQAHTGLCPMWLKDKAPNRLDEVVNFKNVESRVQKSQMKTKHFHDKKRNVCTHIVVGSWVMLRNMKPRRFKVDFNFNGPFKVNKVAHSSVLLEDGXWWAIKNLILLNDFQSKIVRSHLQQPPKNALFLPPLDSCFNDWNSVQSGVHQPQVLGAGNQHTSDQ	205
comp376616_c0_seq4	XLPPGQHPVPHINNDGDDDENLPSIDHDTLQELLDSIGTTFPDPGRVSSVVTSPSAQPNNQQAPPTTTATPLDTEEPQITFQRLAVGVQREKADQVQAGLDTMAATVEEIRGCLSPIRDTSVAIRGTHSLLRGLQQSLADIAGFMTQRQQQLPCQSGTSDVATELGVNEEGMEYIKQKQDSHLTAMAAYHCDVAGVLQALQLILX	205
comp383792_c0_seq8	XEHNEQDCDACKSFRPKKTLHSGLTRRRNMQSQNIGSMPNLFGEDSEQETIDALGAEEDPISXSDFCEEIPQGQCIVSTNPPLPQSPSSIQPKKKAPVVLRAALRKCFQRPAFRLCTETHTKTYWLSIESITLWHRVNLXGLKPTSDPTPLPKQSLDPKSPAPKNSALKHKDAPLPPQEPRFDIPPSKPDPKQKELYINPKTGHI	205
comp383934_c0_seq2	RIVSNTPMAESQQENTLDPDYLKNTISAEVPRILTTISSHEPQFDVRFVSHLKQNQHCKETASPAPSHGEFIVPDATSVTNVLVQSHHIKEKHEKKTPPVAWPKDLMATDVLDSVSNVKPIPHHRKHETPKQKSTAVSSSDDHTSTPAVVPPVSVRSVTPSWQDQKHQAKIPTVPQKLEQNQERPKPRVRQTQPSSREETSSHAK	205
comp384908_c2_seq34	XEIHQALISLGPLIATTVFSLRAKEKEELCPLDDQEAEIKHSIHLPRSNRINNPDAMFVINTEESRYLSTLRDKDEEESHNDLSADEEEAFPFLNTDVCLRKEEEAAPIFIDHLGIEVRESSRDPNVGHEFVSFHIKDEEETYCIDSQDSRKIESSTSSELPELQLLAISRVTCLLDKYYFCCLYGFALHLQVIRDGAAGTRSKX	205
comp388265_c0_seq3	TIFTSQQKADIEIQDVQPNDTGTYVCEVELFMIKRKGRGNGTQLLVLEAPQTPGSRFPSYRMGLGIGVGVACLILASALRIIRLRNRKRESCPDSSNDVVYAASTRQGKKGEHGQATTLLQECLLYATLSTEDDKRGPQPCKASEQVVYSRAQADVQLGVSRRPSQDPEYILYTMVNTITGAKAADCPRDKLESVYATTSLNAXL	205
comp389096_c1_seq13	KLLIEALASVRTSYRLREQRKGPTTTDRYRPLLMRRRRIYSYKWSELDYLFPEQLIMWDTAGQGDGSDTVQLLLTRVTEALTAADQCLQSPDAEDHTFKASRRTLTEALQLASTAQNSASTLYGASLEQGSLCQPDSRLLATLAGLLRKAASKTTGGXGFLKSVWKGQTKFPLLAAVSLLVIAVCIVVLWSIRRTEQQIEIKGVX	205
comp391160_c1_seq14	XLLEAGPCLALPVTSSTPVSHLIVLFPFILHYRSTSRHSPSPSSALCDSRVSAQISGVTLLTPWPXQNRRYQQPNGCVPFCFFYPTGLMRGKETRRLKSPDWERRPTSQATPKSICLSKYMFKKDSQKKRRFITTIKPYNQRAGLRLFPTPPQQLVSEVGYQTSSSTKHMEAVIEHLIKGQEKLEWAVQQQLTTAQAVRELFQST	205
comp391210_c0_seq1	QVPIEHSGVVFDMPLTQTSPVKWQIILQSAAIVSVYSLDRTFNSLTDEKSKAQETEVLTQDSDLVCLAECKHLEETYHTDRWAENEELNVPLDSIPVCQYAQRRPVLQTVEGELKKGILPEQTEQMDCLGLKPNEKGCKYLAVSGIKGQECFILPTTAQDSGATVWQNSQTIPQSQQRTLQTGMKILYLQTXHRIGERALFKCKX	205
comp392812_c0_seq9	AYLQQKRQTVRTEAWRFSTSSHTPGNLIAHSPFHCRRWPITFSGGNVLSSFPHAGGHRLTGTGTAVPILRWLPHITSRVPGHFTAAFMLRPLLSLRVSLFALNMLVMPPLSTGEGLQTAMGMSASRQITASPPSTLRCCSHNSSPAGVVTRRLCTTHQGSPCLRLALLLNRLRYPFTPVLWSLSDVRNGEIALRYSADCPLLHGA	205
comp839249_c0_seq1	PPAEVDPVVTLPGQGFSGDSTLLSILPIPPKPPVDSAASADGPDSVLSVIISGNPALAARSVEGVIQEMHYIDAPSPVNSNCHPVSGSPEKGILGNEVPPAKNVTRSLQTGPSISEVPAISNPSILPGDTHPTPPENISTRLVVKGTANSEFDPPDKFFSSRSSDGDVDDNVDDLASEWSEEGSGTGVWGPQGGIGFPLEVVDSG	205
comp203690_c0_seq1	XEQENDEFVLQVNESSGDGPHDTMKWVPSSMLFDSEVKITLIPKMFLEEKFRELIVLKKPHIRPRGYGGKPIKLLGYFIDTIEFQDREIPGRKYVSVRGDSLISLLHQKDLEVVLDPNETPSVRLRSRDMKYASVSEVFQGELEVQQFPRIFKTDLGCLAHYVHRIKRKPVGTRSTTISQDIQNXPGVFGTLCTPHKEKTCWNX	204
comp305812_c0_seq1	XTHTTYLGKTLSDHNPLEMMLEWGRIPTPVPIWKLRPVTLEDPVLRTILSAAISNYFTENTDTASSRQVDWETFKMVSRGVAISAQVGVCATVARELLELEDRLGGLEWTAIADDANKVALHEAHIKHAELLEQLRTIDYRTYTXKQQKRWIRQVPSYENYTGYAYPCPYTEVHTLEGAAVNTQLGINTAFRKYYEALYVPPEX	204
comp314261_c0_seq1	XQKDLYANLMKEINQVLMLLGPMIAKAVFSLRAEEKEGLCPLDNEDSDRRQDDDHSPKLHVSAISREGTQSPEDPLNPDGREGADPGITDHLCTGRKETPDLLSTGPLQVRDLKVADISSKIKEEVEICSVDQQNPGTQHIVHSPVGDTVAASRSAHSFPDKKTFSQEELRDGDGNPGVAAVASRIPPNIKEEVEDCSMDLLNX	204
comp334580_c0_seq1	XSGVQFLQNAVSTGYGLPFQKLPIDRGELGQQPHLFHQYPNILSGLDTAREEHDTSPSSHIAAPGLQTAAPSTLTSSNDAAACTMAGGTVLKEHDSSPCLSPQCRVYRRQRFCIDPTLHQSRGHHLGGAQRIDHNDITALTPANTVAPDFDITEIDPHRVXLQSLTDFCTDFWNRLRRCLILGFDRKVPEGTSFPKVYTVVDEX	204
comp352348_c0_seq1	XVAVLVSKLETFVVLFVVTVSFPGFFSIKSISQGPSILILKVFPTHIMQCRGKRNQPHSESWDCRVKQKIALPNKRKEKTLTLNRTSSVSKKNKEVERNTQKGNSEKDNSGQIENCRLPKTCLVQCRKTRRPKVRRGTKIPLSSIQRIPAGRKTDEKTSTQKGDRSRDREKKMAAIPTAAKPSTSRKRTTATLDAKERALKIER	204
comp381959_c3_seq1	XSNTPCGGVQLQVGGVLHRSDRADPLISSLLHHDMQSQSSTCICLIGSQNEIQCAMDRCPRLQLQASNHAVTAGSVTVPAQGTSLVSGFMAQLKDMXXVNTHAPKVDPGPVKAEFQPQEEVLDLEVLDLKVLLQVKDVEPLPRPLAQVFTVRVLQKFKVQAETXEKQDSSPSLHFSKREVESEKVPLNVAPAPTVDPNAPKVLT	204
comp384034_c0_seq2	XCRVPRKSGSSEQEREQRWAGPKSASKGKKRDVAETGPGVAGQQEAPTTNATAEGSANPIYQPGAANASTSNHQQLRGVGLQAPESLAPGGAVTGFPHLEARIISSRIPPRAGPSETGGGWAGPPSFQALSGIRKTSENTATQTTSDAGSSAAAGVRGRSSDGHWFAVSFXINEDFTHQWLLVSPPPRIPSKNGHGPKSENKKN	204
comp384034_c0_seq5	XCRVPRKSGSSEQEREQRWAGPKSASKGKKRDVAETGPGVAGQQEAPTTNATAEGSANPIYQPGAANASTSNHQQLRGVGLQAPESLAPGGAVTGFPHLEARIISSRIPPRAGPSETGGGWAGPPSFQALSGIRKTSENTATQTTSDAGSSAAAGVKGEKQRWALVSAAALLTSGEQCHDLLPGDWVLVKKHVRKNCLDVRWRX	204
comp391416_c1_seq13	MNLTSALVMWGRTHATDCRGAPIITVLYEEPWSFTPALGDRVRKSLSGGSIVIDDASRSDEGFYTLCTSSSQPLLVIELVLTEPYPAVTNPPDTITTVAGPHGRSWWGRLLVLVALLMTSMLAGVLILKGKPLKRFFIRHPEGPRTREALPSAELNEEGLVMLPHPLTPHHHNSDRNGSSTGSDAGSSTRKDSDEVVVVNADTD	204
comp392775_c0_seq2	HACYLNVGKLHARSNSATWHLADFGQNSALQQPQLTPIPLHKNSATASPTSSTKKSPISTATSNPSHPPINLPNLLTSPTKDYQLTAWNPLSIEDTAAKMKTFHSGVPTLPAPTISVKWEAMISAALTSIINTSLKTATFPDSXNHTKVIALIKVPSANPKELNNYXIHLAAPLPTKVIALIKVPSANPKELNNYRSILLLPFX	204
comp1024288_c0_seq1	XRQCKILHFFAVKLNLPSLGLSKLKLPLNDLMQTVVVRVPVIPPVRTMPAEIPQIAXFIASDWNQLILLYHKSLNRSLGCHTASRLETVLVQMTEKQQRLNDKTRDQSLQDFSKDTLGMKVEEKMSDKKKTTEVQGMAFKKERVPIKLEDKVWDCSDLEGTWKYVRGKERDRNRRKQLKQFSMDEMGKRSRKRTDKLRNRHNGX	204
comp225860_c0_seq1	XFRSKEEGNSATDGCKHYFTTRNMGPSLNPQEXLTVYEATAIESQAGAHASGGVSIDVNNELVVTTTILSKGKGDFDSFGNPSQQSKPEYDTITHNGDCLLPPSQGSKRVNTSVSTSRIKRTKTIPSRSNVGNYGMVDFNANLMSTGLSNTLQKLEDEIWAMQPIQKQFQRPDQRGKALGDTSDDYFDPCLHTQVTVDVSLFX	203
comp231127_c0_seq1	XDRAKIFEEIETTLAELSKLVSKEXLEDFMIKSQTRLAKIEEEITNKKQRKFIRDFKDQSGRTLTFHKKYDCLFMEGGEQKGAGVAAMTSREKGNAMEESDVSDSNTSDVSVDTLGQNAPTSNQGRSNFLKQFQLLNRAKQNQQGEERDFQEAGDEGFAEEPEEQEEQKSKDXTERKIPTNRHQGQERNEMTVVNLSKCELST	203
comp333680_c0_seq2	XRRLVLLTSCTKCNSELAIXIAGAKDMSELSALGRPSSPDLLGVARASISGSLYPQAVGTTEILEAGGLDTTMVGNPSWIAKATGRDTERCVVSTARKRPVFAALELDSSLEEIQKEVCSPPNPFQSQEMVNELNGSHMRASFGLETAQQRFTVPKQSAGRPNIEVATVKITVQTSALTNSTYSAMNCKQGSKAGQKLDREIR	203
comp356889_c0_seq1	LPLTNMAASVSGLCFTPGLQSPRTVCTLFAGESRAPARXSALKPRSLLWKVHLPVFXWRKTSLFADAGIHKLTAQEDQPGATWSVSSSDIXNQIFPQVRWRSFVARLVVVPPDSSVLQANQAKNLFLPIKKQAVDKATTPLFEKKQAEDKAASTPIKKKQADDKTSFPQLKKKQAENQAASTTAKEKKRHAADQAASTTANTK	203
comp367335_c1_seq1	GTSRSGEVASNTSQSELSSTVDSESDTESRNTKKVSYLKNLHWKKNSIFYVTIGGKPSGRGYKEPTPSKQEFQVETKEESQQETLSTKKDQHLVGGKGKYEIIPSATKPSKLSRYYFEXSRKTDLEFRIVLLTRKKLKLCKNQTGHLQECKKTEIKKFHILSKKDSVQLRHIVMEPTTEDLPSNLSQSDLPFINEIQELWGSK	203
comp371274_c1_seq7	XKLLGNEMATAFFWISLVRLLCPVIALAADVKTNVLYFSCEDEEQRIQLPQDEITHAMEIDWIQDVRXFPSSFEDITIAQVDLVNNKTEKLWWVKKVDIHSITLPNCKETVCKILYGKHARHIDYHPRATQNGNNSGRSSNVTMSDVLCSTGCTAANYDLKAEHLGKLQSLLSVEVGQIYSLSCNFTTGQGLQYCMLLDDVDH	203
comp371429_c0_seq2	XGMEVYLGVQMIVTVQSGEYLKGGGGQQQLSGRTPFYPIPTLNRFEALSTLDRVDXHTGKAEVDKGEETRQAYGISLKEAEVSAPSGAERDPGSGLCMVLDTQGGGLEVEDIMQGVQDNDHRNMTCGTTNVQIDRGVGNSNAYITCREVASDLSKNGGQLQEETTGNEKGVAFGAIDVAFWNVAGLASKINNPYWLKFARQFD	203
comp375629_c1_seq1	XLLHEWQKELYKNVMNDIQQALISLGPLVAASVFSLRSKEKEDVCPVDHQESEQIQSGIRFPGDVADSADLVFRIHAEENLLIRNPHDLERDERHDRANTGYPVHNPEMGLRKEADSSAGLVEEPGVKLRGRSADPSRGHAVTTSLVSVCPKKEADGYLMGRSECERRESMAPPSAGYPYLKSDFGLRNEEEPTVCLIDHYDV	203
comp384640_c0_seq5	XLWRASCVWHVQSGLCVWEVRAAYTTALVDWKEEGCVVSGSSCFSALRLHFXSKEQALRGTLRRYVPAGVRCGPLIATSVFSLKAKEKQMLYTKNSQELRDTVSVLPQAFFLQNAEAQVPVSTNQLFEEADVSINDLGSRHRVISFSIEDEDLAYCKDHDDRTRIEISERSTGIFLEKTEARVPVSTNHLVEEVDGSISDPDS	203
comp384640_c0_seq8	XSGRSCEAVAEIPSPNLSHTMVXSHSTAESSNAECEGGMMFKRHLKDKTQWQQKNMSFFGKIPSLFHWMQDXGPLIATSVFSLKAKEKQMLYTKNSQELRDTVSVLPQAFFLQNAEAQVPVSTNQLFEEADVSINDLGSRHRVISFSIEDEDLAYCKDHDDRTRIEISERSTGIFLEKTEARVPVSTNHLVEEVDGSISDPDS	203
comp392282_c0_seq2	XEEHVRETARRPLITQGDEDAFMDPHVTDNMSPDEQRQFLVRKKWYLHIRHVAKSFNDIARRYREERASGKWKSITVSTKKAGKKHATLPASSTXQRHTHQIPGPSGVQQSGRHPQPSAVPGSSTQDQRAAPTSSQPPIATSQSAQPGTSSLRPAGHRQISVLTKREQRLLYNLNVRVARLERDNDEIKGHLQDIKRALGLPY	203
comp392837_c1_seq1	NDKLCDAPELRKSWESTRMPDVVFTFFTSLFNISKAKLLQTKVLEFRTEADNIDDGFEDISEKVEDNPMNPQAYVVQIYCLLQIMFYDLHHNKKKTLLHLMIAHAIYDXFKILVNLTAHTFVSKGFTTAALDTFDFEDSSSLSGTSSTHDTAMVLFQXLYQLSSYWKTSYVSCRYKQMKMQAYNPTASVCKITTRHQHVPVYX	203
comp333680_c0_seq1	EVSSTNLLAPPPPGSSNHLIAGAKDMSELSALGRPSSPDLLGVARASISGSLYPQAVGTTEILEAGGLDTTMVGNPSWIAKATGRDTERCVVSTARKRPVFAALELDSSLEEIQKEVCSPPNPFQSQEMVNELNGSHMRASFGLETAQQRFTVPKQSAGRPNIEVATVKITVQTSALTNSTYSAMNCKQGSKAGQKLDREIR	202
comp350015_c0_seq1	XPTPPPPVSQHAVAYIGREPXCKLPSNGLAAINDQHTDGLFSYIIVGTVKTHFLQNLIANIEKTLHHLAHTQHAHVWGMVRRDLKQSKLPFKLQAGGADAPCANMAESGASPVTATAGPDTMLADLRADFKARNTRFDALDKRLDTMGARLDQHKGRITTAEGRITDLEDGTAQATKKLERLDKTLKIIAIKNEDLEARAAA	202
comp353438_c0_seq1	XRLELALQDHKHQNQKSMAKPGIRPMFSTFAPGTSMAFCXNPNHQTRWDLKKKQDIVLLQETWLASSIPIEGYLEFMSPASRSSQYGRLCGGLSIYASTRLSARIKQLKFEVDWVADILVESSTLDTQLLILNVYISPCTTEKNFKLDCLAEILCNMLSVHGSIPCLVSGDFNTNLFYNSFEDLGIILPAVPPHLAKQTPPL	202
comp359451_c0_seq1	XATTTDCSECQPDTQTNSKHEDHVKLIYLCHEFDDELQTLLPYDLTNVISPSVQAGLEPFKDTSQAESLGAWPTTSAQANLSHKQTGDTRRTASLTEAEAVFSGGEEYLAWTVEEKXSGGSLETKRAVTEEDARSRGEENKRGGRLDHAAPSRPPGGGWLSNVRVKVQGLTGHRRGKAVEXREVTLTTELTWCRTAVVLFPX	202
comp364939_c0_seq1	REHMRXTVPMNSVRNEVVTVADQAGQAETSTSLIDLPVCELMTETPKTSAQMDPRRIVQNVTSTSGSSMGPSPDELDDWIRGMEKKKPQPQNIDASKLRVDLEEIIIGTICPDRLGTYRDEELLFLYKNITWKTRNLHEKLKEAACEYGVDIEKSKVLQKTYRLDFTEKDLESLNASGKRLQIKELMSILKKWGDVERWKGR	202
comp370372_c1_seq6	XNFSIKSAESLCTCTSLAVRCQPWPPSNSSDERLPVHSLLPKPTWNSGPICSGHRFGSSRNTSPHLGGTEDPAAFGSITKVLSGIPRPAGLLVVSLLQQLIPIPPGSQSEMQNFAPIEPPCPSCHRQPLQTLVFIAPCFVPQSASAIFIICTATGFAVILSNHYCPGSLTTQLVAPFPHDTTPYNLLLLPSTDAATQRTTCA	202
comp375458_c0_seq1	XIFLLLEVHYPVIATVVQQKKVREVQSLPCPPPGPFFLPQFQFVTSVFAPHLPSTTSSLSPSDLCAPSPLCFYHLHPLHHPSKHPPLRQATAQVASMAEPGFSILATAEAALDEQQVKALHRHLSLRRNGGGECEVTQLSPTECRITYTSKDVQEKVLQKREHEIKSAKNTFNVVIRKEEDSLCPASPLHAPDLTLLSQVDR	202
comp378222_c0_seq2	MAPSVEGSGTKAVMEGAVGALDGDKHEEEKPVTVRKKVPQMFMSEKKGKKKHKEQIRGANETEEKKDNRNIAEKRDWKQRELLDQAQPDSERDKAVGQLVKGTKGSTNSESAGERRDCKGKYXSDPPGEKNENEEEAGAVDSREADLGEQFFSLSGSSDISEEEQGEEQDQGLQEGSILSTESGLNSTNPDEVHLDGTIVCX	202
comp381199_c0_seq3	XTTAVKCKGLPHWIHASHTCRPNVIPPQVYERRHLEISDTSSDSELEQTGIIERREADSEAGELRPRTLNATEPGGDVAGTSSDDNQGRAEADLDEQEIVRVIIGEGAITGTDSAGKEQTVLRGTRKRTREKEREQESDYSKRPRRGXPSGVKRLKYKIIRKKLEGIQEQDAEVSSQTEQGESNAEQTVPKQSGTRETGKVX	202
comp383593_c0_seq1	LHIRQSHAQPTINITNTIPTSTKFTVVTKIEKKITKMGEKKERKWLPRCTKLVQKTHFTTAKCAQTSKSSSNTTKVPVHIHQTHTHALTSTTTCHLHTIRHIVMHHAPIPAIPPTTTRNSLFTVDGIPIKDKTHLHHRQTMYTYKTNKRREKKKTTIKKNTKTDVPRQDAQPKSNGETLDTTHPNDMPCTFHEAATTIDSKX	202
comp383925_c1_seq6	VFSLQQVELSVLLLGAAGVQLTAEVGFRPGSMLLEAQGRSKEEEQDRRQRGHLEELVHTGQKGTRGLHAQSYPGSRAGPGSMGSGDGQDAAGLPSKATPLSITQPPPLSSLTRKEGVREPVRPPGQLPNTEGKATKFRRATGRRFHCEGTPVTGTVGNSAQSWRSVHKNTKRISLDGDSAPLSSVQAAKVTENPQKSASASV	202
comp387148_c3_seq2	MHVVKNMRAKKCMVKLRGKNLIVKAVSRSFRLKKTLQDCRERQKEMQRRDLGETPYIFGQTNLKQREEDLHEDSAADEEALSISDSASEPEIEFGLKMQNLPSGQRAVDTHVPFQLNKRRSVLTEITAPKPPLPSGHGRHQISAKDAPPSGPASKAKPKLSASSLPISVSIKPSAASATSAQSSTSSAPTTSAPTRWGEDVX	202
comp387730_c3_seq4	XPSEGGEEPSFWDCRDTEERLRPADGQELHVCNPHFSATLKKHSQEYRYSSASERCRSGGSDSPVSLERPRKGHTGNVHFLEVWSDDDHHSSEDKDSTLLTVAHHGSETTACLEENGHLKKVIIIKEEESDRESEDLEGKEQSEEEQSSLFGDHRGSEESVSMDFPAFRYRSLHQENATSASSEGSGIKAFSGSETKATXRV	202
comp388702_c0_seq4	XTPPNPSYIAEGQXGSTCYKLQLDIPIMTITDEEMLAVITNTFEEILPIISVTDEEMLAVITGTAGEILPVITVTDDEMHTLQQAEDPELQRLLEDLHGYKXAQDAAPSVQDNTALTGPSESRPDALSVQEPPQRPKERSLKRKASTSTGGPMPKKGVGKRTLKGAVQKNTDEDTHKAKGDTRPLRDLTKKVQNAGPAAKGX	202
comp389062_c0_seq6	XREAGCIRVTWFRKPPSNPMEDFRKVPLLKKEKVSSGIRRWILDERYLQAEGTDSMPLRTDQEARKTNAHRCRRCRRVDGALVVAAVRTRQSGGRLELFTSCPTSDVKGQGVSVRQVHQQALATATNVVVEKGALSGTSKGQVTHHEQVKSEQAPSKQGSPLELKKTLERTHGRRLRSRKRTSSSSPKMKAHSAEDVVRTKI	202
comp390001_c0_seq8	XTHPVTQDFTDKLANHYMDKADRLDLYLKQRQSTSTXPFDKTTIQEYCEEEPGLDSILTPTSVSLTDPSLVCTQEAGRQGLTKPCSSPIQSLDWPWGQESQCAEETSGNGEELSPRIQNQEDAERGEVEEKPESGSKLRTEVMEEAVARQRKDAESGSQYEVAQLGETEDAEAEAEIWSEDWWSPPEDAYMPPQLRRVAAPA	202
comp392070_c0_seq1	LKYFCKQFAVPISGLTKREEFQKALKAWLEARDAPENVGEPEGRGENAGEQQVEVVDLVGGKALSSPGTSVSSRGLTPEEMEDRERDRRHSMEMAKLQLDGQRDLENKKLEVEIMKMKLEHERILRELEIKAKSLEISPSGGSVPVVHHDSRVYIPKEAIKDFHKGEDIGQWFAAYEVAMVSHRVPERDWGAGLWGRFVSEG	202
comp392521_c0_seq2	MTFLHSAALWAFFLFNLEQSFFGFCAPQIFVSEQEQEIVCKVNGNGKGGILEWYDSNQTTLAKSEVDQVAVDGIVTLTSKMKFDPNSSRDYCCRVTYENQEETTGPVCLFLSTVKPSLSFSSDLAETALVRKRMFLILPVLLTFIFVFSLCLMVWCPRENLPVIRHRERTTSNTPLFECARGLSVAWNISEVPYEFPSRASV	202
comp392521_c0_seq20	MTFLHSAALWAFFLFNLEQSFFGFCAPQIFVSEQEQEIVCKVNGNGKGGILEWYDSNQTTLAKSEVDQVAVDGIVTLTSKMKFDPNSSRDYCCRVTYENQEETTGPVCLFLSTVKPSLSFSSDLAETALVRKRMFLILPVLLTFIFVFSLCLMVWCPRENLPVIRHRERTTSNTPLFECARGLSVAWNISEVPYEFPSRASV	202
comp702946_c0_seq1	PRWKGSFQVINNTHIAVKYAGVLNWIHASHIKRVSNPEEVPLVFLLSEEHWCTTSQXTTRPVAPLPFQQDWDEQGEEQWTENQLQVPEITQSGVEISNEKEAESESSRRSASNVALREKDPGKGTRTGIRRSNRPAKWPQAYENRNPRRSASIVRIPEAIPEETESGDKSAKPKKIKKGTGALSQDSAPEWLYFVNTALNVT	202
comp194484_c0_seq1	IQGTARDSIKLVISPHLPNWMWYVAAALLLLLGLSCLRRRVGDIVSLNDWIDGSIITLDCQMKGRVPGNIMAVWVIKRLGQEQEIRETKVNRWSEDYTELVNRNRYSCRSTLVKGGLCGVKRSFSTSLVFQVSKSEDDEAEFICRFLSADKVLAEKSRAGVVMDNKTYYSVSGLDVPKECVAGELLILSCSLKGAFPKKKT	201
comp275479_c0_seq1	QMSYTQVNSYSHNQEKTTSIEQTKLSVLQIPALSSIIPNEIFHATRIFALSGCDMASMPSTIDSVITHSMLSEIVKYYTNNNSENMSQAIQAALTLQKMCQLHSDFVSSNANTKIVQARIESFLKCALRAGILSPSEARSSAELAAIVHLRYGMHTNGAIKKSKSLTVINPESFKDSRGFVISQGANGVASQGKETVTGFS	201
comp294912_c0_seq1	QFWPHKDLLLSDVNPRAYGDFEINMLGYFHDAITVKGRSINTKVYVAERGKNIVGWKDLARLGIILKPGASDPILLDESHVFAIDSHAHASSPPTVDKVVSKYESHVEDTFGCVKGGVHTIKVKENAIPIKQKLRHLPLSGEQELKHSLYNMEPNVEDDTKCVVATVTSVHNSVQVCTEAEWLGFLERSPIFSKVKSFVIG	201
comp299248_c0_seq1	WQVDSDVSLSLDETYNFSHANVLESIVTENKERKNDGHAFMEDPLEEQQGSREENRQKEKETGHCKMANMSNGSISGLMDPLSVSLLESERSTTWDEVPLHQSQETYLLLDQDPRTFNADSTADSKLSPEGSKALLSSGTMSEFIKQILKYDKFSKLQSALETDSERIAQTLDSSKSFCSFEDSGPPATHPASSTDKYLDX	201
comp301016_c0_seq1	XLGNTPKNLSTDSTSTRSRPHHSRPSEKTKQLLSRMGVETDSPLAKANVVLHSPRTIQGRKDQDESRKRLADDTTGPSFHPEPATSSLVPEYIEFGHLNLPLRTMEILKEAKQSSMLRAKWKLYTRWRPANKKTISINAQETVITYLTRLLDSNINFSSLKSAPWCHSGIHKRKVMQRLFYKTSSKKILRRSDKNSSTKSX	201
comp367296_c0_seq1	XNNSPFCPVSSDSTFFHSIAPINTNVIKPSEAFLDPLSTPYDSRTLMNSPFPMDLRSSQAPPCNTSYDFSLHISSRTHTNPSNVLPESSSSYSSRLGPQHMPVFQLPEESSLFNVKKMDLAAVTQVSEAGLPLTQQFIDDRVRIQVQPHEYDSKDKSISSMLDTDHPSLHAIISEPINYPIDNSTNMRCHSPIKRIDVEYD	201
comp369927_c0_seq2	HCMALSKGQLPSEERDWKAIAKKVRILGVYKRRSIYCXQEMERPMMLDQEVSRSSVLPVLPTFQEQAKERLAKKAEKQVVNIITDGHSGMEGEGTGTEPTTSTSSLDASTSDQSLVVVDTTGSVKTSSLSTTQRHISTPFSSSHPLLAEPKPLKXADVSTGTSLPSPVTPAELSKEAIDLLRTISVGQTAIVNGILGLTCR	201
comp371274_c1_seq8	XFDRRERAPMLLLLALSIYMFLSALAADVKTNVLYFSCEDEEQRIQLPQDEITHAMEIDWIQDVRXFPSSFEDITIAQVDLVNNKTEKLWWVKKVDIHSITLPNCKETVCKILYGKHARHIDYHPRATQNGNNSGRSSNVTMSDVLCSTGCTAANYDLKAEHLGKLQSLLSVEVGQIYSLSCNFTTGQGLQYCMLLDDVDH	201
comp380462_c1_seq16	XTGHTPPSPQICQAAIXPPLPCGFLGLHFQSLVPFYAPGSSTATPADPKPPSRQEIAARTCQRKLEAIRAEYRWWPWRMRRQKLLQMPQPGHNNTTVSPRSNGRPPPFTITVAAPYFCIMLRLANIEDRQERMVRHLKTLQTHWNGGSKQDQXSDGVLVRRERGITPDGRPFYLVLTLWKDYATTSPYGLMGLHLVKSDKX	201
comp384675_c0_seq1	XVALCLDTEDEFTNYCGIRGNHGEGKATLNEKPAQQSHITGVGLTLLAPKPLQSYMWLMPMSPGAWQGTLHQAPAGNNLLGDEXLETPLTDAQVAVLDKGLGFVPTNSLDTFKIRQEQAGFFRNIRLRVFFVDQEGEAERGGDTNFXPEAQVHTGYRYPSYVETFEQAVTHEVEALTGRNISSFKNLSNIEKRALEELRNX	201
comp387183_c0_seq10	XDLQLLLVDYKRRFPSTSLEQPTAQDVPPPPQVSSAAPPFPTLSEPDQISRPQEEGEVHDDISEDEQDVQTIPDPNAEWDDYVIPDPASPLPDPVDSPPVDIGGFHSLMDRASACFALKVQAEQTECFLYDFKEPYQRSVRSIPIVDHIXTEGVKVMQSPATVIPVLPRLEKKYKAPENSPACLTGQPQPDSHFPGCPEKV	201
comp387639_c1_seq1	VPDSHRVASEALPTTSKSTMDLGSSTMVARGSMGQRGSPKKKHGMIPLWKSHQYQPIGSAADTSGSTKSSSGGKNNSHQQQQHHTSGTSNNPLGIPHYNPLSPRGIQSPGGASDCGDEVFHRARLKESRNFISDADSKFHPREKINTLGLALIPMSPSLTSPRILSRLDGRXSGSSLGAWKQAAAFPLTPVLGALLLQEAA	201
comp388590_c0_seq1	XEGMCNRGPLDGPTQGDEWFAPTRTPVYRISPPQDWDMPDTACWTSDYNTAVPFKENQAPVGAPPPDDVRSLYSVKPAETPGAVCVDTGGWSSRSGVEIVRGRSKEGERSGGEGEDVGSRPADERTSLDSGPGGPSASPSHALGRAWLTKVRGTVAGWVTSKGNSASSTELLPDGPSVPFHPPLFPYPPHPAPPLPPSSLY	201
comp392303_c0_seq31	ELCRVNAQDSKGGHNIRNSATDNTVSQSDVVFRKNGKEPLHQNYQDNTSRRERINSQKTGPQIPNKNSCLRTDEQAVIFIDHPGSEDKGSTDPNLADPAINSVHSRRLNSKERTHVNQKQLVRPSNVCLRKKDEAAVNVMAHPGREGGQGAIDTGPEIVSVLIKEEDEVESMDLHDSERIEKFDIQTSHISKQNISMPEGN	201
comp392975_c1_seq11	XKFLRNYTHKTVKQKIKLLQELDPCRVRQNTGLQGHSLACLSRKVCQSVFHHFRMLAVHHTQMRKLVRRLYYAKSPALMLKKLNGALLHGSVSDVTKVCEEIEFCYFGPEEETAQIETLVGDNVQENVENCSVNNFQEEITKFMVISGERPNYTCICCRRTHYKNQTRLVDLYLKSEKENNDMWKEFATYLLVENCFDLGC	201
comp191713_c0_seq1	XLKKACESLAMVMKGCWDMNPTRRSSLETLSTNIECVKHELREFRTSLQTFDLRTSDETLYEEYDSPAVNNVNRNFRAEPCCAEEDVYDEVPSQDEETATQDGRSSPMLSKDGIANSSNHISGGLVSEEITPSSPDICCKGEIAPSGDPICTLHDRFDKKECWGEVVYEFRSDQNIPKHVRTILECKEKDIYDEVGLNRX	200
comp275218_c0_seq1	QHYSRLACPAPPLLDILEFHEIGYHVYINDTQFHFTLKDYLVTLPSFPTAVPPFTLGSKAISSVETETKKTEIPILDPVNPAPFSLPWSDELVPPTIVVDKSVNHERTVSTLQLKAVSKTSFYHLDLLIGVLPLRHCSQEITLILTLRMFHLKQCNSLCAGLQHISQNCQEHKAAQPTYYFQTDLLHKIVCLLLTNQKLL	200
comp372063_c0_seq1	LPRKSLGGRTPYEILFGAXMWIPDRDNVSIVAAGTPFDIDERLAVLQELNDSQAEQSNVQVKRTAPREVKVVTARTCWIPKIGDLVQEKIVDKKEFRPSYRALVPVQAVEGTQTVLLPPLAGRRDKRFVSIDMTKPYYVAILNSKPRGLLGSYESPLAAVQEVQMEALITNEGCSLQQETTMNNNEVCLLPVLKTTTIVX	200
comp386759_c1_seq2	TGERMREQGRVEQERESDRPGPSGTMDSRRCEEQNRWNEEASNASSRGVLKAAVKAKMLDVMRLKSKVDEIIYGTFPLERVELYEPDELLFAAKDVPRKARTAHEKLAELAQKYNVELSKTKMLQASHRMHYSDQELDEKRAVGLKSHIXELTVGIRAWSKLDHWEERXSKKKKTGKSTVGSPPSGGGGQTWVENYPLRE	200
comp387465_c0_seq2	XEIHQALFLMGYQIVHPDNLLQIYKAKDAYLPVSRDAESTNLLEPGLSSHPEAIPDVLFRISSKEESDCGERQHLDEPGGCNSSSSCFPVVTAAFSLTKEQELQLYPMHQQKSQRRENRNRSTRCKAISEVLSSNIKEENEVCFTEQQDCEIISVSAPEGDRRIKNPKNVDEATTCKKTEAPVDKKLPRLLQRSFENPNS	200
comp388931_c0_seq5	TELQSQPIHQNIPHSEVVVNMPRARQGVPSGSRCASPGPRRVRQSGERQNKMMRIKDSPALPPHAGQKKQRKTLDTRPATCIPGPNPKKKRTSTEDKVRPRHQKSTQTHKQQATMTLHSGKGGTPPHATMPNSKPCRQSLGPQVQAHSDTKPREIQXVIVVTDRERVNESQRVGTAGPRIANTCASEKKHPPLHRMQPGP	200
comp391761_c0_seq5	XVCTRAMPSTKPIKCNWKAVLLAIMLPVPGMLVTTLILVYSADLEIPYLNGRVGDESATTPPPLDYELNATVNNTDVGEDNNKGEQGRLWETYEGNKYVEMLKLYVKILNISDCYVCTHMPTDATHSLSYHVLPVSKYVGCILMRDMLLSEHSMTISVSTSVAEAITAALVHLEDSQQAIGSPPRVRKAPCTGMQPTKED	200
comp392303_c0_seq38	SLRAKEKQELCRVNAQDSKGGHNIRNSANNTVSQSDVVFRKNGKEPLHQNYQDNTSRRERINSQKTGPQIPNKNSCLRTDEQAVIFIDHPGSEDKGSTDPNLADPAINSVHSRRLNSKERTHVNQKQLVRPSNVCLRKKDEAAVNVMAHPGREGGQGAIDTGPEIVSVLIKEEDEVESMDLHDSERIEKFDIQTSHISKX	200
comp392308_c0_seq12	XAYFYLPPGWYRSCYLAYILPRITHFTDLWQITGQGYRPGRMRRTPEWADDLMTGLGALIPGVGVVYTSVRVHQLARIMEDLADRTTAGLENITEELTGMRKNNIDRAIHQIKNVGDEARGIHTGHMWEDILLWIKSWGSWILKVIIVAVAVLITGCVLLQVCPACCSAFVSFCAHSFTRNKKQERHHYDEEGIEMVLTE	200
comp392839_c0_seq1	XRERVLRPTVVAQQARGSSGSGRRRVCQGHPDPGHEAQVNIDRVLGAYERAQGQRARSDEDTQELLRLVRSVDSRMGQVVDLLGQLVEVQRQRYVPQTTPPPLSVVTQRDTSTSSDADSERGEASDHTGPTAVPPCQKTKGTSEENPGGTPCQSTCQTPVPQPAMIPTVSPTALTVWTVLHHTAFXRLDGCCTGSPQQVG	200
comp393012_c0_seq1	MANQLPIIPVDMEKALLERKLREHMVVILGIQRLRELNQAWFLSFRHAYGECILPVLRCLFCSEECVLDICLTPPSVAPMDIDILLDPIKAHTACCPQRLPILMMAFLETPQTQSVEVREGLTGTQVTTNNAFAEHSYAARNEFHLCAVEILKGLSALTSEPAGETMFSPEDDPMFSVFGDFDFPDLSALLFPPSPDSDS	200
comp291231_c0_seq1	DDVEIKQQETESETDPLPRRPETRALRSKEESESLKRTDKMDKLDKIEMLAKKKVKRLEAIKDMKLANSLSRQAGDKQPLITNVFSPRAQDKAAMDGHTAIASPISLAPHILKGQGEDLRDSTAGDVGASGGDVISGLAPSITEKEFTKISIDETKDATKNIQNTGQRLNIGAADSADASGTPTTQLPPITQKNRNLIX	199
comp291390_c0_seq1	XEKEVFSCIKMPSSFDRCPRSGRKKVKTDPHEVCIICLLSSHLFASCDICKTFSKRTLCEGKNFAFKVKKKEDTTSQWDLLREGDGNFSTRALLLIVEGLRGVFQEENTFAPGRRREEEGANMLALKDWLEVKTLTCNVETVYTPSPDVSKCFDVERLXLAVAQKETLEVERQTLTGVVDVEKPFSVEIETTAEADIKK	199
comp359442_c1_seq2	XKLSPSSPFCKQVVVVAKFVVRNYPPCQTGPFSPRPSKENSHNNPLPGSHPLPNPNILMPTNPKTSPTERSPAGTQEKEGSIGRGAPPTVLARPRNAMKVCVIVGAISVQCWGRGVPDNSLNRCLAFRGDCGRIRRSRRPPPASPRDSLPVPLGGCDGECGWFIGLRDRXIQEAAGLSQGLNLVESAGLSQGLNLVESA	199
comp369590_c0_seq1	RSLNCAPTRGQPRSEAGIVESHRLESAVPGSLSPAQCPLQEEHQQSQAEETVPTVLGVQVATVASVXETDTDGVSGTEGEDHALWDQDSTSSSSEXASSGSSLVVVDPTGPVSTPTLSATSHSIATFLVAPHHVVRLRSRKEWDVSFGPGTPSSAPMALAALSEETIDLLRQISVGQDALLNAIRGQSSLMMQALEFLX	199
comp377823_c0_seq4	XVNVETEGPALRVHPLLSEYHXKDGNIVPDSRDCATKSLKESEMLGEGEECVLFVELQALDVLTSLEPQVLECKRSQTGQLWSLWAIIQSVHCAVYTSEKATVVKTSIRSLPGPLEMLKTHLSEAGHENHGKLQTATDGVPXKLNLKISAWKVRASYPKNFARPIREILKAPDTGVQSLSPSEKVWHFWGIPVNEGPXI	199
comp383199_c0_seq21	XACSISQILFSVSGLRRELCVFYLTKVIVDEVVLLIYKSDTEVSPAKXLKTTFEEMFQEEPDQLHYWVFTTSYNASKLTLLNGMPFATLWMLSSGQANTHGVQLLDSNCAENMKQGSGISDDRGVTTKYASSGNDSITRAYIKEEEGINLVTITEEEGYPVIIKEEEEMEPASVKEEEVNFVVDSLDSERSDLVSHTGV	199
comp383913_c0_seq4	XSLARSGRKRQTDTLSKTAASGXEIYGKVQATLPTTFGTKGSAGKVRSSISPKAEVTDSTDDFKGGEGQRHCGSKKTLGQRKLPENHVTLNKHHKGIWRQTFLAHASLNQDLQQYLDSQCTPARTRDEPSRPVCQAPPPAARKKMGKQPPAPRRRHHRARAPAPPASRGQPPPPAGIQTVSANDDDSFWDFYDQPIVPI	199
comp383948_c0_seq8	XQYSGFENIGDKDMGHFVYRFVFGLKPEISQMIQQHLCWQSKPDDDVLRYAKYCSDDIDARQRKLKEKAMWAQVKVAEHQEAQVTTNQMSGVGQSKQKPKIGKGRGQISIEEAKKKWPCHNCGXTGHWKNECKLVPRTNLENQTLNSQVPNKVSFQQPQQQQVVTPQYQVPQPPIPQNSNFQRYSAQAGFHGDKQFGKN	199
comp386620_c0_seq3	XAIADLTLQDPSGEDSLQAAPGDEHFAAFEDLTLQALTVDVHSAAIAELTLQDPPGDERWVLETLLSKTQLVANIVQLSADLTLQAPPGGDQCADFVGLALQTPPDPYLLTHTMDVVAKLLLVVNILNLELPSGLRGREVAQTGGVQPSSAAQLEKETLLSSLMSPATQVESNDISKSYARLKQNSAKVQHKLPAGLQA	199
comp388914_c0_seq9	XAATSTITTAACNTVPGSVVNITNTQAADAGDNVRVRRQPIPQVHFSSAGGRATGEQXHEDTETEALATVARVLGAYQQNQGQMGQVVEELRELRLLQRSMGTRMGQLVDLMGQLVGGLRDIHAAQMMAQLTSSGQRAETHTTSAAATEMGELQDNDSSDTSEPAAEAPPAKRKRGRPRNTAGGSRGKAPTKAKSLSQP	199
comp390788_c0_seq12	XESTVRNEGLSNNSMERLPLDRQNRTNSRPDTPTYVDMQHQQVFPHQANAAIYTNPAAIQTIDRSASGYFINFDNFSEDPSESENQPTYKLYMQHFKKCVQFLRNTYLVPPWTTIWIISALFFFLIWLGTVLTINMIINGKYLQKESIQLPLNITLSPHRSSHHMERDVPTAQTIATPIPDGIIWDKIDYNILGPVEML	199
comp391562_c0_seq4	XASRIEYFSSHRVLLINNPAATVRGRCTMELLLGAGKYVLELERLPGTPATMXALPEITITDQELPASQTASNTELFDELERYLDAQGAVNNMQNTPVLTGSTVLCRDGAEVQEAAQGAKERPVKRRALTSIVGLATKKGATKRPLTEVPQKPVGERSELPLRDITKDVQNNRSASKCIPKNNIDPWKIGCVRRKTEGD	199
comp392506_c0_seq5	XGGNFVHVPWSRQDILAFTNNFPKLRETPVEWYRQVERFVKVSKVLWIDLDGLFDIVVPIDLWTECKIEIGWPTEEYPRDKKTGAPNPEVMRKYDQVINFLKKKVPAKETDWVKIDRTIQDTKETVHEYYEKLLKAFKQYSGFEELSPKEMSHFIYRFVYGLKPEIGNMIKQHSLGWQNRPIDEVLRHAKYCSDELEAX	199
comp392506_c0_seq7	XGGNFVHVPWSRQDILSFTNEFLKLRETPVEWYRQVEXFVKVSKVLWKDLDGLFDIVVPADLWTDCKIEVGWPTEEYPRDKKTGAPNPEVMRKYDQVINFLKKKVPAKETDWVKIDRTIQDTKETVHEYYEKLLKAFKQYSGFEELSPKEMSHFIYRFVYGLKPEIGNMIKQHSLGWQNRPIDEVLRHAKYCSDELEAX	199
comp392872_c1_seq3	XDRPIPTREGELMPSPKTPAAYMLMKYGYHVCIWIENWVEYTKGCGKFAFPPDGTFNIAVLQNLRKTMDKLEPRPRPTQYEALTEWEEEAYSHERFRPGHSYGVFYHTDHADRMHRWRQANLRFGLYPMRELAKAQEGYAEKAKEKKKHKRPITYPNYNINDTEEEDEVMNDMLEAERPPPPPYQGGNAVVGPSAPPVX	199
comp305559_c0_seq1	XLLFVPAHFSSSVNVNRPLLGMDFIWSASHAVTASKPGKQTGPPPISPPNTSSEDNEAWPFNWTWDFPDHTPSSDVTPQIPRNAEAGQNKVCLFTGGLAESSVESERGGVLRSYEAEEEVQRRSGGVWRVEAEEEEQRRSEGVCRVEVGEEGSRTGSGDRTGGGGEKSLQPEEPTGPQKVNKPGGQRLRLSPSHVPGG	198
comp347629_c0_seq2	XQKLKLKYWKLKKILETSDATAPGLLADFPYFDELELLLGVQSTVMPCKREADSSGLVSPVEDSTFGAEPSNSGEEDLSLGDYDLLPEEIERSLVEEMEGINLPVPEGANAANQIQAHLESRQNQTPPAEIINQQYYRGGRSEHRQEEYVKPKRETQHSSGVKIKEEDRPPQYKDLFQKKKVSTLTAKYATDNESRPP	198
comp369728_c0_seq1	XKPWFNENLNSVTSLSKVSRKNVEIQTFHRTPKTPXISQELLQQKKQKSKSDFFRTQLNQATNRPQKLFEIVKQQSRNASNRTVHGDSIPSCEELAAFFVEKTKSIERELGSKRALLPNTRIVPPFASLGRDGFGPPGDVPKNNASWHTFIPLSDSDIYYILLAINPSNHFSNPLPPQIFNEIKATLLSYGQRLLMLH	198
comp380241_c0_seq1	HCEDNPKXCFWAPMESPPGKLAQCSALGMMKGPLTNIVINVDLCRAVTSSGTAAVLSRDKNASTLAAQTSPIFAAXRQETVGLYVGRLPXLGDLDIDLSWCLLDVEHLDCNGVSSRQDLPASPDADLLGSGGECLAVDWAYMGLSRPPDFEPEVLCLDADLLDSGGGSRRLTSDLSLDSNVDSEHSVTCFFLGPGEVE	198
comp383110_c0_seq3	XLTPGQRIVSKETSFPYHLLHKKKAPIPPLPAGQGRHRESFEHPAFELRTETAFWLGLYPPPHRCQPESFDVKKKHLLDSVPPVHKPKSSEPKLLTPKPASKESTATKXAKIPPSELKRKEIVINPETGHIFARLPHKRKMGLQEDFHIPLKKSTVDTNPPPDITPSLPIHEGLLITPTDSPTPSPDPQDTRDGAMDD	198
comp386406_c4_seq2	TSPESPSGPNREILQETNLEQPSPKRMRIVEQRALEKEKKRLLNAEMEALIRRKEFNNSMKGYRITLQSLKLKTPAVEEQELELPTVPEPAEEGKWKSSNMRRTLKDLSTGNIXEAFREPATAKEVALKNISLLKARHTGEVSVPTPLCQWRRRGLMPLQQWAHQLTRKEVGRNGGQKDGAFCCSSKHYCKLQSPPEX	198
comp388406_c3_seq5	XQKVVGITNTTYFWSRNALNGSLGQESRNFLLEKGQMILRHADGTEVAWLGGSLEEEGVAPSDYLQNPPVRRDGAPVGEVMANPAAHWRLMGLKARTRKALRRMLRGWRWTDPPAGPLNHLCGYAHVRAYTGTRSQTQIDDEKRSKKVSQKMTGVLLFPDLRLLARKKKELTSARMDGIQALAPDVTTANTTPTTDAE	198
comp388809_c0_seq5	KTYRIRMPEPLTTQQEVPLQYNSQVYKHPMKEILYFPKTQVLEPLKFNKTDGTSVMSTDGERLYEIRRPSSPFRAQPIRLLEKHKEKLVKIQYGRACIASIDSVLNQSRVLGVEEENIDLKQQKASELKTGMRSSNPYYVDDRTIYATPLFIKTPKEETDTSLCEMKTLWKVLQKTFKKREHMTCEDTPIKWPQDEKV	198
comp388809_c0_seq7	KTYRIRMPEPLTTQQEVPLQYNSQVYKHPMKEILYFPKTQVLEPLKFNKTDGTSVMSTDGERLYEIRRPSSPFRAQPIRLLEKHKEKLVKIQYGRACIASIDSVLNQSRVLGVEEENIDLKQQKASELKTGMRSSNPYYVDDRTIYATPLFIKTPKEETDTSLCEMKTLWKVLQKTFKKREHMTCEDTPIKWPQDEKV	198
comp388809_c0_seq10	KTYRIRMPEPLTTQQEVPLQYNSQVYKHPMKEILYFPKTQVLEPLKFNKTDGTSVMSTDGERLYEIRRPSSPFRAQPIRLLEKHKEKLVKIQYGRACIASIDSVLNQSRVLGVEEENIDLKQQKASELKTGMRSSNPYYVDDRTIYATPLFIKTPKEETDTSLCEMKTLWKVLQKTFKKREHMTCEDTPIKWPQDEKV	198
comp388912_c6_seq3	XLLILESVSPVTMKKCSNWASHLRHLIFAVATFSNSLNGCRSLAFDLSRASPPSDPSARLPLAPSLTADGPAWSVRFTTATGCCVTGPATGSSVPPVVLLGFIVDFYTPHRFLXADPTFVTNRGIPPRGTTRSTLYFTAANKNEAYTLHWVNTQGAEAPSVRFIYLIAYVTTSVTRVWRSRRVRLAVKPARSLHPSQT	198
comp389886_c0_seq9	XGVATGGAPAGVNADEETHANAIQAYRRRERWSSPSGNVSMKRNMSNSFQYHEKPTIFKSVAQKRKVNMVQSLESPLEVHRLVXNADEETHANAIQAYRRRERWSSPSGNVSMKRNMSNSFQYHEKPTIFKSVAQKRKVNMVQSVYERTHSNSQMPPASTQEKGGEKSADWQRVCSALQKSTPYEWRSNKSCENHLHS	198
comp390581_c0_seq5	ATLRHFFVDLPLFVSHLPTGPAGNTARTEQDTQSQTMIDPELSGVDVSNPSLDDEELPGNSGVGQPAAPAAVTSASPATTPATADNTQMTTTHTDTQSQGNTESTATQGTLELPDNNTHVNDGGSVFTMPEPTGPAQVGRGGGKGHWDLRHHAAGAADEETQNLSRILHAYEDSQEDFDQVVGILRIIQQQQAAENDN	198
comp391562_c0_seq6	ITDQELPASQTASNTELFDELERYLDAQGAVNNVQSTTVLTGSGGLCRDDAEGHQLVQGTKERPEKRKASTSKVGPVAKKGAAKRPLAEAAQKSVGERSAQSLRDITKAFQNNRSVVTGLIGPVVIAGSCTTKDTLRCHQRCATILKLSAIFLELPRVQRSKLYPSCNIYCTLDVCPEESSIYMNFHNIQNLPDSFAK	198
comp392323_c0_seq2	XKDNYDTLLSIGCPVPKPGILSWIHQQHYWECDSPGIWNERETSSRSSGVSSLGGNDWLQLNHEACEDLIMDPDMQDICASSDVKSETTSDSSHLPVLEDRLTELWSAPNTPSSIVQADMEESRLDTRGKRPAAEVKPGDISTADTCFPYLTTCLKQPSLSSSSNSSTPTRTLPRDHEQGTPVIGTKNAHDEELHTSR	198
comp392495_c0_seq7	MSEYYEEQFWEEEPAGSLEQDLVEALDRGVQHSVNSALVKAIVPLKRHLNAYALQQGWIPASGARPLPPMSTEVPKDNPHAADFARLSQALANDHAYSNSTDPAQEDPGDSSPHRDTDDEEAPRPAKKARKEHNVEPPPKVLTFDPKDIVHPNSTAWLPSPEVAVYMQTHLRAAFDKDVRARLRSECPRPDLADHVAE	198
comp392495_c0_seq9	MSEYYEEQFWEEEPAGSLEQDLVEALDRGVQHSVNSALVKAIVPLKRHLNAYALQQGWIPASGARPLPPMSTEVPKDNPHAADFARLSQALANDHAYSNSTDPAQEDPGDSSPHRDTDDEEAPRPAKKARKEHNVEPPPKVLTFDPKDIVHPNSTAWLPSPEVAVYMQTHLRAAFDKDVRARLRSECPRPDLADHVAE	198
comp392812_c0_seq8	AYLQQKRQTVRTEAWRFSTSSHTPGNLIAHSPFHCRRWPITFSGGNVLSSFPHAGGHRLTGTGTAVPILRWLPHITSRVPGHFTAAFMLRPLLSLRVSLFALNMLVMPPLSTGEGLQTAMGMSASRQITASPPSTLRCCSHNSSPAGVVTRRLCTTHQGSPCLRLALLLNRLRYPFTPVLWGLSDVHNGEIWLLCRLX	198
comp357897_c0_seq4	XTKKLHLLVLMSPVSMAXTGEQCDLALDAPMNSDMAADNNRGRKRNSASAASTHVMNVSYDMHEEKETYLTGKGSEKSRRRLKTEKTEGRVPRTLFKAESSDEPERDATGGEESSESTSNKDGNQRTMKGNEQERKPTSSDLHGEEEDAETPFATTPERRGHRXSFLHLQQAMIPTTTHKLLTWSWRRGTFECPDKX	197
comp363562_c0_seq1	XPSSSRDAGGSHPSSFTGSEGEYRKGSYLEEKFADLKQDLLIIKEFMQSFLQISRKMEKLWNPHPPLGNGLCNTHRACRAGDEDPVARSTISSSWISRPLLDHHCRPYRYHPQLSEEDIHDLVFSYNSAGLVAPSYSITNIPVISSNPDREPSANSRSVNKENLRQINMTQIEEINTAPHINAMLLNCRSAVTHAAX	197
comp383398_c1_seq1	XPSKSIDGCSWGMLLTKDVISIISGSLDTSRRELSDPKSVLERKVLQVSQTTLLCKGTSTGCTPSVRLCEGASRGNMDRTKRAFVFYRGKFTRRLVTMEKVGPKGASVEQSRSGRDLIGKSRRKRVSDNNTIKNREKKWRTETKNKTQSNTERRHTRPNQTAEKXISNNGVDFHAYYNREEASLDLVTQKTSSKKNX	197
comp389304_c0_seq7	XAIQPSSAMYLEVDFSFKDRTPPKSHRYXIFQESYEFEEDILPPPPEDNISVPVSLITDLRHMINDYYKSFSEANAPVPGTPSQHQGAPSSEITPLPTVPQKALPPXVVAIKDDYIESDVEDQPEEGELTQGVVPAGDEWDEYVAPSSPPSPSPANSLPEDIGEFHELLERASKRFDLPLPVKQADCFLYDFKDSAR	197
comp389304_c0_seq9	XAIQPSSAMYLEVDFSFKDRTPPKSHRYXIFQESYEFEEDILPPPPEDNISVPVSLITDLRHMINDYYKSFSEANAPVPGTPSQHQGAPSSEITPLPTVPQKALPPXVVAIKDDYIESDVEDQPEEGELTQGVVPAGDEWDEYVAPSSPPSPSPANSLPEDIGEFHELLERASKRFDLPLPVKQADCFLYDFKDSAR	197
comp389304_c0_seq10	XAIQPSSAMYLEVDFSFKDRTPPKSHRYXIFQESYEFEEDILPPPPEDNISVPVSLITDLRHMINDYYKSFSEANAPVPGTPSQHQGAPSSEITPLPTVPQKALPPXVVAIKDDYIESDVEDQPEEGELTQGVVPAGDEWDEYVAPSSPPSPSPANSLPEDIGEFHELLERASKRFDLPLPVKQADCFLYDFKDSAR	197
comp389304_c0_seq12	XAIQPSSAMYLEVDFSFKDRTPPKSHRYXIFQESYEFEEDILPPPPEDNISVPVSLITDLRHMINDYYKSFSEANAPVPGTPSQHQGAPSSEITPLPTVPQKALPPXVVAIKDDYIESDVEDQPEEGELTQGVVPAGDEWDEYVAPSSPPSPSPANSLPEDIGEFHELLERASKRFDLPLPVKQADCFLYDFKDSAR	197
comp390845_c0_seq1	EVSKEDCTMGQAIPLLHMLEQQLKEVSATYAGVDDKQDAYDLALSLDVRLSTNTRIQNNIVSQPHYIHTTILDPRYKRFLKSQAVIPFSDVDVAKYKTEIAKEAINFENERLVIRGPPPQATTSTTDSEQIQKTSSTSEPQGNAFAFSQQSPTPTLPVPITSSTARPGSSTVQSATAWLLGKGYGKSSADAKPKEGX	197
comp390861_c2_seq8	IFLKEKIPPKETDWVKIDRTVEEPKXDSVEFYERLLQAFKQYSGLDTLDPKVMSQFSSKFITGLRPEISVMIQQHLICWQNRDIDELLRFARYCRDEIDSKYKKLKDKLMLVQMQTAGNPVQVQQNGGTLGRSQGNQQGRTQTVQGQSIAKPIDPKTGIDVAMLKKSTTCHLCHKIGHWKHECPLNPENQMEVGQEE	197
comp390861_c2_seq11	IFLKEKIPPKETDWVKIDRTVEEPKXDSVEFYERLLQAFKQYSGLDTLDPKVMSQFVLKFVLGLRPEISVMIQQHLICWQNKEIDEVLKYARYCSDEIDSKHRKLKDKLMLVQMQTAGNPVQTQQNGGTLGRSQGNQQGRTQTVQGQSIAKPIDPKTGIDVAMLKKSTTCHLCHKIGHWKHECPLNPENQMEVGQEE	197
comp391103_c0_seq1	XWGCIDAQKLQIEENKYFRWLLKIPQSTSSYIVHEELGMAYISDVVEVRPLVCWMKIWSNPEAALSRQIIEDCLARDRGLNIPWLKFVKEALESIGCKEYFFNPTGISGLDKTRVKNTFLKQAAALREDRELLKQSVRAHILMKTGVGIEPYLSVLYNAQDRFLMTRFRFNLLHHLLAVPAGFTVSIEVKGPCGCDH	197
comp392748_c0_seq13	TLIISHRVIKAGLLELQKRXLDVKDLLTGGGSENXEATMKTRDIGPPLHEKPGTSRLQAMSLENPFLLQNVLSQQCKVWTGPKTDLKVQFLSLKLASTSALSSDLAKASTELQQSLLKPVLGSNASKDAFTSPLVSTSKTLKAADTRNRLLSTTVPKPPLHKPPTQKCSFGKVSSSTQSTHKTSTLASNLLLHHKMG	197
comp392843_c0_seq12	XKGSSTAHLGNGTVPVGRNSGCNSTIYNLDMQYGTSSLMDFYRPAENISISNSLLDRAACAHQNNGQSLPDRSSSKYLPHPCPSLALLPCSTDIGGMLSTMGGQLSKTYRRSFAYXTGSSSFFQHHHYDIPDEGKSTLASKYQEEGMPSDREFVLHIANDEEIGSITKAIKDLNNKEKKMIAGGGAIAATATDLVEI	197
comp392843_c0_seq13	XKGSSTAHLGNGTVPVGRNSGCNSTIYNLDMQYGTSSLMDFYRPAENISISNSLLDRAACAHQNNGQSLPDRSSSKYLPHPCPSLALLPCSTDIGGMLSTMGGQLSKTYRRSFAYXTGSSSFFQHHHYDIPDEGKSTLASKYQEEGMPSDREFVLHIANDEEIGSITKAIKDLNNKEKKMIAGGGAIAATATDLVEI	197
comp392843_c0_seq15	XKGSSTAHLGNGTVPVGRNSGCNSTIYNLDMQYGTSSLMDFYRPAENISISNSLLDRAACAHQNNGQSLPDRSSSKYLPHPCPSLALLPCSTDIGGMLSTMGGQLSKTYRRSFAYXTGSSSFFQHHHYDIPDEGKSTLASKYQEEGMPSDREFVLHIANDEEIGSITKAIKDLNNKEKKMIAGGGAIAATATDLVEI	197
comp172232_c0_seq1	LKFTVGTXRVAFIPEHPPTGCWRFMHPGAEEDSVGKWVEMQEDQQADPRATQEREEEPLGQWRAPNGPHMTEQRGPEDTVLTHSIKEEAAMGSEKSYEGSEEALDDITEHINRMCLLEERYREQSQYACEEEESNKAGRNRTTEETLDTNRCFEXNHKVRNLQLELFIGNSLTFLLNLHFNPFCRSQQSLNFDNAX	196
comp177850_c0_seq1	VVVIENKTSAEDEVNNFSAEDRVAMTDDALKATLSAGYEAQDSQIERNEDLGRISSGPICEFQDSLAQRGAEVIDYSSSAECEGQDALQQDEMRMGEDATRAEWEAKDLSVQYAVKVSEDSRRAECEGQDEESPADEPEYAAQDTTSEKYKWQDPLVQEGLEVTGDPTWAEHQVKIPPLQEETEMNKDITNAEHEG	196
comp188944_c0_seq1	XVSSPSYNFPANLKASLSIQFFFSNPVPDSILLFASQKFSPMFFSVTLPLTSFTSQQKLVTSSPRSSTPPPLAYASVPHSTFPTDIGAYFSPHPVPLFPYPYFSFLSPFYSGMDAFFHVPSSNKKLPWIETSTLGFPTELHLNLNIKFADHQNPGLGTNIEPRLIDTKYIDFGLTAEKLTAEHSRPKSCSHESNHR	196
comp261895_c0_seq1	XKSVILLQTSESIVVSALLPVEHPQLPAKNRYQLRRELDKRTRSPRAKDLPEKVAITVVPIKKAVKSTGKAKRMTKEGQPFLIXHLHLTPSLHHGAVQDIPFDAGRRDICAKGGGVQDTIQGNEKTTIGNRFDPMAELDEEEQLFANTGRGGNEVTHTPELLEVNSQRALEDNLQINQETRDRAQDSLEGILLNLX	196
comp299831_c0_seq1	XQVSQDVRLVGAWLAQELFLSGDRLRRMSSDRSQQRDEPVXNNAVTARQLKTTKKGKKTSMAQGVGDATAFLPAIPIGPRVLQAAQRMAQTILLNEXRKRLLGCVLLLQSHNPESWWETALWLHRQKKEAFVVEYCQLVVLEEEEASLQAAKAPSCHPPTTDTLLHQLIKGLEEVKECQRRLEKNQRDILRRLEAX	196
comp333212_c0_seq1	RENTIKRTLWLTCETVPGKELKKDIPPTQTAFSSTAQITQDYMEFFLTEIRSDIGLLHTDFKACVQELKKEIAAVGQRVDNLDRMVDVRTDEQEMLWYRVQTIXEHTLNLQIKQEDLEKRSRTTIYISGVLVGAEGSSIMTFTKELLQVMECNPDLPAPRLNRAHRVSSSTNRKDFTSDILTSALLRRKGGYVADS	196
comp371312_c0_seq2	XTGDDGGVAAEGNVPVKTSLAEQKSVGAEGIVPVQGNLELNGRVPVNESIGVESVGVEGSVVPKPKSLWEQICLEYDLEEQLRLPQALKIDKQDETPPQFSLDESQPDLTCLIDQPPSQRLLVHSPSKTHLELEQTLSTQGSLESSERLHLNLEQSHLASTDLTSLKDQHVAEPFSLFPGSKICLYRRDGVHFTAX	196
comp374662_c0_seq1	XSSYPPTPSVNFSPSEGLPPHTEKNHSLSPIPLSPPSSDHTTNRSLCTPYFLQNDQKVFPTAPQASPPRTRRSPQAIMKPTTAHHTVSIEPPPILPTQTLTNIEHNLSTMTAELSRLRKDYDTLISLVLLKFKDVSCTCTQSIQLPSKWRTTPAHDRARRPLRTVSILSSSDLGDLCNSYLPTLLDHDLPPPHAYX	196
comp375099_c0_seq1	XNVMNEIHQALLSLGPLIATSVLSLKAKGKELCLEDQTDSERTCIADHSLGSAEMTVMTPGDLMSVKEERDAHPVEGQDSATCENIRSPTGESAIMARISLSVKEEGDVCCMDLQDSQSEENSPMGLPSLSTSSDSTFMDHVETGGEKYSTSRNSAFPTFNTEPEVSFMEHVDGSGGKCSTSSDTVVYSTNLTRRY	196
comp378962_c1_seq1	LAQEHKEELVNGERSAHRNFKNNMTTLKLDALSQPQRATICTDGSQANIIRDSSGLGDFGTLDRQQDGDLVLSVLVLAVASVSRSAPVPDVSRSAHAGDADVTTGFYRSPMDEAYLSDLHKSEPMHTQVPHGNRLINGVGDPIGEAIVLYKRNSRETEKKRRRPGQYGPLIRPIEDRANLLPEAQATQMSFRSGHL	196
comp379510_c0_seq7	XTSRRDPQHSLKICEYRFNSTTPIDCPITLLNLEDQSQHVCNLKEITRCPGRTKCPNNISLCLWNNYSIIFYFFEENTGRYSLEYGEITDDQKIVHLVNKDFKEYSTTTARTNRRDPQHMTNKTDPTALTGDEASTGHPGVIAAGCVIVLMVLAAAAGGITWWCHRRKQEKKKSMERAPTASSLLNSATSSTNSVI	196
comp381738_c0_seq1	RKWRVGWASPWDHLSPLPPPAPSHLLFIPPKMLISFLRLLQSEPLXLKAFLTLEHAEEVFGFIGLSXSEKGNMFKFHLLVLLVTSGLLVAGSTVTEVLEDETPQTPTADPKLKRFTELTEALSLTEDSDIEIITESDNLTADVNNTTDTSVIIEHPNGSPSSAVIFGIIAGVLVGVGVLSAIIIIIVKKMSGRYSP	196
comp386129_c0_seq5	XRGIESDSAEETGATCVEVRRSTNPAEETWRERRRRLNIRLVSERDLAPVTESSDEEKSDFEQVPESPRRSXRRRVPSRKCAAPEWTYTVTDAGTCEIRKAEVCADVSRTPRIRINVGLLVPGVEAEGILTITVPNPPLLSALRVLILHKLAFPVAVGFYAQPHVLADVRLEILEQIIELLGSDVVNDCLVAIEAN	196
comp386248_c0_seq11	XHFVTLTLPGIVNRGLVGSSDCALGEAMGTKACLLDALKALTSAQRHTFKVLLTSTEYRSIGPVSQFELEEVTHPCDVVELLVAHYTEQHAQFVALKVLRSMGLKQQEKELRRALDEVKEKKLKKEQRLSRRTMDTQSMSEKKADAQASKAKSPEAAGQSKSGSNVPSQEAXKKGSAGENTSQKRSQSEDDGAQEX	196
comp387345_c0_seq7	NRLSEANKTGCGISSATEFTPHEELVESTLEPECVGGVSEIDSSNPTNNSQVIPATQHDSSGDEEAANIPDEAGHEDTLPSPLTTPVPRTKRTIVAPLPNFDTVEESIDEEAQPAQDHSPQQPPSERPITSRDQRSSRRRPSTSAAAEETATVFAGLEGSMIKVQRLDHFRCAVPQHSRVSVAFTLYSWLQLRSPL	196
comp387659_c0_seq1	APDNEGREDIATCVDADIATGVDAVSEVSAGGAISRREAREGPQRREGESGQYRDNNLLEEGKEAVSRSQDRSRLSVLMSEIGDTPSELAGVWVCPAAMWCLARVPRRQVIRQRPRERSEGPTLGMTPGDGVSKCGGALNGVKEERASETEEEEPSAGTVTKWLNGVGVVQAGLDWLEECSEDPGRSGDPGTLSYT	196
comp391020_c0_seq7	XVTIGPVIPICTNKEQPENSLTVPMKSNAPDLAKXLFPRETCPRGSGVSIVSRDSGVLTPIRVSQTPNVGFLSERMKEGSGNKMLRRERKESESESSVCVTGEELEEWVKGLQLKPSEPKILDVARLKLDLEAFIEGTVNTDRLKSYQDDELTFLCKSVTCKAREVYDRLEIIAAETDEDITRHRSLIKTYRVDFT	196
comp391389_c0_seq1	XREKKRLAIEEKRMILACKLKMRELELDWEASRAWSSPDGGSKNVVSSTEDEVHTHTDWVPCFKEGVDIHQGVQDCEVTPVVHSVPEVDWGTDTGDHIPGSGRDTLLTLDERCRERGSPVVEALVSEYGDQPEEYGLRDSNSQTLSHQSCENDVGYFSEALDGWVKGSLVDDCGGLCDSIFGEHILSPCFPELCQH	196
comp195633_c0_seq1	XRNDMTLPKINPAYIPEEHSKDDFTRSHLAKQRTAPEVAETERYQMPSYPHQEATFPHVTRKPNVSYSVYSQNQRFSYEDSVQPVQDYVERIPEPVARIPRPKSNVPDLPREDYELNAYPSNNLAQWSSKPYVMGRPQVKNQYGYXSKIRYETKGGKSNASIXFSILEFTYKTMFFPQKTIRHTHFEMQVNLFNA	195
comp263933_c0_seq1	XSSTYGNVLLNSTTSGYKALNHRPAHISNCPNFHQPSRHQGPLRLPAYAEATVEDAQSPTTPPSPVMTSAPPSITNQFRKGLKRPVSPTNPSKNPASGYPHRRLVSTNKSKLIEALLVIHRSAGADSQRYKGFSQASIHIAAASTFLSPATHIGEPAFTRLHTPPKEDNTCTLSVSESDFAMQDTLTYFNRXIFX	195
comp341373_c0_seq3	XDNRAGWQQAPRANKPEAPQRKQEAGATVTHQLHGKQIEGTAKRPREGQKPPTGPTPKKSAATQTQHRPGNHPPPGEGPRNRRXRETNRLPTEKKAVAGRLHRRGATATTLPSKGLGRTPHKMEEEERPHEPATPEAQGEQMTTEAKPQQRERQPNLWTKRDSQEGSNLNQGVITKTKGEETETTRPWRYTEAKX	195
comp377031_c0_seq2	GGDDVDDPFAPPSPPPPKKAKLDSFNFSPILDSAGVPLFDPSTLRHPNSHEWFPASHVGDYIAARLRLPLDKSARSKLKSECPKPSLPSNITSVPSIDQPLLTFFSKFGKDPRKRVDKAWSKCQDKLLDTVGPLARIFDMAESARLEQLDLDPVEVSLWVQRAFCLLGNANAAITHERRKGLLIKLDPKLANLAP	195
comp382326_c0_seq2	PPSSSGWLGEPGSLSASGAVADQKRTEERREGKEGRQPITQGDIDRLRDPYATDNMTPAEQHQHQVAKDRYLHVKKVAKGFRQMAKRYRSEKAAGKWKALPEIQVEPKKAIRGQSAAVSKSVAPIPPPSTSGQVPIQPAAAPADPGLAFPAEAVKLIQDTNTMIKSQNTLLKDIRSEMLYLNWQIHEIRQHLGLP	195
comp386612_c2_seq9	XQRAQKMHCPPTSPTDPNLLISLQNSPPPPTSPDPQEDGDGDDNEDPPQDTDPWQDYHTDPDNDPDLYLSSPCPPDDNIGYVELLNRAAQYHGVELHSEPLEQDFLFETLSSSHRATHTLPMLKDMLKHTEDIFKHPARARITTPRVEKIYKPAPTDPTYIKGQLPLDSLVVSNAHKRANSQGTGDAPPSDKESX	195
comp386695_c1_seq6	XLGPGPTEQGVLKYELLCDFHDKVAGVIFVGVCGGRETQASRQDFLRESVARRSWCQAAVGGNFCRKSSGERLLQSVRRKKEAGPGFFLGSCEERRREDACGGSGERGSEDRFFQLHEHTGIQGPPPRGSVASNTFPRTALAAWCPHLSDLVAASLAPRTRRAYEGINPRITSQSHKSRCKATTEADHSKSEEFV	195
comp389220_c0_seq6	MGSLAALELEMRLVGVFDIVCDMILANVKGEAVSLQVAQRLELPKIIARAYKTLGRNSLGMKPFIQAQAQPQQKAQTDKDGCLFFPKKNWRIKKHGQQQQKQGSRAGSPAPDSSYRTYDLLDRTKIKIPDRFEVPDQRSPRSFXNTSDSQVGGGERQDRSKSATTQQGWDQPRQFDVKPKQEGLPRFRPPPPFKX	195
comp389220_c0_seq13	MGSLAALELEMRLVGVFDIVCDMILANVKGEAVSLQVAQRLELPKIIARAYKTLGRNSLGMKPFIQAQAQPQQKAQTDKDGCLFFPKKNWRIKKHGQQQQKQGSRAGSPAPDSSYRTYDLLDRTKIKIPDRFEVPDQRSPRSFXNTSDSQVGGGERQDRSKSATTQQGWDQPRQFDVKPKQEGLPRFRPPPPFKX	195
comp389921_c0_seq2	LADLRAMDKEELLTENRRTAAENWHQTLTAASKIRPSWFAVLPCNCEASNNPRAPPAFGKLLGTSLGVEELLPCSLQALNREVRSTDLLFPGDSGAAPKHEGEVHQLQRGRSVPLIKXEDTRTYWSRAMPIPEVPDPLLLRQRRKRPIPIATTQDTDIHQGTLRPLSPAPRVAQLSWKYLCNLPALDCEDHLVAQ	195
comp389921_c0_seq3	LADLRAMDKEELLTENRRTAAENWHQTLTAASKIRPSWFAVLPCNCEASNNPRAPPAFGKLLGTSLGVEELLPCSLQALNREVRSTDLLFPGDSGAAPKHEGEVHQLQRGRSVPLIKXEDTRTYWSRAMPIPEVPDPLLLRQRRKRPIPIATTQDTDIHQGTLRPLSPAPRVAQLSWKYLCNLPALDCEDHLVAQ	195
comp389921_c0_seq8	LADLRAMDKEELLTENRRTAAENWHQTLTAASKIRPSWFAVLPCNCEASNNPRAPPAFGKLLGTSLGVEELLPCSLQALNREVRSTDLLFPGDSGAAPKHEGEVHQLQRGRSVPLIKXEDTRTYWSRAMPIPEVPDPLLLRQRRKRPIPIATTQDTDIHQGTLRPLSPAPRVAQLSWKYLCNLPALDCEDHLVAQ	195
comp389921_c0_seq10	LADLRAMDKEELLTENRRTAAENWHQTLTAASKIRPSWFAVLPCNCEASNNPRAPPAFGKLLGTSLGVEELLPCSLQALNREVRSTDLLFPGDSGAAPKHEGEVHQLQRGRSVPLIKXEDTRTYWSRAMPIPEVPDPLLLRQRRKRPIPIATTQDTDIHQGTLRPLSPAPRVAQLSWKYLCNLPALDCEDHLVAQ	195
comp390603_c0_seq4	XRGKSETHFRIIATEKAMKRTTVPASHGQSVPHDGHFNHSTPRPIPSSDTETHYLAWDVLRWILCLMLITCTAVVSCLDKMSTIFTEVKDTTEEYNDCWNQQPIQEPIDAWSHYQGRQLNLASAACLTLALQQELCSPEPPELAMLWECLVFGGFQRMNFLEVNLQRACLATDSSTDSITFITSGHHSKDLRLLH	195
comp392296_c0_seq1	XGASVTMVKDTLVSPGQYLTGKSYPVTNADSVTTNHPMAMVTLGWGGVTGLKQVVVSQKLPAACLLGNDLETSAWAEVELKTHAAMLGIPELVCVQTRAQSKRKGEKVGLEPGKMAQPTKRKGKKTGEPASAQPTTQPPSPQGEEDNPLEGTESMELEPYQVELLGPGGPTREELCQGQQDCPTLEGLRQQAASX	195
comp172768_c0_seq1	XALSLRDLGLSSDKKENVTGGLEGETVDRHPGLRNRNTRGEYLSWRSNRIMLLLKIGRVPKDTLKSSKGASASKHSTAVMPRDKNTLGSFEKDSAAVKTPEKSKMLKNGRGKDASTSKRERSKSERQGSPSAXSTKEPSTTKSKAEALDADIQASEMERTRRRLKAEMASILQRIKDFESLKQFRIPTKSSVID	194
comp206559_c0_seq1	VDFHLAYNKRRRVSIAEHKLSGSSKMKIEAHPGAVEGKAIKWYRRIKEVQTLLEDHSLKRARAKGQTEWFDEECCSLRRAVKTKDGRFQQDWRTLKRTYSEACFQERKAFDEKNWSKMQGAIAKGNSRSFLCLVNSIHQNSQSKLEAKVYESAMDNVYYVVAQEPDDNVSSDHVIHQLECSNPLQTQEMGIVAE	194
comp371274_c1_seq11	XKLLGNEMATAFFWISLVRLLCPVIALAADVKTNVLYFSCEDEEQRIQLPQDEITHAMEIDWIQDDITIAQVDLVNNKTEKLWWVKKVDIHSITLPNCKETVCKILYGKHARHIDYHPRATQNGNNSGRSSNVTMSDVLCSTGCTAANYDLKAEHLGKLQSLLSVEVGQIYSLSCNFTTGQGLQYCMLLDDVDH	194
comp382376_c0_seq2	XFHPDLELLPDLPRHRSCFNFRCLRKGEAWAPTCCWAPLPLVTVFGPISTRKQSAMXRSDRAVSSRSSSLQPTVSRSACSTSTVTQGTDADNAASSMLSSNTTNNAKDSAFNRTSSPPGHGTEGKKKKQGQEEDQVSMQYASLQNLPIKEGDASRGPEQDAANKTCYATIADIMNEPRPTEEKDMDGASLKENP	194
comp382807_c0_seq1	XLRPKEKEALFRMDHQDSEIKNKTDCSLRPAPPIPPFSDDDDESEAHSMENQDSEGGQGSVRFTERAVNTSVVPFRIKEEKASCFDDYLISETQESIDSPTEHDSLAQIVSFVIKEDGTSDSMDHQDSDSRESSNTPAGVQQLSSEVEDGPVASINCIQLRHPSLVFPHVISDGIMARLVIMRPGHEIITVHKX	194
comp383195_c0_seq1	MTKKAHKRVHLEEYSPIRSSHGEHFSDKEKKRYESADMSPPRPQTSTSYISECHKKKETSSSLLRAQLVPSTPFLKVLYGDKPKTKVLXDRRTIDERKRQQIRDNPEAQHVLTMTQMTHCQRQIRRREPSKIILISDKRLPVQIVLDHTLPSKLSSFLPTHLLDSEFPNDFSPFGAAYSPTEINVKYLEHGKYK	194
comp384034_c0_seq3	XCRVPRKSGSSEQEREQRWAGPKSASKGKKRDVAETGPGVAGQQEAPTTNATAEGSANPIYQPGAANASTSNHQQLRGVGLQAPESLAPGGAVTGFPHLEARIISSRIPPRAGPSETGGGWAGPPSFQALSGIRKTSENTATQTTSDAGSSAAAGVRGRSSDGHCEPLWRSPHVGHWIDVYGYFLICVVDSILD	194
comp387993_c3_seq3	XSFRLKKALRDRRVCRLEMSCCSKADTHDIFGEEHTHEEAAVEEEEGVFSFEEISGSDVEEELEYTLPLRQLVSTVAPDPAQTKKTSKHXPFPLLEVVRTPLPSGHGQICKDVSDALPTGPEPKTSSKPKPLGSTSSDRAHSLDSVNALGLTQQPAPSPAGHKMFESLDSKIDRTETLEAILGFYVPGRAYTXX	194
comp392471_c0_seq5	MAGHLHQMDMQAAIDKTRLEERLKNTMVHIFGIQRLKELHASCFLTFRPAYERYIIPVLHCIYCKEECTLDVCLTMPPNSLSSIETLMTPINAHAVCYAGRMEYLTNAFLEVSQPQAATADLGEFTQVSTSALLLDHPYTESDSHICTIEILRDVFPLSQTTSIDPFFGFTGPIDDDLLTELDEPMLTPDGGTD	194
comp392471_c0_seq6	MAGHLHQMDMQAAIDKTRLEERLKNTMVHIFGIQRLKELHASCFLTFRPAYERYIIPVLHCIYCKEECTLDVCLTMPPNSLSSIETLMTPINAHAVCYAGRMEYLTNAFLEVSQPQAATADLGEFTQVSTSALLLDHPYTESDSHICTIEILRDVFPLSQTTSIDPFFGFTGPIDDDLLTELDEPMLTPDGGTD	194
comp392597_c0_seq1	PMLPVLPISHPSPPSSHYTDAGDEPDDDQEPPFYPLDTDPDYDTHDSPDPAEPQDYDAPGAPDPPQDEIYPSRPSPPEDAVGFSQLVQRAALYHSVDMHTDTVEDDFLLNTIETSSRSTVTLPMLPGVLRHAPEVFKDPAXARVINPRVEKKYKSAPSDPVYIRTSIPPDSIVVANARKRANSQSAGDTPPPDK	194
comp392893_c0_seq1	XPLGSDICPPQTSNEFNMGKTLQFQDKLAHNTDKQCLLMESMTRLVQRHTVTMKKNHMTSHLDSVSSLHVLMQIGKSIDNLTKEVTSCVKSNVNIQKELTSMHGTLKDCIENNTRCMEAIKDILAQTVKVSNEKQTITVITDTSKSTDFFPRGQSVQVPSKDDCASVSIEPLPTSRVRRNQRRQFGPPPKKSKY	194
comp824972_c0_seq1	XDVEKPELLETAQKQSGELQQLSDHSQVPGGTDNYVPEKPQASIRSVSHSPSLHLSTIQSKHPPALQSPTALAPVHSDWDSLAKTFHSKMSQRINPTLAKSQTSSAVEQLQSTIKEQEASIFPAYPHRQRPCRKRYRSPEPDGTSKRKYQLREKSTQVKYTFNDDDEEDEENNSWSDRSSEKSWSCDEEEEDEX	194
comp204437_c0_seq1	AWVRILNLKGMRLFSKQLIRKWYVMLNKCFLDLIHLIIXLYQVLKDLEEKIHDLKSALDTCLEPDTWRISLEDINKKLDLYAKEIHERKLKKIKKRHNDYKLDEVYTWSEVYAQKRAFRKPNPSSSEKSITTDGDIASCQPIPIGGSSVEKQSRSSTGSTHSRISFLSTIPVANNQLEAITSLSTVGTEKSAX	193
comp316370_c0_seq1	XVVYDPEXRTLVNAPPTRQTRPAAPLPVQQQEDQRGEDQQAEXEIQLPEVKQSGVKVSKENXAKTNPQNRSVTEIVPAPTEDTGEGTRTGSRKVNRHAELPERYEHRHLRRSSSIARIPKIIPEETGSNDESGIEPNKQTLRRSKRARVPCPRYSAPERSYYVNTALYDTLEDLCKVNTELLEPPXEQSENMX	193
comp352703_c0_seq1	XIESTERRLSITPEIPCTERGPSDTLSDISRVLTDSLSCKISSAHHSSELSTTLPTSSTIGPKAVKRTTKRQLGLKKRKLPKKIQTHDPIVLGIPHVDQVEQGTSKHTPAPPPWVTHLFTDLQIHLEQFIKTQLKPVISRIDKVISLINSRGVGSSIDTATQCHGGSGIIASVVPETKKVSLLDTASRVEEQX	193
comp361422_c0_seq1	XLQRGWLSTRDREINVDKSLSXKKVDGEICKPTIDRISTTYPELSNTICKTTQNSLAKCARPTGNSVTEFERPSWNLLTESAGFTVNSFTKFARPTLTLLTESKRPSRNSFTEFATRLARKLLECLQCRPHSCNTPFISHKVVGNGFTPVTQRPPAAGGEEQSKAMDLAAHRFCQVSPRCEGPLAYSPEGVAX	193
comp369452_c0_seq1	XPDRASANAPHEATPSQTWLETQLSSVHSTECCTAKGRSLRILLPSPMRGSAGLQENAAASPAASSLAGLLCGGGERQFAFNIIPQYEEFPPADEMTRERIPTSAATGLSEDFDGGLVDDDNSSAEGSADGKEVQENKLKADMEKEHRKKGTIIITCSVVGSVVLLVAAILLLKHCKKSDGRGGYSIPSGANA	193
comp374048_c1_seq1	XDTGRSCSQRIGAVQDTYCACRAPTLLQVRSHTSLPTHCARTDPPPSLPRTSDHTTTVAHPASPYAGILRARATRSRQHLAQRAGHPQETPRLTSKYLQALVCSKEIXILLYGVKPFGSVSGVNPERSFVVTLGSAPKQWHVGAALHFLPLAPGQKNPLTPALQRLTTLRSHLRHHWTRLSSSIDPRHPRASR	193
comp379260_c0_seq1	KQKRAAHEQWRQTHLLGEAQGSKPIYMEKENGKMRPVRTESPELEKVMRQHLMATGGHRSKDGHRNTCHRNGKQQVPGKWKKGEAPMPSGRSTSLQADGEGAQHEGIAPKRTCLMAEACHRNQTEKARKERRDCAEGVPWTVPTRAKNPRPAKHEGPGSHXVMTHPVPLTCQKVAEKPTHKMVANKKPIRQRI	193
comp384329_c0_seq4	QTEDSAPHRPPSKEGNLKLHSKCKSKYKNIQGSSQKIVVANILDTDDDMGDMDDLTDIPVDDNSSSPPPKKCKFDPFASKSVLDAEGSPMFDPSHSTSKLNGMVSGYSVGDYISSLLRLPLDKQIRSKLKSECPRPSLPSNITSTPSIDPSLLTFFSKFGKDPRKGIDXAWSTCQDKLLDIVGPLARIFDMAX	193
comp384981_c2_seq2	XAVVVRMGIGSIVRLFFSTIGFGRVLLRSDLKPSIGIPSVCNSIYPRRYCFRSRFPPFRVEIYENVIIEKTLTAAFEPTSFLGQLLLQEPASCLPSMKLTRFNSVLDAIPNIRXTGQHKVCNLCLSPEHKEEDCDACQSVRSKTLRDHQDRRRDVQRQGIEDTPDIFGEDIKQEEMAAEEEAFSPQDSDSELX	193
comp389366_c0_seq8	WDNYYKDPDQDNDPDLYHPRLSPPDDNIDYVQLINRAAKYHGVELHTEPQEENVLLETLTHSQRSTHTLPMLKGMLKHADEVFKDPVRERILTPRVDKKYKPAPTDPAYIKGQLPPKYHGVELHTEPQEENVLLETLTHSQRSTHTLPMLKGMLKHADEVFKDPVRERILTPRVDKKYKPAPTDPAYIKGQLP	193
comp389380_c0_seq4	XLFSKSFLKIHRRAWTEPGGAVRTSSLTCVDSSRKFLTLQXGLKTQTPLDATEILEWAQRALCFLGNANCAVSTERRRSFLMRIDPQLAEMVSMEAGIMANGLLFGDKFVKDLGKYVSTLSALDKAQSNIKKVFKLAFLPGPVAPEVGRLAVASIRPQEELSDVGDPIVPIFTPLDNVGVEAEVKKEDTEVTT	193
comp389995_c0_seq7	XGTNYNGVQSGTNYNGVQSGTNYNGVQSGTNYQRAQNNDDDSFKDDGSEPFDEYILDLEEDGQDDFYIHSMDDAILDPSGEEMFSPLNIKHPLSSEWYPQDHVCKFIKKWLRYPLESDTCNLLRAECSRPFIEDKTSQTPNLDPELIKYLFKLGRDPRKGMERSLKGGQDRVLDILGPLARIINLAEESHINX	193
comp391238_c1_seq5	XGLFIFPLQSKSASGISAYSVKKQCLMIQNIFEDLIASYSGTTEGLKQVLLQRAQEEKQLLMDCGNRGSAGRLKRVLRELQEEEIAEKRCKDKKAKQSGLDYIRVGNQAHAESTTSLPVMXSLRMNLQKLENLALLAGMASVLHPKSTSRNDAVERENELVLESPLKSKYQGQKHASFSPRHQLIPKKLFAPP	193
comp391710_c3_seq16	XQALISLGPIIATTVSSLRAKDKDELCCMEVPDFETNHKIYQPSKASCQFLKADMGLTKEEPVPVFIDHFGAEIGEGSTEPTPVQEMTSFCTKEEEESACLYSDMESVRDPSGCPAISSVHTLSIKPEEEKQEEEKDLQKTRKPKTGPQVPHFPNILPGVKLLLEPYFPSRGSQVLQGGVVQLQPSGGWWNLX	193
comp392303_c0_seq19	ELCRVNAQDSKGGHNIRNSATDNTVSQSDVVFRKNGKEPLHQNYQDNTSRRERINSQKTGPQIPNKNSCLRTDEQAVIFIDHPGSEDKGSTDPNLADPAINSVHSRRLNSKERTHVNQKQLVRPSNVCLRKKDEAAVNVMAHPGREGGQGAIDTGPEIVSVLIKEEDEVESMDLHDSERIEKFDIQTSHISKX	193
comp392732_c0_seq10	XSGASVQTTTTIPATSQQTTGSPDHSEHLSHSDDDGQGPSGTPVVAGNTTTAIPQGSRQHNVPSTSGQARVARGGGSGGRRRPEPDQTAAGPGMSQLQNILEAYRRDTREASQVVVALTNIQKLQAEQHASQQQHQGRMEARLDELLAVKRDISHSLRRIADNMDHPPCVTRQAISRQRPPPGTARGEEEEES	193
comp392935_c0_seq12	XPLSLSQPPAGEXSAPEALSVCPVEGGALSAVTFVSIVGTAGHLRLENQSTRMGRRRAPGKKVKAQCSPESVRTTVPSLPVHDVSASRSRNDAQRDQELEPLSENLPHIILLSMLEELEAKVDNLLNAVEDVPSRVAGLIKKIWIEKRQGYLDNGAVSLEMVCPASIRDCAVSRSPATPQLDRPGERSLCLQX	193
comp691633_c0_seq1	GQITLNKDTRHLDSIITPKGCFRFCCMLFRAQFSFSSVPKVMIKLFKGLNGVRAFQDGVLVLSEDLDSQQLVLSEGFIRIQNSGQTCDEAPLSRNNSAWGGTCKRPRMRGVKEPGKVTQEEWPRCRADWWHSEXKNFDSGCSQKRLKGKSNPFQMHRAQSITRWAAKNERNPSKIVGSGKAAREDLQAICIVX	193
comp1318539_c0_seq1	XRKITAKLGVPIMYSPNMILEHHPLLKVTTEGLCRRLLEKLKYATWGDLYIDGKFRTTEQFFGTHNPTNMDLFMYTRLRQSVKAATPPILLNHPPHHHYMNYSNQIPPRHVTSLIYKHTQKAPLPYVLNARAEWDNDLETPLRDAQWELSCKQTETLMANSRLRLIHYRFLHRLYYTPAKLHKYKLREDDRCA	193
comp1463177_c0_seq1	XAQQGEECPAPDLLARIVLRLPVPQRDKPAELHVAHKYWVRSLQRAKVRRPYAPEIPLKYCMALPHRADWRRLETWEEAGVLTMGKLYEDGMLLPFEAFSEHNEIPGGDCLLHAALMAEIHKHWGRSLTXPPLDEGCQYVVSAAGTFKTVTYLYRRVSLVGLLPLTGLQQKWEEDLDETIEEKVWGELTERVS	193
comp175958_c0_seq1	XEKEVRKYTLRIFNRVNALLEIRAVNGSCNISLTCTEKDGNNVNFEWRKEHVKTSMEPSLNLTLTERDSKLEVCCQVKNHASNSKKCIIPWQETIQGYNRSKCKSSGDLDSRTSVFPYVRAAIILVAVAAGIVXHYAVLGKTSKHKMNKKSLPVPDPSIRRMKKINSLKNMETLDGSCSNIKLEEGFKKNNA	192
comp207635_c0_seq1	ERKTIVSNIGKQSGSESXTTGSVTKNRLSVKDLADPRQAEAERAPLGSHSKYTAGRTTEKAMSKDDXSLDKPIKGLSNNTTSEASTSKRKTTPSLDAEERMAEIKGKRRCLKAETAAILXNKKEFDASLRIFRIPPKLSMAKPQTEKEREELESPMIPEPQEEEKQEIFEENDLQAQGRLQESEGPEYFEKQ	192
comp353892_c0_seq1	XQHVAGRHIRTTSMEHVTRSDQPCQACLKGGRIKCHDGAGSKRKHNALEGRSNLPSWQRTTTEIPEEGMVPAKSPQQEEARPTDRTDLRQVHRKDRPKNGTRPARCPCGTNMKHVAERYIHVRNLVXKEKSVAGCHLAKEKCVAXRHSTKEERRGAQRHRANNHTGAQEGKEKSDRTEDSYHHKMSAPRDTR	192
comp367734_c2_seq2	XLSERIWRQYPSITHLALLRSAWLPYKKHIFREQVSFFGIQLDRDKNRPRKLFNMIKRQTTLTSLHEITATSERCEEITNFFTDKVAKIEQSINLVENPSSVPTHPFDSLSSMVAPTLDFTTEQMDLRKTIVNSDLCQLKNDAYWSDFKPISESEVYKPTSHXNDPLPFTLVQNLNHIIAPFWTEIINTSLS	192
comp368119_c0_seq1	XLGMIELWLEFRRLQEEKESTWKKMNAMLTRALSACQEVATGMSSMKSDMSSRFTQVEGAISGLVSKVRNLEVNRLQDPYVAKSGGPHTPVRTAVNSLKGDNGLKDGALDRSRGNPASCRSATATQFHPSNNALCPARILHRVSNLTQILNGHTDLLVELYERVSALEEMGRPTEGKGPWIPDLPESSGDGD	192
comp371274_c1_seq9	XFDRRERAPMLLLLALSIYMFLSALAADVKTNVLYFSCEDEEQRIQLPQDEITHAMEIDWIQDDITIAQVDLVNNKTEKLWWVKKVDIHSITLPNCKETVCKILYGKHARHIDYHPRATQNGNNSGRSSNVTMSDVLCSTGCTAANYDLKAEHLGKLQSLLSVEVGQIYSLSCNFTTGQGLQYCMLLDDVDH	192
comp377465_c0_seq1	XDGHGNGAASPQPTAGGSQLMSRPLSQRRSSRSHEDLSLKDYSSSIQQDKQEKPLWGRMTERPKFLPLFSKVHGGSQQSPESPQTDWDKLLATSPQEHDRSPTSTGIRRLIPEMCRTRGSRSPSSISADGANSSPSSAHTSHGTLSPSEPATLVWVRQDSTNTPQTEEPSSECRLWETCEGRNGEPQRETVV	192
comp382312_c0_seq4	GSDRQEVRNALPIGGKHYLRCTPEPACQAGIQLEGRCVPSRYPTQPIENMGESRLREKVSSAQHYSFSLKRKLDLELPEQSQAFEPLLEKTQIAIAPVSTFKKSVQWFPRPSWEPPNGFKVCELSGWPTLNNLDNMPVPDLRHTLLGSPPCPLPVLNNLDCEVNAPLQGPCRLLQGHELLCVLDQGTLNIKQ	192
comp383735_c0_seq4	XQKEQSHSLLVWSSPGGTDYNYSSKVQGHTALDSCESHLXAKCETTRAVPLSIHLEISDTSSESGAEQLGAVERRESDSETDESRPVTHDVIQPDGIPVETPPDSSLGSVDENSDDLEIIKVNIGEDGTLTEQETVTRGEQKGKSVSKRATSAQETVKESEQREKGTRKRVRETESDLKNEPSKRPRKGDYW	192
comp384632_c0_seq3	QAVPFELPRVPKRRPTTAARACTERGVRGEEFIHPLIAAGSPTDLPLHAPSGFDAAVLECDKSVLKSGSIPVVEFMDFKMRHCTVAIELHDIMKACHYERKKEHLGAPPKDFCKRTVSAREERAIGFMQVKPEIVPTLDERDVVPLQDFKFCCDSEMITSSAFAACASPDGIKIKNNVPIFPFRKLKENVIH	192
comp384981_c2_seq1	XLWTVVRMIIDSRLFFSTIGFGRVLLRSDLKPSIGIPSVCNSIYPRRYCFRSRFPPFRVEIYENVIIEKTLTAAFEPTSFLGQLLLQEPASCLPSMKLTRFNSVLDAIPNIRXTGQHKVCNLCLSPEHKEEDCDACQSVRSKTLRDHQDRRRDVQRQGIEDTPDIFGEDIKQEEMAAEEEAFSPQDSDSELX	192
comp388406_c3_seq7	VTATTYLWGRNVLDGSLGQESRNFLLEKGQMILRHADGTEVAWLGGSLEEEGVAPSDYLQNPPVRRDGAPVGEVMANPAAHWRLMGLKARTRKALRRMLRGWRWTDPPAGPLNHLCGYAHVRAYTGTRSQTQIDDEKRSKKVSQKMTGVLLFPDLRLLARKKKELTSARMDGIQALAPDVTTANTTPTTDAE	192
comp389116_c0_seq1	XFQGKQRPEGSAYRLMDGRGTPFPLYSQDSCIEESQVDMSQEGLWVEFLAMAKAXGPAWAQGFLEARRQEDSGMVEESPPEPQVSTAVPETRVSNRKRKTTNKEFPPAPPPPKVRAAPVNNSIEPAGGPPALVDAVSDLENFTQMGHGPDVGYDDNVSETAGYHCSIASIAASTSHYGRRASCSTGLGEPGE	192
comp392732_c0_seq3	SGPSVQTTPTIPATSQQTTGSPDHSEHLSHSDDDGQGPSGTPVVAGNTTTAIPQGSRQHNVPSTSGQARVARGGGSGGRRRPEPDQTAAGPGMSQLQNILEAYRRDTREASQVVVALTNIQKLQAEQHASQQQHQGRMEARLDELLAVKRDISHSLRRIADNMDHPPCVTRQAISRQRPPPGTARGEEEEES	192
comp392806_c0_seq5	XPPSTVISPSTTILPSTDSTTASSRIPILSAPSTPFLQATQMEFRTPKMSPLPPSHLLDVEDTDGDEGQFGTAHSPSELNVKYQEEDEDYDDEDQYYQQYPVPHTPYHQFRYFEQPRQQPAQLPXTLIVDLQNKLAVYKRRCPPQEDSVAVPPPPAAPLTPPPPATPRLTPWPILPLPPREDPTTSEEEPEE	192
comp615379_c0_seq1	XDVCASALCFNSVLYDSKVSLRSPDGIVFDRAFLLLPYTRIWLGRTSTDRPSGPDCLGPTFPRVTVSIEDVLLMEFTLFRFCPHCHANTHTPINTSCAICAFRPTVKKPTVTCASGVGPNRPFEIEXARQLEMFSKSGNDTHDLFSEEHAQEETTAKEEEAFFVDESSDVELDMEMHKFTSGEHMLRANISA	192
comp765667_c0_seq1	XTSTVAKDFESTRLFRWSINLSNSLFSLSRTLKCTKGTHCYMGLVPCXGNGLDRNPGAVSKPEGYRRICALDWTGPEETVVAPCPQRAGRMRSEVVEHTALRMGKPKAKQVGRPLEQDTCTQDSVPTEQGSDLPEIPVHQQYAKIPEAIADTKATLHQDISMVAVGLGLLRAEHSMLSDRVKTAEATLGELA	192
comp190502_c1_seq1	NIPPAALTKRQKKRARKARKHLHNSKDIDHHVNGLYPIFNFKEEKNQPLTVIATDSSQNXVGVKHLKDQPVSKEMSSLTGEESSILNKSSNSKTVHKICTGEGPGSNTVHVETRNPRAVRNCLPRMIQEQLISNRFSSGATDLRRIAAKNSVEEAGPKPYSLVRDSRPCLETNLPRGGERGITLHKEFLPX	191
comp219205_c0_seq1	VTKDLKVTLRSKYSMTEGXHKPNEPRMSRPKETNGGKPLSLPSRLAHTKGTKGESKETKSPGHEEEDLDDRRLAFALGRRKTLTVGQNGGTPVAQEVVRLPEGIHIPTKPLDPREVDDYVLDIGALDAGAIKEEQDDLFNYKEDEPIVVERRASLKNCRGSMPNHPRSVDSYPSTLLTPDDLSMYNGLRWX	191
comp261442_c0_seq1	XTSSTSNAATGVPEGVETSAPDTTEHVHPAPITKLLASDTTADSAPDSAPSPPSPPVLRVGAASESHSLVRSSMNMGFATEQLCNTKMGMPSSSPETSPVDSRCGSPTNHWSIAWCSRDVQQQSSNNKHKKRVQFADSMGQELTCIKHFSCEEPSHPSLPVNASAHIELNTLLQKGEEHVDALICEQLLSE	191
comp281683_c0_seq1	QIAAVRAAGTDGSISCVTASQAHGDDFMQAGXGRSGRNEGLQPSRSASDGLQRAALPSHSTQQQDNTADWLTDRNFPSTHIHSGISLVVTGPSPXIPGLTQLRPYPTQRGPVGGARPRPHVNHVADFAAWYPADLRAAVFAPESGEVGTASPLGPNRPNARSFAAKIKQGSETGRSGRQGLGGGVNPRHRI	191
comp290964_c0_seq1	XSCERRRSILLKLDPKLAELSSSESGPLAQGLLFGQPFPKELTKFVATFSGLDKAQGSLKVVSIRFLAEPDDIVGGRSPVVPVTAPHGVITGNPEEVTRTLDTTVTPPSIQPVVQRTDSLKADIVDNREVSKIPVLQRRLILSTEVMFGGRIQFFLHTWHAISQDAWILETVQGYKIEFFNSPTQVAHTLX	191
comp362351_c2_seq1	XDAHSLRWAIRRTLVVDEIAVKRIRSYTLWDCPLIVTYWEAVLKCMGDVLGTHLELNPKLCLLNIWEPTDIGTKEKLWVTLGGIVAKRNIAKKWGAQETPTVREWIEDMDWCMFREKQYVSRGAPKRGCKYEVSGTLTDICAPPKLLDXYLTGRRGDVGGESYQNIVDLLIVKEVMICYQSKVMTTMPVNL	191
comp381809_c3_seq6	XKEIHQALISLGPLIATSVFSLRPKEKNELRSALLPDFETEVSSVNPPSSVLTDEPNVLFLENPHQDPCSTKRETFDDPRPGHSDVTPVPLIVKEEGGDTYSIDHYDHEGRESAADVTQFPFCNIEQEECLAEYHKEGEESSPCPNTGPEDSNPATSIGINEEGQTYSFSIHGYRKLSINNSGSEYTMQHY	191
comp385231_c1_seq5	XENSFAPSGPDCAYCIIWNYSPLDVPCFKRNKEWTLCKLQVNRAHLDHQESPHWSASSGFVRVLSNWIVGTEAPNFQGRSSRFQTIGLCFGHFGPPRVTSVRSSRRLEQLWKKAPXGDQLNRESEASDLQLRVGLPCWFILLKSSRSPTSEFDKELPGKQACEPATEPGLVKSIEGSLAEKAPEKFLSPLX	191
comp386062_c0_seq1	VDEMQGMKLFLLDNEHCLTTVFAGELKILEEWEAGSDWEAKAALLSFSDQPLGKHCLDVGNAYLLVLLLGADIEAPLQNRPSSLQNRLPSIQPPGENPALVGGASSVCEQQKEDSQGAPVEVVFHIRSVVREMLXRLYTKTELTQAAVVQHAALVGDPRLQLETVMAGERSSCGARRCEAAVVEASGVQGS	191
comp389197_c0_seq1	XDSPFLDFPKHHQNTASLLKEIKRQRGRLNSTASELKQRDLVLVCQRKSRKLDSPFLSEPLAITNLKGPMITEAAGPYRITRNISHSKGFTTSDDEEGEAVPRNNATTVKEEAEDGIERIPHTSEGLDRAGATREIPKEGTEISCPKRVSRKPKRLIEEIKRXXQQAATIRDKASAMTTVVVRMMGVCQSX	191
comp392919_c0_seq4	XFRSKKTLRDRRAXRRGMQSQQTGSILDLFGPESEEEAGDPIGAEEEQEQISLSDDGSDQDEDILHGQHTLSTVTTSPQLPSQPKKKALDQPAPQALVAIETTLPNVPPPGSAPKTTKNPSGSEKPHSKSGTEPKPFGSKTNSSSEHHHSAPNTTSDPKTPTSKPSAPKMLALKQTDTPKSPKKHSFGDPL	191
comp415902_c0_seq2	XQTRAYPFIGHTDHQSSRLRCRPLQVEKESQMEGKKRCQGRAVDSLMLSNERIVSRKPERLTSYTCWSTHTTHQAGDSRPTAVVMAELDIIQQKYQWLVALADEDISASELGPIAASHPHPPASWPFHCRHCNQMSEALTGTAADPSLFDRTLLWHILQWLECVDSSMKSQLGKIEGSLDYLRTQIYNALF	191
comp278201_c0_seq1	XAAPPPIAHTTPAADPLALEAASNLPHDFTTAGLVFVLSAAEHHRDLELSKLLPDSAAPPPIAHTTPAADPLALEAASNLPHDFTTAGLVFVLSAAEHHRDLELSKLLRXXCTPLSLPIPFALEAAPNLPHDFTTCKRRKRKASYGPFDGPDPYAGERENKGLFPLPSPPFKRGHRADQCKPACPNVYRS	190
comp317868_c0_seq1	EKVSIFYKLSEGTTLQRGAECMHVPQGGVNGTRQAQSIPGGNEDPGWVECSSELTGRSDSKMRESAIRAGASRAVARVPVIVLGLRDECASCARGTAWKVGASPGGGPLAASVEKQVDRIRERGVVAESNAACGRTAIPAAECRRHKECLPGAWRPGARVTRKLTLEQRNNQAVRVPPSGKDPQKNRRRL	190
comp350931_c0_seq1	LENKVALTPDIDPKMATFLAKFVKDPRKGIDRSWCSCQDKLLDAVGPVTKILDMAEEAKASGTAVDPEVLSGWAQRAIVFIGNANCALSTERRRSLLIKVDPKLGDLASSEAGPVAQGGLFGDPFVRELGKFVATFTSLDKAQANIRKVFSPRVFQGAGRGRGRAVGCANFNASVRGQGSGRGQFQEGSX	190
comp358540_c1_seq2	XVSNIFKDTADSSSYPTEATMKRTKVLILQGHLDQKEGHMQISEETLSLLANLAVQSLANFSGITRCHFEGQKLDPSLAFSVQLWQSVTCLDSKEETLSQRLQEAFYNMPVTFIFNGTNFALVLVRLVNDTLRPPMLTPGYQSNLNLILISLGLASTFLLITGFIIYRKHRTAAQVQDAWRAPDVITGVP	190
comp358646_c1_seq1	KDTSKGQSEATASEQSMMAEQKWPHSQAITALPNISAGEHKYTGGKAKSKERVHVDTDTTTTSGTDTDTTEEEPPTRKRANKSEPAPSENPNTPFTFDPSDIMHPRSSDWVPPPEVSDYLHDNLRKNFSKEVRNRLRSECPRPDIPDRVAETPEIDVSLLTLIKKFARDPKKGIDRAWRGCQDKLLDVAX	190
comp367537_c0_seq4	XRQRLSAVEDVDKQRELPIIIADVYKSXDAIVWELDLLHTQNKPPPEKEGRPAFPKKAWNKNQQQQQKQGSHAGSPTPDTSECRCDLHGRSKIKTPERFQVPDPRSFQESLGQQFGGGERQDRRQGETMQQRRDPQRQFDVKAKPEGPPPYAPFQKKKVTALTAKYPSDSENPAPRLEMGGNTPGQRGGX	190
comp374490_c2_seq1	XLFRPDSPDPKQKTLHIDPKTGHVNTVPSKKRKLDLSEXPEVPLKKRDIATSPLRPSSPSPALPNKPVSPIHPSLLSYSPTPQQDGDGDPLGDTDDHTIPPPDPWENYDNIPDVRDPDSYPSRQSHPDDNIGFAQLINRAAQXHGVELYTDPLEDDFLMDTFTQSQRSTTTXPMLKGVIKHAPEVFKDPV	190
comp385603_c0_seq5	XLEVVHWVLIHSPYLSCFDHLPPLDSVWPRSWTGDRLWAPESTTDLYTWFIDPSTGRLGKYPLDSNPGKMYDPSRWNNVVFAFYLPGGRTLSLGRRPLLDRVEACETARSLWGDSSRVLRHPPEKYVSKEQAENIIHQEEGEGAPGFWGPTHTFPHPTIFNSGDSPPSAEFEEGPLSLPHLTDTLRVGGP	190
comp389062_c0_seq1	XKSQLEPKDGFKNRGTCKQRWQNLCRSGVTRSHGRQMPTDVGDAGELTMPLKLQLCGLGDAVEYQEPFTSCPTSDVKGQGVSVRQVHQQALATATNVVVEKGALSGTSKGQVTHHEQVSQSRPRASRGAHXSKRRPSGGPTGRMTRSREVTSSKITKYQPRSTLCEEAGVLLCNTTQGKDYRESNAQARX	190
comp389087_c0_seq9	TANSNRQRHKSTRERHSTIPGRGHRQALGLPATCKRNTITQRDTEASGTEEQRASCPRGRPNTCKRHKITQRDTEAAESEGTGNPGTVCHLQEEQDHTERQESFRNRGPNRKKPEEEVTHFTQLQHQENGRGEAKGRRERAWKSGKLPSGPWVPGVAPAVSVRGNKGQARGYRCRPQLPIVAAQFGAEKG	190
comp389309_c0_seq12	VRLGFLIRHSHLIHEGGSTPYPRXLSPRPSPTSEYALVSKSSNVLAIKQEDQTEFDDLHESERKSEPTSDPVFNPHSSLWIKEVEDSEVCDHDGTQDSKSRNTSNPVYNPDIFSTIKEEEDSDFMETEDSDDSDWSEERERFQYSTRTTSGPRPVKNRLIKEEIRCSDVKTTDEAITSSSRSDSAYALRX	190
comp390454_c0_seq1	XFPHSSLSFFRDSLVSSEKVVIPXFLMAEGAEQLSLSSHSSEEEFLREPEKPIKTAAVWRLFTYPEGQSKVNAPKVTCKICGKVLSRGDVTKHYSYSNTSMIRHAVKYHPRNYAIAKGKEQRKRQEALGDAPPPDAPSTSASTSSSSSGVICPQFAHLRVYCKYCPELISYGERSIEIICRMQEEHRCAQ	190
comp415902_c0_seq1	MKGYALSVQLAAAVSRVSVLRMLQVEKESQMEGKKRCQGRAVDSLMLSNERIVSRKPERLTSYTCWSTHTTHQAGDSRPTAVVMAELDIIQQKYQWLVALADEDISASELGPIAASHPHPPASWPFHCRHCNQMSEALTGTAADPSLFDRTLLWHILQWLECVDSSMKSQLGKIEGSLDYLRTQIYNALF	190
comp1554403_c0_seq1	XGNACPPPSPSPANIHGAALILNLLLQKAYMDGRVSLVQVQGDKVSTSXFNESRFGFRPTDAFLHILVEIRRAKTRESGPGSPTDNALAPGYRKVKTPQENSYCQSCYVVTAQLPGWGAQSNGDLRSSGSVHQQRRILHYARPSACPSTGTRRDFDGERHQLLTSALWESRARAELNTSGDALGDKRRLG	190
comp195917_c0_seq1	XKEVITKHQIQIKNKKLNKIKRDERDYNQGRIFTFAKGFDEVSKLTKSTTQREDQGEQSSLKESSSSISSIESIGASSNKSISHSSFLEELTRIKKGKRRVFTGDREGGGGNTXKYKNGDKEPGQTQEIGNQYNGDWLDNEHCNGLEVINLSDRNLSNDENAVLRRGLSFCPSQTCNYTELEIDLFKFX	189
comp283480_c0_seq1	XNSPSSVENIVGGFRAXPRWSSLLPMEWTPFQFCPQCHSKYPRTDLHKVCNLCLSPEHKEEDCDACRLFRSKKALRDRRARRRDMQRQNIEHTPDIFREVTEHKEMEASAAEEEESDFELEIELEPEDVTPGQGVASNQALLPLKLSSIKQKASAPPLPSGHGRHRDYVSDAPPSGPAPKQLAKPSGWX	189
comp296740_c0_seq1	XIQSFTHCLGFSINHETTSLHPEQEVFLGATLNSRMVHAYSMAKRVKAITEQAHLYQKGXVFDSDDCNETDGHDVILHPSHIAGKTSHVTHTGMTVANAQSKEDLEVVTAKVQEEINWWNMRNVTIWRLFKLATPTVIITMWVESAYGHLKVKSLWSPAEAVRHTNLVLKTVFLALKAFQVRGKRPIVX	189
comp305559_c0_seq2	NKELLCEEERHYFHSSEANXITNNEFPVQQTDWSSPISPPNTSSEDNEAWPFNWTWDFPDHTPSSDVTPQIPRNAEAGQNKVCLFTGGLAESSVESERGGVLRSYEAEEEVQRRSGGVWRVEAEEEEQRRSEGVCRVEVGEEGSRTGSGDRTGGGGEKSLQPEEPTGPQKVNKPGGQRLRLSPSHVPGG	189
comp347573_c1_seq1	XIGNRTTTNVLTICEQRSLEESKQPRNIKHKYTEGKEGVERKRTFFDIPVLTTNEQATGYKMLSVPESNQVKQDRPANHSLEDPEPSSYLGNEEWEDLLAAYSHDKCRSGLPANTSNTIIEDNREDQDAGETNGEQNVTTNLGSQKGSPKHTNYGSDWPSLLKTVQLLLEALXYQSDKMFAQLTLLDTL	189
comp366714_c0_seq2	PPHKHKVQPTSPQPKVNHAGFPTPTWWPKTDSPCIRPPHKHKVQPTSPQPKVNQQGSQLPHGGQRQTVPASTPLYRLPTNKIDTTSAKRKTGVQVAVPITERKSQTVESILRGLGPTNTAHGPTPASSPQHGFAMAASRPSTXTLATVPLGVVHDTAPPHSVHNARSKRRPTKDQRNALHSQKETYQGS	189
comp374075_c0_seq1	LKCAERVARTRRRSLTQTEAAFLGLHSGLQRXAGRSPAPGDEGSAMCTTMLVLGTLALLLRRHFCNKVQPLQDGVEEKRVYSVQTAELLSPQRESRRXLPQVQMATPMQMELKQVWALGMQCTLLNMARKLRESQDRYPDPNEDLYSTPSQADLAFQHQACRRQLLHQLGHGDWEPEDLGGGPNESVSQ	189
comp379980_c0_seq1	XGAGCGSKQEEAYSMAGRRKAASRETRLPARFREAQKRPWAETGPELDADLQAMLEKARALVALTGKARMDQQIKVGCNGKRKKPRRADPPTPPPKRSGRNGHAAKTAAPRKTSDTGGKDAAAGRAKVTKDRSGARVKGRTASPPEVLSGSDTEESSSDEGSVASTAAPQERRRGRSVAVGTDNDTRLG	189
comp380885_c0_seq3	XRKAVWRATAAKVRALGVSNRRRTHCHKRWDDISRLAKSVAEMTLGLLPRTGRMAWRSMTPLMARIXAVTHPELDARLKEHQQQGRDSPVVTEGQEPDTSGGETSTTAAQEPSDTEVTSASEGDRSMQEESLPEAQSTTSSDASGDASMLAGTGNGDSASSSSTQQPVPTLPSTSSAAARVLVSKRGMX	189
comp386744_c0_seq1	XRLFFSAIRLGCVSQAPANLNFLLPFSTRSSTVGIVIDRGFSTRTPISSISKFRSKLGLLAXLRHSGLRHMERTPFKKYPRCGHKFPHTDHHNVCNLCLSPTHESRHCPACVSFKSKKTLRDRQARRALAMASTSRSHASTSIEIDPTLDEIILQEEDTDSDHDIPARQRVVSQIVDPSPTGQGKADPX	189
comp388593_c1_seq10	XGAVGRLQVHKRSDITHITTRRKACARDHTTRTSLQLVKLSVAANDGFNMAPKKCATKKVAKDKKELSTTGTLPQTVFGLSRVPTVQTSAKQARSSTVASTAPPQPMPISGTEAATLITATHTSSYVELGLSHSQSSTQSLPETQLSGQQLQPAIVAPPEVGALQDIELPSKEVEAPLSEDPLASRFPA	189
comp389450_c0_seq3	XLGLLVQFSSPYRPEGNSIVERMNHDLKQFLTARVLGTGRNWLTHLRGVXRALNNLPRRSVGGRTPYEMLFGIKMYVPDLDGLDVVAAAATCDVDNHSAMLQDLQKHRDAYASTYLPSSTDATQQLSVTDWLPKVGELVRENSEPKKEFGPSYRFPFPVLGLQGTRTVILPVAWSQREPLHFHRKCQAX	189
comp391868_c0_seq5	MEIFPLTEWSDESVLAAAIFVATGNFLAQSVLTSVSEKFAEEGFFSLVQFLKTTSRGPKNGQALLAGSELTQQSSEAGVEVLLFLGLLNREPALLGPLEIFISQGDKVTAKSFLSLAAKQQQGSLHTAAGQSFLFSLPAFSTAEGPSXFQDDLIFWGLGVTFYTHIFFVLPKQRPLPGLNRFWSVLEHX	189
comp392512_c1_seq7	XAEQSSLALVKSLSTNVEERIDKINRLNNQQQRLQEKDEVFKLQLYGQRNGDVLKLQVAREGLKDATDAIERARKAWQDAQAERKKGGNAIEAIKKAVKEAKAAISMRTKHSTTVEECEKFYRRCEEIIRATEQHIAANTVKIEAHQQAIISERALLQNLNSFLISLRKCTSLLRTVAGKASAANMYLX	189
comp567557_c0_seq1	XMTPKQIQAQVELELXFFQSFKGKIAPKRSQCQLQVSGCSRLEQSQKLRPTTLEHLSATHGSLGMVSTYLQTYKKFRIKVPEMVKFSRARQKVEPEEEAFSSGEVLDEDALKISTQDEVAGCGRYGLHKAXYHFCKTSLNRVCCCREEHSRSYYEVRSTSDAPRVDRRAGRFRSPGGSQATLHGIRHFG	189
comp300951_c0_seq1	XISECEDILVEPSGTDPSFVDRQPSPSSTTPSGLPTIPEMFRRLPSKGPLLSKQGEITHIVSVHSPPQSPTTYHLSQHEPAPMCTNRLTPLIDLTDVLDQQSSDGIGDTVSAPVPQQGSTNQHSNQFISQIEDLKAQTSKLTEEVCALKVIVGMLTDTIKQLTQDSPVKRINCSRPDSPNSNYNSLAT	188
comp361573_c0_seq1	IASSSNAPNSGELEKVSTKTRTVSRPARFRQEEEAPQFGYKKRVREGNSGPDGLPSPVKSKAKSEGRGAEYQARRGLQVMSNMDPKRMKSKEEPPELQASQATSKPNSSEVTLETIFKTVTEGNEINKANRLAIEAIQLEMEAMRAEQQATNSRFKAMEQRVSNIEDSSYQDINRLEALSKSQLEHQR	188
comp372222_c0_seq2	XLILSCSLWSKTVHLGGDGMEWRDSRGALTNGEYGRYSIYQHGQNSQLQIYQLEQMEAPQPFWCALKQPKAMAYSFQVTEAEISALCEAGSAAHIRNWDFLKVVFASCATVELCIIVTLVVVLLAQKKQKMEKPGHTPINGEKDLKSNWNFGVYENMLPQRLLSSLKDKALTKPSRDVDSNIYMTPGI	188
comp374001_c0_seq1	XMSFGTPQWMHKLWRDSEYSILTSAQCDENFKACFHLQAELDTQFYNNTGRHLHQLYGPERCETFVGPMREVYPAPDPQNPGGLIPQYVHTPWTRADLLAIKKELPDPRQNPSLFYEQLQSALTLTPMILKDIDFLFDFLVPQDIWRQVRDHDCPTIDWTAIDAADRARRPGANAPPLLQQLPGHIIT	188
comp376136_c0_seq1	MTKQLGTSGVGQRAPPAAGPSASNVTTPATSDNTQMTPTPMEPPRRTDESTETQDTLKLADNSTTVNEEGGPVLTVPATTGPARVDRGGRRSRGDRCHTAGGAEEEADPQTSQILHAYDGCTGDFGQVVGILRNMQQQQADHYAHMESYMGDIANLTAVHRDILTCLRQVANTMSTPPCVPTTSDASI	188
comp382297_c0_seq4	SKTLTTHHADNIHRTSIHHLVQNCLHLSPLLTGGVFTAGAQSSATRVHFPRWTRLSSLGFQTPNSQPATLSFKHTRRFAKDLLPPPEDFYQNWPNSKQASHGSEELSRLFPILKTIARKTERPXMXITQTTCKHLCDDRKSLKQSRVRIQKDDSMSKPEVRIQKDDAMSKPVARIQKDDAMSKPIVRI	188
comp384632_c0_seq2	XVAEAASFNLTARTWGDLTRTTPCCIWSMSPLFRIQELEMSAQVTAQGFDAAVLECDKSVLKSGSIPVVEFMDFKMRHCTVAIELHDIMKACHYERKKEHLGAPPKDFCKRTVSAREERAIGFMQVKPEIVPTLDERDVVPLQDFKFCCDSEMITSSAFAACASPDGIKIKNNVPIFPFRKLKENVIH	188
comp384674_c0_seq1	XEMASILQRKKDFNKRMSRYTIAPKPVPVVEAEVEEEFDASEPPQTPELAEQDEEGLYYYEGEGEDDQRSYLGSTPSEAQDLEWQDIDAESPEEAVESYPSRPSPPDDIGIYNMVIRSAAATYGVKLEEEKPKASFLFETLLPTQTRSQFLLMLPGVLDQAREAFKDPAPCRSVTPRAEKKYKRSSQX	188
comp384981_c2_seq3	XAHGIPLLDCFLSVVWFGRVLLRSDLKPSIGIPSVCNSIYPRRYCFRSRFPPFRVEIYENVIIEKTLTAAFEPTSFLGQLLLQEPASCLPSMKLTRFNSVLDAIPNIRXTGQHKVCNLCLSPEHKEEDCDACQSVRSKTLRDHQDRRRDVQRQGIEDTPDIFGEDIKQEEMAAEEEAFSPQDSDSELX	188
comp390769_c0_seq13	XSFFDESSNRQFKVPQKSCSLGNRNIQWKNDPPSPTGTIQKEQPAPIHQNGEAPEPLXVKNTTHEVTQKTTGFYLPELSISPTVRISCVSATAAMVRHSPRPAAPPEASVFPAPAYPSATSHTHAAPPLPYRSHSRALKTWIQLNASAEAASLPFQLLLDPEQAHDRVAWGGVYPLDPITPASTEDAX	188
comp390845_c0_seq3	XECGRSSQLSGGKLKEVSATYAGVDDKQDAYDLALSLDVRLSTNTRIQNNIVSQPHYIHTTILDPRYKRFLKSQAVIPFSDVDVAKYKTEIAKEAINFENERLVIRGPPPQATTSTTDSEQIQKTSSTSEPQGNAFAFSQQSPTPTLPVPITSSTARPGSSTVQSATAWLLGKGYGKSSADAKPKEGX	188
comp390911_c0_seq17	XMFSCNAESVNDMTEKDTILEVTLQPYAAESENNNLQHVLVQEQYNMFYNCEKHLTGNFILTGPVDNSQSNILIFTGSKAEEFFGCPLTDTGQNNKMLNMALILGFSCVLWEVAQVIKWSICEQIAVLHAQLVQVPTNCPGVVINVPLPQTFSVPWQNRLQSADMINTNSLDRLFDFLTDERNTAQDT	188
comp392893_c0_seq4	XPLGSDICPPQTSNEFNMGKTLQFQDKLAHNTDKQCLLMESMTRLVQRHTVTMKKNHMTSHLDSVSSLHVLMQIGKSIDNLTKEVTSCVKSNVNIQKELTSMHGTLKDCIENNTRCMEAIKDILAQTVKVSNEKQTITVITDTSKSTDFFPRGQSVQVPSKDDCASVSIEPLPTSRRHFGPPPKKSKY	188
comp181886_c0_seq1	GHLRRQQNLQVVATLKSPQGALSCTSANHHHIGKSTAYHLCEVRGETDKPHKELQETXEIHMDSHHPQERTTSQNSNVSRSLSPLTAQEKLVQNVHHTWLPNATASAEIASLALPGVQDSPQTTPQGHQVPEEIVPEEDGAHYVRCAQKASPVNLTHGRAPRRQRHLHKEALLNARRRASTSPPPQR	187
comp308702_c1_seq1	XENAFLRFILAVPQSTPVYNCHSDLGMSYISDKIKMQPMLLWHRVWTSVSLELNREVLRDSVKLDYVSKIPWLDYIRKFSNDLSKPNYYIKPEMMCSLSIKELKVECMSHLESLRIVTEVGKNAVIQHQLTLVTFSIQPYLVWCLGSFDRYILTRFRFNCFHRLVTFPAINDWSRDLCLCPCDNTSL	187
comp347709_c0_seq1	RAMAPSVEGNSVKAALEGAAGTLNIDRHGEEKMAEXKEKGATNVYSRGKKEKTTLEQISGGGESGVRKDNSSGIERNVPTQSEIVHQTRTDKESVMAVGQSDETTEKNKEPRIIETGGQSKNAHDFFNVAPPDEKGSDEEEVGKLAELGNATYQERDTGEQFFALSEPSDISEEEQDERQGLQEGSL	187
comp378156_c0_seq1	LQLTFPHGHEPKQSQCLQPLSPDGHEPQQDCTISRCPPPDFQVIPGEPSLRLPLVFDDGQDQCIRLEPEEHLKKEPLYADSWAPQQNVCLQSPFPKANEPQQNHCRQPMLPDGEGPSEHLRQELLWFDGEGQRQNFYSQPAFQEDPSLQHNTCLQQVLSDAHEPRQNCKTEPVLPEAQNPDKSYRLX	187
comp380392_c0_seq5	XGVRLKGKHRTXLSGRFGIRVELVKSKYLYSPDTVQRMKRPSVEEDLTEDSAELYKMDVGPFKRALSAEPTPPRRQHADTEIEDRHGRKVCVITGAEFGVELEEELGAELVADEESARTADGGAKIEQKTRGEAAVTPGGHRQGESSSHAPRGAWLEQVFRGTKASSRAASAAGFTFYQRRSANNGX	187
comp386129_c0_seq3	XINKIRTKDRNNLVQDFKTNISNFMRLVIHSKXRKDQLMEDKDSHCTQKWWIRYSSCQNPFCFHSWDQQSHVDFDPRCSPDYLHKPQPSGFRKSRHQSQYTSTQEQRTFGLALSSFTTFLDFLGLVRNHFSLRRMTQSLEQDLSPTQALCSVSSVSHAKFLLQGLYFFALQHKSHQFLQPSLTLYLS	187
comp388400_c0_seq3	AFTIQQKVASTPIMAATDQDLLSLLTSDDEFLKEAPQKKRKESAIWFFFIFDEDKSKVNAQFVTCKICGRTLSRGNPNKNYSFGTASMVRHVEKRHPRNFAARMAQVHQKEREEAEEQPSTSAATPSFHTFIMPEFEELEVRCIKCKTLIACGESSVKLITAGSAATPALPNFSFFLCSQFPYSEFL	187
comp389120_c0_seq2	AIHCTLSKSVTQPAGASARWDFTSLGTAVANKSAGEPPDAVDAAGPPXGVKLLRSHHTSSAQLRGLTIHSVPPAQHHLACDEEKSRPPLVIPSMHPGAVVDHSMQCRPPYVGAQEHLYHSQLHGAQGGLLTQVSNVSPCNLPDFTTRYGDRRTSMSPVTAHRLNSYSTFHSWHQSQVQRGIQAQVQX	187
comp391544_c2_seq11	RDAPIHRPRTGDFRRQGGERLATLTSDLXRGGTGHSHEGETSPVQQPAPLFTDEQEEYATINTDTLQQLLDSLSTPSPGAGQPSCVVETPPLAQTTQQQAPTTTAVSQDLEEPHLAFQRRVLEVQQEMAHQVRVGFDSLAAKLNAICGCLSLFRDHIQTITDTHSPLNALQHSMADIAGVMTQRQEX	187
comp391753_c3_seq6	DTVIELSSARPFSSPTAVAFTSTAEESTLPPLLQQPTSGYYGDHNSISSGSVILNIRFGCFPIKMSILFAWFKKTYLVLPWSYIWLVFILIFLFMSNGFITVFFLHINGHYLPERCAANLVDGTLAPHTSSHIMKHDRSLVNITAFPVSDGIVWDKVAFEIHGPTEVIKVPYVFCISLGDVVTWDIH	187
comp1108923_c0_seq1	XEAPPGTIPDLNDGQEEGVVFPLVIQEQENGDRMVVYGFQRSRGTPHTEISYRKLCTYLLVFYIFFDTAIAMFVWFAVISICVDEKAHAINQVRIASTTMHPRLPPHFSDSIHTEKSTLKYVRTVKTSVNTANTPRNKESPTSTVNLVSSPHSYVPPTPTLSALPGSHTEWDQVVDLTVSHRKRSHX	187
comp187626_c0_seq1	XNNFMQLIFKELKIRDVLKITKLPKRVCYKSLKWLFQKRGDLYRRYSIPQINVATPLTAIDMGSGVKLSPEIVQRWGKAGYWKISDLLRGDRWQSLREVRQCTQDDFLLLGSFRILNKVLEDLDLGQILNTKEVVSALCSSGALKRPGVWKRMLLTSKGPPSTQKVIKKRGKYESLEITDKMWKEX	186
comp191320_c0_seq2	XYRQDRVWGFLIXNKSVVESHRLELHVIKASSKPREEEYSSXDKISLNQSLCLPPTLKLAQPPSHFFKQMTPPEECPSANEKGSTRIIAVDGWCSQLATVQNGPKYRAASGLRLEAAALMEHSEEDRDDISYMVPLANISKPMGSTIAYADDKQPSFPSPGHCKHTSEVYRVNVRSHTLDEIQLLG	186
comp322948_c0_seq3	FNVNKHGRRLLPVAALLSHEVPTERRLFXATLTPCEQTAVAVSSSESGEASWLRKILCLIHILSAQGTNMNQVIPNNNIPGILAMNSPNIIGFLSPPNPATIFRGPALMSVPAMATPTVVRVPMYGPTVPYLPLVPLRNIDGPIAMLTTTVAIPRALPTPTSAQAVPTLPNTSPTISATKELRGDV	186
comp328673_c0_seq1	VAIGSHRQFKKEWLRKPLDKEVRRVLKEECSRPVIEEKVCMTPNLDPVMISFLFRMGRDPRKGLERSLKQCQDKVLVILGPLARIFDMAEEVHINENEVDLDLEDGXQRAIIILGNAIAGLMAEWRKAIPMKISLKLGDMARTEPSEGAKGLLFGEGLVRSLGKYVATFTASEKAQVNMRKVFGAG	186
comp369565_c0_seq1	XWKDVDKSSFPGYLLKRYYIQNFSTDFPMSVKVDSLMAGLESQGTIIXEEVSTSNPIDREVDTTVKCNAAANFSIRAAAYSSYAIQSLLKDFQSLAEFMEQAANFTSTLAVMEQLTRMLSDISCNRLNAVAATAGFTIQARRQFWMRNEGXDKAQKYLLMKIPFPGPELFGAPLEIIKRSVEDPKX	186
comp378223_c0_seq5	PPAALSAESVELLRQLCVGRTALLNAFSDHDKKLAQVVAYMEDIHSDVGGLHRTVQALSSTVTSALQQAXYSHFSSRAFVHPQLVATSDDSNHGSHASQSRYSTRSTQQKQPKRGRTQTPSPQKSKATPECKDKSPSGKSKIQKAKKQTSGSHASEASPDKDSPVPQVSRKDKQTVSVPTEKQVPX	186
comp379042_c0_seq2	AHYVQGNIRQSFERDVRAVLRSECPRPALGGKVTETPELDPNMATFLKKFSKDPKKGLDRAWRGCQDKLLDVCGPLTKILDAAVRAKDSQTPLDATEVLEWAQRAICLLGNANCAVSTERRRSFLMRIDPQLAEMASTEPGVMGNGLLFGDKFVKDLGKYVSTFSALDKAQSNIKKVFNAGLFTRA	186
comp392128_c1_seq11	XGMKPCGTAVKKPLKLSSAGCNSTEDIEVDLPTRSPKPAKERDRKKTSAREGTATVNSSYVKVQDVLEKKAGPNEGSMSKSTCTVGRRPVNCSSTVYVIGEHPKCNGALHAVNKPLQPVAFSKWALPGHERWDHNTEEAKNYKTTNFTSMIKFNRRISEEFEEDKDRKGHLHRYLQQNAQDNFTDV	186
comp392128_c1_seq15	XGMKPCGTAVKKPLKLSSAGCNSTEDIEVDLPTRSPKPAKERDRKKTSAREGTATVNSSYVKVQDVLEKKAGPNEGSMSKSTCTVGRRPVNCSSTVYVIGEHPKCNGALHAVNKPLQPVAFSKWALPGHERWDHNTEEAKNYKTTNFTSMIKFNRRISEEFEEDKDRKGHLHRYLQQNAQDNFTDV	186
comp392603_c0_seq4	XHHRDAPRQSRRLHQPAVHHIGASSKAPTTKIEDALHAPPPRHASIREKNSDHQHITAYQQPVRNNHNRAKPASSITTRFFTACAHLKPRPLVSNCTNPIMHSNAIHKIXDWNATSPPPKPASQKRPLSKISKKSHNSCIFIRTNPSMVASSPPTTPPTHLHSKDTARPPQDQALQAPGRGTPRGN	186
comp207768_c0_seq1	XGHNKLQRHPCICPYDPLTGPATGIAAGTASALLVLQQXVPDTQEVPPEVLYYLLASECNPLTQKLEILKCLALCNCEQACSHQNLAAHATSQREALVNLTVXATATTSDDRKHEFFTSCYNIDSPLRPPMRIFSNDLPRGSNRIFSLLQRMSTTPILLFALQRQPSMRLSLLLVAYSTMNGTLH	185
comp248808_c0_seq1	XHFSKICRSSQGQXSKGPRKVVRTVEPHSDNLSDVDMDEDDAAVVHMVRMLDTLKATHQTTRMCRIKVHNHPVSALIETGATINLMAADIYRGLPDFXALRNTSMKVYAFGNRSLQHRGIFQADLSHDYRYRRAKVYVSQEGSGFLIQFVFSVHVHDLDRLLQNFKPLFDGDRLPDVVGTPPPVT	185
comp309037_c1_seq1	EKELIEKNYVILKKVMDNHQAYIKEKKFKRDDRDYNDGRIYTFAKKFDNLVITDDKKRNREEREDTDDNRSNSNVSVSSTSSTTSSTLQETPLGEAASSFQKELAKLRISSRLQQKREQPKPGGVVGGGRGATKDIGGGRSDVINTTEEDLIPVAHNDEIQTIQNDNVSNLRIVNLSNKILDNDE	185
comp321004_c0_seq1	XRARVACPQRNAKPKTQPVKRKRNEGTTKPKNAKACQPDDNVINQVVIHTISVGTQTDVLFNFAHTDINVGVGDAAAFKPIGNALADLKKAIDMNFNLLWGKLESLNCELTNLMGRTLSFDQNAGRGELLPSSIHPSTTSHNYITPAIPLTNCSNTNVLLGRNPHSEQRDSQGALQGNTSNLKKH	185
comp328892_c0_seq1	XEQRRETRTQEREFLKNVFCQTKSQRRRIRQLCLASPGEESXTPQKVRISHAKPLGNPHLELKENLEVTLPYSSKKNTDTQSEGTKRRKEEVKETDANEERSEETGPEQTHPRGSSQGAWKTDVRQPRANKELNEPEEDYQPRREDEDDKTGLEEWWLAPEDAQXPLRLSGKEEDPGYFEKKFSA	185
comp350207_c0_seq1	XHDRGPANTCSELTKVLTLEKPSESCETHNHHYQNTSQNTDASICTTEKFTDPKSILSFVGKCQSSKKEEHSHHISHCNRRNLKSDFCEATKNGTELSLPNKHLDIKRTTTSLNPSLKTSLKCSHRDQHQSTQSMTKTLNTTLVSDNLAQISLPASDENQTAQTSQSDSKCERDKQASAGTSEGX	185
comp357428_c1_seq2	XCRLSLMLRNKKGENVILINVYMQWGDAEEYEAEVGHFKEDIDFLCEKYGTDVILIMGDFNHKLIPKKTDLWHNEILEAYDIKRATFPVCEPLRQDESLGNYLGSKGLFCLNGRLETDCPAKKTFKIGTQNCPIDYVFMFAWNFALIKGFQICQKEGSDHNLLQIEFQGGNLIPRGGEFGAPIKT	185
comp357775_c0_seq1	XTVPMGVVRNEIVTGSDQSGQTNTNTLLLDLPVCEMINETPKRNAQIDRKRIEPSVTPVTGSPVGPSPDELDDWIKGMEKKKPQTTDVSKLRVDLEEMIIGTISPDRLSTYQDEELFLCKNITLRVRNLHEKIAEAASELGIDTAKSKVLQKMYRLDFTVKDFECVWXEIASEGTHRVVQTSREX	185
comp361152_c0_seq2	XFFCLPAFQSVKVSGSISLRLQFWVSSSQPGHLELPFLFSFGCLDNLLESRITSGFPRELXVKRKKDKVKRRYFSCIHILLMQPQDQSASRRKKRAEVGEAVGGASRVPRTIALLAPLHRPPVPGPAVAVLASLQMLQRXGVSQQQXRVVAGDCNLDLAVEIGGHQGRVPGWLVALKDEEAEAAX	185
comp365373_c2_seq2	PVAFLDKILQDNKHQIITCLDKFSSSMAIVMAFLKISEAISCRLKRNPKTNTSHLPRWVDKKCSGLNRVLKSALKNIPRNREEISRLRKSYKQALIXRKSEIRDNAWENLIKAAETKVSILFGKTLDQPFFKDTQSAKIDTVLTQADWLTHFESIFNETHQSTINSESNTTIILKNTNMESISLX	185
comp365822_c1_seq1	XLTTRVLGTERGWLNHLYEVQRALNNLPKRSLGGRTQYKVLFGIKMYVPDLDGPDVVANAATVDVDNHCAVLQDLQKFSDAHARIHLRAFLPMSAVDQILLSGWLSKVGDLVREKVAMKKEYGPTYLVSVPVLGIQGPRTVILPPLTGSKDKCFVFIEHVKLHHVVDSSXYAMKCSYTSAKRSFT	185
comp374048_c1_seq2	XDTGRSCSQRIGAVQDTYCACRAPTLLQVRSHTSLPTHCARTDPPPSLPRTSDHTTTVAHPSSSGNTLTTAPGTEGRASARDTPAHIEVPAGPCVLQRDCILLYGVKPFGSVSGVNPERSFVVTLGSAPKQWHVGAALHFLPLAPGQKNPLTPALQRLTTLRSHLRHHWTRLSSSIDPRHPRASR	185
comp380628_c0_seq1	PDEDNNVTPTSNNTSMKGTSVLNSTEAVGQGRTASPASSHTMGQGSTEQVTTVFTNTTSDPDSISTLPLGRGSSSTTSTTGTHQGPTKIGIQTELTTKFIDYSKATQTLQDSVLSSGPTPSTLEKTRYIAPAVMVPILLVGAVSFIVWKMCQSDPPVIKMKIRNMSPKQAAFNFFLSEQPLPKLM	185
comp381836_c0_seq1	XNGVTNNGIELVPVEIDQLQNINETQISIRPNTDIYINMPLQETFTSSTKPAERLKIDQTPSGYFIDFDTFSLDPSEPESLPAPVSRKKRLHDFYLWLKKTCFVSPWLQLWIAIGLLFLVLWIGVVTVFFLLLNGHYLPENSAVQHVNLVLKKHTSSHREQRDLSFVNITAVPVPEEIVWDRVSY	185
comp383593_c0_seq3	LHIRQSHAQPTINITNTIPTSTKFTVVTKIEKKITKMGEKKERKWLPRCTKLVQKTHFTTAKCAQTSKSSSNTTKVPVHIHQTHTHALTSTTTCHLHTIRHIVMHHAPIPAIPPTTTRNSLFTVDGIPIKDKTHLHHRQTMYTYKTNKRREKKKTTIKKNTKTDVPRQDAQPKSNGETLDTKIGX	185
comp384640_c0_seq18	QVFVARIMCVAYWKEEGCVVSGSSCFSALRLHFXSKEQALRGTLRRYVPAGVRCGPLIATSVFSLKAKEKQMLYTKNSQELRDTVSVLPQAFFLQNAEAQVPVSTNQLFEEADVSINDLGSRHRVISFSIEDEDLAYCKDHDDRTRIEISERSTGIFLEKTEARVPVSTNHLVEEVDGSISDPDS	185
comp388853_c0_seq12	XRIPAHSPPDAIITKLRLRAKRTEFVVLRVLGNNGVLDAPQARTTLKVFQINKGRLETALQDAKEEHLRFQESNEQVDAMYSAVLRVNGLEVASGISQPTVITINVNQPSGFYSLVEMIKSQWKGQTTAKSQWEGQTTAKSQWKGQTTPSAVHKGEQKVLGAVLIMIGLVCVSIGVLLCFPGTTX	185
comp389729_c0_seq32	XCPHGDNLHSACLFAALLITPCSSHHDALLSPRCAPFTSTACSLSSCDSQCHRCSSKTPAQVLLLYTVGQLLTTVLPPLPXGTPAQVLLLYTVGQMRGPDITKNTPHIGKTKSLEGQQIKHAKTVQLTLQIQNITPCLCLQRCGSSSNYFHSVAIKLDNLSRDQVVERVLSLSSTICLSTETTTP	185
comp390142_c0_seq11	XERCERNKEPRGRGQRQHKRRRRRGRGGEQVDAKEGTPSSEANQRKSEFSILEAPEVQXSCWLRKYEESSGAVLLPGDEMPKYXHCSDTGGSGKCGVEQECCWEIRCLKKKVPSFASGQQSALGRALLDSQHYCTGFKCASAEVGTFGDVLQLGDYALRIPEWPTWWRPFVLQMDGCPPWSETSR	185
comp391562_c4_seq11	SVGKRHLKGAVQKNNAEDTRNAKEAAKPLRDLTKTVQNAGPTAKGLSRRVRQGKLCSYYEHIQQRTGAVVNCQTKPSAIGVNTPTGLPILHRSVDISGTLCTSPEPVRPAGCKSKEVCQSPLKASKGNRSSNKPCHKKKYETQKSQTLSLNPESVPVVVEAQIQTSVPKVRHLSRKYLKKICVPT	185
comp391887_c1_seq5	XDKEGLAVGKKRNXSEMKLTRGIXGGAPEVSEVSFSLSPRSSLATGASSQQQYSWYQAPIRHRQVSSRHVELFSLRRVPSTVVTPRVEGLKPPSTLRGSPSKAXGKLSAKMSNTSDSNSDGPSRPPLVLEVHDEDSLRSENRKAKDADKNGAPMDSNFQEEGNNVTLPVGFNRGFLPKANPDLNP	185
comp392035_c0_seq11	DTITQTNLATDHDSDLLKRIETMVTVFLNLILYKLSQIEERLISMEALCSTNQTPPNITHIPQPGEAALLSMDKTGPHVPQQVKGLSAHSVDFGPKSPNRARPIVSNQHQTMNQTELGAPANSLRSSANITSNTRLPLCYPSALYPPVPPVIDIACVQSPVNPASLEGGNLAFHPGREVIQHPAE	185
comp392545_c0_seq7	XILKYGGHVAIWIENWVLYTREDGKLAFPPDGSLNIAVLINLRRTMDSLNPKPRPTQYEALAEWEYEAFTFERFRPEQNYGVYYRSEHDDRMQRWRQVNMRNGLYPVRELAKAQEGNTGKAKEKKKPKKPVTYPNYMISDSEEDEVLNDMLNEGRPPPPPYQGSGTTAGPSAPLVETPLNTNVPQ	185
comp763433_c0_seq1	GARWPLTDRSNRLHHALSLPEPANRWKELKNAAAGFYNREIILCLYTTHSAGEEVPSDCSDPYTFGKKKLVQTAETLQDWRRGMAPRVPRQTKEPKEQGGMKDALGTKQKDVARTTQEIKDMGLPRRANMQKTGNIPHGGNNEVAAAGSSKDLTNNGADRLNTPGKNVIKGRDVALRQTTLAETX	185
comp1160212_c0_seq1	XAKEHGFEGYPHLQKRQWICAIDXEKCNRSIYAGTRRLHEPPNCSENMHLKGNVCMLDIRAVDLVLHSVIAEPAAKAILVQRNDTMTMIYLNKRFATGSRSPLKEELDSCSHPDGHSSPSTSCNESRSTXRDRLGRTGILPGRFDKCGTTQQKCKMSRLHSHTPLEIINSNVKNRIKSTQKCAFK	185
comp182288_c0_seq1	XDMESSHNMNTFDCTASAVPSVSTTVKTDWLDVQEHDSFVLLEREKNLEVLKGSPKASSRSTAFTPWKQRAGLHSPSLEQFNISMESESIPEGMSQADSLQIPQLIDCRDEALDEQATMRVPSQEKSSPLGSVGDQRSHDSGVTFPYFTDSGATSHSQLSFLKTPLKMLAGLSSTESSGDELQX	184
comp209621_c0_seq1	XHNVLARCRIPPLNGGMGMTDLHQYYIATRLLVVHDWFTVGWSDPAYKTELKEMEFPQIQAFVYVSPIPRAILPITRAALMAWRMALRHTRWDKKRSQHMPLSQGTRLGEVTALEGFKRWDYIGISLLGNVWVGDHIRTFQDLQGCYTLHASQFXKYLQLRHALGTHHISTGTALPEFSSLEAX	184
comp240555_c0_seq2	XLGQSPPNAPGAHIHQPWKITTSGTRSSHPPDLDNHQLMYQELTTNTFGSHHLRYQNSDTPALSICHLRYQELIANSPVIQHAGYKVLTPISSGHSLLERQELTYTSAGHASSAVPGAHTHQTLAFTISETRKSHMPALGFHHLRYQGVTPTISGDSPSETPGDPLLSVLGIHHLRWQELTSPP	184
comp250696_c0_seq1	NFDLYYLSTQAQYFYHWLYPAPHMPQVAVEDWLADPIPLEGAIYMPSNAHTRPYTTVTSTANAWKRIAHTLQAPMIYSSKLPLKYHPSIQLLQEKGFQQLCHTVQVAKWWDLYENGQFRTAEQFFHNRRFSPLDIFLYVRLRQGIRALTPQFPQEPQNLVPLHQLLEPTNDKHLISRLYDNVRX	184
comp352777_c0_seq1	XLCVGLPRSCSDGKIIQQLVLTVTPAEETMTPTARIAPSDPSNMVSRNPKVGDNSTDPSELGPGTLQIDTTFLPTPTPEQSSFTEEAMSIAPLDGSVGAPEGIPTEEATMKTTVGESGFKMAEESTVQSPLVPVGPPTEEGAVEKGTEEXVESRSRKARIEEWELEIYNKMPSAYPVNFTSKCX	184
comp352813_c1_seq1	XRVMGKESQYSGHFTLLAPDGSTVPGHVDDKNSLFCSLAMAKGMETEDRIIMAAAELKLKVHKEVSENLGRYKHLVKRQMEFEKLYTTPGKYTIQGKDLLGALEANASLQXSTSSKVYSSPKRPSYYHTWLQGVRPPAELAEQAEETVLESQNTGRRGRNNSWXAAMRQRSQKPLTLRPHTFPP	184
comp374485_c1_seq1	GVETPKNREGLLQKEAQVGDGQCSCGKPLRNRGNRGDSLERATRRAQETQGQQCGERKYVVANCRALWPELWGRNESPSPKWRGHGPRDDRVPGQARGCRQGTPEPERQGHTPVRRXERPAAEDHVVSCERIRESGCAAASGWESRSGEVEATGGRGPSAREHGPEERGEPADWKTGERPTIEX	184
comp376461_c0_seq5	XSVPGAAGTRKQRSSKARQKQHQRSELQDTTAKQLQTSSQFAPNTVAFSPINVQQSAXQIKCSSSIGXYSLEDWTGPFKTALDFQHEDVPGMMSAAFHESEATTICKGKDWEPGTAKAGVRSEVTRGREESEQLVEEPRTGTEPVERAEKREKEIPPGGQRFGAAPRPTTLQEESGWSRYGIVX	184
comp380627_c0_seq3	QASDPILVASCCILPTQVLANKYATLGESNFTLLYYAVDXQPYTQGEVDSFEDPNATNNMNAQEERIFRIRKTRYAHIIQVAKGFRWTSRQYEKQKAGNTWITSTQGKNGNTKKHRAPIKDKNPATGPVGQSASTSGMSSGQGMSTHDMDTMNNRIHVMEKKIDKMDKKLDKIQQSVDYLISLI	184
comp383754_c2_seq7	XRRKSTHQSHRVLEGARSLLTKIATLAWLGDRGLSAAKVWTLLRGTDRRRDAHQDMAYDHCISTLLNXESSLSPGGKPQHQISCSEPLSKMGRQFEVQFLEQEDSKESKHALTAQQSGGSSSGFANVTSMAEEQKYDQNAANEEXTAARSPRKHWKKGNEYSRYYSKDFLEGTDKARTENLKKS	184
comp384788_c2_seq1	XMQTGGGSLAPQEELDPLEEQVSAVISQETLVGVHGQDTAEHDKTQQQQEGETSPPEHQLAYSSVMKRMSSPPLTRTPPKAETPSAPHLQEQGNPAALRNPHPLHKPPSSKHLPPQLSPRTTRNHIQCRVLEVQQEMAAQVRVGVDSLAGKLDAIHGCLSPIRDHLQNITDPHSPLNALQHSMA	184
comp389079_c0_seq4	XNIPALKKKQQDSENMPQPLKRKDNKVFTEPQAXTLKPHEEEGQVVPESQVMPLNPEKKKPAISETQTSPLDLSLKKDVASANEPHTLRISKGTVVMPPVVVKELAQPQAPKTNRLSRKHLKMKHGAPKLQLAVPVKNPITPQEPSYTLHHQVVSNKPVVRVDERPLDQPPNLTGGGSQNVKLR	184
comp389995_c0_seq2	XGTNYNGVQSGTNYNGVQSGTNYQRAQNNDDDSFKDDGSEPFDEYILDLEEDGQDDFYIHSMDDAILDPSGEEMFSPLNIKHPLSSEWYPQDHVCKFIKKWLRYPLESDTCNLLRAECSRPFIEDKTSQTPNLDPELIKYLFKLGRDPRKGMERSLKGGQDRVLDILGPLARIINLAEESHINX	184
comp390935_c1_seq6	XHSSSKSLHSSSKLKHKKKAKKHWRSSPSPRPSANVTRDPERIRSPAPSSEHAGTASRFPTFAGASPAQLCAFYEALHSIFEQPNSAPSGPVDSAGGSRPSMPAALQDPQGSRPGSVPVDLTTPPPPQMPLTTPLLPVVSPAGIDPSPPLDLDTEWXLAVTGTFVPLFYPGFLIALSGSQRRVX	184
comp391761_c0_seq4	XKAVLLAIMLPVPGMLVTTLILVYSADLEIPYLNGRVGDESVTTPPPLDYGLDANVNNTDEGEDDNKGDQGGLWETYEGNQYVEMLKLYVKILNISDCYVCTHMPTDATHSLSYHVLPVSKYVGCILMRDMLLSEHSMTISVSTSVAEAITAALVHLEDSQQAIGSPPRVRKAPCTGMQPTKED	184
comp393001_c0_seq3	XSMPRTIAMNEKQDGRAQCDSSGKIAFDFEREHAKNARELVIASRVQREIANCDPEAKIASSIQRDSREIVICDPEAEICNANKRELENKMAAPMKERMGKFALAALPACPENAISNANLQKRTRTYKNEKIRKSAIIRGFCGTQIRFRVNSRNANPQISPILSLNAPLKGVNEAIPNTLLQGA	184
comp393001_c0_seq4	XSMPRTIAMNEKQDGRAQCDSSGKIAFDFEREHAKNARELVIASRVQREIANCDPEAKIASSIQRDSREIVICDPEAEICNANKRELENKMAAPMKERMGKFALAALPACPENAISNANLQKRTRTYKNEKIRKSAIIRGFCGTQIRFRVNSRNANPQISPILSLNAPLKGVNEAIPNTLLQGA	184
comp825757_c0_seq1	XSCAVLLPGTKLRRTYPLQVSVARQCMLRIHRMLTTTPLYSPRLPLVGWPCRESYFTAAELRTWTDRDITEAEALFIVGQLHSYNQLIDAYDLPPGQFLLHRQLLEHFKPHADLSKGEPPAHPVIHTILHMGVGQHSVTWLYKSIRELVYKPLCTLRTQWEEEFACQLHEKEWEKALEFPKKVX	184
comp294144_c0_seq1	XGSQREQLKRGHTFGAGSPDTWASEGQAGEGKNPLQRHGNKTELDRGTLGIGDRWHTSGSSEHQSGIWQERVACEPGYCSSRARTLQHQGEKKDSVLGAGGMKAGKSAAISKKQVSNITEAATESDEEQNKEERDWGQTPAAGEWQRVGMQQQQRNGHPQEQSGSEXACIRKRRVAGTQRQXX	183
comp333610_c0_seq1	HDVAATIYSKAHGMRGGPLLLLTMRQDIALRYKPFGSATAFALKWPSPSALMGKPEKNQPRLNFELRKGGKSSQTAASESELDSATQASTSLEKALSTIQANLQSIDGKIEALNGRMDYMSSKLDKQAARIGEAEQRISDTEDGLQQVAAKTTGIEKPLAVIQAKNEDIEGDQGFNNVRILGL	183
comp341799_c0_seq2	QNLKSASFTMMRILVKHASEKGQKLQAEIVEIEKQIAAMECKELVDKNYAILNQVIEDYQQYLKNKKMSKIRRDDRDYKEGRIYTFARKYDIQTTNGDKKRGRGESQEVTSGSNSSLASSTCSSTNVDQTRIPLEEGTTNFQKELERLRIGERQVKKKKKQGGEGKGEGKADSHTMALRPKKT	183
comp342282_c0_seq2	MYVAVPFLTNQIEMQMVLRSPVPPTRDLMIWGLLLTDKRPSVKSTSRPRLDRTIPPTALHATEKGVLVGAVVGAVIGTSLLTTAAILLYNRLRKSLNRRRNQPIPPPRRPIPPPRRDLNIPNHRPSVGTDGYVDPSEIHAPLRQYETMPAYPPKDQSSSTPEEEHVYTELEYADGNLYSNLLI	183
comp368834_c1_seq2	IQAVIAGXPERVSQAVGVPGEAGYPPGQTERGHSTQDPGIDSEEDGNIASGIESETGVEISCVQLRKKDGADETWPVRQKRRNLRFASKRELASISESSESDLSESEQDPGSVRRSKRTRVLCRRYSSPVWTYLVTNARESEVRDLNTDCRDFDESSWNRGCALYKVEWFTDSDSGRHRIPEL	183
comp369596_c1_seq1	XPQSTPLLPLYVDLGCQFIEEIARYRLLAFWRRLWITPELTLFAKAALEVRSQDSKAEIAWFKSIKTMLADMGMSSLWLAPESSDFPPKKLLKAAYWASVKEKRFSTITKKTLSSEFLLVKDEHKLEAYWDVITRPADRKLYHQYRVGSLPLRAFKSRWSPGTVDKCIFCAEYSETIAHMLFX	183
comp384848_c0_seq4	XWNVAGIKFGRLFQTGRKVRAMTNRKNWVHATHCRKVLQDLVSLAVLADHRDILVTEKGQATSPEGPEEVFPDHTIPGTSRYQLRPRKKDTSLLKKNSLSHCSGWLKPELQRGITFXWLLGSTSVKKPMSAQDLRAPSVLLFNDEMNMPKEKKQAAARVCDRKSMFIIGLTSTVVIIATITWV	183
comp384908_c2_seq9	XEIHQALISLGPLIATTVFSLRAKEKEELCPLDDQEAEIKHSIHLPRSNRINNPDAMFVINTEESRYLSTLRDKDEEESHNDLSADEEEAFPFLNTDVCLRKEEEAAPIFIDHLGIEVRESSRDPNVGHEFVSFHIKDEEETYCIDSQDSRKIESSTSSDGSTNRQKKSWGVKTRHQELYSTL	183
comp388386_c1_seq2	XRMLRGHRNSNLVPEFQNRQLWSLRHILCSLKKKVPVPHYNTPNGEAAKPCETSKITYLLHQDMSENIEPDEAIDIQVEIDDSTIATPTLIIQTATTRRANLAPLPYFVEDDEEQTQGRSTTSSVRKTRRQYRIHERSAHNANVSVDMSDSSQLFGELEXVIRHSTVPVSQTDKKSEQASANX	183
comp390083_c0_seq6	XSCSILLSLFYDRGHFEYYFSNVDAVFTEVPAYKHLNKYDYYKDKERIGEYFKPVRSTDTANAHKYNLTCLLSEIEKKFITQVETRYRELLRDNDYPGKPLDWTDEERSHQKKGSLGPIALDMAQEGKLCITRSKTYYDKSNVGTSSCEHVFKADVSVEEFLQGDVQVIPTVYYVCGKYAYVR	183
comp390964_c2_seq4	PLTPSEPPPKRPREAGVDTGAFERLRQAFLSANTPASPIGVPSPSTTPLSSPKTPEANTQKPPLPGPSHTADMLDPNEIVHPRSSEWVPADKVATYVAGYIRRPLDKEVRNCLRAECPRPSLEHKVALTPDIDGRMYTFLQKFIRDPKKGINRSWRACQDKLLDALGPLTKILDMAEEAKSSX	183
comp624089_c0_seq1	XLGSGPKVLCQPLWIQQIXHISAARRNPGHNECITAAAXIGTAAKTCISSQLVAALKPPMHDSSSVQALASLIDDSLDEDARLHIVASQLLYRPTAQLILDYTSQALVNSIFEDDAAGPRTAVSPHLGTDSSLQLGDAFSTRILAMLRKPGFKVLCSAGVTGTLXVDRAPLRSTGILDFILVQ	183
comp787315_c0_seq1	XPAAHFDQKRPSRTIGLDEKKCSDKVSDAPDIFGEDIEQDEMGARAAEKKEAFSVQDSDSKLEIELESHDVPAGQGAVSTKASLPTIPACTKHKASRPPLPSGDGRHRDSSSNAPPSGLAPKAPVKPSSSGSSRDSTPSALKTXVPREKKDKPGSKPKLSAQKXKDAPQKPLESILATVQEML	183
comp1015643_c0_seq1	FLVKSRDILVQLIVEDLYLTTVCXNLTMNKRKGAAGTLDAFLVRAESLLTHEIELTERRLSLDPTSLQARLSLGGRGTSGVSSSNETPQQHTYDGPAQVNPLTVEPATPNTLTKRGNSVTPDIDSSEYTNSIDKNTRPNPPNQKGVRRKKARVTTGSSVGSKRTRASNTSKGPLNKGTANTLX	183
comp360067_c0_seq1	XPPNPSRNTNLVRYGPNSWSINYPDKMTSNAKKNFKHNTLKQHPETLFVDNYHTATNGNTKTNFIFYTNRPTKGKNTFLLHLQVTKSVNIPYGEKKFHNRLTTFKGERTISIYRTGNLLIQSTDPHLTTFDRHFPTLLSSLTQQNHLTQSLLSPSTLKRNQEQIQSPFPNDPLYNSWSSTIT	182
comp362409_c1_seq2	XADKIDILLYYAVRWHQFNIMSAKEGDKSLGCKVTAQLGVAKVCKGTSTDIVWYRVSTIAQVGRQERIQKVCNSTMLKAHTDSETFNSHVVLWDLIGSRMAALQKSKAVAVRRQKLVTGSNFVSVFTSNIPQIRQSALISLFQISCLIICLHIFGPSTLLPVLLASIQLLVSEYAPRSANPX	182
comp367964_c1_seq2	APASEPAPALPPPPPRTVSPDPDAGDTTGDDDAXHLFFLECDAFWASDMLDLDELVHPRSSDWMPSDKVAKYVAGRLRKPVEKDARNRLRAECPSPCLDNKVALMPDIDPKTATFLAKFVKDPXKGIDRSWRLCQDKLLDAVGPITKILDMAEEAKASGSLVDPEVLSGWAQRAVVFIGNAN	182
comp374134_c0_seq2	XWYFEHKNKPKMSCDRGESNIVHRTELQDLPTEEDHAPGAVVQCIQLRHPSAVFPGHNRDSIIGRLVIVDLGGVTESRENRSLYATTCSNRQALFKGSSGITKLKALLSSNKRMNLRTKNHQKNIKLSGNCGNTISKSARSTLQQVSPKIKTYDKYECTSTPWGELLSPQNSKLYSCTKCNK	182
comp374795_c2_seq1	XSFSILVRPLSAPPKDYPARVYPVGGSGIPVLDTSESSCGLGALSAQVMPCNKPGKATVQPTSKDTSVADLWAKTTPAPAQEDSTMANKPEAAEASPITQAFMSNFLQEIKSEINSLKIEGKTCLKDIWRDVTEIGTRVDDLERTLVTRTEDQEELWRRVTALEEQHVGLQIKQEDLENRSR	182
comp380184_c3_seq3	LYKNVMKEIQQAFLSLGPLIATAVFSLRESEEEERCPLNNRHHKRRINNNCSTRYPSPNAYNVSSMQEESAVTGTSPLQEADEICIEPSSEDMVVIPDASLIIKEEEEANGTEHQGSEQNDDLSRRSVVSSGIKEEEDPFTQDHMETISQTVTCRIPSVLAMKSPPAXDCLLQRGYGSMNKX	182
comp380665_c0_seq1	XNPSPPPLPPRCPIPPPPSATLEPLPITPQDSPTSQPDDDDGDYGNIQLPVDPWKDYTIDPPTDNDPDLYHAKPSPPDNNLGYLELLAGAAQYHGVQLNKESLQEDFLFETLSSTHRSSQTLPMLKGKMRHIDDIFKDPVRVHILTPRIDTKCKPASSDPVFIKGQLPLDSLVVSNARKRAN	182
comp384729_c1_seq1	KKTKATDSDEQTDDEQPSTSQVEWAPATGSRETAVEQSKEKVTEIPEQVQTREGQNKRTCEPEKGEEAIQAKRVKKGDNWPGGVKRLKYTLQKKRPEQIDEVSSQIEQEESETKSVXKTKRVRIPSQKYTAPEWIYVILEEFESTDPKETEVGTGTEQVDESKLKPPXRELRKVKVQQNQSK	182
comp386816_c0_seq10	XFCPAAEVFNMMQVLGSIREARATISVADQRSEEVRNTFCPAEDVFNLVMVSDSIQVKRVKNTFCPAEEVFKVVMGSDSITEEREAGPIADPCSEEDKDVFCPAEEVFKIVTPSDKKEQWAFLTNAQCSEEVKNILCPTADPFAKSGISPCFPVSKKTLFQQEMNNEQEKTADPFAKSGISP	182
comp387982_c0_seq2	XPTHFAGWQNYTAQGGDTVDDIIHTVSYNSSEREWKGWLVWPVDTNRCQSRFRGTTEGFSIHGPDQCYVQQEHLGVVASYSVGKLSLDWLRTSTITQVKQHLSLPREDVDLRDFLLGPIKPHQKRFFYIVYNEIWKISQQEAAEILREIDRINLEKALAVVDNGMTMLTSRIYSLDNIVSSX	182
comp388713_c0_seq2	SLTARRYCLDRVSLSTRISKKPRHKLSARAIGPTRANHDGRRWNGLRSKNAPSVVLNSHTQISTRSITFACLQNTRTKTARPALPSDRRKRCDGRAQRHVMARPTTLVPDDIFDAGPDVLEEQESEEGDIVSKAVYSDADNQTLTPGQRIVSTDIDTPDPSHKHKAPVTPPPSGSGRHRDHT	182
comp1202426_c0_seq1	XALPTTLCYLGXIKFYFKTSSIRSFSMKQWSGSPHSRLLVLRCTGLCGRRVLHSKGSSRELTITVLQTTVNLIGSLSSLHDRFREVSAEPEKTGFREASEDESCPGVTKQKPTARTSASDGQSPVTDCEGTSLKKPDVVTDQAESISNNLEADCLPLIKEASNIVQEILHFPAKERQENEEX	182
comp1405468_c0_seq1	RRPPVRWGAPAAKNYTQRSATTLSVTREPSQHDTLSGSLDHAVTXLRQPHRRGRIMGRMDKQQAKLNFETRRLTKSQVPATSDTEPELEAGASNKLERMMLTLQQSLQSIDTKIDYLNLRIDGMATKLDKHGSQITEAEQRIATTEDQVEVVSASCSNMEKLLAVIQARNEDLESRSRRNNX	182
comp176365_c0_seq1	XNGDAAEALHGEAAFVLITLKSEHTEPYNHRQRVPFHQLLMRSAQQIVMGRLRNNAHKDAPAENRSGDALLTLGPGTGMGTSDIATKLDTVLAAVERIGNALDLTRTSLEGRMDTITSDFTLLRADQHKLSDRVRETETALADLQPRSRSHAAALQDLLDRVCTLEDKLDDAEGRSRRNNV	181
comp251489_c0_seq1	XKKQPEHTGTLSGDNNNITNWITSCANTLTPQKRSQTECNCRPTGTQKNSEQPNSIATTGMAMESKAGRIXPTSFKPTQRCYHQQIRETKGRPXSSTSTVKTFLLSPRTPAATTSNIPPTQELCNDLTDFCNKITAIYTNSDPQPDPINLTISLWASDKNNTLTTWSPNTTEETTAIMKTX	181
comp284211_c0_seq1	XAIYNFKDLSENSAKKHKAPMTVQGSDRPGPQHNLRKIAMEPSWDTTSGLVQEKVEVKMFLSPHAERGFVTFLKKNIEISSKFQATNTKXLTLLRPPGPQGNAPRDSQGRAKSGPSPVVTGQLGTLRKRPLEACFVLVAKQGVSQLTLRVYFFNQGTRGSKLIPSGFLSGHRQQVQSSSVX	181
comp342564_c0_seq1	XLDVIPLDVRSXISLDIDTGDRSILCLLSDGDMRAGVGLDVDLFNGDFLDVKVTYFSTSKGTFSPEPFDGDDQVHPAVGDKEINLLXAMPTDVRVFGVDLXSVLDVGGVLDISTEVFDSNCPCRRGVFDVERLPSPIVGEPDLDCLMREGRRRQMGSLDLDFAAPGAVHFNGDRVFETGDX	181
comp355945_c0_seq1	XWMGAVKLKTSDVLCDLTDDLDXDDNREWVHDRSRDLPLVRNSERHRVVXMLDSEELERTVPLVLEQQSLQVLEFCSCFKHQRQNKYGMSEDSVCQAPCALKPVGFLGNIPSTPRDENIEQSINKKLRKGQLKIDWGSSLRSALSGAERKELTSGGTYIGIVHITYNADDCDPELNDTTYR	181
comp360336_c0_seq1	DIAPRILSDHNPLILDQSGCSHPKLSSKWTFERALLYDQGYRDHMSGWISEFLGFNIGTALNTVVWDTLKAGIRGETLRFVIRRNKLXIYMNQLQEKLKNAEEXLIRTIKTGSGIEEAQLVVAVTESDIGAILVERIAAKSIAFKERLYEQNERIGHQLAVNTRQQLIANSIVAINIENEX	181
comp364939_c0_seq2	REHMRXTVPMNSVRNEVVTVADQAGQAETSTSLIDLPVCELMTETPKTSAQMDPRRIVQNVTSTSGSSMGPSPDELDDWIRGMEKKKPQPQNIDASKLRVDLEEIIIGTICPDRLGTYRDEELLFLYKNITWKTRNLHEKLKEAACEYGVDIEKSKVLQKTYRVDFTEKDLESLNASGRRX	181
comp369565_c0_seq2	XWKDVDKSSFPGYLLKRYYIQNFSTDFPMSVKVDSLMAGLESQGTIIXEEVSTSNPIDREVDTTVKCNAAANFSIRAAAYSSYAIQSLLKDFQSLAEFMEQAANFTSTLAVMEQLTRMLSDISCNRLNAGFTIQARRQFWMRNEGXDKAQKYLLMKIPFPGPELFGAPLEIIKRSVEDPKX	181
comp376189_c0_seq4	XVSKDSQLVYYXSVVTSLSSFYSKKEINIIANMYPDKQRXQEILARHMGYALLAELSENRALTFRRMDTLQVRPVFCCIHFMTEIIIFSELEQLPELPVACFAAEAMIHLLHEQRQCQAMLSSAMPEAMYELASSYVTLFDASLDQWLDALLAFEPSKVERPSSTNASDEHMNAEPSNVQX	181
comp381739_c1_seq1	KTMENTTIDKGDFTAEDDNMPEPVQYIQLRHPSRVLPRVPRSVLARLVMVRPDPSISSPGRGMTASLVRKARDSEKTSASSSQKKGKPVKAVSSPHQRAIKQEKASSKPQKKPGSGAPQRKKADESAAKESVRPTQRRNLADESVPSEEGSWTVRLVRLEMNTLKKYKRKLEECTDKLQPX	181
comp381933_c5_seq2	XKLLHEWQTELYETVIKEIHLALTSLGPLIATAVFSLRPKEREEVLNLDQEDSKTRDESKYPSSDTITNSDVSFRNQRTGKLEMKETEDLDQWGNQYYPNEGFPFSNSDIALREEQAFESNLKDNRATEVRGRSIGSSAADIQVLIKEEETYSRDLQESERREDIYRSSGKAEPRTVPRSV	181
comp382312_c0_seq8	XIRQAGSEKRLADRWEALFKMHSRASMPSRHPAGGIENMGESRLREKVSSAQHYSFSLKRKLDLELPEQSQAFEPLLEKTQIAIAPVSTFKKSVQWFPRPSWEPPNGFKVCELSGWPTLNNLDNMPVPDLRHTLLGSPPCPLPVLNNLDCEVNAPLQGPCRLLQGHELLCVLDQGTLNIKQ	181
comp384952_c2_seq6	XLPXSSLYSDQELTADDNNTNLQSQSPPPEHGLSDADSQDSLDEESRAGPSGVSLGNQTQDSLHTTTSVVTSITQSPAVPACVATTTSAASGTLPVPEDGQTATEEVRERMRGPAVVNQQARGSSACGRRRVRHRHPDPGYEARDNIDRVLEAYECAQGQRAWSEEDSRELLWLMRSMDSX	181
comp386248_c0_seq3	XHFVTLTLPGIVNRGLVGSSDCALGEAMGTKACLLDALKALTSAQRHTFKVLLTSTEYRSIGPVSQFELEEVTHPCDVVELLVAHYTEQHAQFVALKVLRSMGLKQQEKELRRALDEVKEKKLKKEQRLSRRTMDTQSMSEKKADAQGSNVPSQEAXKKGSAGENTSQKRSQSEDDGAQEX	181
comp386248_c0_seq9	XHFVTLTLPGIVNRGLVGSSDCALGEAMGTKACLLDALKALTSAQRHTFKVLLTSTEYRSIGPVSQFELEEVTHPCDVVELLVAHYTEQHAQFVALKVLRSMGLKQQEKELRRALDEVKEKKLKKEQRLSRRTMDTQRMSEKKADAQASKAKSPEAAVTRMMPATNKESALKDNKDLKSAX	181
comp386809_c0_seq5	XLILFLLIRYGKPTPLDMQATTEKSLLEQRLCNNMVQLFGIQRLRELNQSWFLTFRPAFERCILPVLHCLFCKEECTLDICLTLPSVSLMSVDTLMGPVQAHALCCTHRLEFLANAFLENSQSQAASADLSELTQVSTSALLMDHPYTESDINHLCAVEILRDVFPLSPTTSTDPFFGFSD	181
comp387342_c0_seq7	XGRKSLAAPYGGREGRDRRILAPWISAPTRSLLAEGRPLTRGGVNSKNLKGEAKEHTDLKVEAEEPHPKGDGMEFVVIKEPDEETCSTPAPEKTLAASPDDQSYQCADSEKTLSRRLDLYFHPTIYVQGRNAGLVCDKAHAQLIFKDSLKRCTPEIISLSLPSVKTFSSSHKYNSNAKLEX	181
comp387700_c0_seq1	XGLVRSERGGRLPHRCICVSRAGIGREFSDVVGPHWCVGVSHAGIGPIKRDILRGMSVRLWGENRVCEDCIEFSTGKRFYKMFYPEFEKLKSSLLSKSKNFFVKDKPIMTREGELMPSPKTPAAYMLMKYGYHVCLWIENWVEYTKWDGKYAFPPDGTFNIAVLENLRKTMQDLIPKPRPT	181
comp389480_c0_seq4	XSTCNIEHRPFYSLSECKSSFWQTSHYPXPIVLKQTLASGQDPLAGDKVLHQAVTILFQSFSENTVRDSWECDQLEAPGDYVVKPHRSCARGLEAIFEGGIKPKLSPHEILFGHPMHIPSHMSVVPLSVSDDLLLEYSRMVWQLLPLFCAATDDACHYPVTDRIPGPLHSLMQKNILVGGX	181
comp389633_c0_seq3	XNGEWAVTVLNRVAEVTIAHRNLMDYQVVVALNEQVVVALNEHITVETPETRESVPHXFIRNNAPNGGRQSINIKALFWENWAYGFDIFFAEKDXPPEFVMECPMGEMVILPAFSDLVPESIKHSYAKEWALAPALYRNHVGWDDESLHHKIPLKSVPQPQRQYPIKHEAKKEVREILEQX	181
comp390010_c0_seq4	XQDKKLCQVLDLMRAIHSDICGLQGAVQWLSLNVADDIHMSMDDSASLSPLSSILLGTLLDESVDXNTDSMSRMSNTSHTPAHIQANNDTDTISLSEHCHTGPPMGSHISCHSGSSLKAAANQINQLQIHTIKADSNSPKHYMPEGNLLRHVVELMPARSQQLQLIRPTLTSASNDTHPCX	181
comp390667_c0_seq2	XYVKVKVTKRPLTPALTSPSRVQSLLPTQFLEEEDGSEEDATFEAATSPSDLHVKYQDCSDYDDQDRTYFHGADQQSQPSMVCLPAYFFVSDLQFLVSDYKQRFPTPVASASAASPVARPQPQLLSQPTPVVVPVHPSSDEEEEDRHEPQQEGELQDSQSTQDEWEDYVLPGPTSPVHEPX	181
comp391220_c0_seq7	ITDAAEDESEESEGGDTQENLAEADVEIPVTPQSTDPAPTRRRSTVPPLQLMELKEENEQAPQTSQPRGTATTTPQLHVRRSTNQRRRRRSRALMSSQEDESPNVWGGLESQMLRVQRQKCRQLGFCSSLPQKRFXFAVNTGPLRQLQEPVRACPEDSQTQRVTVHFARTADLERLALKAX	181
comp391562_c0_seq2	XASRIEYFSSHRVLLINNPAATVRGGVPWSFYLELALPEITITDQELPASQTASNTELFDELERYLDAQGAVNNVQSTTVLTGSGGLCRDDAEGHQLVQGTKERPEKRKASTSKVGPVAKKGAAKRPLAEAAQKSVGERSALPLRDITKDVQNNRSASKCIPKNNIDPWKIGCVRRKTEGD	181
comp391562_c0_seq11	XASRIEYFSSHRVLLINNPAATVRGGVPWSFYLELALPEITITDQELPASQTASNTELFDELERYLDAQGAVNNMQNTPVLTGSTVLCRDGAEVQEAAQGAKERPVKRRALTSIVGLATKKGATKRPLTEVPQKPVGERSELPLRDITKDVQNNRSASKCIPKNNIDPWKIGCVRRKTEGD	181
comp391763_c0_seq11	XAKKNFKHKLLKLHPETLIADTYHSLSRRMKTDFILHSKRTTKXEKHFPFHLPITKSIKIPYGIKLFSSPSPAFKGEIDFSVFRTGNILIQASDIHLNIFDRHFSTLASQLTHNPSITQLPCTHESLPSTSVQALLPLSFSSTTCLPPLGTSSALASMSNSLTPTLNIDRTPPVPAIIPDS	181
comp392163_c0_seq3	PHPLQVRAIPPESKAAKRPPKSEQGAQQQGIGQPPPRVQRKAKHPFLKRKKARQYKRTKKHQRASPPDPQKPEMTCASQKPSDPWRPERESQQPXSFPAPLKPKARPKNPEDLVRRAGIGASSSEEEAKTCLRLVACLAIMKSNQQKGRAQINREQPGRTTNRKNPIIKNREEIPDNQXKT	181
comp573517_c0_seq1	XNAVSFQNASKTIAICTENIEKVQKLVDNTECSFSNEVISPAPPISKPNSKEKQVQTVFDVIPNSVPTCFLPHTPSVAGFVQCKNITKSHLPSTERLLEKLARSTDSFSNPAIEIKQLGGTDSRGTPVSFVSTFKVSVGDFKTASDRPIQISMNNATKGKRLFKEIEEQFCIENQENFNSX	181
comp1334955_c0_seq1	XKVKDHCCKHSRTEKQRGERRKGAKQRRDTREKEMEQEIVEMDSANENTVVNLTDTVLSDQDKRTLKLGXSFFPETDMDYVQTRIDLFKFIRTXKLKKYFLIQQKPRQSERTMGVIQQGGLSVDDMNLMMELRELENVNTGVAVAYKEEMLAAEQGGDASCEAPTGLDQDPGLYQRXEGML	181
comp171691_c0_seq1	XVSHILMGVESDLPDGTEQAASHILMDMASDLPDGTVNEAVSHILMGVESDLPDGTEQAASHILMDMASDLPDGTVNEVVSHILMGMESDLPDGTVNQAVGDILMSMESDLPESGVEVKGEISVVSRSHNSSVFPAECFYKGRPGQTQPMDSFPYGIPGINLLRVVDGFCLLPPVHRKPX	180
comp177195_c0_seq1	MTYLALKPLKKLLPDLMLDPFLKVLRAKLQPTITYGSESLAGRGAATLDSVIAASYRAIFQLHKYISPAQIRLEFGLQNQATERKGAFVKSWHKIRAADTGSLNNQLWLEMSRTGKLPANVYLQESLQTLGLIDAWNTXMGHSVFXKLVTKSTRLISAMQDKKVVSKRAHGWVVLNNYEX	180
comp189632_c0_seq1	XAXSDDLIRTELSDAITSFFATNIGSVTHFTTIWETFKVVIRGVAISKHSGVLRSIRNRLTQLEQPYSESVILTNNTPHTADSFKIMLEEYHGEADREAKLMGKYAIARTYGEGDRPGSSLARLMKGRLLAAPPIVLVDDSGNRLVEHDKVADQFKTYYANLYTSQTSSTTPDMMEYLEX	180
comp349846_c1_seq1	XPSAPVHDRPGLGASLHAGFSNLRQYNSQELLDLRPTLKQNCRHSVNPDLKIRNCRYCPFTTSLSAQSGASELCLNFAMINCRSLNKHRLEIFDLLIEEQXVLFLTETWLDEDSAPEVLEALPLGYGISRVDRTLRRGGGIALIFKHKFKCSLDPIKITDSEAGLFSIQVSCNQTIKGFL	180
comp384569_c0_seq1	XAERNRNPTFLRVNQAAQKPNKRACFWKYCVTKRAASQXCGIFRLRPLGLQLTSTQGQCERPPRPEPTRHSDKDSGHTERWKQTPSLHHRRHSPRARNVMMNNMPDTPEVKAGRSWCFQHYQYSTQRPQTSTPPSVTIEQGNTPSQLDCGTEAQTQRENPKETSQLQQMERVHSWKHTLP	180
comp384640_c0_seq16	XSGRSCEAVAEIPSPNLSHTMVXSHSTAESSNAECEGGMMFKRHLKDKTQWQQKNMSFFGKIPSLFHWMQDXGPLIATSVFSLKAKEKQMLYTKNSQESERHCVSASPRHGAISFSVEDEDLTYCKDHDDRTRIEISERSTGILLQKSEERAPAAEEVDASVIDPDASHGVISFSTENKE	180
comp385662_c0_seq6	YALAVAAALANGIGCESMGARAAHCELAPXPAFHQESKMCSGLVYTAFDAFPSSIGVEXKMNRFRNEYRTRYLQTESAQQNTPAHGADSSSRDVFKNFFVDRIDADLSTVDPQPLICSTPISINSRTAALNQNEQELVAPTGVAGFVKIPIRRSLGESSDRRIQATCRPGSTWNSSISAX	180
comp387744_c0_seq2	ILFSPSIFCHIDTPQGGEHSAEDTEGSPDQEQMEEGQDAGELSGPSCPEVPATDAATTSQATASVTPASCQSAPSRSSPATRVRGVQQTQQSLWRLQSQSPDGAASQVLFGGLEQAMLKIQHLRAPLAIFILRCVSIPLVDVTLRNVGAARNVLRATLGLNVFTSAXQEEPHAHGFVVVX	180
comp387956_c1_seq1	XLHRGWKPKSSSPPQNEALSDGNAPEEVNVDGAPGPSGQPGQTPKVGLTVPTTTPPTXSCNNTVNHCPPNLCPPVLDSETANTTSVTEEAGPSGRVQSVPWAQVHGGRRSGRVTMGPQSESTGDTDTHAATTHVLEVYQDSQSVMCQVLTEIREMKELQRDTYQEVDGIHTKVAGMNTNX	180
comp388267_c0_seq7	XDTTRTKTPQRLSCNAPPPLCKTTPPHLIHRPSGTHNGPTEETPDPITSASIQNSHLTLLGDFXYASDPSTKTTNKALDSLLNTLQIKHHIINTTHAKGNTQDLFLYELSNIHCQLRYSWTRLITSLSSSPTHIPLSEGLQQKEKGTFYPFKFTHLCQEEKLTYPGASSPXYTFSSQHLX	180
comp390566_c0_seq5	XRNEGSRSPPTSKEXGLESICRPYHQEGPGALNPPSSSSQARDHQQESGAGQEPLPQQRVLSTMPFLAVPGADPAAVSRSLCXSPPPVPESGSVKEYGVAGCLEADTGIAVDRTYSDPERHQRAKSRGSIVNSLIDKSENPQRVLDPSVQQPEAMEEQQAWSQAASSLQVLGGSLADAPS	180
comp391238_c1_seq13	XKSIIXHWVKKQCLIQNIFEDLIASYSGTTEGLKQVLLQRAQEEKQLLMDCGNRGSAGRLKRVLRELQEEEIAEKRCKDKKAKQSGLDYIRVGNQAHAESTTSLPVMXSLRMNLQKLENLALLAGMASVLHPKSTSRNDAVERENELVLESPLKSKYQGQKHASFSPRHQLIPKKLFAPP	180
comp391812_c0_seq4	ANQEETEESADESEIERVTIGENGAVIRAGEEGYSAEQPISSRTRKRVRDTERETESTENKRPRQGDYWPSGAKRLKYRIVRRRLEQIPEQDEELSSPSEEGESSAEQIVPSTYGGRRRTGEIVRRSDRTRIPNRKFHAPDWTYIILEDIEEPDTTQDNNSVEDSESELSSYDSESELSX	180
comp392777_c0_seq1	LRSLCKVKKIKTGQHPTKAQLQELLAEYAKANPSEDGDNSSEETEELEEESAPVPSTPTNNPWNPRTPLEGPGSHEDTGSSPSEEDSLLARLAKRLDLETRLLALEKERKEMGLAPISGGSNDYNRGREHTSDLKIPKGIVPKYEEGDDITKWFTAFERACEXQKNKKPSVGVLDLASFG	180
comp978807_c0_seq1	XKLVISTIMDTDDDMGDADDDLCDVFDLSNPSSPQLKKSKSDSFSFSPVLDSAGVPMFDPSSLRHPNSTEWFPASHVGDYISARLLLPLDKSARSKLKSECPKPSLPSNITVVPSIDQPLLTFFLRVRKDPRKGVDKAWSTCQDKLLDVVGPLTNIIELAERARESGQSLPMDDVAGWAX	180
comp234580_c0_seq1	XRRVMVPQDPPQRLLRKDLGTPRQVIPRSNLKRKRTKFSEATKKQDLPSRASPLQDLTSARKSLQRSVSDPLYSSSEGEAYFXKANGQLIGGTNDEETSSFCRQSDFVDDRRHSFGLVCVYFVVVDEPSTFVIDDENNKEVLFFPLGILRWGLSVVTIVLKAIYNKSLATSLVSLEEGX	179
comp299399_c0_seq1	XKCTNEEFENKMVKLNTXLEKAEDEIKAKKQWKFDMDQVAYNRGHFLSFGRKFDHLRNNEQERLQAEQPLIFKNPLPESLKQSMVLSSTQAEQAESDNSESDVSVQSEVVGVKSKTLKEFNLMAQGRPTTKEAKVHRCTEVADEVAKEATENMQRNKEIQKAPWESRQDDKQLQNNEXK	179
comp312660_c1_seq1	EGITPLHTTGTDPMKSGGLISASKQEEVQQLWRVSSASPPSLEEPGPTGATLYQYLRYRISKGKKPEASTEDSQSTRSKYLSRDNEMPETHFLVAQLSRDCLSKLLAPDREAPKDAQRLADLFALNPAPPAPAPTNQLCSHDPHALATSSFEGDPLNLPVSPPVRCIFKWLPSSLRTSX	179
comp356264_c0_seq4	XRIQGHLRISGTLSQLTSKERNKRSSKMANSRGAAGRESQLPARFRKAQGHPEAPQKGQKRHRGDTGPELDYDLQAMLDKARALVALKGKTWMDQHISEGAHGKGKKQQRASPPAPPPKKPGCRGHAVRMVAPAKITKAGAKTPVTRKAERSGGKSTQARNRRKATPKMVSRSDTEESX	179
comp357897_c0_seq3	XTKKLHLLVLMSPVSMAXTGEQCDLALDAPMNSDMAADNNRGRKRNSASAASTHVMNVSYDMHEEKETYLTGKGSEKSRRRLKTEKTEGRVPRTLFKAESSDEPERDATGGEESSESTSNKDGNQRTMKGNEQERKPTSSDLHGEEEDAETPFATTPERRGHRQVPFTKYLSFKRWLVG	179
comp367181_c0_seq1	XPKKGIDRAWRGCQDKLLDVSGPLAKILEMALIAKDDPSTYIDPDVLVGWTQRAICLLGNANCAISAERCKSLLMRMDTNLTDLANAEPGPLADGNLFGNRFVKDVSKYVGTFTSLDKAXNGHQEFFSKVFSAGPDEAGDARQAGTFSKVPREVTSAEAGVIGTPPEEVPFTLPDVVSX	179
comp370593_c0_seq1	XRRGEVPRDQVFFLAGCDAGRDGVGGCLVRRVKVGQRWLNAIIDTGATINILGEKRLESTCPQQCVQQSRTRIYPCGTRSPLPTMVTIVAEVQWDCQRLLVEFQVIQGKTDTIIGYTTTVVFCLVTVTRPWRQERSEAETRNEVKIDPRRGKGAKGWKEEWESQPCARGASRQTPQFGX	179
comp371755_c0_seq1	YWLAEKFGQLEAVFPNTSLVDKHRILTISLPKDLIPEVADCNTWGRVFAAVYANTLLFGTPSMTVLPSVIKRVQDEHGAEAAVELGMRLVGVFDVVADMILANVKGDAVSFQVANRLEAEADKPRELPKIIAKAYKTIGRNSLGNEPFTKTETVSKSTKSSDXXRWASFLCKTELEKYX	179
comp377603_c1_seq1	IVAGTTSQRLTGLLLSPTPSRPHEEPNGRHHKVPTAGSPRVTTPRPPSSAENSKKMNTSQLVHRTTQADKMALQQLEKEPTDKRTFKSALTHYHQQPRKTKPVILTYCVNTGNSKEKFSIIKEFVAPADTTSSITLSQNLCNNLGDSFCNKITAMYGNFNHQLDHFNLTASLPIVIFPG	179
comp378125_c0_seq1	LVFPCPRPLGVFQGFCLLVNPWLPFLTAFAMEINSSPESQHKIEEESFKNDLRCYINDSVDKAVSSSMKRISKGMENTMMSLFSKALAHSAGDSRKRKNIPSVSSVSTHKSSLVSESHSLMDEVSAPPRPPVTEGLSVPDGKKKSKSKHVDMPKKLVISSIMDTDDDMDVDEYDDDCGG	179
comp379781_c0_seq3	XSAPVPQDCFKGLISTEEENRRRDGLIVFAVIGSIVILAVYIGIVLWRRFEKRLPQCLGRHGGVTKDSAEQSSLVYGTTPHLIDDNLHNPPTCDDDKADESTCQGPGNDVPQSGSGEGGSADDPDQRSNLKKAKVQVITAGDPKNEKIEHESEAVNDRPSSQHSLSSGEKRDETLETKV	179
comp386514_c0_seq3	EPAKRKESMLMINIRTASTASTLTMRQKIAKFAVPSLLRPLGIGRQECCCGSNPLRLRRMTEPQLLARELDPMTALRVRGENTLNPLTLFLTLHRGLPSSPLGQRCLLSPLLSRSLRRRPQKWSKTLSKSLVLPPSSTISVTSSAPSSTKTVSTTSITSPILLTRITILSKKTGVEEST	179
comp387956_c1_seq10	XDDNTPGDEDMDDRSDTSGQPEQKATVSLTVPTTPPTPHATPQLTPVPSACVSSTVXYYLVPPVLYPEVTITNPVTEEPEISGRVHPSPRAKACGGSVCGRVTVGPLSEATGVTHTQATIEQVFGAYQDSQDVMGQVLTEIREMKELQEDTYQEVASIHTEVASINTNMVALFGVLRDX	179
comp388302_c1_seq2	XDDGDLRCHDIGESEGLFLAGVDVDCEQLGTCLFLDVADDEXRRCSPLEEGWNSSILAKFLSKQHEGESVLCHAESWXTSSSSDNTHLPCGRKEDKLYTHTECGSETAIFFPQAGHLRKRAGILTEKILKILSEKGSKTFTSPKTHKKYKKKAIPDRKVRKTVELKLQDPNRRSRKKEX	179
comp389297_c0_seq3	XRKKRDLKQSLTAKVLGSGRSWVNHLHGIQKALNNEPRKSLGSCTPYQILFGVRMWVPDLDNVSPVVAETPFDINERLAVLQELNEFRALQSNFQVKRTVTGEVKPIPARPVWVLKIGDLVREKIVYKKEFGPSYRTPVPVLAFEGTRTVLLPPLAGKKERRFVSIDLIKPPYVADSQQ	179
comp389440_c0_seq7	XLHYAFSLSKVSPQLPTQLFDESDDEDVADGSEGFQTARSPSDLLIKIHEDGIEDPVPDIDHNPTTIQPPLAQMPLELITDLRHMLNDCYRRFPPSESEASVPHTPIRPDIPPISHSSRPPSPGPSQNLQDGDLESDREGELEEASLLSEWDDYQIQTPSPPPPGPVDSPPVDIAGFHL	179
comp390581_c0_seq1	XPPEDTTGTIQDRQSQTLVGHVLSGVDVSHPSSDDKNXPGPSGLGHSTAPAAVISGSSAATPASAENTQLTPTSMDTAAQETTNSTATQGTLELPDNNTHVNDGGSVFTMPEPTGPAQVGRGGGKGHWDLRHHAAGAADEETQNLSRILHAYEDSQEDFDQVVGILRIIQQQQAAENDN	179
comp391655_c0_seq1	XVPSGSGILAPTKLNQVPSSVCGWDEVSMRATGWMSGTKPREKLSERSVGMSGDDLAEWVKNFQIKDPEPKLLDVSXLKIDVEALIEGTVSIDRLKSYQDDELTFMCKSVTWRVKDVYEKLEDLAAELGEDMSKHRSLLKTYRVDFSEKDIESLNATCKMTRIKELLVLRKWGDVNKWR	179
comp921291_c0_seq1	EDDERRNAVGLRTADLMVDSGCKLLPAATELDNRHPPARLCALWPPQTPESLALRNSPEILLRDRGTISLQPQVSKTAKSSPASSSSPAXPMSECQPKVHLLWRFSSASAPSLEAPGPTRAEMHKYPGYWTLCCKNLQSRVHAYSNSLVSQHTTKDFRTPESHLRSGPAATESLLQGAX	179
comp926882_c0_seq1	XEXRIALDQAVLICFRADSRGILHLDTSSQMSVSVCLWQPCSVTKTLASHQVSLGVWRKRYSENPISRSQDNIKWARGLRKVIDHLFDGEIAECHLNINCQTTDLALNSRDFQCMRPATLFAPSFHLPPPVLHALPPVKNKMLQRKDHCIVLNIISPVLMNCQVTYKCPGLSIVSRKQX	179
comp983808_c0_seq1	XRPLALPPKFKWANCDDVEPSPLEQQGDSPSPVISSSPPVTSLCQQEAWRCPTVRTSSETAEFNAWPFNESDLSDWHAPLSDVTPSRERKAEAGPAEVCVVTGVGAEFCERERRVAEEQEEHRRKIWEGQEESRTVGSEEAGFPTLEGREAEEDETLWKRNRLEAITTSRPATLQGERG	179
comp194869_c0_seq1	XNRKQQYRAPQAPKLGLTQACHTKHCIAWLLGDTTEGTSGLWIATRTMPAQLVVSLRTGPDTLEEPNTDGWPYSHNATRMPTVQQLVMGRLRNNNQQLSARTGTPGAMSTAGDASLETSHTALTAKLDSMLAAVEKIGSALDQTRSSLESKIDKVTSDFTLLHADHRKLSEKVTEQGX	178
comp357862_c0_seq1	XVERLVTKVEELLKPLRDKLDNLSSEVSRISGLLVNTNAGNKAKTDAEMRGPIERQPQATTTLDKAKSKESDRALLGGSNNVVNVGSKNGSSMDAEMRGPIERQPQATTTLDKAKSKESDRALLGGSNNVVNVGSKNGSSKPVNSIPPRQQASLNQLHKTTGDGLEAGQMTEAYQTKS	178
comp363760_c1_seq1	MADSRQDSVGQQQSALGDNGDGGMIMPREEALHENNSDGVQTAKTLLREIVEEGPPEAEVSASLVEDQRMCGPEKVGWPDEDLSGVPRTGSEIVPWVKRSDPVATEKEKLRGEDSCGVSGEWADVGDAVWSLALQDEEESGGPLVGAPQVRERPPPAEWALSPLCNLQDPAVAAVRWX	178
comp365119_c0_seq1	XNSVTAPHTSPWHRAAWQPGSPSGMGSYCSLWLRGXLCFQGYQNGVPNNTAVIWKRKEEPLVEFTIPNSKPKFWGDWPRHIDVFPKNGSFPIVIKKLQLDDVGNFSCNLYEGTHCLMGTWQISLRNGALSGTIWHHHLPGIVSGVFGLATLLVIAGVVVVVRRNRAQRVKQPPPHPVX	178
comp365896_c1_seq1	VSVCFQPNWKTFSLPGPTHSQVTIRFRPCRVTFHFRCPLISFRVIVSPHPDRVTIHFRCLNFCYVGKHMCFQPARPWLNVPPPLSVKVTRYPSSSMPQALPLIVYLIVCFRFTRTKAIGELASTPWVLTVPFVLCSHFSTCIQPLIQRTSCKSAMPLRQLFPVVSPPPPLLSVPKREX	178
comp367181_c0_seq2	XPKKGIDRAWRGCQDKLLDVSGPLAKILEMALIAKDDPSTYIDPDVLVGWTQRAICLLGNANCAISAERCKSLLMRMDTNLTDLANAEPGPLADGNLFGNRFVKDVSKYVGTFTSLDKAXNGHQEFFSKVFSAGPDEAEVARLAVSTHKVLNVETSAVDVGSGTLRVEVPSIPPENVX	178
comp368827_c0_seq2	XAPGPTPTNSRTICFPAYVPRSAQAPDQLCIAAGKLQLSHRXRTMGRPDGKRPKLSFDTRKTPRGHQPDTEHNVAGPERSDPDEVDIKTIVHTMKTSFASIESKMDSMCARMEQIIHKLEKQDVRIEEAETRVSTLNDHAQAEGQLTDIDKLLKAIAAKNEDIEARXRNNRMRRLENS	178
comp374599_c0_seq2	XEKVREGPEWHRERKEGHEVHCCKEESALRAHGEHESGQNVVGRGKVREGPERHREGKKGGSQPGNTPEGEKEAVSQRQDLAEVKGEEKRIERPPSELVEMWACPEAVWYLARIPSGQVSIQRPGPGEAGPTLVVTMRGGINDGESPPLKKGSSDLTVVRGDGLRDSGKHGVQCGDQP	178
comp384722_c5_seq2	PGGQRGSPGHAHGGGEWLSEDPWQKLETRTLQELDTEKESGSFKRTGLRDPSPPLADVSSCQEVNPDEDRWWVCGDTRGWEEENGGVRRRKSGARGGWSIEEDGRTAKSSGQEANANPRATFPAEERGYRRYVGEFLGGQGGRESGSPSLSLSSFSLFRHFAYGRFSLYFLHPSLLTX	178
comp388291_c0_seq7	PGSRSTPVNLTTPPPASTLLALPVTLSGPSEDVGPGFSPELANSDAMGDFYPYVQPPSFRPVYRAMEEGEDWEGSEDPLTQQCELNQDWAEELGDASGLDTSPDTGLLSPLTVATEEGASYAVVLRRAAEALNLQLPTVALRTNLLTEVLQPAASSSEPLLPFNKALTDILLGTWSRP	178
comp389717_c0_seq6	XFNTMKIQDVLPFILNLFLLCSGETTTESYTTTAPPDVCILCTKEIIGICCHNTDITSITFICQEINNVCKLTFQAAILILFVNKMVHQSPLKVVLAPHLPLFFQVLQIPAAFREGGCGLWEGTDFPPVHCWGMASAEGEENQVRQEVDENVEVSHGEESEDNPPPKKTRIAWQFFVI	178
comp390265_c1_seq2	MEAYQDDVYQDDPWEEDPLEALPFADDFYDAVDESIYKAVEQAMTPLEERLSRKIDQACERLANAAKAASKGSPPGTSTEDPQPPPAKRAREAGVDSDAFSRLKQAFLARTIPPAVPSTSADRDPDADDSEQSRPWRPSKPAPSSDGLNVCADMLDPDDVLHPRSSDWAPSEKVTQYX	178
comp390861_c2_seq9	IFLKEKIPPKETDWVKIDRTVEEPKXDSVEFYERLLQAFKQYSGLDTLDPKVMSQFVLKFVLGLRPEISVMIQQHLICWQNKEIDEVLKYARYCSDEIDSKHRKLKDKLMLVQMQTAGNPVQTQQNGGTLGRRQGRAQTGQGQTMGKSVDPKIGVDIATLKKMTACHLCNKIGHWKRX	178
comp392261_c0_seq3	XLNQYADNKDGQKHRHIGCNVRKLTSVVAEGNRKTNSSLQELTRAVIAGHCNERRMHQQSLIRMSANTRAINKLCNTTVLLARRSVAMQIDIGHFCGDVARYLGQLTTAVGHIQSGTVSASNLEGEVGSEGASSLSSLSGPVTTNRRHSMRSSTTPGSCQGDVAEECDRRLGVRGKRH	178
comp392621_c1_seq4	XNALGVELSSPTLISTLLHTVCNLCLSPEHQEDNCRACASFRSKKTIWDRRARRHEMARQAAADPEDIFHGQQEEHDIEEEEDQDEASGELQIVSDVEGSGEDQDDQDITPGQRIVSKTGVPLTQKKAQTPSKPKAPVTPPPSGPGRHLDVASHAPPSGPAPKNKEKPSSSSGSSQPX	178
comp705852_c0_seq1	XDQDGTFHYSGFPGYETPRVTSSYEPMIDKEATETALIGSVPDDEVGVSWRARKDLAFKVENNAKADEGRRTLVAFRTAEANSPRTEAEREPDPIRHHGLTHRAPGGAWLSELRSSFRGLFQSGSGEADSPPVQQGGGQSLSKRXTKRPNITKRESIWHLRKTLQSSDTGGSKWVTNA	178
comp1051320_c0_seq1	XPPPLILRLSLQXVSLASGLPASRYLSTTSEHIPALISIQPKFPGPLATPLQVQAFKEAMLHIFGTLSDPSGAPFGPTDPRKPPVSLSPLDSTQTVSLNPAAGSAWVLGLRPTPMPNIVPPLMLESRASMPLMQEEEELIVLLDSEANLLQPPVKLQPSRPLAYSDSEMLPLHYRLPX	178
comp195528_c0_seq1	GWAACMPPERTSCLEETMYSTFLIGGGAPQGSRLSAVIFRGALLTNNSIRIDQYTKDXTTLVESILLQTSNVSTLLAHHPGLDVRHLPEAQPDQDSLSACDLSRTTDEIQYKANDVNLDGFNPTLTXMANHLIHRGHQPLPQGTQCQKSTMKSGISSLRKKVKQFLHKSTFRMNVQX	177
comp217236_c0_seq1	PEECGPGKPKVCSEESKARTAIEDVRKQGMLCWGRWDCVADDGKCRGHSADDGRSRGCSSKDGRSRVRSAAHGRSKGCSTDHKRRKVRSTDEGRSTGCSADAGKAGTTLSMLVEVLPSLLVMGEAVSTLQIMGEAGSTLLVKGEAGFTQPKMKKQGEKHGLLADIGKAGSTLLMMVE	177
comp220956_c0_seq1	XLPGDCHCETSHNISSYNNRHNSPVMEVHDGRALQDICDINERVAPCLEANTFSISERYNSGEGGSVDNVAENDNCETSKHITSDNDCCNTIQPHTVNMNENDISSLAKHSESPGLPSFICGSDVADTMHYELSDTDTLQQLNLHNNGMHDTSFLKDYESLTLLLNPIDNDSYDDPP	177
comp286978_c0_seq1	MSTSESXRDSLVCFDTTCYIIMAETGEDSISLVSSEEEFLEEPPAKKRKEAPVWYFFTHPPDKKKVNAPLVTCKICGTVLSRGNPDKKYSYGTASMVRHVEKKHPRNVAARLAKSTPEQHRAEGTASTSGSSPTRTDIRPEFKELEVHCVKCKKLIAYGEKSIELICHKKRSHNCSS	177
comp339419_c1_seq1	XHYYKSILADDFYLYKFGHPKYFKKVKLKVLRAACLIWHQIMKILQISYYSTFAPIWDSPGTPECLRDTLAVPIKQAEITKWGQLTQAGRLASWESLEKSTDGKLSRFKYYXLTSWAKSMEKVLGEESEIEEEIRRDPPKKAISKWYWLQISAGEDDFTLPLKLWERDLPSRDLSHL	177
comp345341_c0_seq1	DILCDPADVNPCTCCENSTDGIPGLDHAGSGSGTGCKEHEGCEDFASLTGTHEYRDLGNTTPEPRLGREPSIHPNRSLSWEGSSALPAEGGPSKGHSTAERGHFHAEWVSSEGCSEKTQQNEDTCLKKVLEARACVEGSQDDLSMCHGNDEHTCAAEQLRAVSLRLPGVPFERHQFK	177
comp347567_c0_seq1	XSSSNTDPQKHKHXLKKLQKKKNRGRRKKDCDFSDKEDTTDLKWDYDDTLLTVFSNSTTTSGGNQTITGSVKVGEHSESRNEPALTDILHSIKSFQAEAKADSRRSRMAAKKLQGAVRKMGKTCAEIVDRKALVEVRTEQLEKDVTTLKTQNGEQEGTVKDLMWKIEEQENRQRRNX	177
[truncated: 15,895 more rows]
